# Supplementary material for: Differential expression and correlation analysis of miRNA–mRNA profiles in swine testicular cells infected with porcine epidemic diarrhea virus
Source: Sci Rep. 2021 Jan 21;11:1868. doi: 10.1038/s41598-021-81189-5 (PMC7820490; doi:10.1038/s41598-021-81189-5)
Supplement: Supplementary file 1 — Supplementary Information 1. [file 41598_2021_81189_MOESM1_ESM.xlsx]

## Sheet: Sheet1
Quality assessment of sequencing data
Sample name	Raw reads	Clean reads	Clean bases	Error rate(%)	Q20(%)	Q30(%)	GC content(%)
Control 1	55877044	52982624	7.95G	0.02	96.36	91.01	52.48
Control 2	54979456	53481342	8.02G	0.02	97.15	92.79	52.78
Control 3	60000000	57322360	8.6G	0.02	96.52	91.36	52.46
YN15-1	53490954	46359156	6.95G	0.01	98.87	95.95	51.2
YN15-2	66661016	63125570	9.47G	0.02	96.4	91.09	51.7
YN15-3	54059950	51178662	7.68G	0.02	96.53	91.38	51.75
YN144-1	62000000	59448758	8.92G	0.02	96.36	91.12	51.02
YN144-2	62200000	60587460	9.09G	0.02	96.36	91.12	51.04
YN144-3	67792630	59937524	8.99G	0.02	97.78	93.63	50.4
