# Supplementary material for: Differential expression and correlation analysis of miRNA–mRNA profiles in swine testicular cells infected with porcine epidemic diarrhea virus
Source: Sci Rep. 2021 Jan 21;11:1868. doi: 10.1038/s41598-021-81189-5 (PMC7820490; doi:10.1038/s41598-021-81189-5)
Supplement: Supplementary file 2 — Supplementary Information 2. [file 41598_2021_81189_MOESM2_ESM.xlsx]

## Sheet: Sheet1
Sequence alignment of clean reads mapped to Sus scrofa
Sample_name	YN15-1	YN15-2	YN15-3	YN144-1	YN144-2	YN144-3	Control 1	Control 2	Control 3
Total reads	46359156	63125570	51178662	59448758	60587460	59937524	52982624	53481342	57322360
Total mapped	36901752 (79.6%)	46821762 (74.17%)	37553694 (73.38%)	44226062 (74.39%)	44381357 (73.25%)	46479252 (77.55%)	38579084 (72.81%)	39657136 (74.15%)	42223258 (73.66%)
Multiple mapped	3996977 (8.62%)	5122520 (8.11%)	4107184 (8.03%)	5249384 (8.83%)	5272945 (8.7%)	5594459 (9.33%)	4645096 (8.77%)	4562917 (8.53%)	5104719 (8.91%)
Uniquely mapped	32904775 (70.98%)	41699242 (66.06%)	33446510 (65.35%)	38976678 (65.56%)	39108412 (64.55%)	40884793 (68.21%)	33933988 (64.05%)	35094219 (65.62%)	37118539 (64.75%)
Reads map to '+'	16434072 (35.45%)	20841185 (33.02%)	16715650 (32.66%)	19475320 (32.76%)	19541176 (32.25%)	20429457 (34.08%)	16947333 (31.99%)	17518591 (32.76%)	18533748 (32.33%)
Reads map to '-'	16470703 (35.53%)	20858057 (33.04%)	16730860 (32.69%)	19501358 (32.8%)	19567236 (32.3%)	20455336 (34.13%)	16986655 (32.06%)	17575628 (32.86%)	18584791 (32.42%)
Non-splice reads	18121474 (39.09%)	23068879 (36.54%)	18451836 (36.05%)	21898680 (36.84%)	21972590 (36.27%)	23104840 (38.55%)	18223712 (34.4%)	19014480 (35.55%)	19951933 (34.81%)
Splice reads	14783301 (31.89%)	18630363 (29.51%)	14994674 (29.3%)	17077998 (28.73%)	17135822 (28.28%)	17779953 (29.66%)	15710276 (29.65%)	16079739 (30.07%)	17166606 (29.95%)
