# Supplementary material for: Differential expression and correlation analysis of miRNA–mRNA profiles in swine testicular cells infected with porcine epidemic diarrhea virus
Source: Sci Rep. 2021 Jan 21;11:1868. doi: 10.1038/s41598-021-81189-5 (PMC7820490; doi:10.1038/s41598-021-81189-5)
Supplement: Supplementary file 3 — Supplementary Information 3. [file 41598_2021_81189_MOESM3_ESM.xls]

## Sheet: YN15 vs Control
DE mRNAs in YN144 vs Control comparison group
DE mRNA_id	log2FoldChange	pval	padj	Associated mRNA Name
Novel02249	-7.1088	2.55e-20	6.91e-19	--
ENSSSCG00000011799	-6.8922	1.47e-17	3.12e-16	AHSG
ENSSSCG00000007858	-6.4752	9.86e-19	2.33e-17	-//-
ENSSSCG00000029363	-6.08	2.96e-13	4.05e-12	TMEM252
ENSSSCG00000008718	-5.8573	2.19e-11	2.4e-10	-//-
Novel00980	-5.842	4.54e-62	1.01e-59	-//-
ENSSSCG00000003160	-5.4914	2.11e-06	1.18e-05	NTF4
ENSSSCG00000005394	-5.4579	1.68e-06	9.5e-06	-//-
ENSSSCG00000004038	-5.438	3.04e-21	8.9e-20	PLG
ENSSSCG00000029395	-5.4229	2.23e-08	1.67e-07	TMEM25
ENSSSCG00000012394	-5.3799	7.83e-06	3.99e-05	GJB1
ENSSSCG00000010639	-5.3575	9.23e-48	1.18e-45	-//-
Novel00112	-5.3461	1.33e-24	5.13e-23	-//-
ENSSSCG00000029796	-5.2989	1.77e-06	1e-05	KBTBD11
ENSSSCG00000010089	-5.1421	1.67e-06	9.44e-06	-//-
ENSSSCG00000007507	-4.8764	3.35e-144	3.53e-141	PCK1
ENSSSCG00000021193	-4.8576	1e-08	7.9e-08	AQP2
ENSSSCG00000010086	-4.8016	0.00024243	0.00094281	CCDC116
ENSSSCG00000008985	-4.7339	2.76e-12	3.35e-11	SOWAHB
ENSSSCG00000017885	-4.7255	7.19e-84	2.76e-81	SMTNL2
ENSSSCG00000023904	-4.698	0.00072618	0.0025413	CFAP57
ENSSSCG00000020780	-4.6977	0.00072654	0.0025421	PRSS57
ENSSSCG00000030137	-4.6268	2.07e-07	1.35e-06	LMNTD2
ENSSSCG00000007899	-4.5855	0.00010502	0.00043556	-//-
ENSSSCG00000021271	-4.5521	0.0015673	0.0050972	-//-
Novel02151	-4.5515	0.0015688	0.0051014	-//-
ENSSSCG00000029189	-4.508	0.0021775	0.0068673	DCHS1
ENSSSCG00000003463	-4.4566	0.00048083	0.001751	AGMAT
ENSSSCG00000014039	-4.4551	7.37e-23	2.49e-21	RGS14
ENSSSCG00000015084	-4.4109	0.00034248	0.0012873	-//-
ENSSSCG00000013868	-4.369	8.45e-07	5.01e-06	F2RL3
ENSSSCG00000020941	-4.3624	0.0054424	0.015636	LTB4R2
ENSSSCG00000017129	-4.3307	8.89e-15	1.45e-13	-//-
ENSSSCG00000003467	-4.2936	5.36e-06	2.82e-05	SLC25A34
Novel01193	-4.2717	1.11e-41	1.1e-39	--
ENSSSCG00000027525	-4.2374	0	0	DHCR24
ENSSSCG00000024282	-4.2265	1.65e-05	7.97e-05	-
ENSSSCG00000009642	-4.1757	0.0095997	0.02595	STC1
ENSSSCG00000004572	-4.1698	8.19e-79	2.73e-76	-//-
ENSSSCG00000005762	-4.1616	0.0097589	0.02632	KCNT1
ENSSSCG00000025266	-4.1452	2.02e-09	1.73e-08	-//-
ENSSSCG00000006336	-4.1119	0.013362	0.034814	CCDC190
ENSSSCG00000014561	-4.0846	0.0021716	0.0068529	NLRP6
ENSSSCG00000014626	-4.0809	1e-86	4.17e-84	HPX
ENSSSCG00000001097	-4.0495	2.39e-10	2.29e-09	-//-
ENSSSCG00000001787	-4.043	1.39e-33	8.9e-32	-//-
ENSSSCG00000016856	-4.0371	2.05e-07	1.34e-06	C9
ENSSSCG00000009413	-4.0224	1.86e-06	1.05e-05	CPB2
ENSSSCG00000010201	-4.0108	1.22e-19	3.1e-18	RASGEF1A
ENSSSCG00000003951	-4.0054	4.78e-13	6.37e-12	C1orf210
ENSSSCG00000011456	-3.9897	4.61e-34	3.06e-32	CHDH
ENSSSCG00000016746	-3.9863	3.25e-05	0.00014876	NPC1L1
ENSSSCG00000006955	-3.9699	3.63e-06	1.96e-05	GSDMD
ENSSSCG00000001605	-3.9647	0.0064288	0.018196	TSPO2
Novel00195	-3.9643	4.06e-28	1.98e-26	--
ENSSSCG00000012376	-3.949	3.22e-13	4.39e-12	GDPD2
Novel00254	-3.9476	9.37e-29	4.76e-27	--
ENSSSCG00000009316	-3.9305	1.6e-10	1.57e-09	URAD
ENSSSCG00000011128	-3.9241	1.27e-12	1.61e-11	-//-
ENSSSCG00000002626	-3.9026	9.95e-26	4.11e-24	-//-
ENSSSCG00000008716	-3.8621	4.69e-05	0.00020837	-//-
Novel00818	-3.8576	0.00088397	0.0030318	-//-
ENSSSCG00000003975	-3.8466	9.87e-06	4.96e-05	KCNQ4
ENSSSCG00000003472	-3.805	1.17e-12	1.49e-11	ARHGEF19
ENSSSCG00000001778	-3.7927	1.04e-08	8.15e-08	-//-
Novel00772	-3.7901	0.0013372	0.0044136	-//-
ENSSSCG00000021630	-3.7871	0.0091497	0.024871	-//-
Novel00086	-3.7812	1.26e-07	8.43e-07	--
ENSSSCG00000023472	-3.7807	9.89e-28	4.67e-26	FMO3
ENSSSCG00000022948	-3.7785	2.28e-12	2.79e-11	SLC7A9
ENSSSCG00000012632	-3.7784	0.00057828	0.0020697	ZCCHC12
ENSSSCG00000023467	-3.7582	1.16e-21	3.53e-20	-//-
ENSSSCG00000014447	-3.7458	3.91e-05	0.00017643	SLC6A7
ENSSSCG00000025975	-3.7399	0.000367	0.001371	FAM83E
ENSSSCG00000028172	-3.729	1.84e-79	6.22e-77	FAM78A
ENSSSCG00000012138	-3.723	2.59e-07	1.67e-06	ACE2
ENSSSCG00000023834	-3.7209	0.00028748	0.0011009	-//-
ENSSSCG00000001236	-3.7045	3.45e-06	1.87e-05	TRIM40
ENSSSCG00000016228	-3.7016	2.77e-10	2.63e-09	-//-
ENSSSCG00000002881	-3.6982	4.78e-13	6.37e-12	FFAR2
ENSSSCG00000002818	-3.6894	3.98e-94	2.04e-91	PLLP
ENSSSCG00000027667	-3.6762	0.019285	0.048126	EML1
ENSSSCG00000028814	-3.6751	1.77e-109	1.22e-106	SOD3
ENSSSCG00000004040	-3.6446	0.0012095	0.0040308	SLC22A2
Novel01306	-3.6343	2.78e-05	0.00012915	--
ENSSSCG00000001698	-3.6233	7.73e-26	3.22e-24	CAPN11
ENSSSCG00000009873	-3.5985	0.018837	0.04711	DTX1
ENSSSCG00000021843	-3.5972	1.85e-17	3.89e-16	SYT5
ENSSSCG00000016516	-3.5738	0.019287	0.048127	-//-
ENSSSCG00000021838	-3.5734	0.019296	0.048141	-//-
ENSSSCG00000010047	-3.5598	3.13e-07	1.99e-06	-//-
ENSSSCG00000025961	-3.5408	0.0016741	0.0054043	-//-
ENSSSCG00000005529	-3.5405	1.97e-06	1.1e-05	MORN5
ENSSSCG00000026005	-3.5366	1.54e-09	1.34e-08	-//-
ENSSSCG00000007485	-3.5109	0.00011065	0.00045691	BCAS1
ENSSSCG00000017862	-3.5064	2.71e-09	2.29e-08	TRPV3
ENSSSCG00000006183	-3.4847	0.00031101	0.0011808	SBSPON
ENSSSCG00000028870	-3.4819	0.0023532	0.0073608	-//-
Novel01753	-3.4775	3.93e-10	3.66e-09	--
ENSSSCG00000014274	-3.4672	2.87e-22	9.17e-21	PDLIM4
ENSSSCG00000010745	-3.4633	9.92e-05	0.00041294	FANK1
ENSSSCG00000028923	-3.4479	4.82e-14	7.31e-13	-//-
ENSSSCG00000001064	-3.4461	1.19e-07	8.05e-07	GMPR
ENSSSCG00000001419	-3.4127	6.48e-32	3.8e-30	SLC44A4
ENSSSCG00000030843	-3.4009	7.63e-27	3.4e-25	APLN
ENSSSCG00000015067	-3.399	0.0047181	0.013753	APOA5
ENSSSCG00000010252	-3.3981	3.7e-53	5.91e-51	HKDC1
ENSSSCG00000007850	-3.3774	7.48e-07	4.47e-06	ANKS4B
ENSSSCG00000003968	-3.3751	4.83e-09	3.97e-08	RIMKLA
ENSSSCG00000021573	-3.3733	5.26e-17	1.07e-15	KCNJ5
ENSSSCG00000016514	-3.367	0.00031422	0.0011914	TMEM213
Novel00253	-3.3664	1.06e-05	5.32e-05	--
Novel00773	-3.3658	8.89e-21	2.52e-19	--
ENSSSCG00000021374	-3.3617	0.00015617	0.00062865	FXYD1
ENSSSCG00000025993	-3.3501	1.59e-62	3.61e-60	SGPP2
ENSSSCG00000026816	-3.347	3.14e-06	1.71e-05	-//-
ENSSSCG00000002464	-3.3465	1.12e-06	6.47e-06	PRIMA1
ENSSSCG00000015739	-3.3457	2.11e-05	0.00010021	-//-
ENSSSCG00000016224	-3.3453	0.0064755	0.018315	CH242-227L8.1
ENSSSCG00000005858	-3.3207	5.08e-15	8.5e-14	RNF208
ENSSSCG00000005485	-3.3121	3.5e-14	5.37e-13	AMBP
ENSSSCG00000008706	-3.2913	0.0064405	0.018226	-//-
ENSSSCG00000016407	-3.2762	3.16e-12	3.81e-11	-//-
ENSSSCG00000012026	-3.2631	4.29e-163	5.36e-160	ADAMTS1
ENSSSCG00000006719	-3.2425	1.78e-56	3.41e-54	HSD3B1
ENSSSCG00000024743	-3.233	9.36e-15	1.52e-13	PRR15L
ENSSSCG00000012618	-3.2139	0.00045808	0.0016731	SOWAHD
ENSSSCG00000026277	-3.2099	0.00041394	0.0015255	-//-
ENSSSCG00000011557	-3.2008	7.01e-10	6.33e-09	CIDEC
Novel01802	-3.1969	2.74e-41	2.63e-39	--
ENSSSCG00000011291	-3.1964	0.0092337	0.025074	CCDC13
ENSSSCG00000002309	-3.1949	6.45e-07	3.9e-06	PLEKHD1
ENSSSCG00000024325	-3.1921	0.00079001	0.0027391	SGK2
ENSSSCG00000025336	-3.1894	3.1e-05	0.00014256	-//-
ENSSSCG00000018048	-3.1796	5.88e-43	6.18e-41	-//-
ENSSSCG00000014852	-3.1751	0.0044645	0.013108	ARRB1
ENSSSCG00000013042	-3.1699	2.92e-39	2.5e-37	CCDC88B
ENSSSCG00000003236	-3.1641	0.0032876	0.0099596	SIGLEC5
ENSSSCG00000006474	-3.1594	0.00083643	0.0028832	-//-
ENSSSCG00000029488	-3.1581	5.17e-211	2.07e-207	ADAMTS1
Novel02001	-3.1564	3.74e-126	3.56e-123	--
ENSSSCG00000030561	-3.1513	4.58e-29	2.35e-27	LMTK3
ENSSSCG00000003599	-3.1497	5.04e-26	2.13e-24	-//-
Novel01275	-3.1479	6.41e-13	8.38e-12	-//-
ENSSSCG00000013147	-3.141	1.04e-192	2.6e-189	FAM111B
ENSSSCG00000002512	-3.1367	3.77e-15	6.39e-14	DEGS2
ENSSSCG00000027404	-3.1253	1.51e-05	7.37e-05	-//-
ENSSSCG00000016499	-3.1174	0.017495	0.044018	RAB19
ENSSSCG00000002623	-3.1061	3.23e-26	1.4e-24	-
ENSSSCG00000005979	-3.1014	1.36e-231	6.79e-228	ANXA13
ENSSSCG00000024609	-3.0606	0.0004236	0.0015565	GNAT1
ENSSSCG00000011846	-3.0581	5.71e-09	4.62e-08	SLC51A
ENSSSCG00000014823	-3.0401	4.57e-36	3.45e-34	P2RY6
ENSSSCG00000006834	-3.0303	2.72e-08	2.02e-07	MYBPHL
ENSSSCG00000013491	-3.0227	2.65e-55	4.69e-53	TJP3
ENSSSCG00000012774	-3.0193	8.72e-28	4.14e-26	DUSP9
Novel01040	-3.009	9.89e-18	2.13e-16	--
ENSSSCG00000003842	-2.9991	9.14e-08	6.28e-07	TTC22
Novel02342	-2.9964	4.16e-05	0.00018664	--
ENSSSCG00000024666	-2.9745	0.012667	0.033165	FXYD3
Novel02152	-2.9735	2.93e-38	2.38e-36	-//-
ENSSSCG00000008314	-2.9706	1.43e-116	1.1e-113	ATP6V1B1
ENSSSCG00000017131	-2.9621	1.73e-33	1.1e-31	FN3K
ENSSSCG00000006345	-2.9616	0.0005547	0.001991	OLFML2B
ENSSSCG00000007909	-2.9569	2.07e-21	6.16e-20	ABAT
ENSSSCG00000029016	-2.9557	5.37e-05	0.0002354	-//-
ENSSSCG00000011069	-2.9457	0.0080841	0.022352	-//-
ENSSSCG00000028774	-2.9401	5.43e-05	0.00023811	-//-
ENSSSCG00000009322	-2.9316	6.22e-10	5.67e-09	SLC46A3
ENSSSCG00000010992	-2.9194	2.94e-109	1.96e-106	-//-
Novel02398	-2.9067	5.48e-05	0.00024001	-//-
ENSSSCG00000013148	-2.8997	0.0081149	0.022423	GLYATL2
ENSSSCG00000024389	-2.8814	2.87e-62	6.44e-60	-//-
ENSSSCG00000013898	-2.8729	2.12e-09	1.82e-08	-//-
ENSSSCG00000013150	-2.8707	3.72e-06	2e-05	-//-
ENSSSCG00000009667	-2.862	2.2e-11	2.4e-10	GULO
ENSSSCG00000030148	-2.8585	4.33e-13	5.8e-12	-//-
ENSSSCG00000021324	-2.858	6.31e-13	8.26e-12	-//-
ENSSSCG00000024379	-2.8548	0.017342	0.0437	PCSK4
ENSSSCG00000010085	-2.851	5.15e-51	7.41e-49	SDF2L1
ENSSSCG00000024697	-2.8483	3.49e-13	4.74e-12	TMEM125
ENSSSCG00000016810	-2.8416	3.71e-10	3.47e-09	-//-
ENSSSCG00000010055	-2.8359	1.78e-34	1.19e-32	GGT5
ENSSSCG00000000492	-2.8346	2.11e-06	1.18e-05	LYZ
ENSSSCG00000004109	-2.8275	1.99e-06	1.11e-05	ZC3H12D
ENSSSCG00000017344	-2.8171	0.012427	0.032613	-//-
ENSSSCG00000027407	-2.8157	2.85e-48	3.77e-46	-//-
ENSSSCG00000011640	-2.8105	2.7e-21	7.96e-20	TF
ENSSSCG00000021847	-2.8083	2.83e-12	3.43e-11	SAA4
ENSSSCG00000017585	-2.7995	2.6e-05	0.00012175	SAMD14
ENSSSCG00000012944	-2.7979	5.92e-13	7.78e-12	PELI3
ENSSSCG00000001986	-2.7969	3.08e-10	2.9e-09	NFATC4
Novel00933	-2.7955	9e-05	0.00037772	-//-
ENSSSCG00000000040	-2.7911	0.0010446	0.0035206	2020-09-03
ENSSSCG00000003218	-2.7893	4.53e-05	0.00020175	-//-
ENSSSCG00000011700	-2.7892	6.34e-158	7.45e-155	CP
ENSSSCG00000010115	-2.7808	0.00044317	0.0016231	GSC2
ENSSSCG00000003572	-2.78	1.32e-11	1.47e-10	SYTL1
ENSSSCG00000026453	-2.78	7e-07	4.21e-06	ACSM5
ENSSSCG00000024862	-2.7782	7.88e-11	8.04e-10	FGF11
ENSSSCG00000007836	-2.7753	4.74e-06	2.52e-05	SCNN1G
ENSSSCG00000000687	-2.768	0.0050922	0.014734	CD4
ENSSSCG00000017237	-2.7658	4.42e-46	5.32e-44	CD300LB
ENSSSCG00000005740	-2.7617	3.17e-18	7.18e-17	SARDH
ENSSSCG00000023389	-2.7617	9.01e-11	9.11e-10	-//-
Novel01428	-2.7602	2.14e-95	1.22e-92	-//-
ENSSSCG00000016258	-2.7585	0.011067	0.0294	-//-
ENSSSCG00000023542	-2.756	0.00013018	0.00053053	-//-
ENSSSCG00000020801	-2.7519	3.9e-07	2.44e-06	ARX
Novel02281	-2.7488	0.0019431	0.0061926	-//-
ENSSSCG00000010991	-2.7417	1.2e-16	2.37e-15	AQP3
Novel01779	-2.7398	1.11e-08	8.72e-08	--
Novel00558	-2.7306	8.31e-24	2.99e-22	-//-
ENSSSCG00000005760	-2.7278	4.13e-12	4.91e-11	C9orf116
ENSSSCG00000022429	-2.7137	0.00023492	0.00091629	KAZALD1
ENSSSCG00000024569	-2.7133	2.28e-05	0.00010789	-//-
ENSSSCG00000001107	-2.7053	0.00023896	0.00093079	SLC17A1
ENSSSCG00000000062	-2.7049	2.68e-15	4.61e-14	CSDC2
ENSSSCG00000002021	-2.7033	0.007908	0.021923	PPP1R3E
ENSSSCG00000017908	-2.7021	0.00090389	0.0030922	GP1BA
ENSSSCG00000006621	-2.7007	1.41e-31	8.2e-30	CGN
ENSSSCG00000003259	-2.6962	8.53e-11	8.66e-10	OSCAR
Novel00455	-2.6945	0.0022736	0.007142	--
ENSSSCG00000024505	-2.6895	2.71e-35	1.96e-33	TNNI3
ENSSSCG00000021311	-2.6854	2.79e-05	0.0001297	-//-
Novel02126	-2.6796	6.42e-07	3.89e-06	--
Novel01582	-2.6786	0.0092412	0.025082	-//-
Novel01633	-2.6689	0.00064829	0.002296	-//-
ENSSSCG00000011821	-2.6685	1.5e-34	1.03e-32	-//-
ENSSSCG00000025826	-2.6647	9.79e-08	6.7e-07	BOC
ENSSSCG00000008122	-2.6645	8.31e-05	0.00035184	ADRA2B
ENSSSCG00000005998	-2.6635	2.11e-15	3.67e-14	DEPTOR
ENSSSCG00000023478	-2.6631	2.18e-23	7.63e-22	-//-
ENSSSCG00000007841	-2.6594	0.0010815	0.0036343	-//-
ENSSSCG00000017186	-2.6565	0.014944	0.038398	RNF157
ENSSSCG00000005986	-2.6453	3.26e-08	2.4e-07	FAM83A
ENSSSCG00000016298	-2.6407	0.0012532	0.0041631	INPP5D
ENSSSCG00000011397	-2.6316	1.75e-60	3.72e-58	SLC38A3
ENSSSCG00000002380	-2.6302	8.97e-06	4.53e-05	ZC2HC1C
ENSSSCG00000003191	-2.6297	0.0054305	0.015611	TSKS
ENSSSCG00000030681	-2.629	2.95e-10	2.8e-09	MYBPH
ENSSSCG00000014957	-2.6284	6.22e-05	0.00026905	C11orf97
ENSSSCG00000027454	-2.625	2.4e-05	0.00011273	-//-
ENSSSCG00000003567	-2.6249	1.49e-05	7.25e-05	KDF1
Novel01775	-2.6104	1.49e-05	7.27e-05	--
ENSSSCG00000025557	-2.6096	6.92e-07	4.16e-06	-//-
Novel01482	-2.6085	1.09e-11	1.23e-10	-//-
Novel02145	-2.6052	1.01e-05	5.08e-05	-//-
ENSSSCG00000017232	-2.602	5.08e-90	2.36e-87	SLC9A3R1
ENSSSCG00000013266	-2.6013	4.12e-05	0.00018504	LARGE2
ENSSSCG00000015086	-2.5974	0.012231	0.032173	TMPRSS4
ENSSSCG00000010664	-2.5865	3.79e-05	0.00017141	ENO4
ENSSSCG00000012030	-2.5847	4.21e-43	4.5e-41	CLDN8
ENSSSCG00000016872	-2.5811	2.78e-164	3.71e-161	HMGCS1
ENSSSCG00000002032	-2.5698	0.0013194	0.004362	SLC7A8
ENSSSCG00000007149	-2.5592	1.37e-19	3.47e-18	SPEF1
ENSSSCG00000002749	-2.5575	1.25e-106	7.79e-104	HP
Novel00875	-2.5543	1.23e-07	8.26e-07	-//-
ENSSSCG00000000419	-2.5512	6.54e-37	5.07e-35	-//-
ENSSSCG00000008038	-2.5437	8.13e-42	8.12e-40	SLC9A3R2
ENSSSCG00000002767	-2.5387	1.08e-17	2.32e-16	TSNAXIP1
ENSSSCG00000015929	-2.537	2.15e-15	3.74e-14	-//-
ENSSSCG00000012933	-2.5335	5.69e-11	5.91e-10	CCDC87
ENSSSCG00000006479	-2.5308	0.00036302	0.0013574	-//-
ENSSSCG00000019083	-2.5299	0.0021989	0.006925	-//-
ENSSSCG00000016555	-2.5231	1.45e-11	1.61e-10	-//-
ENSSSCG00000005857	-2.5206	2.68e-12	3.26e-11	CYSRT1
ENSSSCG00000027320	-2.5203	0.00075826	0.0026401	SLC4A5
ENSSSCG00000016833	-2.5092	2.55e-08	1.9e-07	CAPSL
ENSSSCG00000002467	-2.5062	0.002201	0.0069295	ASB2
Novel01239	-2.506	3.94e-11	4.18e-10	-//-
Novel00570	-2.5041	0.00024527	0.00095291	-//-
ENSSSCG00000010009	-2.5037	1.51e-15	2.68e-14	-//-
ENSSSCG00000030696	-2.5024	2.46e-69	6.38e-67	SLC19A1
ENSSSCG00000015276	-2.5012	6.23e-06	3.24e-05	ETNK2
ENSSSCG00000017192	-2.4986	3.37e-24	1.26e-22	EVPL
ENSSSCG00000010303	-2.4983	0.00036364	0.0013592	SYNPO2L
ENSSSCG00000000975	-2.493	4.78e-15	8.02e-14	PANX2
ENSSSCG00000012038	-2.4924	1.15e-13	1.66e-12	C21orf62
ENSSSCG00000004835	-2.4909	0.016095	0.040966	-//-
ENSSSCG00000004384	-2.4808	0.011838	0.031241	NR2E1
ENSSSCG00000021602	-2.477	0.00020223	0.00079986	TTC36
ENSSSCG00000013886	-2.4766	1.74e-33	1.1e-31	B3GNT3
ENSSSCG00000000455	-2.4759	4.1e-26	1.75e-24	LRIG3
ENSSSCG00000003694	-2.4711	1.77e-182	3.21e-179	EMILIN2
ENSSSCG00000013088	-2.4704	1.82e-29	9.47e-28	LRRC10B
Novel02138	-2.4599	7.49e-08	5.23e-07	--
ENSSSCG00000012071	-2.4558	2.32e-91	1.16e-88	IGSF5
ENSSSCG00000008595	-2.451	0.0068331	0.019239	-//-
ENSSSCG00000030799	-2.451	0.017574	0.044183	-//-
ENSSSCG00000010570	-2.4505	1.13e-06	6.55e-06	KCNIP2
Novel02380	-2.4469	2.63e-12	3.2e-11	-//-
ENSSSCG00000013888	-2.4434	1.87e-13	2.63e-12	JAK3
ENSSSCG00000013514	-2.4361	4.91e-12	5.76e-11	LRG1
ENSSSCG00000027787	-2.4356	9.42e-70	2.51e-67	-//-
ENSSSCG00000028203	-2.4299	2.52e-07	1.63e-06	ICA
ENSSSCG00000009304	-2.4275	2.13e-08	1.6e-07	-//-
ENSSSCG00000005707	-2.4262	0.016124	0.041021	FIBCD1
ENSSSCG00000029377	-2.4246	2.88e-16	5.46e-15	-//-
ENSSSCG00000004746	-2.4194	1.06e-05	5.28e-05	ITPKA
ENSSSCG00000003208	-2.4184	3.14e-18	7.14e-17	-//-
ENSSSCG00000023895	-2.4127	6.74e-07	4.06e-06	-//-
ENSSSCG00000007346	-2.4125	0.0089673	0.024455	ADIG
ENSSSCG00000005166	-2.4111	2.89e-07	1.84e-06	MLLT3
ENSSSCG00000004705	-2.4104	2.64e-10	2.51e-09	-//-
ENSSSCG00000015491	-2.4094	7.37e-10	6.63e-09	ANKRD45
ENSSSCG00000013153	-2.4073	2.13e-08	1.6e-07	-//-
ENSSSCG00000007286	-2.4046	1.98e-80	6.81e-78	ACSS2
Novel00569	-2.3999	0.000304	0.0011571	--
ENSSSCG00000011478	-2.398	1.91e-07	1.25e-06	FAM107A
ENSSSCG00000022884	-2.3966	4.81e-11	5.04e-10	-//-
ENSSSCG00000029646	-2.3931	1.46e-22	4.8e-21	-//-
ENSSSCG00000003151	-2.3912	0.00083816	0.0028886	-
ENSSSCG00000011408	-2.3908	6.07e-56	1.12e-53	ZMYND10
ENSSSCG00000016187	-2.3901	1.01e-42	1.05e-40	-
Novel01844	-2.3874	0.0040814	0.012109	-//-
Novel01896	-2.3865	5.1e-10	4.7e-09	-//-
ENSSSCG00000026517	-2.3834	1.63e-20	4.52e-19	-
ENSSSCG00000023732	-2.3833	8.23e-12	9.42e-11	KLHDC7A
Novel00261	-2.3801	0.00030696	0.0011672	--
ENSSSCG00000010651	-2.3767	6.69e-10	6.07e-09	ABLIM1
Novel01912	-2.3696	3.05e-11	3.28e-10	-//-
ENSSSCG00000029239	-2.3609	0.012786	0.033433	MZB1
ENSSSCG00000014436	-2.3416	3.79e-05	0.00017172	ARHGEF37
ENSSSCG00000029066	-2.3396	5.93e-19	1.43e-17	-//-
Novel01215	-2.3387	4.9e-07	3.03e-06	--
ENSSSCG00000021944	-2.3354	1.43e-10	1.4e-09	RAC3
ENSSSCG00000028682	-2.3305	1.33e-68	3.41e-66	-//-
ENSSSCG00000026117	-2.3178	0.010457	0.027955	-//-
ENSSSCG00000009676	-2.3153	1.26e-57	2.53e-55	ZNF395
Novel00198	-2.3114	2.23e-89	1.01e-86	--
ENSSSCG00000020659	-2.3113	2.5e-18	5.75e-17	-//-
Novel00069	-2.3109	1.4e-11	1.56e-10	--
ENSSSCG00000003170	-2.3081	0.0072494	0.020305	SLC17A7
ENSSSCG00000029752	-2.3071	1.63e-39	1.41e-37	C16orf54
ENSSSCG00000006394	-2.3035	1.08e-27	5.07e-26	CFAP45
ENSSSCG00000006702	-2.3033	2.16e-08	1.63e-07	FMO5
ENSSSCG00000014832	-2.3031	5.23e-09	4.26e-08	DNAJB13
ENSSSCG00000003255	-2.3003	2.28e-40	2.1e-38	CACNG8
Novel00087	-2.2961	1.82e-06	1.02e-05	--
ENSSSCG00000010768	-2.2944	1.7e-25	6.93e-24	-//-
ENSSSCG00000012780	-2.294	1.01e-05	5.07e-05	PLXNB3
ENSSSCG00000004043	-2.2923	0.002442	0.0076124	-//-
Novel01868	-2.2899	0.0014926	0.0048773	-//-
ENSSSCG00000017963	-2.2828	1.27e-19	3.24e-18	-//-
ENSSSCG00000000892	-2.2807	6.7e-20	1.74e-18	HAL
ENSSSCG00000016153	-2.2787	0.001127	0.0037772	UNC80
ENSSSCG00000004388	-2.2768	7.5e-23	2.52e-21	ARMC2
ENSSSCG00000002637	-2.2746	1.22e-20	3.41e-19	-//-
ENSSSCG00000021242	-2.2734	8.97e-11	9.07e-10	-//-
Novel00817	-2.2732	9.94e-20	2.56e-18	-//-
ENSSSCG00000021258	-2.2698	9.33e-06	4.71e-05	-//-
ENSSSCG00000009380	-2.2686	0.0015164	0.0049479	NEK5
ENSSSCG00000013366	-2.2669	1.96e-157	2.18e-154	LDHA
ENSSSCG00000007189	-2.2604	4.53e-21	1.31e-19	SDCBP2
Novel02483	-2.2471	2.24e-06	1.25e-05	--
ENSSSCG00000017187	-2.2448	9.07e-56	1.66e-53	FOXJ1
ENSSSCG00000007642	-2.2445	9.7e-59	2.02e-56	AZGP1
ENSSSCG00000011587	-2.2391	0.0015921	0.0051686	EFCAB12
ENSSSCG00000004014	-2.2364	0.0099603	0.026823	DACT2
Novel00985	-2.2359	6.23e-07	3.78e-06	-//-
ENSSSCG00000028699	-2.2324	4.6e-23	1.56e-21	NEIL2
ENSSSCG00000001699	-2.2316	2.56e-14	3.99e-13	-//-
Novel01234	-2.2316	1.64e-09	1.42e-08	-//-
ENSSSCG00000000090	-2.2252	6e-16	1.11e-14	CBX7
ENSSSCG00000002806	-2.2212	0.001604	0.0052042	MMP15
ENSSSCG00000004873	-2.2194	0.00010839	0.00044805	FBXO15
ENSSSCG00000013612	-2.219	4.66e-07	2.89e-06	ACP5
ENSSSCG00000009874	-2.2173	7.62e-15	1.25e-13	RASAL1
ENSSSCG00000029558	-2.2148	9.59e-20	2.48e-18	EXTL1
ENSSSCG00000009278	-2.2139	0.00011328	0.00046669	FGF9
Novel02153	-2.2123	2.63e-21	7.78e-20	--
Novel00904	-2.2116	1.35e-12	1.69e-11	--
ENSSSCG00000024567	-2.2091	2.19e-08	1.64e-07	PTPRH
ENSSSCG00000028896	-2.2082	2.48e-27	1.15e-25	-//-
ENSSSCG00000013081	-2.2076	0.0056886	0.016278	PPP1R32
ENSSSCG00000022566	-2.2069	6.03e-05	0.00026151	-//-
Novel00822	-2.2069	1.68e-08	1.28e-07	--
ENSSSCG00000020738	-2.2064	3.34e-40	3.05e-38	EBP
ENSSSCG00000009877	-2.2047	2.92e-06	1.6e-05	IQCD
ENSSSCG00000009595	-2.2016	4.2e-05	0.0001881	-//-
ENSSSCG00000014909	-2.2014	9.56e-88	4.15e-85	SYTL2
ENSSSCG00000029944	-2.2009	1.06e-116	8.44e-114	-
ENSSSCG00000029628	-2.1995	0.00014289	0.0005787	-//-
ENSSSCG00000028961	-2.1979	4.31e-09	3.58e-08	ST8SIA5
ENSSSCG00000027363	-2.1957	0.0019344	0.0061671	-//-
ENSSSCG00000023044	-2.1951	4.96e-36	3.72e-34	-//-
Novel00319	-2.1925	9.62e-09	7.6e-08	-//-
Novel00085	-2.1882	0.010378	0.027791	--
ENSSSCG00000024796	-2.1856	0.0074353	0.020753	UPK3B
ENSSSCG00000018056	-2.1813	4.9e-08	3.52e-07	SRCIN1
ENSSSCG00000016420	-2.1787	6.73e-118	5.61e-115	INSIG1
ENSSSCG00000017084	-2.177	0.0011847	0.0039532	FAT2
ENSSSCG00000026689	-2.1746	1.13e-20	3.19e-19	CCDC114
Novel01940	-2.1714	5.37e-85	2.15e-82	--
ENSSSCG00000023710	-2.1708	4.05e-21	1.18e-19	REEP1
ENSSSCG00000020725	-2.17	1.01e-94	5.31e-92	-//-
Novel00864	-2.1689	1.61e-70	4.41e-68	--
ENSSSCG00000011322	-2.1666	0.00085116	0.0029294	CCR1
ENSSSCG00000000679	-2.1651	0.0027744	0.0085446	LRRC23
Novel00169	-2.165	0.00064919	0.0022984	--
ENSSSCG00000029305	-2.161	5.87e-08	4.16e-07	FNDC4
ENSSSCG00000015119	-2.1592	3.72e-08	2.71e-07	MFRP
ENSSSCG00000000117	-2.1555	0.00050355	0.0018264	-//-
ENSSSCG00000016203	-2.1522	0.00097116	0.0032975	-//-
ENSSSCG00000003498	-2.1511	4.68e-09	3.85e-08	UBXN10
ENSSSCG00000025096	-2.1508	1.5e-06	8.58e-06	FBXO24
ENSSSCG00000030485	-2.15	0.0005475	0.001967	ELFN1
ENSSSCG00000004302	-2.1488	2.75e-07	1.76e-06	-//-
Novel02031	-2.1467	1.05e-06	6.12e-06	--
ENSSSCG00000016465	-2.1466	1.68e-21	5.05e-20	TMEM139
ENSSSCG00000011965	-2.1329	0.01291	0.033727	-//-
ENSSSCG00000017933	-2.1329	0.00024296	0.00094471	-//-
ENSSSCG00000006874	-2.1321	6.24e-62	1.37e-59	PALMD
Novel01605	-2.1278	1.29e-06	7.38e-06	--
ENSSSCG00000005484	-2.1269	1.98e-16	3.82e-15	ZNF618
Novel00582	-2.126	3.14e-10	2.97e-09	-//-
ENSSSCG00000011413	-2.1238	2.28e-05	0.00010789	C3orf18
ENSSSCG00000011867	-2.1232	5.93e-15	9.84e-14	-//-
ENSSSCG00000008312	-2.1225	5.59e-09	4.54e-08	-//-
ENSSSCG00000017754	-2.1215	2.64e-84	1.03e-81	-
ENSSSCG00000002686	-2.1213	2.03e-53	3.29e-51	-//-
Novel00013	-2.1176	0.00029583	0.0011293	--
ENSSSCG00000000151	-2.1174	1.42e-05	6.95e-05	APOL6
ENSSSCG00000014426	-2.1174	5.35e-23	1.81e-21	SPINK9
ENSSSCG00000009875	-2.1165	7.35e-05	0.00031401	CFAP73
ENSSSCG00000022719	-2.1151	0.00033426	0.0012581	RAB20
ENSSSCG00000000232	-2.115	0.00047903	0.0017454	ACVRL1
ENSSSCG00000017143	-2.1141	4.59e-10	4.24e-09	CEP131
ENSSSCG00000000259	-2.1139	4.24e-24	1.58e-22	CSAD
ENSSSCG00000024388	-2.1139	5.06e-41	4.81e-39	BNIP3
Novel01403	-2.1137	0.0029526	0.0090433	--
ENSSSCG00000005251	-2.106	0.00040486	0.0014979	C9orf135
ENSSSCG00000010577	-2.106	4.77e-06	2.53e-05	ELOVL3
ENSSSCG00000010199	-2.1059	1.31e-16	2.59e-15	RET
Novel01603	-2.1047	9.06e-07	5.34e-06	--
Novel00940	-2.1015	9.48e-07	5.57e-06	-//-
ENSSSCG00000024531	-2.0989	0.0048806	0.014175	SPDEF
ENSSSCG00000028327	-2.0985	1.05e-19	2.71e-18	-//-
ENSSSCG00000009229	-2.0972	8.36e-18	1.81e-16	ARHGAP24
ENSSSCG00000003848	-2.0909	1.19e-69	3.12e-67	LRP8
ENSSSCG00000001486	-2.0907	3.61e-14	5.54e-13	LRRC1
ENSSSCG00000025992	-2.09	4.31e-13	5.77e-12	-//-
ENSSSCG00000012541	-2.0893	0.00049269	0.0017908	-//-
Novel00345	-2.0881	1.13e-11	1.27e-10	-//-
ENSSSCG00000030876	-2.0847	2.85e-09	2.41e-08	RBP5
ENSSSCG00000017884	-2.0845	1.05e-06	6.1e-06	TEKT1
ENSSSCG00000013031	-2.0835	0.00082464	0.0028464	KCNK4
ENSSSCG00000009817	-2.0818	1.29e-07	8.62e-07	P2RX7
ENSSSCG00000015864	-2.0806	2.16e-41	2.11e-39	-//-
ENSSSCG00000023018	-2.0748	2.45e-45	2.78e-43	MCCD1
ENSSSCG00000010640	-2.0746	8.71e-07	5.15e-06	NRAP
ENSSSCG00000028758	-2.0743	7.2e-11	7.38e-10	LBP
ENSSSCG00000013236	-2.0736	2.98e-07	1.9e-06	MYBPC3
ENSSSCG00000010861	-2.0735	2.68e-21	7.91e-20	COQ8A
ENSSSCG00000012952	-2.0702	4.5e-05	0.00020052	TMEM151A
ENSSSCG00000014876	-2.0692	4.36e-18	9.73e-17	MYO7A
ENSSSCG00000008556	-2.0691	9e-24	3.23e-22	KHK
ENSSSCG00000005905	-2.0664	6.74e-14	1e-12	SLC39A4
ENSSSCG00000012151	-2.0652	8.66e-11	8.77e-10	NHS
Novel02308	-2.0646	2.43e-14	3.79e-13	--
ENSSSCG00000016557	-2.0644	1.04e-05	5.19e-05	-
ENSSSCG00000021968	-2.063	1.12e-72	3.25e-70	SLC19A3
ENSSSCG00000012295	-2.0619	1.28e-06	7.38e-06	MAGIX
ENSSSCG00000012578	-2.0612	0.0063682	0.018039	-//-
ENSSSCG00000008560	-2.0603	0.0013343	0.0044056	DPYSL5
ENSSSCG00000023187	-2.0591	1.09e-51	1.61e-49	VAV3
ENSSSCG00000008687	-2.0585	5.2e-43	5.49e-41	MXD4
ENSSSCG00000012977	-2.0524	9.34e-08	6.42e-07	-//-
Novel02207	-2.0516	7.94e-06	4.04e-05	-//-
ENSSSCG00000002504	-2.0464	1.43e-07	9.54e-07	AK7
ENSSSCG00000005486	-2.046	3.87e-44	4.21e-42	KIF12
Novel02117	-2.046	0.013551	0.035257	-//-
ENSSSCG00000017994	-2.0437	0.0014657	0.0047958	-//-
ENSSSCG00000029635	-2.0435	2.6e-08	1.94e-07	GRIN3B
ENSSSCG00000000179	-2.0403	4.77e-09	3.93e-08	CCDC65
ENSSSCG00000008481	-2.0383	0.0088273	0.024126	-//-
ENSSSCG00000026000	-2.0372	1.98e-05	9.45e-05	-//-
ENSSSCG00000022128	-2.0371	2.65e-28	1.3e-26	-//-
Novel02298	-2.037	0.0037294	0.011171	-//-
ENSSSCG00000025561	-2.0326	5.98e-14	8.95e-13	VASN
ENSSSCG00000015738	-2.0305	0.00018057	0.00072	-//-
ENSSSCG00000022029	-2.0284	7.6e-08	5.3e-07	RAP1GAP
ENSSSCG00000007927	-2.0245	1.42e-114	1.05e-111	PPL
ENSSSCG00000020813	-2.024	9.74e-110	6.95e-107	-//-
ENSSSCG00000016247	-2.021	0.0060081	0.017102	TM4SF20
ENSSSCG00000025176	-2.0193	2.45e-26	1.07e-24	-//-
ENSSSCG00000023933	-2.0175	1.13e-10	1.12e-09	CRACR2B
ENSSSCG00000026924	-2.0147	1.53e-25	6.22e-24	KIFC2
ENSSSCG00000013733	-2.013	1.73e-08	1.32e-07	BEST2
ENSSSCG00000000414	-2.0108	1.07e-21	3.29e-20	-//-
ENSSSCG00000017448	-2.0018	1.72e-51	2.53e-49	KRT19
Novel01885	-2.0014	1.15e-14	1.85e-13	-//-
Novel01162	-1.998	2.41e-06	1.33e-05	-//-
ENSSSCG00000010278	-1.996	1.75e-34	1.18e-32	-//-
ENSSSCG00000008029	-1.9946	7.81e-13	1.01e-11	BAIAP3
ENSSSCG00000002474	-1.9907	1.12e-13	1.61e-12	PPP4R4
ENSSSCG00000001910	-1.99	2.28e-36	1.74e-34	ISLR
ENSSSCG00000023475	-1.9873	7.62e-07	4.55e-06	-//-
ENSSSCG00000009796	-1.9856	0.0061612	0.017498	-//-
ENSSSCG00000010057	-1.9836	1.25e-05	6.18e-05	LRRC75B
ENSSSCG00000009929	-1.9804	2.62e-18	5.99e-17	-//-
ENSSSCG00000001427	-1.9802	1.08e-06	6.27e-06	C4A
Novel00578	-1.9718	7.02e-07	4.21e-06	--
ENSSSCG00000011451	-1.9689	2.93e-10	2.78e-09	ITIH3
ENSSSCG00000026044	-1.9658	1.28e-87	5.45e-85	FDFT1
ENSSSCG00000029803	-1.9637	0.010395	0.027832	KDM2B
ENSSSCG00000029124	-1.9632	0.00014625	0.00059167	-//-
ENSSSCG00000021059	-1.958	4.26e-61	9.25e-59	ADORA1
ENSSSCG00000008128	-1.9533	2.96e-14	4.57e-13	DUSP2
ENSSSCG00000013370	-1.9515	1.38e-34	9.47e-33	-//-
ENSSSCG00000025541	-1.9514	1.62e-10	1.59e-09	-//-
ENSSSCG00000009951	-1.951	2.84e-42	2.91e-40	SGSM1
ENSSSCG00000013252	-1.9509	1.02e-52	1.6e-50	F2
ENSSSCG00000006531	-1.9501	0.0037209	0.011149	-//-
ENSSSCG00000001421	-1.946	1.01e-30	5.61e-29	ZBTB12
ENSSSCG00000016110	-1.9404	0.0028839	0.0088533	-//-
ENSSSCG00000025955	-1.9377	2.45e-28	1.21e-26	SSBP4
ENSSSCG00000003594	-1.935	1.29e-13	1.84e-12	FABP3
ENSSSCG00000013403	-1.9339	1.34e-15	2.39e-14	GALNT18
Novel01858	-1.933	2.25e-22	7.25e-21	--
ENSSSCG00000029949	-1.931	1.59e-08	1.22e-07	CD248
ENSSSCG00000025560	-1.9291	2.81e-17	5.85e-16	PGLYRP2
ENSSSCG00000002632	-1.9287	6.35e-07	3.85e-06	SLC28A1
ENSSSCG00000010233	-1.9237	6.7e-30	3.52e-28	DNAJC12
ENSSSCG00000001760	-1.9231	1.85e-33	1.17e-31	ACSBG1
ENSSSCG00000006532	-1.9195	0.0003175	0.0012027	-//-
Novel01501	-1.9161	2.63e-06	1.45e-05	-//-
ENSSSCG00000001750	-1.9139	5.54e-07	3.39e-06	PAQR8
ENSSSCG00000024058	-1.9133	1.42e-68	3.59e-66	SLC5A2
ENSSSCG00000021460	-1.9096	1.11e-06	6.44e-06	NYX
Novel00638	-1.9096	8.04e-11	8.19e-10	--
ENSSSCG00000006837	-1.9047	4.11e-06	2.2e-05	C1orf194
ENSSSCG00000021487	-1.9027	3.04e-25	1.22e-23	MFSD4A
Novel01063	-1.8991	0.0025138	0.0078106	--
ENSSSCG00000025268	-1.8963	3.53e-14	5.41e-13	CKM
ENSSSCG00000003382	-1.8952	1.59e-08	1.22e-07	TAS1R1
ENSSSCG00000012350	-1.8935	1.66e-15	2.93e-14	MAGEH1
ENSSSCG00000012027	-1.8928	1.97e-07	1.28e-06	ADAMTS5
ENSSSCG00000011453	-1.8916	2.37e-49	3.24e-47	ITIH4
ENSSSCG00000027933	-1.8914	6.13e-16	1.13e-14	SBK1
Novel01002	-1.8909	3.53e-17	7.25e-16	--
Novel00456	-1.8899	0.0012833	0.004256	--
ENSSSCG00000030309	-1.8862	2.11e-31	1.21e-29	NDRG2
ENSSSCG00000023273	-1.8849	4.88e-08	3.51e-07	SH3YL1
ENSSSCG00000000426	-1.8837	2.45e-07	1.58e-06	-//-
ENSSSCG00000015630	-1.8835	0.011978	0.031571	-//-
ENSSSCG00000022033	-1.8797	1.36e-05	6.67e-05	SLC46A1
Novel01381	-1.8794	0.0005227	0.0018884	-//-
Novel01320	-1.876	2.47e-06	1.37e-05	-//-
ENSSSCG00000006337	-1.8751	2.79e-60	5.87e-58	HSD17B7
ENSSSCG00000027710	-1.8742	1.16e-28	5.87e-27	PDZD3
ENSSSCG00000023664	-1.872	4.26e-19	1.04e-17	-//-
ENSSSCG00000005902	-1.8698	0.00012457	0.00051027	FOXH1
ENSSSCG00000020919	-1.8695	1.38e-25	5.67e-24	MLF1
ENSSSCG00000012553	-1.8685	0.016539	0.041945	RIPPLY1
ENSSSCG00000002620	-1.8683	5.64e-58	1.15e-55	EFHC1
ENSSSCG00000008738	-1.8675	8.06e-14	1.18e-12	CC2D2A
ENSSSCG00000014564	-1.867	3.67e-05	0.00016656	IFITM1
ENSSSCG00000004194	-1.8662	7.88e-11	8.04e-10	ENPP3
ENSSSCG00000012100	-1.8654	0.0046093	0.013461	PNPLA4
ENSSSCG00000016331	-1.8619	3.93e-12	4.69e-11	RAMP1
ENSSSCG00000030047	-1.8616	7.07e-07	4.24e-06	-//-
ENSSSCG00000025160	-1.8613	0.0010509	0.0035389	DPF1
ENSSSCG00000002531	-1.8554	5.02e-14	7.57e-13	MOK
ENSSSCG00000016196	-1.8543	1.13e-46	1.4e-44	VIL1
ENSSSCG00000014880	-1.8528	1.58e-16	3.08e-15	AQP11
Novel01752	-1.8525	0.0017178	0.0055355	--
ENSSSCG00000006512	-1.85	1.66e-54	2.81e-52	FDPS
ENSSSCG00000016450	-1.8488	6.2e-06	3.22e-05	NOS3
Novel01617	-1.848	0.0058763	0.016758	--
ENSSSCG00000002341	-1.8392	2.75e-11	2.99e-10	PAPLN
ENSSSCG00000022120	-1.8385	0.0016612	0.0053668	-//-
ENSSSCG00000017915	-1.8374	0.015041	0.038627	VMO1
ENSSSCG00000006911	-1.8319	2.44e-11	2.66e-10	-//-
ENSSSCG00000022905	-1.8282	1.9e-07	1.25e-06	-//-
ENSSSCG00000010593	-1.8244	4.14e-08	3.01e-07	CNNM2
ENSSSCG00000008568	-1.823	1.23e-10	1.22e-09	DRC1
ENSSSCG00000000934	-1.8229	6.02e-08	4.26e-07	LRRIQ1
ENSSSCG00000023267	-1.8201	6.27e-18	1.37e-16	SCN1B
ENSSSCG00000005655	-1.8196	2.23e-23	7.77e-22	WDR34
ENSSSCG00000024220	-1.818	0.016116	0.041012	-//-
ENSSSCG00000016751	-1.8175	8.81e-10	7.85e-09	GCK
ENSSSCG00000000252	-1.8145	1.96e-53	3.2e-51	KRT8
ENSSSCG00000012323	-1.8142	1.41e-18	3.29e-17	TSPYL2
ENSSSCG00000005776	-1.8141	1.34e-38	1.1e-36	-//-
Novel02295	-1.8137	0.0074227	0.020724	--
ENSSSCG00000007212	-1.8128	0.004552	0.013327	C20orf96
Novel01569	-1.8076	6.99e-11	7.17e-10	-//-
ENSSSCG00000016686	-1.807	1.1e-11	1.24e-10	PRR15
Novel01233	-1.8069	8.21e-68	2e-65	--
ENSSSCG00000002451	-1.8051	1.19e-07	8e-07	-//-
ENSSSCG00000016754	-1.8032	1.17e-11	1.32e-10	AEBP1
ENSSSCG00000013879	-1.8027	4.76e-08	3.42e-07	SLC27A1
ENSSSCG00000023280	-1.8017	0.0013033	0.0043145	SULT2B1
ENSSSCG00000016178	-1.8015	8.92e-28	4.22e-26	-//-
ENSSSCG00000014359	-1.8012	0.010539	0.028149	-//-
ENSSSCG00000003130	-1.8008	1.03e-34	7.13e-33	SULT2A1
ENSSSCG00000025924	-1.7976	4.33e-96	2.55e-93	IGFBP5
ENSSSCG00000016611	-1.796	2.21e-19	5.51e-18	CADPS2
Novel01554	-1.7932	4.81e-05	0.00021319	-//-
ENSSSCG00000011369	-1.7913	1.25e-55	2.27e-53	WDR6
Novel02141	-1.791	4.02e-13	5.42e-12	-//-
Novel00967	-1.7906	9.98e-05	0.00041518	--
ENSSSCG00000017814	-1.7898	6.43e-15	1.06e-13	-//-
ENSSSCG00000001535	-1.7875	2.66e-14	4.14e-13	TCP11
ENSSSCG00000018007	-1.7869	0.00031802	0.001204	MYH3
Novel00964	-1.7866	3.95e-05	0.0001779	--
ENSSSCG00000000376	-1.7855	0.0013332	0.0044032	-//-
ENSSSCG00000012940	-1.7853	1.13e-45	1.33e-43	B4GAT1
ENSSSCG00000020884	-1.7828	0.00019338	0.00076731	GPR179
ENSSSCG00000026003	-1.7813	7.65e-26	3.2e-24	-//-
ENSSSCG00000013632	-1.7802	5.24e-09	4.26e-08	C19orf38
ENSSSCG00000006820	-1.7776	0.0007084	0.0024847	EPS8L3
ENSSSCG00000008449	-1.7765	1.68e-45	1.94e-43	SLC3A1
ENSSSCG00000012658	-1.7763	1.22e-05	6.05e-05	RAB33A
ENSSSCG00000015612	-1.7758	4.72e-10	4.35e-09	IRF6
ENSSSCG00000012757	-1.7756	5.18e-55	8.92e-53	CETN2
ENSSSCG00000001849	-1.7751	1.75e-41	1.71e-39	ANPEP
ENSSSCG00000030544	-1.7746	7.15e-13	9.3e-12	TMEM143
Novel01553	-1.7733	5.32e-91	2.53e-88	--
ENSSSCG00000011598	-1.7731	1.94e-05	9.3e-05	-//-
ENSSSCG00000014336	-1.773	3.4e-91	1.66e-88	EGR1
ENSSSCG00000002263	-1.7712	1.47e-39	1.27e-37	SLCO3A1
Novel01058	-1.7698	6.27e-09	5.06e-08	--
ENSSSCG00000000028	-1.7689	8.74e-07	5.17e-06	EFCAB6
ENSSSCG00000027045	-1.7672	2.79e-09	2.36e-08	LRRC56
ENSSSCG00000022380	-1.7658	7.84e-05	0.00033334	-//-
Novel00833	-1.7646	0.01592	0.040571	-//-
Novel01101	-1.7628	4.92e-05	0.00021768	-//-
Novel00091	-1.7615	0.0074651	0.020813	-//-
ENSSSCG00000002376	-1.7605	8.65e-10	7.72e-09	PGF
ENSSSCG00000020706	-1.7602	2.36e-41	2.29e-39	-//-
ENSSSCG00000023156	-1.7602	6.28e-22	1.95e-20	-//-
ENSSSCG00000013020	-1.7576	1.73e-12	2.14e-11	MAP4K2
ENSSSCG00000028127	-1.7574	1.3e-06	7.47e-06	-//-
ENSSSCG00000003733	-1.7572	2.08e-19	5.19e-18	KLHL14
ENSSSCG00000006729	-1.757	6.46e-08	4.56e-07	FAM46C
ENSSSCG00000003780	-1.7566	1.16e-29	6.05e-28	CRYZ
ENSSSCG00000007022	-1.7553	0.00063463	0.0022512	ANK1
ENSSSCG00000017128	-1.7551	2.55e-12	3.11e-11	HEXDC
Novel00652	-1.7444	0.015435	0.039505	--
ENSSSCG00000004452	-1.7434	3.38e-81	1.19e-78	PRSS35
ENSSSCG00000003086	-1.742	0.0020844	0.0065997	-//-
ENSSSCG00000017349	-1.7406	3.71e-05	0.00016823	-//-
ENSSSCG00000030325	-1.7403	1.74e-52	2.68e-50	C1QTNF6
ENSSSCG00000003427	-1.7393	5.49e-10	5.05e-09	C1orf167
ENSSSCG00000003225	-1.7378	0.002123	0.0067081	-//-
ENSSSCG00000006957	-1.7369	3.9e-21	1.14e-19	RHPN1
ENSSSCG00000006624	-1.7367	1.21e-16	2.4e-15	SELENBP1
ENSSSCG00000001989	-1.7356	2.24e-05	0.00010622	CIDEB
ENSSSCG00000001042	-1.7348	2.87e-11	3.1e-10	MAK
Novel00621	-1.7338	6.33e-05	0.00027342	--
ENSSSCG00000011147	-1.7333	7.6e-95	4.1e-92	-
ENSSSCG00000021418	-1.7328	4.19e-85	1.71e-82	-//-
ENSSSCG00000012136	-1.7306	2.81e-10	2.67e-09	PIR
Novel01429	-1.73	5.4e-07	3.32e-06	--
ENSSSCG00000030209	-1.7281	0.0043814	0.012903	MFNG
ENSSSCG00000029778	-1.727	2.47e-06	1.37e-05	SPATA17
ENSSSCG00000028706	-1.7264	0.01552	0.039661	-//-
Novel01375	-1.7258	0.018953	0.047369	-//-
ENSSSCG00000022630	-1.7252	0.0002226	0.00087214	FLYWCH2
ENSSSCG00000010039	-1.724	5.97e-08	4.23e-07	-//-
ENSSSCG00000016612	-1.7224	0.0025227	0.0078346	FEZF1
ENSSSCG00000013665	-1.7223	7.43e-14	1.1e-12	-//-
ENSSSCG00000025306	-1.7213	0.0034811	0.010508	-//-
ENSSSCG00000025340	-1.7211	1.43e-19	3.62e-18	-//-
ENSSSCG00000014633	-1.7178	4.16e-05	0.00018634	PRKCDBP
ENSSSCG00000007937	-1.7151	0.011947	0.031504	-//-
Novel00986	-1.7143	0.0012594	0.0041822	-//-
ENSSSCG00000000959	-1.7138	4.86e-09	3.99e-08	LARGE1
ENSSSCG00000025805	-1.7124	2.29e-05	0.00010821	-//-
ENSSSCG00000000130	-1.7123	9.3e-06	4.69e-05	CYTH4
ENSSSCG00000014321	-1.7118	3.06e-12	3.7e-11	KLHL3
Novel02301	-1.7107	6.03e-09	4.87e-08	-//-
ENSSSCG00000003014	-1.7093	8.96e-06	4.53e-05	TMEM91
ENSSSCG00000023255	-1.7091	1.03e-26	4.57e-25	MOSPD3
ENSSSCG00000029960	-1.7083	2.01e-10	1.93e-09	LRRC4B
ENSSSCG00000027997	-1.7074	0.00028778	0.0011017	NME5
ENSSSCG00000020929	-1.7067	0.0039285	0.011707	-//-
ENSSSCG00000023225	-1.7062	0.0087617	0.023983	SYN2
ENSSSCG00000024500	-1.705	8.7e-23	2.91e-21	-//-
ENSSSCG00000027515	-1.703	5.75e-29	2.94e-27	-//-
ENSSSCG00000000672	-1.7026	2.03e-77	6.45e-75	-//-
ENSSSCG00000017356	-1.7022	3.19e-25	1.28e-23	FAM171A2
ENSSSCG00000007103	-1.7021	0.0002246	0.00087932	-//-
ENSSSCG00000001823	-1.699	4.39e-10	4.06e-09	UROC1
ENSSSCG00000002007	-1.6984	0.015001	0.038532	FITM1
ENSSSCG00000004759	-1.6981	1.54e-52	2.39e-50	-//-
Novel00760	-1.6976	8.78e-05	0.00037012	-//-
ENSSSCG00000003908	-1.6958	7.29e-12	8.38e-11	TSPAN1
ENSSSCG00000017415	-1.6956	3.02e-24	1.14e-22	TTC25
ENSSSCG00000025279	-1.6918	0.014468	0.037313	-//-
ENSSSCG00000012911	-1.69	6.22e-10	5.67e-09	CARNS1
ENSSSCG00000026718	-1.6897	2.79e-13	3.82e-12	PLCH1
ENSSSCG00000000623	-1.6875	2.46e-06	1.36e-05	BCL2L14
Novel02163	-1.6846	0.00035218	0.0013206	-//-
ENSSSCG00000024877	-1.6841	0.00035568	0.0013324	-//-
ENSSSCG00000021624	-1.6808	6.96e-22	2.16e-20	LAD1
ENSSSCG00000022405	-1.6807	7.01e-05	0.0003007	-//-
Novel01241	-1.6806	0.015441	0.039508	--
Novel00579	-1.6799	0.0055589	0.015944	--
ENSSSCG00000025795	-1.6797	0.0087251	0.023889	CSF3R
ENSSSCG00000030345	-1.6736	1.67e-07	1.1e-06	INPP5J
Novel01265	-1.6689	2.09e-21	6.22e-20	-//-
Novel01699	-1.6689	7.8e-15	1.28e-13	--
ENSSSCG00000024247	-1.6688	4.39e-05	0.00019581	SBK2
Novel01443	-1.668	0.0010772	0.0036217	--
ENSSSCG00000028960	-1.6644	7.28e-71	2.02e-68	-//-
ENSSSCG00000024018	-1.6608	1.54e-41	1.51e-39	SLC16A3
ENSSSCG00000004621	-1.6603	1.35e-10	1.34e-09	MYO5C
Novel01878	-1.659	2.9e-14	4.49e-13	-//-
ENSSSCG00000023740	-1.6586	3.4e-10	3.19e-09	-//-
ENSSSCG00000004774	-1.6575	6.49e-40	5.79e-38	IVD
ENSSSCG00000022946	-1.6549	2.74e-05	0.00012755	-//-
ENSSSCG00000023037	-1.654	0.0041471	0.012286	-//-
ENSSSCG00000015144	-1.6539	4.59e-32	2.71e-30	GRAMD1B
ENSSSCG00000003965	-1.6528	3.04e-07	1.93e-06	CCDC30
ENSSSCG00000013376	-1.6525	0.0066308	0.018712	OTOG
ENSSSCG00000022417	-1.6524	2.49e-56	4.65e-54	HNF1B
ENSSSCG00000021906	-1.6514	3.99e-26	1.7e-24	SYT7
ENSSSCG00000002011	-1.6506	0.0019559	0.0062304	CPNE6
ENSSSCG00000016608	-1.6505	1.49e-06	8.49e-06	IQUB
ENSSSCG00000002629	-1.6494	4.19e-58	8.63e-56	FBXO9
ENSSSCG00000003876	-1.6487	1.81e-16	3.52e-15	CDKN2C
ENSSSCG00000000133	-1.6483	2.03e-39	1.74e-37	TST
ENSSSCG00000009000	-1.6464	4.73e-11	4.96e-10	DCHS2
ENSSSCG00000001848	-1.646	0.0031126	0.0094768	MESP2
ENSSSCG00000000981	-1.6454	7.8e-27	3.47e-25	CRELD2
Novel01732	-1.6439	0.0019178	0.0061247	-//-
ENSSSCG00000026423	-1.6435	3.63e-38	2.91e-36	SLC23A1
ENSSSCG00000030988	-1.6428	0.010445	0.027933	SLA-DOB2
ENSSSCG00000001700	-1.6391	1.8e-78	5.9e-76	SLC29A1
ENSSSCG00000013237	-1.6388	0.00011119	0.00045886	SPI1
ENSSSCG00000017233	-1.6359	1.11e-05	5.53e-05	RAB37
ENSSSCG00000029160	-1.6357	8.5e-05	0.00035934	-//-
Novel01972	-1.6349	2.58e-14	4.02e-13	--
ENSSSCG00000028257	-1.6346	4.6e-09	3.8e-08	-//-
ENSSSCG00000005487	-1.6307	1.15e-21	3.51e-20	-//-
Novel01010	-1.6307	0.015651	0.039967	--
ENSSSCG00000021997	-1.6301	4.83e-43	5.13e-41	ALS2CL
ENSSSCG00000030416	-1.6281	0.0047705	0.013885	-//-
ENSSSCG00000012504	-1.6275	5.59e-07	3.42e-06	NAP1L3
Novel01355	-1.6273	2.36e-09	2.01e-08	--
ENSSSCG00000027196	-1.6251	3.13e-11	3.37e-10	GIMAP6
Novel00033	-1.6241	2.53e-18	5.79e-17	--
Novel00886	-1.6235	0.0013709	0.004516	-//-
ENSSSCG00000029541	-1.6225	8.92e-07	5.26e-06	-//-
ENSSSCG00000017158	-1.6182	5.34e-19	1.29e-17	-//-
ENSSSCG00000023376	-1.6175	9.6e-11	9.64e-10	PARD6G
ENSSSCG00000013385	-1.6167	0.00010773	0.00044568	INSC
ENSSSCG00000001420	-1.6162	4.61e-50	6.49e-48	EHMT2
ENSSSCG00000022045	-1.616	0.014693	0.037825	-//-
Novel01036	-1.6145	0.017906	0.044943	--
ENSSSCG00000023526	-1.6142	2.65e-13	3.63e-12	RAPGEF3
ENSSSCG00000025410	-1.6124	2.42e-05	0.00011369	PRSS16
ENSSSCG00000003168	-1.6113	1.59e-27	7.36e-26	ALDH16A1
Novel01426	-1.6112	0.00053623	0.0019296	--
ENSSSCG00000027672	-1.6106	0.0014446	0.0047336	SUOX
ENSSSCG00000015311	-1.6088	3.83e-72	1.09e-69	CYP51A1
ENSSSCG00000028683	-1.6083	0.006251	0.017722	-//-
Novel00100	-1.608	0.010402	0.027836	--
ENSSSCG00000016558	-1.6078	0.003551	0.010693	-//-
ENSSSCG00000009437	-1.6066	4.25e-08	3.08e-07	-//-
ENSSSCG00000001914	-1.6053	4.49e-20	1.19e-18	LOXL1
ENSSSCG00000030735	-1.6045	2.92e-05	0.00013517	CH242-227G20.2
ENSSSCG00000018042	-1.6042	0.0028718	0.0088242	SLC47A2
ENSSSCG00000003097	-1.6027	1.84e-07	1.21e-06	MYPOP
ENSSSCG00000012902	-1.6026	7.69e-28	3.68e-26	CDK2AP2
ENSSSCG00000017520	-1.6021	0.00020804	0.00082009	LRRC46
ENSSSCG00000016503	-1.601	3.71e-05	0.00016842	-//-
ENSSSCG00000017995	-1.5993	3.13e-14	4.83e-13	USP43
ENSSSCG00000009613	-1.5985	1.74e-19	4.38e-18	DMTN
Novel00549	-1.5955	1.85e-07	1.21e-06	--
ENSSSCG00000027198	-1.5949	2.19e-18	5.06e-17	PDK2
Novel02083	-1.5942	0.016752	0.042421	--
ENSSSCG00000001963	-1.594	1.34e-49	1.84e-47	EGLN3
ENSSSCG00000006002	-1.5922	2.11e-82	7.65e-80	NOV
ENSSSCG00000026196	-1.5914	2.49e-57	4.92e-55	-//-
ENSSSCG00000017116	-1.5913	1.13e-53	1.89e-51	LPCAT1
ENSSSCG00000003147	-1.5861	0.00015448	0.0006221	-//-
Novel01716	-1.5853	3.41e-06	1.85e-05	--
ENSSSCG00000009300	-1.5852	2.22e-16	4.27e-15	WASF3
ENSSSCG00000000893	-1.5845	3.09e-22	9.84e-21	AMDHD1
Novel00891	-1.5812	2.82e-11	3.05e-10	--
Novel00342	-1.5808	0.0009969	0.003378	--
ENSSSCG00000014851	-1.5786	2.36e-36	1.79e-34	SLCO2B1
ENSSSCG00000005512	-1.5776	3.74e-44	4.08e-42	C5
ENSSSCG00000001993	-1.5762	2.46e-26	1.07e-24	TGM1
ENSSSCG00000028530	-1.5761	2.77e-05	0.00012894	TMEM52
ENSSSCG00000017608	-1.5756	0.0014199	0.0046604	-//-
ENSSSCG00000020872	-1.5742	1.79e-40	1.66e-38	-//-
ENSSSCG00000007760	-1.5736	2.64e-15	4.56e-14	-//-
ENSSSCG00000009312	-1.5711	0.014918	0.038346	PDX1
ENSSSCG00000016200	-1.5711	3.66e-06	1.97e-05	PRKAG3
ENSSSCG00000025685	-1.571	4.17e-14	6.36e-13	-//-
Novel00635	-1.5704	6.68e-05	0.00028738	-//-
ENSSSCG00000014921	-1.5691	3.03e-70	8.17e-68	PRSS23
ENSSSCG00000001093	-1.5654	6.68e-09	5.36e-08	ACOT13
ENSSSCG00000024103	-1.5653	3.75e-12	4.49e-11	-//-
Novel00097	-1.5637	0.007862	0.02181	--
ENSSSCG00000001991	-1.5592	9.61e-53	1.52e-50	DHRS1
ENSSSCG00000017759	-1.5583	8.21e-21	2.34e-19	ALDOC
ENSSSCG00000027817	-1.5579	4.92e-09	4.03e-08	-//-
ENSSSCG00000022998	-1.5571	4.88e-16	9.09e-15	PKIG
ENSSSCG00000002817	-1.5556	5.6e-10	5.13e-09	-//-
ENSSSCG00000001091	-1.5552	5.36e-06	2.82e-05	KIAA0319
ENSSSCG00000017914	-1.55	1.95e-14	3.09e-13	GLTPD2
ENSSSCG00000013900	-1.549	1.14e-60	2.46e-58	-//-
ENSSSCG00000023802	-1.5482	0.0075423	0.021017	-//-
ENSSSCG00000029040	-1.5466	0.00069848	0.0024525	-//-
ENSSSCG00000000206	-1.5434	8.26e-31	4.58e-29	FAIM2
ENSSSCG00000008118	-1.5421	0.00016722	0.00066933	-//-
ENSSSCG00000009778	-1.5409	5.85e-13	7.7e-12	RILPL2
ENSSSCG00000027266	-1.5404	2.88e-07	1.84e-06	PNPLA3
ENSSSCG00000005620	-1.5376	0.00026519	0.001022	-//-
ENSSSCG00000001676	-1.5374	2.99e-18	6.8e-17	LRRC73
ENSSSCG00000007166	-1.5362	8.91e-51	1.27e-48	PTPRA
Novel01675	-1.5349	1.49e-24	5.74e-23	--
ENSSSCG00000023258	-1.5341	3.15e-06	1.71e-05	CLEC4F
ENSSSCG00000002892	-1.5333	5.82e-08	4.13e-07	FFAR1
ENSSSCG00000021949	-1.533	0.001445	0.0047343	-//-
ENSSSCG00000022774	-1.5329	3.53e-24	1.32e-22	GLTSCR2
ENSSSCG00000028490	-1.5326	2.14e-35	1.57e-33	-//-
ENSSSCG00000016343	-1.5307	1.28e-17	2.74e-16	TWIST2
ENSSSCG00000008287	-1.5265	3.34e-22	1.05e-20	-//-
ENSSSCG00000017215	-1.5262	4.01e-25	1.59e-23	SLC16A5
Novel00811	-1.5249	1.3e-06	7.44e-06	-//-
Novel02127	-1.5241	3.43e-05	0.00015642	--
ENSSSCG00000004948	-1.5232	1.11e-05	5.53e-05	SMAD6
ENSSSCG00000029626	-1.5216	4.35e-26	1.85e-24	NECAB3
ENSSSCG00000023812	-1.5211	0.007309	0.020443	-//-
ENSSSCG00000021190	-1.5205	0.0031306	0.0095228	MADCAM1
ENSSSCG00000021965	-1.5179	1.11e-57	2.24e-55	-//-
ENSSSCG00000013621	-1.5177	1.68e-09	1.45e-08	CCDC159
ENSSSCG00000008555	-1.5175	0.0049684	0.014405	CGREF1
ENSSSCG00000024837	-1.5149	8e-08	5.56e-07	SYT12
ENSSSCG00000030388	-1.5065	1.68e-20	4.64e-19	UPP1
ENSSSCG00000011398	-1.5063	3.74e-38	2.99e-36	SEMA3F
ENSSSCG00000009216	-1.5041	8.2e-75	2.56e-72	SPP1
Novel02158	-1.5024	0.0094309	0.025524	-//-
ENSSSCG00000000435	-1.5007	0.00020406	0.00080593	-//-
ENSSSCG00000011623	-1.4996	1.28e-34	8.81e-33	TPRA1
ENSSSCG00000015445	-1.4995	0.00013277	0.00054043	-//-
ENSSSCG00000017343	-1.4991	2.93e-17	6.07e-16	GFAP
ENSSSCG00000009524	-1.4983	0.0054562	0.015669	TMTC4
Novel02454	-1.4939	6.5e-27	2.94e-25	-//-
ENSSSCG00000003506	-1.4928	1.21e-11	1.36e-10	PINK1
ENSSSCG00000003606	-1.4883	0.00011201	0.00046198	SPOCD1
ENSSSCG00000023956	-1.4881	4.39e-09	3.64e-08	-//-
ENSSSCG00000012926	-1.4877	1.78e-51	2.59e-49	PC
ENSSSCG00000007049	-1.4868	0.0011215	0.0037613	LRRN4
Novel00971	-1.4866	0.012052	0.031749	--
ENSSSCG00000004869	-1.4859	7.34e-11	7.51e-10	CNDP1
ENSSSCG00000005837	-1.4857	9.66e-23	3.21e-21	FAM69B
ENSSSCG00000001657	-1.4847	2.96e-20	7.99e-19	CUL7
ENSSSCG00000028284	-1.4847	5.37e-05	0.00023577	KCND1
ENSSSCG00000028883	-1.4837	1.2e-11	1.35e-10	SETD4
Novel00704	-1.4835	0.0043195	0.012747	-//-
ENSSSCG00000016886	-1.4831	6.03e-07	3.66e-06	-//-
ENSSSCG00000013933	-1.483	1.87e-15	3.27e-14	PBX4
ENSSSCG00000017778	-1.4823	1.41e-07	9.39e-07	-//-
ENSSSCG00000006836	-1.4812	5.43e-05	0.00023811	KIAA1324
ENSSSCG00000013027	-1.4785	5.74e-09	4.65e-08	TEX40
ENSSSCG00000015089	-1.4785	0.00068567	0.002413	JAML
ENSSSCG00000013440	-1.4777	1.61e-24	6.15e-23	ATP8B3
ENSSSCG00000004659	-1.477	0.0069056	0.019416	SLC12A1
Novel01969	-1.4762	3.12e-05	0.00014329	-//-
ENSSSCG00000007548	-1.4759	1.17e-16	2.32e-15	-//-
ENSSSCG00000016255	-1.4753	2.11e-06	1.18e-05	DAW1
ENSSSCG00000012318	-1.4749	1.52e-54	2.59e-52	MAGED1
ENSSSCG00000002718	-1.4725	2.58e-41	2.49e-39	FA2H
ENSSSCG00000000371	-1.4718	0.009651	0.026064	-//-
Novel01589	-1.4691	0.012287	0.032293	--
ENSSSCG00000017238	-1.4686	6.46e-48	8.33e-46	TTYH2
ENSSSCG00000029843	-1.4681	4.42e-09	3.65e-08	-//-
ENSSSCG00000007145	-1.4679	5.82e-13	7.67e-12	ADAM33
ENSSSCG00000016504	-1.4678	6.67e-08	4.7e-07	TBXAS1
ENSSSCG00000028804	-1.4678	1.96e-16	3.78e-15	CCDC181
ENSSSCG00000001664	-1.4663	0.0035681	0.010733	TTBK1
Novel02046	-1.4648	0.0032185	0.0097648	--
ENSSSCG00000006851	-1.4646	0.00041249	0.0015213	-//-
ENSSSCG00000029460	-1.4641	1.17e-06	6.72e-06	RND2
ENSSSCG00000013526	-1.464	3.52e-40	3.19e-38	LONP1
ENSSSCG00000030513	-1.4633	2.48e-06	1.37e-05	-//-
ENSSSCG00000011289	-1.4597	0.0060487	0.017207	ACKR2
ENSSSCG00000026872	-1.4596	1.19e-19	3.04e-18	TNFSF13
ENSSSCG00000025108	-1.4582	1.83e-55	3.26e-53	G6PD
ENSSSCG00000021255	-1.4578	0.0014306	0.0046915	ADA
ENSSSCG00000031004	-1.4575	3.35e-07	2.12e-06	CH242-227G20.3
ENSSSCG00000001859	-1.4559	4.28e-20	1.14e-18	GDPGP1
ENSSSCG00000021719	-1.4557	2.08e-07	1.36e-06	-//-
ENSSSCG00000028052	-1.4541	1.06e-42	1.1e-40	OBSL1
ENSSSCG00000004008	-1.4531	0.0078001	0.02165	-//-
ENSSSCG00000003455	-1.4528	1.02e-11	1.16e-10	-//-
ENSSSCG00000006947	-1.4514	3.74e-17	7.67e-16	SYDE2
ENSSSCG00000004573	-1.4509	4.77e-05	0.00021152	-//-
ENSSSCG00000026513	-1.4498	0.00032114	0.0012146	-//-
ENSSSCG00000023155	-1.4496	1.11e-25	4.58e-24	-//-
ENSSSCG00000001846	-1.4482	0.0035164	0.010596	WDR93
ENSSSCG00000001718	-1.4481	1.18e-07	7.95e-07	-//-
ENSSSCG00000008857	-1.4476	2.9e-37	2.27e-35	MSMO1
ENSSSCG00000025842	-1.4462	0.0050422	0.014604	SPAG8
ENSSSCG00000007470	-1.4449	1.62e-22	5.29e-21	FAM65C
ENSSSCG00000001639	-1.4448	2.79e-28	1.36e-26	TRERF1
ENSSSCG00000022009	-1.4445	9.12e-11	9.21e-10	DDC
ENSSSCG00000015563	-1.4417	1.11e-10	1.11e-09	RGL1
ENSSSCG00000012855	-1.4413	2.88e-26	1.25e-24	-//-
ENSSSCG00000022969	-1.4405	1.91e-08	1.45e-07	-//-
ENSSSCG00000009888	-1.4394	7.75e-31	4.31e-29	ERP29
ENSSSCG00000021503	-1.4392	1.98e-11	2.17e-10	BCHE
ENSSSCG00000015743	-1.4384	7.67e-09	6.13e-08	PTPN4
Novel01384	-1.4378	1.17e-05	5.8e-05	-//-
ENSSSCG00000001977	-1.4377	0.0049143	0.014265	STXBP6
ENSSSCG00000004401	-1.4371	1.8e-26	7.92e-25	DDO
ENSSSCG00000003177	-1.4366	3.48e-17	7.16e-16	BCL2L12
ENSSSCG00000029400	-1.4364	1.1e-11	1.24e-10	RBP5
ENSSSCG00000023693	-1.4362	1.09e-27	5.11e-26	PROC
ENSSSCG00000003226	-1.4359	4.81e-07	2.97e-06	CD33
ENSSSCG00000006530	-1.4346	2.09e-28	1.04e-26	EFNA1
ENSSSCG00000024552	-1.4325	0.011289	0.029932	-//-
ENSSSCG00000010108	-1.432	1.37e-17	2.91e-16	-//-
ENSSSCG00000030329	-1.4318	2.14e-05	0.00010127	GBX1
ENSSSCG00000003668	-1.4317	4.21e-23	1.43e-21	MYCL
ENSSSCG00000009011	-1.431	9.44e-18	2.04e-16	FHDC1
ENSSSCG00000006465	-1.4292	0.016731	0.042382	INSRR
ENSSSCG00000013326	-1.4291	4.56e-07	2.83e-06	-//-
Novel00070	-1.4291	0.0042089	0.012448	-//-
ENSSSCG00000001472	-1.4271	0.0086351	0.023669	SLA-DOA
ENSSSCG00000017203	-1.4265	9.01e-14	1.31e-12	GALK1
ENSSSCG00000014830	-1.4264	8.36e-09	6.66e-08	COA4
ENSSSCG00000014216	-1.4261	0.013929	0.036129	TICAM2
Novel00796	-1.4247	2.92e-05	0.00013511	--
ENSSSCG00000010543	-1.4245	1.42e-24	5.47e-23	ABCC2
ENSSSCG00000007935	-1.424	8.43e-08	5.83e-07	C16orf71
ENSSSCG00000029219	-1.422	2.62e-05	0.00012244	SH3BGR
ENSSSCG00000006766	-1.4211	4.27e-07	2.66e-06	PHTF1
ENSSSCG00000005297	-1.4204	3.41e-08	2.5e-07	DNAJB5
ENSSSCG00000014049	-1.4187	1.94e-28	9.71e-27	UNC5A
ENSSSCG00000017119	-1.4175	4.09e-35	2.94e-33	-//-
ENSSSCG00000003266	-1.4173	0.014039	0.036356	TMC4
Novel02139	-1.4172	6.64e-07	4.01e-06	--
ENSSSCG00000002297	-1.4171	1.67e-05	8.08e-05	RDH12
Novel01983	-1.4167	0.0040704	0.01208	--
ENSSSCG00000021606	-1.416	1.92e-12	2.37e-11	-//-
ENSSSCG00000003101	-1.4159	7.57e-05	0.00032232	HIF3A
ENSSSCG00000007806	-1.4159	1.28e-12	1.62e-11	RABEP2
ENSSSCG00000023594	-1.4148	0.0026052	0.0080582	RARRES2
ENSSSCG00000011265	-1.411	0.0040973	0.012153	XIRP1
ENSSSCG00000017087	-1.4083	0.00041924	0.001543	GM2A
ENSSSCG00000003578	-1.408	3.2e-11	3.43e-10	FGR
Novel00767	-1.408	1.59e-06	9.05e-06	--
Novel01289	-1.4078	0.017333	0.04368	--
ENSSSCG00000017126	-1.4077	7.74e-25	3.04e-23	NARF
ENSSSCG00000024368	-1.4067	1.13e-05	5.63e-05	-//-
ENSSSCG00000001826	-1.4061	7.81e-17	1.56e-15	CFAP100
Novel00084	-1.406	0.0010192	0.0034437	--
ENSSSCG00000002813	-1.4057	5.31e-27	2.41e-25	KATNB1
ENSSSCG00000028725	-1.4055	1.32e-09	1.15e-08	TMEM102
ENSSSCG00000012925	-1.4048	1.04e-33	6.77e-32	-//-
ENSSSCG00000013506	-1.4046	2.28e-20	6.2e-19	STAP2
ENSSSCG00000028073	-1.4045	9.77e-19	2.31e-17	KCTD11
ENSSSCG00000028794	-1.4029	3.14e-17	6.48e-16	-//-
ENSSSCG00000025900	-1.4025	2.96e-48	3.89e-46	SH3BP5L
Novel01835	-1.4005	0.0011545	0.0038585	--
ENSSSCG00000026220	-1.4004	1.41e-33	9.03e-32	CCDC8
ENSSSCG00000000997	-1.4	3.39e-09	2.84e-08	PPP1R3G
ENSSSCG00000002962	-1.399	1.92e-10	1.86e-09	MAP4K1
Novel01734	-1.3986	0.01358	0.035329	-//-
ENSSSCG00000009290	-1.3981	6.82e-42	6.88e-40	-//-
ENSSSCG00000017043	-1.3975	1.79e-42	1.84e-40	RNF145
ENSSSCG00000028099	-1.3954	1.83e-11	2.02e-10	-//-
Novel00771	-1.3944	5.13e-05	0.00022594	-//-
ENSSSCG00000022250	-1.3941	6.49e-06	3.35e-05	-//-
ENSSSCG00000027475	-1.3927	3.5e-05	0.00015953	-//-
ENSSSCG00000003486	-1.3921	1.42e-12	1.77e-11	-//-
ENSSSCG00000005842	-1.3898	3.19e-08	2.35e-07	TMEM141
ENSSSCG00000025348	-1.3883	0.0083064	0.022881	-//-
ENSSSCG00000002891	-1.3863	3.39e-07	2.15e-06	-//-
ENSSSCG00000017552	-1.3862	0.0065647	0.018535	NXPH3
ENSSSCG00000003344	-1.386	8.14e-08	5.65e-07	VWA1
ENSSSCG00000007924	-1.383	1.94e-32	1.17e-30	-//-
ENSSSCG00000002368	-1.3811	3.56e-19	8.74e-18	LTBP2
ENSSSCG00000002305	-1.3809	5.31e-25	2.1e-23	EXD2
ENSSSCG00000023899	-1.3806	1.91e-16	3.69e-15	-//-
ENSSSCG00000022005	-1.3803	3.78e-24	1.41e-22	-//-
ENSSSCG00000024261	-1.3802	4.24e-12	5.03e-11	CBX2
ENSSSCG00000003128	-1.3799	3.33e-22	1.05e-20	LIG1
ENSSSCG00000009959	-1.3798	1.08e-06	6.28e-06	ASPHD2
ENSSSCG00000001720	-1.3777	3.08e-16	5.83e-15	-//-
ENSSSCG00000010215	-1.3774	6.77e-06	3.49e-05	-//-
ENSSSCG00000029085	-1.3742	0.016953	0.042848	CH242-81E23.2-001
ENSSSCG00000024162	-1.374	1e-15	1.8e-14	IMPA2
ENSSSCG00000027242	-1.3732	2.15e-10	2.06e-09	-//-
ENSSSCG00000007991	-1.3729	0.001295	0.0042899	WDR90
ENSSSCG00000016410	-1.3722	0.00078582	0.002728	MNX1
ENSSSCG00000013030	-1.371	2.71e-23	9.34e-22	PRDX5
ENSSSCG00000003361	-1.3709	1.75e-14	2.77e-13	-//-
ENSSSCG00000015239	-1.3693	2.14e-06	1.19e-05	BARX2
ENSSSCG00000017638	-1.3693	1.21e-13	1.73e-12	TSPOAP1
Novel02453	-1.3669	9.85e-07	5.77e-06	--
ENSSSCG00000013780	-1.3662	4.51e-20	1.19e-18	TECR
Novel01733	-1.365	0.0083369	0.022943	-//-
ENSSSCG00000006367	-1.3644	1.55e-05	7.55e-05	KLHDC9
ENSSSCG00000016548	-1.3643	5.56e-10	5.1e-09	PODXL
ENSSSCG00000028085	-1.3631	0.0015261	0.0049739	CCDC96
ENSSSCG00000029256	-1.3629	4.13e-28	2.01e-26	AKR1A1
ENSSSCG00000005915	-1.3623	2.08e-20	5.71e-19	MAF1
ENSSSCG00000008689	-1.3623	5.84e-05	0.00025387	ZFYVE28
ENSSSCG00000028237	-1.3599	0.00053598	0.001929	-//-
ENSSSCG00000001539	-1.359	8.01e-37	6.18e-35	PPARD
ENSSSCG00000000680	-1.3571	0.016775	0.042468	GPR162
ENSSSCG00000015290	-1.3547	1.44e-14	2.3e-13	-//-
ENSSSCG00000027361	-1.3544	4.52e-15	7.62e-14	OVOL1
ENSSSCG00000015825	-1.3541	8e-10	7.16e-09	ADGRA2
ENSSSCG00000023121	-1.35	7.74e-18	1.68e-16	ABCA7
ENSSSCG00000007932	-1.3482	4.46e-18	9.94e-17	ROGDI
ENSSSCG00000016322	-1.3468	8.65e-35	6.08e-33	ACKR3
ENSSSCG00000009765	-1.3434	9.18e-13	1.18e-11	DNAH10
ENSSSCG00000013874	-1.3432	1.1e-19	2.82e-18	-//-
ENSSSCG00000013180	-1.3414	0.016632	0.042154	YPEL4
ENSSSCG00000010461	-1.3413	9.35e-41	8.73e-39	ANKRD1
Novel00081	-1.341	0.0014864	0.0048588	--
Novel00846	-1.341	0.00075657	0.0026351	-//-
ENSSSCG00000004529	-1.3406	4.73e-12	5.55e-11	POLI
ENSSSCG00000027970	-1.34	3.55e-05	0.00016194	-//-
ENSSSCG00000023074	-1.3394	1.85e-10	1.79e-09	KLK4
ENSSSCG00000001940	-1.339	4.85e-16	9.02e-15	FOXA1
ENSSSCG00000025545	-1.3388	2.18e-48	2.9e-46	HDAC6
ENSSSCG00000017427	-1.3383	1.65e-23	5.82e-22	HAP1
ENSSSCG00000001418	-1.3367	2.84e-32	1.69e-30	NEU1
ENSSSCG00000024296	-1.3364	3.12e-08	2.3e-07	NKIRAS1
Novel01637	-1.3355	3.66e-07	2.31e-06	-//-
ENSSSCG00000024691	-1.335	3.99e-06	2.14e-05	-//-
ENSSSCG00000012852	-1.3349	1.71e-18	3.97e-17	CDHR5
ENSSSCG00000027146	-1.3344	7.05e-20	1.83e-18	GLA
ENSSSCG00000030458	-1.3334	0.005504	0.015799	-//-
ENSSSCG00000005067	-1.3331	1.68e-19	4.22e-18	C14orf105
ENSSSCG00000008557	-1.3327	5.48e-15	9.16e-14	EMILIN1
ENSSSCG00000028493	-1.3322	0.0045977	0.013437	-//-
ENSSSCG00000009678	-1.3319	0.0043547	0.012829	FBXO16
ENSSSCG00000010629	-1.3318	0.0042284	0.012502	ADRA2A
Novel01745	-1.3301	0.0024526	0.0076415	--
ENSSSCG00000005673	-1.33	3.68e-11	3.92e-10	-//-
ENSSSCG00000006651	-1.3297	1.19e-53	1.96e-51	ADAMTSL4
ENSSSCG00000010886	-1.3293	0.00060227	0.002149	-//-
ENSSSCG00000010068	-1.329	1.76e-20	4.85e-19	-//-
ENSSSCG00000025126	-1.3266	9.33e-05	0.00039012	LGI4
ENSSSCG00000010764	-1.3263	2.8e-14	4.33e-13	LRRC27
ENSSSCG00000000093	-1.3262	8.35e-14	1.22e-12	DNAL4
ENSSSCG00000009871	-1.3244	2.25e-18	5.18e-17	SDS
Novel00398	-1.3243	1.81e-08	1.38e-07	-//-
ENSSSCG00000002472	-1.3233	1.14e-30	6.26e-29	-//-
ENSSSCG00000005738	-1.3232	1.95e-38	1.59e-36	RALGDS
ENSSSCG00000016312	-1.3227	6.95e-21	1.99e-19	-//-
Novel01917	-1.3215	0.001666	0.0053805	--
ENSSSCG00000002355	-1.3189	6.86e-14	1.02e-12	ENTPD5
ENSSSCG00000003333	-1.3176	0.010032	0.026997	FAM132A
ENSSSCG00000011702	-1.3172	1.45e-39	1.26e-37	TM4SF1
ENSSSCG00000008694	-1.3166	0.0045694	0.013368	GRK4
ENSSSCG00000017324	-1.316	0.00041935	0.0015431	-//-
ENSSSCG00000001867	-1.3159	4.15e-05	0.0001861	PSTPIP1
ENSSSCG00000011143	-1.3149	4.25e-16	7.94e-15	-//-
ENSSSCG00000028004	-1.3143	5.91e-20	1.55e-18	-//-
Novel01011	-1.3141	2.36e-32	1.41e-30	-//-
ENSSSCG00000001715	-1.3124	6.9e-11	7.1e-10	ENPP5
ENSSSCG00000006189	-1.3123	1.21e-05	5.97e-05	-//-
ENSSSCG00000015670	-1.3116	3.28e-10	3.08e-09	GTDC1
ENSSSCG00000005952	-1.308	2.59e-18	5.93e-17	LRRC6
ENSSSCG00000015109	-1.3057	6.8e-11	7e-10	CCDC153
ENSSSCG00000016308	-1.3053	3.56e-07	2.25e-06	-//-
ENSSSCG00000005232	-1.3047	1.65e-20	4.57e-19	SMARCA2
ENSSSCG00000021259	-1.3042	3.7e-15	6.3e-14	CDA
ENSSSCG00000014410	-1.3041	1.11e-05	5.51e-05	-//-
ENSSSCG00000006941	-1.3028	2.9e-26	1.26e-24	DDAH1
Novel01749	-1.3028	5.14e-19	1.24e-17	-//-
ENSSSCG00000023886	-1.3017	1.85e-22	5.99e-21	RPA3
ENSSSCG00000008020	-1.3008	5.17e-26	2.18e-24	IFT140
Novel00597	-1.3003	4.49e-31	2.54e-29	--
ENSSSCG00000003133	-1.3002	1.4e-07	9.33e-07	GRIN2D
ENSSSCG00000000111	-1.3001	5.94e-12	6.9e-11	BAIAP2L2
ENSSSCG00000006950	-1.2981	5.38e-13	7.12e-12	WDR63
ENSSSCG00000004465	-1.2971	2.74e-18	6.26e-17	-//-
ENSSSCG00000018052	-1.2971	0.00011569	0.00047567	NT5M
ENSSSCG00000003927	-1.297	0.00047101	0.0017181	TCTEX1D4
ENSSSCG00000000220	-1.295	0.0061318	0.017422	-//-
ENSSSCG00000015476	-1.2937	1.29e-33	8.37e-32	CHI3L1
ENSSSCG00000004055	-1.2926	4.14e-08	3.01e-07	RSPH3
ENSSSCG00000001882	-1.2923	2.64e-14	4.1e-13	NEIL1
ENSSSCG00000008541	-1.2922	0.004527	0.013267	-//-
Novel01154	-1.2921	1.72e-18	3.99e-17	-//-
ENSSSCG00000015345	-1.2909	1.44e-09	1.26e-08	GLCCI1
ENSSSCG00000013408	-1.2908	8.45e-37	6.49e-35	ADM
ENSSSCG00000007033	-1.2906	6.57e-12	7.58e-11	AP3M2
ENSSSCG00000022721	-1.2905	3.16e-19	7.78e-18	CDH16
ENSSSCG00000014349	-1.2884	1.01e-17	2.17e-16	TMEM173
ENSSSCG00000029761	-1.288	0.009677	0.026116	-//-
ENSSSCG00000017260	-1.2875	9.32e-24	3.34e-22	WIPI1
ENSSSCG00000011070	-1.2874	4.18e-11	4.41e-10	MPP7
ENSSSCG00000009975	-1.2858	3.94e-08	2.87e-07	EMID1
ENSSSCG00000010031	-1.2858	6.8e-14	1.01e-12	SFI1
ENSSSCG00000005832	-1.2843	6.12e-17	1.23e-15	MAMDC4
ENSSSCG00000009972	-1.2842	4.92e-13	6.54e-12	KREMEN1
ENSSSCG00000001405	-1.2833	0.0054502	0.015656	LTB
ENSSSCG00000012864	-1.283	2.95e-06	1.62e-05	-//-
ENSSSCG00000000292	-1.2819	3.85e-12	4.6e-11	ZNF385A
ENSSSCG00000003196	-1.2808	4.94e-38	3.93e-36	PTOV1
ENSSSCG00000010381	-1.2805	0.00038826	0.0014428	-//-
ENSSSCG00000021278	-1.2794	4.54e-40	4.07e-38	-//-
ENSSSCG00000002051	-1.277	3.79e-39	3.21e-37	ABHD4
ENSSSCG00000002258	-1.277	3.1e-05	0.00014252	KLHL25
Novel00337	-1.2768	4.76e-06	2.53e-05	--
ENSSSCG00000001046	-1.2746	1.83e-05	8.79e-05	-//-
ENSSSCG00000030425	-1.2726	4.3e-08	3.11e-07	-//-
ENSSSCG00000029553	-1.2724	5.18e-08	3.71e-07	CCDC57
ENSSSCG00000028813	-1.2717	6e-06	3.13e-05	SFTA2
ENSSSCG00000017635	-1.2697	4.22e-16	7.89e-15	MKS1
ENSSSCG00000011641	-1.269	0.00029862	0.001139	-//-
ENSSSCG00000013545	-1.2686	3.14e-38	2.54e-36	TUBB4A
ENSSSCG00000013590	-1.2684	1.29e-11	1.44e-10	CTXN1
Novel00068	-1.2684	0.0012961	0.0042928	--
ENSSSCG00000006784	-1.2681	1.32e-05	6.5e-05	FAM212B
ENSSSCG00000014406	-1.2679	9.21e-11	9.28e-10	PRELID2
ENSSSCG00000001235	-1.2668	6.27e-08	4.43e-07	TRIM15
Novel00865	-1.2656	3.4e-07	2.15e-06	--
ENSSSCG00000021569	-1.2647	0.0019298	0.0061551	MMP25
Novel01561	-1.2647	8.92e-10	7.95e-09	--
Novel00634	-1.2631	9.67e-05	0.00040352	--
ENSSSCG00000011699	-1.2618	3.45e-15	5.9e-14	HPS3
ENSSSCG00000016554	-1.2605	2.83e-07	1.81e-06	MEST
ENSSSCG00000007405	-1.2601	2.99e-18	6.81e-17	-//-
ENSSSCG00000020846	-1.2593	3.67e-37	2.85e-35	SCARA3
ENSSSCG00000000253	-1.2583	5.42e-30	2.87e-28	KRT18
ENSSSCG00000008836	-1.257	0.0062054	0.017608	-//-
Novel00754	-1.2566	1.3e-06	7.47e-06	--
ENSSSCG00000024071	-1.2565	0.00028781	0.0011017	SCARF1
ENSSSCG00000011600	-1.2564	2.6e-08	1.93e-07	-//-
ENSSSCG00000001596	-1.2563	1.04e-14	1.68e-13	-//-
ENSSSCG00000009554	-1.2563	2.27e-12	2.78e-11	-//-
ENSSSCG00000017444	-1.2549	3.24e-09	2.73e-08	KRT15
ENSSSCG00000024759	-1.2547	4.94e-14	7.46e-13	CX3CL1
ENSSSCG00000017537	-1.2537	1.04e-15	1.87e-14	HOXB8
ENSSSCG00000005934	-1.2534	1.03e-34	7.13e-33	TRAPPC9
ENSSSCG00000020982	-1.2523	1.61e-10	1.57e-09	-//-
ENSSSCG00000003059	-1.2518	2.47e-09	2.1e-08	ZNF428
ENSSSCG00000017978	-1.2507	0.003404	0.010284	ALOX15B
ENSSSCG00000008534	-1.2502	0.00011396	0.00046932	FAM179A
ENSSSCG00000026403	-1.2498	0.001232	0.0040988	-//-
ENSSSCG00000013897	-1.2484	6.3e-05	0.00027213	RAB3A
ENSSSCG00000007547	-1.2477	6.93e-06	3.56e-05	-
Novel01319	-1.2475	7.25e-14	1.07e-12	--
ENSSSCG00000022838	-1.2471	0.0013891	0.0045676	SVIP
ENSSSCG00000005136	-1.2462	0.00020815	0.00082035	IFNE
ENSSSCG00000010102	-1.2461	4.18e-13	5.62e-12	SLC7A4
ENSSSCG00000028197	-1.245	2.35e-46	2.87e-44	PFKL
ENSSSCG00000004049	-1.2449	1.31e-39	1.15e-37	ACAT2
ENSSSCG00000011358	-1.2428	0.0024411	0.0076108	TREX1
ENSSSCG00000024845	-1.2423	0.00029616	0.0011302	-//-
ENSSSCG00000017926	-1.2406	5.9e-08	4.18e-07	-//-
ENSSSCG00000017577	-1.2405	8.22e-10	7.35e-09	-//-
ENSSSCG00000013507	-1.2394	6.55e-15	1.08e-13	MPND
ENSSSCG00000005970	-1.2392	9.27e-45	1.02e-42	SQLE
ENSSSCG00000006697	-1.238	4.04e-23	1.38e-21	ACP6
ENSSSCG00000002906	-1.2379	0.00064584	0.0022881	ETV2
ENSSSCG00000004642	-1.2367	1.92e-17	4.03e-16	-//-
ENSSSCG00000029838	-1.2348	0.00012456	0.00051027	-//-
ENSSSCG00000016756	-1.2343	2.17e-13	3.01e-12	BLVRA
ENSSSCG00000030368	-1.2342	1.01e-48	1.36e-46	HSP70.2
ENSSSCG00000011556	-1.2329	0.00023359	0.00091165	IL17RE
ENSSSCG00000001755	-1.2328	1.19e-05	5.9e-05	HYKK
ENSSSCG00000016583	-1.2325	0.0014032	0.0046094	-//-
ENSSSCG00000005625	-1.2314	0.0072135	0.020216	ENG
ENSSSCG00000016753	-1.2314	7.37e-28	3.53e-26	POLD2
ENSSSCG00000024383	-1.231	8.04e-07	4.78e-06	HAUS4
ENSSSCG00000021067	-1.2297	2.12e-13	2.95e-12	BLVRB
ENSSSCG00000013146	-1.229	4.16e-07	2.6e-06	FAM111A
ENSSSCG00000030328	-1.2285	8.21e-08	5.69e-07	NDUFB10
ENSSSCG00000002443	-1.2284	5.89e-38	4.67e-36	TC2N
ENSSSCG00000003141	-1.2278	1.56e-24	5.99e-23	FUT1
Novel01243	-1.227	0.011433	0.030283	-//-
Novel00567	-1.2253	2.43e-07	1.57e-06	-//-
ENSSSCG00000013272	-1.2252	0.018105	0.045397	-//-
ENSSSCG00000024215	-1.2249	9.74e-07	5.72e-06	TECTA
ENSSSCG00000014139	-1.2235	0.00029075	0.0011117	ARSK
ENSSSCG00000002852	-1.2229	1.99e-12	2.46e-11	PLEKHF1
ENSSSCG00000001470	-1.2221	2.48e-16	4.74e-15	HLA-DMA
ENSSSCG00000000198	-1.2219	1.75e-05	8.45e-05	-//-
ENSSSCG00000001788	-1.2202	2.37e-06	1.31e-05	STARD5
ENSSSCG00000008428	-1.2201	1.81e-23	6.37e-22	MSH2
Novel02186	-1.22	6.07e-06	3.16e-05	-//-
ENSSSCG00000022975	-1.2189	0.017382	0.043767	AMT
Novel00210	-1.2188	0.00059465	0.0021241	--
ENSSSCG00000025544	-1.2179	2.39e-24	9.1e-23	-//-
ENSSSCG00000003491	-1.2177	1.11e-15	1.99e-14	AKR7A2
Novel00649	-1.2168	0.0041963	0.012415	-//-
ENSSSCG00000006989	-1.2164	0.015932	0.040595	-//-
Novel02250	-1.2161	4.12e-05	0.00018491	--
ENSSSCG00000002296	-1.2157	5.94e-38	4.7e-36	RDH11
ENSSSCG00000029532	-1.2148	0.0099228	0.026732	-//-
ENSSSCG00000022901	-1.2137	4.87e-33	3.02e-31	KLHDC3
ENSSSCG00000002988	-1.2131	0.0014849	0.0048554	ZNF546
ENSSSCG00000028996	-1.2128	3.75e-47	4.71e-45	-//-
ENSSSCG00000017539	-1.2122	1.64e-19	4.12e-18	HOXB6
ENSSSCG00000007430	-1.2115	0.00098591	0.0033425	NEURL2
ENSSSCG00000011978	-1.2112	1.67e-34	1.13e-32	CPOX
ENSSSCG00000022850	-1.2111	4.68e-19	1.14e-17	-//-
ENSSSCG00000010829	-1.2109	9.91e-10	8.8e-09	-//-
ENSSSCG00000030514	-1.2107	2.53e-09	2.15e-08	-//-
ENSSSCG00000010003	-1.2104	6.35e-07	3.85e-06	-//-
ENSSSCG00000026443	-1.2095	1.02e-05	5.13e-05	-//-
ENSSSCG00000030358	-1.2089	2.72e-10	2.59e-09	-//-
ENSSSCG00000021181	-1.2085	3.59e-33	2.25e-31	DHCR7
ENSSSCG00000025105	-1.2081	2.19e-08	1.65e-07	-//-
Novel01851	-1.2078	0.0028765	0.008836	--
ENSSSCG00000017478	-1.2076	0.00012167	0.00049903	RAPGEFL1
Novel02130	-1.2072	3.7e-08	2.7e-07	-//-
ENSSSCG00000003546	-1.2071	0.019027	0.047531	-//-
ENSSSCG00000011263	-1.2046	8.68e-14	1.27e-12	TTC21A
ENSSSCG00000000291	-1.2034	2.51e-31	1.43e-29	-//-
ENSSSCG00000009476	-1.2026	0.00043986	0.0016112	-//-
ENSSSCG00000026647	-1.202	7.66e-15	1.26e-13	OAF
ENSSSCG00000013043	-1.2016	1.24e-09	1.09e-08	MACROD1
ENSSSCG00000011434	-1.2014	1.6e-17	3.38e-16	-//-
ENSSSCG00000002366	-1.1987	1.88e-15	3.28e-14	NPC2
ENSSSCG00000029165	-1.1985	6.25e-10	5.69e-09	DOK4
ENSSSCG00000002383	-1.1979	1.73e-38	1.42e-36	FOS
ENSSSCG00000008238	-1.1974	1.16e-25	4.8e-24	ELMOD3
Novel02300	-1.196	0.0011118	0.0037312	-//-
ENSSSCG00000013072	-1.1959	7.54e-47	9.35e-45	FADS2
Novel00766	-1.1955	2.98e-11	3.21e-10	--
Novel01013	-1.1955	1.42e-14	2.28e-13	--
ENSSSCG00000013734	-1.1947	3.95e-12	4.7e-11	HOOK2
ENSSSCG00000012854	-1.1935	4.38e-10	4.06e-09	RASSF7
ENSSSCG00000007682	-1.1925	6.5e-06	3.36e-05	SH2B2
ENSSSCG00000014902	-1.1915	1.51e-06	8.58e-06	ANKRD42
ENSSSCG00000015798	-1.191	0.00016161	0.00064872	ANKRD37
ENSSSCG00000023080	-1.1901	5.19e-42	5.27e-40	TPP1
ENSSSCG00000011928	-1.19	5.76e-06	3.01e-05	CCDC80
ENSSSCG00000016443	-1.1899	4.47e-13	5.99e-12	TMEM176A
ENSSSCG00000027873	-1.1892	3.86e-22	1.21e-20	GIPC2
ENSSSCG00000028751	-1.1889	4.79e-13	6.38e-12	-//-
ENSSSCG00000024920	-1.1877	0.00018515	0.00073744	PCDHGA6
ENSSSCG00000000994	-1.1874	8.77e-25	3.41e-23	GMDS
ENSSSCG00000013039	-1.1867	4.82e-11	5.05e-10	NUDT22
ENSSSCG00000029208	-1.1859	2.04e-06	1.14e-05	ARL16
ENSSSCG00000024740	-1.1854	1.44e-17	3.06e-16	NLGN2
ENSSSCG00000009879	-1.1849	8.25e-19	1.96e-17	-//-
ENSSSCG00000007857	-1.1836	2.12e-13	2.95e-12	ACSM3
ENSSSCG00000030658	-1.1834	6.71e-27	3.02e-25	SERPINF2
ENSSSCG00000028107	-1.182	0.010306	0.027638	-//-
ENSSSCG00000005855	-1.1817	4.66e-08	3.36e-07	EXD3
ENSSSCG00000016378	-1.1803	5.07e-13	6.73e-12	PASK
ENSSSCG00000015255	-1.1784	0.0013778	0.0045348	-//-
ENSSSCG00000029067	-1.1784	4.54e-14	6.9e-13	CCDC24
ENSSSCG00000009988	-1.1772	9.11e-36	6.74e-34	NIPSNAP1
Novel02093	-1.177	5.18e-13	6.87e-12	--
ENSSSCG00000005994	-1.1748	3.01e-10	2.84e-09	SNTB1
ENSSSCG00000007554	-1.1744	1.08e-17	2.32e-16	ZFAND2A
ENSSSCG00000024480	-1.1734	4.3e-05	0.00019197	-//-
Novel00129	-1.1729	3.72e-10	3.47e-09	--
Novel01132	-1.1726	0.01534	0.039309	-//-
ENSSSCG00000008227	-1.1723	0.00052308	0.0018894	-//-
ENSSSCG00000011781	-1.1717	6.27e-08	4.43e-07	-//-
Novel02098	-1.1706	0.00083226	0.0028697	-//-
Novel01529	-1.1705	0.0088477	0.024162	-//-
ENSSSCG00000000279	-1.1679	0.011224	0.029781	HOXC13
ENSSSCG00000030657	-1.1676	7.72e-06	3.94e-05	-//-
ENSSSCG00000001039	-1.1674	2.06e-05	9.8e-05	GCNT2
ENSSSCG00000007206	-1.1667	2.64e-14	4.11e-13	-//-
ENSSSCG00000006558	-1.1663	1.48e-15	2.62e-14	RPS27
ENSSSCG00000015781	-1.1658	2.4e-23	8.35e-22	-//-
ENSSSCG00000002349	-1.1657	9.34e-14	1.36e-12	ACOT4
ENSSSCG00000011402	-1.165	4.19e-06	2.24e-05	HYAL3
ENSSSCG00000011499	-1.1649	1.54e-06	8.76e-06	LRIG1
ENSSSCG00000012861	-1.1633	7.08e-05	0.00030313	-//-
ENSSSCG00000009932	-1.1631	4.26e-21	1.24e-19	MMAB
ENSSSCG00000017194	-1.1629	2.12e-06	1.18e-05	TEN1
ENSSSCG00000028642	-1.1612	2.91e-07	1.86e-06	-//-
ENSSSCG00000012903	-1.1606	6.12e-41	5.8e-39	PITPNM1
ENSSSCG00000027922	-1.1602	6.13e-22	1.91e-20	-//-
Novel02264	-1.1591	2.81e-07	1.8e-06	--
ENSSSCG00000005916	-1.1583	0.00020311	0.00080273	WDR97
ENSSSCG00000000955	-1.1578	2.64e-25	1.07e-23	TBC1D22A
ENSSSCG00000003345	-1.1576	0.00016347	0.00065566	TMEM88B
ENSSSCG00000026547	-1.1566	4.31e-35	3.09e-33	SLC45A3
ENSSSCG00000000110	-1.156	2.63e-22	8.41e-21	PLA2G6
ENSSSCG00000027186	-1.155	0.0074363	0.020753	-//-
ENSSSCG00000004983	-1.154	0.00012923	0.00052753	-//-
ENSSSCG00000008111	-1.1539	2.46e-23	8.52e-22	NPHP1
Novel01550	-1.1533	7.28e-06	3.73e-05	-//-
ENSSSCG00000027415	-1.153	0.00095722	0.0032551	-//-
ENSSSCG00000007999	-1.1523	5.94e-15	9.85e-14	-//-
ENSSSCG00000027827	-1.1521	5.37e-25	2.11e-23	GALE
ENSSSCG00000013032	-1.152	4.19e-19	1.02e-17	GPR137
Novel02213	-1.1517	1.38e-09	1.21e-08	-//-
ENSSSCG00000023522	-1.1516	2.21e-35	1.61e-33	TGM2
ENSSSCG00000002788	-1.1509	2.18e-07	1.42e-06	EXOC3L1
ENSSSCG00000011246	-1.1506	2.47e-16	4.72e-15	VILL
ENSSSCG00000002274	-1.1504	4.22e-05	0.00018885	HSPA2
ENSSSCG00000027427	-1.1504	1.14e-12	1.46e-11	-//-
ENSSSCG00000030680	-1.1479	0.0045906	0.013419	TCF7
ENSSSCG00000015002	-1.1472	5.45e-12	6.36e-11	ELMOD1
ENSSSCG00000009668	-1.1468	1.85e-44	2.03e-42	CLU
ENSSSCG00000027472	-1.1465	4.23e-11	4.46e-10	GCA
ENSSSCG00000002688	-1.1456	4.31e-17	8.82e-16	-//-
ENSSSCG00000009356	-1.1448	1.7e-18	3.95e-17	RFXAP
ENSSSCG00000007171	-1.1439	0.0022876	0.007184	EBF4
ENSSSCG00000011404	-1.1414	1.05e-13	1.52e-12	HYAL1
ENSSSCG00000001598	-1.1401	9.53e-08	6.53e-07	-//-
Novel00598	-1.1399	0.0073243	0.020481	--
ENSSSCG00000020972	-1.1379	1.98e-24	7.56e-23	-//-
ENSSSCG00000011361	-1.1373	5.11e-33	3.16e-31	-//-
ENSSSCG00000017921	-1.1372	3.49e-09	2.92e-08	ZMYND15
Novel02435	-1.1371	7.13e-06	3.66e-05	-//-
ENSSSCG00000021715	-1.1349	3.91e-09	3.25e-08	-//-
ENSSSCG00000017551	-1.1346	6.22e-10	5.67e-09	FAM117A
ENSSSCG00000015735	-1.1343	2e-11	2.19e-10	PTPN18
ENSSSCG00000000911	-1.1336	1.23e-05	6.06e-05	-//-
ENSSSCG00000009644	-1.1335	6.65e-31	3.73e-29	ADAM28
Novel01060	-1.1334	0.00030365	0.001156	-//-
ENSSSCG00000025990	-1.1317	0.00016854	0.00067435	-//-
ENSSSCG00000007557	-1.1316	1.97e-23	6.9e-22	MICALL2
ENSSSCG00000013380	-1.1314	8.41e-34	5.48e-32	NUCB2
ENSSSCG00000000620	-1.13	1.42e-11	1.58e-10	-//-
ENSSSCG00000003088	-1.1292	0.0055544	0.015933	APOE
Novel00096	-1.1284	2.77e-05	0.00012894	--
ENSSSCG00000002884	-1.1283	4.46e-31	2.53e-29	-//-
ENSSSCG00000024817	-1.1272	1.53e-36	1.17e-34	RASSF2
Novel00677	-1.1268	0.0025624	0.0079443	--
ENSSSCG00000024914	-1.1256	4.75e-24	1.76e-22	CFB
ENSSSCG00000023264	-1.1252	6.95e-35	4.91e-33	IDH1
Novel00858	-1.1252	0.0058775	0.016759	-//-
ENSSSCG00000027049	-1.1242	2.14e-13	2.97e-12	SNAPIN
ENSSSCG00000001659	-1.1234	3.51e-27	1.6e-25	KLC4
ENSSSCG00000012975	-1.1232	0.0089994	0.024516	SNX32
ENSSSCG00000004408	-1.1228	9.44e-11	9.49e-10	SMPD2
ENSSSCG00000003154	-1.1226	1.09e-34	7.51e-33	GYS1
ENSSSCG00000010880	-1.1221	0.018883	0.047206	-//-
ENSSSCG00000017307	-1.1215	5.09e-06	2.69e-05	MYL4
ENSSSCG00000013595	-1.1212	3.92e-40	3.52e-38	CERS4
ENSSSCG00000029894	-1.1192	1.01e-08	7.99e-08	-
ENSSSCG00000026445	-1.1188	4.27e-06	2.28e-05	-//-
ENSSSCG00000023363	-1.1185	0.00030813	0.0011714	-//-
ENSSSCG00000010704	-1.1184	1.05e-07	7.17e-07	LRFN1
ENSSSCG00000013902	-1.116	0.010449	0.027938	-//-
ENSSSCG00000009742	-1.1157	5.14e-34	3.39e-32	ULK1
Novel00504	-1.1157	0.0038004	0.01136	--
ENSSSCG00000001090	-1.113	1.25e-21	3.8e-20	ALDH5A1
Novel01353	-1.1128	6.85e-05	0.00029388	-//-
ENSSSCG00000000811	-1.1121	4.81e-05	0.00021354	-//-
ENSSSCG00000002557	-1.1118	6.28e-09	5.07e-08	NUDT14
ENSSSCG00000000707	-1.1111	1.66e-08	1.27e-07	SCNN1A
ENSSSCG00000007925	-1.1103	2.66e-12	3.23e-11	NAGPA
ENSSSCG00000021238	-1.1098	7.24e-13	9.4e-12	HSD3B7
ENSSSCG00000009074	-1.1097	1.09e-09	9.65e-09	ABHD18
Novel00928	-1.1092	0.0064876	0.018344	-//-
ENSSSCG00000005619	-1.1088	0.00074991	0.0026147	-//-
Novel02210	-1.1085	2.69e-08	2e-07	--
Novel00830	-1.1084	9.74e-11	9.77e-10	--
Novel01235	-1.1084	3.3e-09	2.77e-08	--
ENSSSCG00000016416	-1.1073	7.29e-05	0.00031158	SHH
ENSSSCG00000013572	-1.1055	8.56e-33	5.28e-31	PNPLA6
Novel01737	-1.1053	1.18e-07	7.98e-07	-//-
ENSSSCG00000024223	-1.1052	1.25e-15	2.24e-14	ARHGEF16
ENSSSCG00000011400	-1.1043	2.7e-20	7.29e-19	SEMA3B
ENSSSCG00000013895	-1.1041	0.00032242	0.001219	-//-
ENSSSCG00000014167	-1.103	1.72e-29	8.93e-28	-
Novel01850	-1.103	7.58e-07	4.53e-06	-//-
ENSSSCG00000011950	-1.1026	1.67e-14	2.66e-13	NXPE3
ENSSSCG00000011625	-1.1018	3.08e-11	3.31e-10	CHST13
ENSSSCG00000013542	-1.1011	7.33e-12	8.42e-11	CLPP
ENSSSCG00000021661	-1.101	2.3e-06	1.28e-05	-//-
Novel01808	-1.1007	9.46e-16	1.71e-14	-//-
ENSSSCG00000016742	-1.1005	0.0073833	0.020625	MYO1G
ENSSSCG00000012978	-1.1002	4.27e-13	5.73e-12	AP5B1
Novel01811	-1.099	0.0014466	0.004738	--
ENSSSCG00000004679	-1.0989	8.62e-21	2.45e-19	SORD
ENSSSCG00000005358	-1.0987	2.7e-09	2.29e-08	-//-
ENSSSCG00000006888	-1.098	0.00012935	0.00052782	-//-
ENSSSCG00000026893	-1.0963	2.3e-22	7.38e-21	NAT1
ENSSSCG00000017952	-1.0958	1.64e-13	2.33e-12	SAT2
ENSSSCG00000012783	-1.0957	8.8e-12	1.01e-10	IDH3G
ENSSSCG00000006325	-1.0954	2e-18	4.62e-17	MGST3
Novel00664	-1.0952	0.016925	0.042782	-//-
ENSSSCG00000012181	-1.095	4.14e-15	6.99e-14	PDK3
ENSSSCG00000005668	-1.0947	2.01e-25	8.15e-24	SH3GLB2
ENSSSCG00000008282	-1.0946	1.68e-16	3.28e-15	-//-
ENSSSCG00000002821	-1.0932	0.00097113	0.0032975	CCL22
ENSSSCG00000022922	-1.0928	0.0042746	0.012622	-//-
ENSSSCG00000030136	-1.0927	0.003168	0.0096235	-//-
ENSSSCG00000008866	-1.0921	1.15e-10	1.15e-09	GUCY1A3
ENSSSCG00000020746	-1.0914	4.33e-06	2.31e-05	TRIM7
ENSSSCG00000014047	-1.0913	2.26e-20	6.15e-19	FGFR4
ENSSSCG00000025393	-1.0911	0.0023004	0.0072196	SUSD2
ENSSSCG00000016286	-1.0906	2.64e-14	4.1e-13	PRSS56
ENSSSCG00000001008	-1.0905	2.57e-26	1.12e-24	BPHL
ENSSSCG00000001422	-1.0903	1.39e-23	4.93e-22	C2
ENSSSCG00000011589	-1.0893	3.64e-18	8.21e-17	-//-
ENSSSCG00000005240	-1.0888	2.24e-15	3.89e-14	DOCK8
ENSSSCG00000007987	-1.0883	7.91e-24	2.86e-22	DECR2
ENSSSCG00000005930	-1.0876	3.24e-17	6.66e-16	SLC45A4
ENSSSCG00000009402	-1.0871	0.00018963	0.00075362	LPAR6
ENSSSCG00000017515	-1.0866	5.65e-07	3.45e-06	TBKBP1
ENSSSCG00000027881	-1.0859	1.35e-07	9.01e-07	KCNK6
ENSSSCG00000014568	-1.0852	3.2e-17	6.61e-16	ST5
ENSSSCG00000026564	-1.0851	0.0013266	0.0043837	-//-
ENSSSCG00000011391	-1.0848	1.58e-07	1.05e-06	CDHR4
Novel01843	-1.0847	2.63e-09	2.24e-08	--
Novel00391	-1.0846	3.93e-13	5.31e-12	--
ENSSSCG00000014357	-1.0839	7.9e-22	2.44e-20	CXXC5
Novel02419	-1.0833	0.00084601	0.0029132	--
ENSSSCG00000011680	-1.0822	8.69e-24	3.12e-22	PLS1
ENSSSCG00000026554	-1.0815	3.32e-07	2.1e-06	FAM213B
ENSSSCG00000002708	-1.0813	1.33e-20	3.71e-19	-//-
Novel00559	-1.0813	1.24e-05	6.12e-05	-//-
ENSSSCG00000003350	-1.0812	2.15e-14	3.38e-13	MIB2
ENSSSCG00000028936	-1.0812	0.014354	0.037071	-//-
ENSSSCG00000008010	-1.0811	3.46e-12	4.15e-11	CHTF18
ENSSSCG00000024570	-1.0788	4.48e-22	1.4e-20	KDM4B
ENSSSCG00000026255	-1.0783	7.91e-06	4.03e-05	-//-
ENSSSCG00000017161	-1.0773	4.43e-07	2.75e-06	CBX8
ENSSSCG00000017538	-1.0766	9.25e-12	1.05e-10	HOXB7
ENSSSCG00000021557	-1.076	0.00025138	0.00097364	-//-
Novel00201	-1.073	1.99e-22	6.43e-21	--
ENSSSCG00000007580	-1.0716	4.95e-26	2.1e-24	WIPI2
ENSSSCG00000011254	-1.0705	1.33e-11	1.48e-10	XYLB
ENSSSCG00000026715	-1.0696	0.00012929	0.00052766	YPEL3
ENSSSCG00000028672	-1.0696	0.0030703	0.0093679	GCKR
Novel00894	-1.0673	0.00060408	0.0021539	--
ENSSSCG00000012276	-1.0667	0.00028834	0.0011033	SYN1
ENSSSCG00000000920	-1.0663	5.38e-08	3.84e-07	-//-
Novel00564	-1.0648	0.0018194	0.005841	--
Novel00946	-1.0636	0.011487	0.030403	--
ENSSSCG00000013494	-1.0624	4.3e-15	7.25e-14	MATK
ENSSSCG00000020987	-1.0624	1.51e-05	7.34e-05	WDR31
ENSSSCG00000025840	-1.0622	0.0032885	0.0099606	-//-
Novel01959	-1.0622	1.56e-11	1.73e-10	--
ENSSSCG00000017142	-1.0619	5.13e-18	1.13e-16	BAIAP2
ENSSSCG00000024919	-1.0616	2.2e-07	1.43e-06	RDH16
ENSSSCG00000000061	-1.0615	3.94e-14	6.03e-13	PMM1
ENSSSCG00000017917	-1.0614	7.67e-34	5.01e-32	MINK1
ENSSSCG00000010116	-1.061	2.2e-15	3.82e-14	SLC25A1
ENSSSCG00000010048	-1.0607	1.84e-16	3.57e-15	RAB36
ENSSSCG00000022786	-1.0599	6.26e-20	1.63e-18	-//-
ENSSSCG00000003881	-1.0591	1.12e-07	7.59e-07	SPATA6
ENSSSCG00000014080	-1.0591	1.07e-35	7.92e-34	HMGCR
ENSSSCG00000003595	-1.0587	1.07e-07	7.29e-07	-//-
ENSSSCG00000008348	-1.0579	1.36e-10	1.34e-09	-//-
ENSSSCG00000002712	-1.0577	7.11e-27	3.19e-25	LDHD
ENSSSCG00000001987	-1.0576	9.66e-13	1.24e-11	RIPK3
ENSSSCG00000000735	-1.0573	2.46e-13	3.39e-12	TSPAN9
ENSSSCG00000000031	-1.0572	7.49e-13	9.72e-12	MCAT
ENSSSCG00000006536	-1.0572	4.2e-12	4.99e-11	-//-
ENSSSCG00000027441	-1.0558	4.45e-09	3.68e-08	RPL22L1
ENSSSCG00000002826	-1.0556	1.43e-15	2.53e-14	-//-
ENSSSCG00000023744	-1.055	1.65e-15	2.91e-14	-//-
ENSSSCG00000025877	-1.055	5.79e-16	1.07e-14	-//-
ENSSSCG00000023994	-1.0543	0.0013737	0.004522	-//-
ENSSSCG00000017879	-1.0541	1.77e-31	1.02e-29	SPNS2
ENSSSCG00000014202	-1.0539	0.012521	0.032824	STARD4
ENSSSCG00000021977	-1.0532	1.44e-25	5.9e-24	GPD1L
ENSSSCG00000027428	-1.0532	2.57e-10	2.45e-09	ENHO
ENSSSCG00000022788	-1.0529	0.0051056	0.014766	-//-
ENSSSCG00000010311	-1.0516	5.6e-17	1.13e-15	CAMK2G
ENSSSCG00000017227	-1.0511	2.75e-21	8.08e-20	FDXR
ENSSSCG00000010118	-1.0509	3.87e-29	1.99e-27	HIRA
ENSSSCG00000024206	-1.0501	0.00022848	0.00089311	CPPED1
ENSSSCG00000002868	-1.0482	1.66e-23	5.87e-22	-//-
ENSSSCG00000022516	-1.0479	3.72e-22	1.17e-20	-//-
ENSSSCG00000001484	-1.0474	0.00068246	0.0024034	-//-
ENSSSCG00000002636	-1.0473	1.86e-13	2.61e-12	-//-
ENSSSCG00000004643	-1.0461	1.79e-28	8.98e-27	SLC27A2
ENSSSCG00000012083	-1.0461	6.24e-16	1.15e-14	RIPK4
ENSSSCG00000017920	-1.0461	1.84e-12	2.28e-11	CXCL16
ENSSSCG00000015113	-1.0445	1.11e-05	5.52e-05	ABCG4
Novel01420	-1.044	8.72e-06	4.42e-05	--
ENSSSCG00000015720	-1.0435	4.41e-24	1.63e-22	BIN1
ENSSSCG00000003368	-1.0434	0.00044651	0.0016344	RNF207
ENSSSCG00000000939	-1.0428	1.06e-12	1.35e-11	ACSS3
ENSSSCG00000022545	-1.0424	7.35e-34	4.82e-32	CALM3
ENSSSCG00000029106	-1.042	0.0032245	0.0097801	RNF139
Novel00158	-1.0416	3.16e-10	2.98e-09	--
ENSSSCG00000007568	-1.0414	2.26e-14	3.54e-13	IQCE
Novel01622	-1.0414	4.86e-09	3.99e-08	--
Novel01096	-1.0403	0.0012674	0.0042061	-//-
Novel01396	-1.039	0.00059579	0.0021278	--
ENSSSCG00000008013	-1.0388	0.015877	0.040487	IGFALS
ENSSSCG00000025751	-1.0378	1.76e-24	6.73e-23	-//-
ENSSSCG00000010280	-1.0375	3.21e-23	1.1e-21	C10orf54
ENSSSCG00000027484	-1.0356	3.74e-10	3.49e-09	-//-
ENSSSCG00000022025	-1.0355	3.62e-07	2.28e-06	-//-
ENSSSCG00000011782	-1.0353	1.55e-15	2.74e-14	ABCC5
ENSSSCG00000008309	-1.0348	1.14e-13	1.64e-12	SPR
ENSSSCG00000009281	-1.0345	4.04e-12	4.81e-11	-//-
ENSSSCG00000001686	-1.0334	7.48e-27	3.34e-25	YIPF3
Novel01492	-1.0332	3.87e-05	0.00017485	-//-
ENSSSCG00000003508	-1.032	1.82e-05	8.75e-05	-//-
ENSSSCG00000022736	-1.0304	9.81e-07	5.75e-06	-//-
ENSSSCG00000009953	-1.0297	6.56e-06	3.39e-05	KIAA1671
ENSSSCG00000017734	-1.0292	0.0045364	0.013289	-//-
ENSSSCG00000003216	-1.0285	3.46e-15	5.91e-14	POLD1
ENSSSCG00000027790	-1.0285	0.00038657	0.0014376	-//-
Novel00402	-1.0284	0.0010935	0.0036722	-//-
ENSSSCG00000011599	-1.0278	3.59e-19	8.82e-18	GRIP2
ENSSSCG00000007383	-1.0264	4.27e-16	7.97e-15	TOMM34
ENSSSCG00000007531	-1.0262	9.97e-09	7.86e-08	FAM217B
ENSSSCG00000007764	-1.0259	1.99e-14	3.15e-13	-//-
ENSSSCG00000003204	-1.0253	7.17e-19	1.71e-17	VRK3
ENSSSCG00000016722	-1.0252	2.99e-06	1.64e-05	UBE2D4
ENSSSCG00000012292	-1.0245	0.0062482	0.017717	SYP
ENSSSCG00000010725	-1.024	1.79e-05	8.61e-05	HMX2
Novel00836	-1.0237	0.00015966	0.00064139	-//-
ENSSSCG00000003258	-1.0236	0.0045406	0.0133	TARM1
ENSSSCG00000030611	-1.0235	3.51e-08	2.57e-07	-//-
ENSSSCG00000017495	-1.0232	9.17e-07	5.4e-06	GRB7
ENSSSCG00000005674	-1.0225	0.011499	0.030424	-//-		1.80618e-247
ENSSSCG00000007305	-1.0224	0.0014812	0.004845	SPAG4
Novel01407	-1.0224	0.0084018	0.023112	--			890.938	7023.14
ENSSSCG00000004644	-1.022	1.73e-28	8.71e-27	HDC			890.938	7023.14
Novel01327	-1.0215	0.010567	0.028216	-//-			890.938	7023.14
ENSSSCG00000006632	-1.0214	1.18e-10	1.18e-09	SCNM1			890.938	7023.14
ENSSSCG00000023235	-1.0214	0.0015326	0.0049918	-//-			890.938	7023.14
ENSSSCG00000008339	-1.0204	3.38e-08	2.48e-07	GFPT1			890.938	7023.14
Novel01568	-1.0204	0.0043379	0.012792	-//-			890.938	7023.14		1.80618e-247
Novel01481	-1.0193	0.0042679	0.012608	-//-			890.938	7023.14
ENSSSCG00000002825	-1.0192	3.74e-16	7.02e-15	-//-			890.938	7023.14
Novel01636	-1.0189	0.0027443	0.0084597	-//-
ENSSSCG00000017054	-1.0183	5.25e-13	6.96e-12	CYFIP2
ENSSSCG00000022438	-1.0164	4.87e-14	7.37e-13	-//-
ENSSSCG00000002736	-1.0162	0.016835	0.042597	TAT
Novel01427	-1.0157	2.83e-10	2.68e-09	--
ENSSSCG00000002471	-1.015	1.24e-08	9.62e-08	ISG12(A)
ENSSSCG00000003363	-1.0147	2.94e-12	3.56e-11	C1orf174
ENSSSCG00000013873	-1.0147	1.4e-10	1.37e-09	NR2F6
ENSSSCG00000011432	-1.0141	4.49e-12	5.31e-11	GLYCTK
ENSSSCG00000010684	-1.0131	0.0016424	0.0053127	RGS10
ENSSSCG00000013430	-1.013	9.28e-26	3.85e-24	-//-
Novel01104	-1.0122	5.5e-07	3.37e-06	-//-
ENSSSCG00000004807	-1.0113	6.13e-13	8.04e-12	SCG5
ENSSSCG00000008119	-1.0105	0.00053452	0.0019252	KCNIP3
ENSSSCG00000009140	-1.0104	8.42e-11	8.55e-10	CASP6
ENSSSCG00000015737	-1.0102	7.06e-12	8.13e-11	-//-
ENSSSCG00000013583	-1.0089	2.33e-18	5.36e-17	CAMSAP3
ENSSSCG00000013773	-1.0073	1.61e-16	3.14e-15	ADGRL1
ENSSSCG00000001436	-1.0064	5.45e-15	9.12e-14	RNF5
ENSSSCG00000010304	-1.0062	1.8e-05	8.65e-05	MYOZ1
ENSSSCG00000013497	-1.0045	1.81e-09	1.56e-08	ANKRD24
ENSSSCG00000023670	-1.0039	5.51e-26	2.32e-24	-//-
Novel01373	-1.0033	8.29e-08	5.74e-07	--
ENSSSCG00000030088	-1.0031	0.00052465	0.001894	CSF2RA
ENSSSCG00000017521	-1.0017	4.66e-12	5.49e-11	SCRN2
ENSSSCG00000003157	-1.0011	8.14e-05	0.00034533	LIN7B
ENSSSCG00000016857	-1.001	7.68e-13	9.95e-12	DAB2
ENSSSCG00000012540	-1.0004	0.0053253	0.015342	SLC25A53
ENSSSCG00000002843	-1.0002	9.71e-24	3.47e-22	-//-
ENSSSCG00000025264	-1.0002	2.17e-15	3.77e-14	PQBP1
ENSSSCG00000014430	-1	1.17e-22	3.86e-21	ABLIM3
ENSSSCG00000002793	-0.99947	4.37e-05	0.00019501	-//-
ENSSSCG00000026674	-0.99885	2.63e-06	1.45e-05	-//-
Novel00608	-0.99844	4.71e-13	6.28e-12	--
ENSSSCG00000017134	-0.99687	5.9e-12	6.85e-11	FN3KRP
Novel01267	-0.99669	8.96e-23	2.99e-21	--
ENSSSCG00000030631	-0.99541	0.0030499	0.0093172	-//-
ENSSSCG00000013040	-0.99502	4.09e-05	0.00018383	TRPT1
ENSSSCG00000015790	-0.99403	8.44e-16	1.54e-14	SLC25A4
Novel01187	-0.99269	0.0095372	0.025791	--
ENSSSCG00000008578	-0.99206	9.97e-13	1.28e-11	ADCY3
ENSSSCG00000014833	-0.99074	1.99e-05	9.5e-05	UCP2
ENSSSCG00000022599	-0.99024	2.25e-07	1.46e-06	-//-
ENSSSCG00000012934	-0.99014	4.25e-10	3.95e-09	-//-
ENSSSCG00000003149	-0.98986	2.42e-05	0.00011369	TULP2
ENSSSCG00000011249	-0.98883	4.84e-05	0.00021455	-//-
ENSSSCG00000029070	-0.98869	6.53e-07	3.95e-06	-//-
ENSSSCG00000028015	-0.98867	0.00013504	0.00054877	GAL3ST3
ENSSSCG00000008003	-0.98678	3.18e-09	2.67e-08	HAGHL
Novel00014	-0.98576	6.92e-07	4.16e-06	-//-
ENSSSCG00000005663	-0.98447	4.22e-07	2.64e-06	KYAT1
ENSSSCG00000002633	-0.98353	3.21e-11	3.44e-10	-//-
ENSSSCG00000003139	-0.98309	1.55e-23	5.48e-22	BCAT2
ENSSSCG00000002555	-0.98278	4.63e-11	4.86e-10	JAG2
ENSSSCG00000005375	-0.98248	3.18e-08	2.34e-07	CORO2A
ENSSSCG00000016725	-0.98239	1.49e-25	6.07e-24	TNS3
ENSSSCG00000017865	-0.98133	1.33e-20	3.72e-19	CTNS
ENSSSCG00000013501	-0.98026	2.07e-21	6.16e-20	CREB3L3
ENSSSCG00000028943	-0.97957	2.14e-12	2.63e-11	ECH1
ENSSSCG00000006954	-0.97932	2.96e-13	4.05e-12	-//-
ENSSSCG00000007601	-0.97916	3.67e-26	1.57e-24	TECPR1
ENSSSCG00000022306	-0.97913	1.84e-07	1.21e-06	ROPN1L
ENSSSCG00000016435	-0.97908	5.59e-15	9.33e-14	SMARCD3
ENSSSCG00000027875	-0.97884	0.00018345	0.0007308	CA14
ENSSSCG00000021041	-0.97706	0.0045512	0.013327	PM20D1
ENSSSCG00000008319	-0.97671	3.37e-06	1.83e-05	CD207
ENSSSCG00000001988	-0.97614	9.04e-16	1.64e-14	ADCY4
ENSSSCG00000012324	-0.97537	2.8e-10	2.66e-09	IQSEC2
ENSSSCG00000024208	-0.97529	0.014157	0.036605	-//-
Novel00926	-0.97445	1.07e-05	5.34e-05	--
ENSSSCG00000021154	-0.9735	4e-07	2.5e-06	-//-
ENSSSCG00000011892	-0.97332	0.010241	0.027483	MAATS1
ENSSSCG00000028021	-0.97331	0.0063986	0.018115	-//-
ENSSSCG00000016342	-0.97324	8.92e-07	5.26e-06	HES6
ENSSSCG00000006073	-0.97315	0.0075674	0.021078	OSR2
ENSSSCG00000012021	-0.9725	3.68e-13	4.99e-12	MRPL39
ENSSSCG00000015197	-0.97179	0.012905	0.033724	SPA17
ENSSSCG00000024917	-0.97133	5.62e-09	4.56e-08	-//-
ENSSSCG00000008318	-0.97111	4.59e-05	0.00020395	-//-
ENSSSCG00000021266	-0.97082	4.13e-11	4.37e-10	MAP3K11
ENSSSCG00000017366	-0.97062	8.15e-23	2.74e-21	-//-
Novel01855	-0.97006	5.06e-29	2.59e-27	--
ENSSSCG00000023110	-0.96974	1.79e-12	2.22e-11	UBXN1
Novel00522	-0.96952	5.13e-08	3.67e-07	--
Novel02003	-0.96843	0.011268	0.029885	--
Novel02067	-0.96835	0.0041058	0.012176	--
ENSSSCG00000008120	-0.96772	1.04e-15	1.88e-14	-//-
ENSSSCG00000007672	-0.96689	4.62e-17	9.43e-16	POP7
ENSSSCG00000016613	-0.96638	3.1e-24	1.16e-22	AASS
ENSSSCG00000015794	-0.96618	0.0012793	0.0042443	C4orf47
ENSSSCG00000022705	-0.96615	3.06e-19	7.55e-18	SALL2
ENSSSCG00000008261	-0.96493	5.4e-17	1.1e-15	HK2
ENSSSCG00000017340	-0.96488	2.25e-13	3.11e-12	DCAKD
ENSSSCG00000022484	-0.96475	0.00020549	0.00081117	CH242-228L8.2
ENSSSCG00000009757	-0.96398	6.15e-13	8.07e-12	BRI3BP
ENSSSCG00000016674	-0.96282	3.97e-06	2.13e-05	FAM188B
ENSSSCG00000012440	-0.96167	2.41e-30	1.3e-28	PGK1
ENSSSCG00000020787	-0.96054	0.0006521	0.0023075	-//-
ENSSSCG00000003402	-0.96013	8.58e-16	1.56e-14	PGD
ENSSSCG00000025052	-0.95981	0.0079162	0.021939	BPIFB6
ENSSSCG00000023539	-0.95974	2.32e-21	6.89e-20	MBOAT2
ENSSSCG00000021917	-0.95913	0.0016971	0.005475	HIPK4
ENSSSCG00000003851	-0.95814	1.52e-16	2.98e-15	CPT2
ENSSSCG00000029301	-0.9581	0.00050623	0.0018342	-//-
ENSSSCG00000030269	-0.95794	3.26e-13	4.43e-12	B4GALNT2
ENSSSCG00000004895	-0.95741	0.0038787	0.011571	BCL2
ENSSSCG00000017737	-0.9571	3.02e-09	2.55e-08	RNF135
ENSSSCG00000020758	-0.95709	9.9e-11	9.93e-10	-//-
ENSSSCG00000006774	-0.95702	9.49e-11	9.54e-10	PPM1J
ENSSSCG00000005628	-0.95676	4.73e-11	4.96e-10	ST6GALNAC4
ENSSSCG00000013746	-0.95641	2.22e-31	1.27e-29	CALR
ENSSSCG00000023391	-0.95632	2.74e-20	7.4e-19	-//-
ENSSSCG00000028525	-0.95572	7.59e-24	2.75e-22	-//-
ENSSSCG00000014875	-0.9556	2.36e-16	4.52e-15	CAPN5
Novel01619	-0.95553	0.00014723	0.00059531	-//-
ENSSSCG00000029974	-0.95527	0.0048064	0.013978	-//-
ENSSSCG00000000076	-0.95483	1.78e-15	3.12e-14	SGSM3
ENSSSCG00000001711	-0.95472	1.14e-09	1e-08	CLIC5
ENSSSCG00000012900	-0.95421	0.0067628	0.019059	CABP2
ENSSSCG00000007229	-0.95206	1.43e-22	4.71e-21	BCL2L1
Novel01676	-0.95186	0.0040373	0.012001	-//-
ENSSSCG00000006324	-0.95174	9.89e-27	4.39e-25	ALDH9A1
ENSSSCG00000004763	-0.95145	0.0006362	0.0022564	C15orf62
ENSSSCG00000003161	-0.95063	3.8e-05	0.00017175	PRRG2
ENSSSCG00000007094	-0.95043	2.07e-10	1.99e-09	-//-
ENSSSCG00000012973	-0.95014	0.00040115	0.0014863	MUS81
ENSSSCG00000011410	-0.95009	1.57e-06	8.93e-06	-//-
ENSSSCG00000012053	-0.94955	0.0010527	0.0035442	CBR3
ENSSSCG00000030024	-0.94916	6.1e-16	1.12e-14	-//-
Novel01847	-0.94882	0.0040724	0.012084	-//-
ENSSSCG00000004402	-0.94739	1.84e-05	8.83e-05	METTL24
ENSSSCG00000013740	-0.94714	0.00013994	0.00056743	SYCE2
ENSSSCG00000000203	-0.94686	1.22e-12	1.55e-11	-//-
ENSSSCG00000007073	-0.94632	2.4e-06	1.33e-05	ISM1
ENSSSCG00000023001	-0.94624	9.06e-15	1.47e-13	CCDC149
ENSSSCG00000012371	-0.94514	0.00022193	0.0008699	AR
Novel00660	-0.94415	9.71e-10	8.64e-09	--
ENSSSCG00000015651	-0.94409	0.0029107	0.008926	PIGR
ENSSSCG00000005650	-0.94388	1.8e-19	4.51e-18	CERCAM
Novel00233	-0.94223	8.44e-18	1.83e-16	--
ENSSSCG00000028196	-0.94216	0.00032775	0.0012361	-//-
ENSSSCG00000007586	-0.94208	1.92e-07	1.26e-06	FSCN1
ENSSSCG00000031053	-0.94194	0.0035221	0.01061	S100A1
ENSSSCG00000025564	-0.94192	5.25e-08	3.75e-07	GAS2L1
ENSSSCG00000020848	-0.94164	7.16e-08	5.01e-07	-//-
ENSSSCG00000017676	-0.94139	4.32e-08	3.13e-07	BCAS3
ENSSSCG00000015843	-0.94079	1.37e-12	1.72e-11	UBXN8
ENSSSCG00000011386	-0.9403	1.07e-13	1.55e-12	MST1
ENSSSCG00000029950	-0.9399	2.37e-23	8.25e-22	CD70
ENSSSCG00000016412	-0.93977	2.13e-05	0.00010109	-//-
ENSSSCG00000027890	-0.93933	1.65e-06	9.35e-06	-//-
ENSSSCG00000002957	-0.93929	1.4e-05	6.86e-05	GGN
ENSSSCG00000008785	-0.93902	5.93e-14	8.88e-13	FAM114A1
ENSSSCG00000003854	-0.93868	1.85e-20	5.1e-19	ECHDC2
ENSSSCG00000022110	-0.93857	1.72e-10	1.67e-09	TRIM41
ENSSSCG00000008742	-0.93726	0.0080716	0.022327	CD38
Novel01641	-0.93674	1.04e-05	5.22e-05	-//-
ENSSSCG00000025689	-0.93634	1.28e-17	2.74e-16	-//-
ENSSSCG00000001453	-0.93625	1.3e-18	3.04e-17	SLA-DRA
ENSSSCG00000022379	-0.93623	0.0028241	0.0086843	-//-
Novel01459	-0.93612	1.49e-17	3.16e-16	--
ENSSSCG00000000209	-0.93608	1.07e-10	1.07e-09	NCKAP5L
ENSSSCG00000002922	-0.93601	0.0020609	0.0065316	THAP8
ENSSSCG00000010571	-0.93597	1.66e-12	2.06e-11	C10orf76
ENSSSCG00000012088	-0.93595	1.57e-12	1.95e-11	-//-
ENSSSCG00000030122	-0.9355	9.78e-08	6.7e-07	HIRIP3
ENSSSCG00000003573	-0.93506	5.93e-09	4.8e-08	MAP3K6
ENSSSCG00000001762	-0.93487	0.0089645	0.024454	CIB2
ENSSSCG00000017446	-0.9347	4.08e-06	2.19e-05	-//-
ENSSSCG00000010735	-0.93462	1.29e-14	2.07e-13	LHPP
ENSSSCG00000006368	-0.93415	0.01705	0.043076	PVRL4
ENSSSCG00000012822	-0.93387	5.52e-14	8.31e-13	MPP1
ENSSSCG00000012399	-0.93359	1.06e-14	1.71e-13	FOXO4
ENSSSCG00000026597	-0.93335	1.21e-19	3.08e-18	SLC38A4
ENSSSCG00000007481	-0.93176	4.58e-18	1.02e-16	ZFP64
Novel01963	-0.9317	4.59e-14	6.97e-13	--
ENSSSCG00000005853	-0.93159	8.83e-05	0.00037221	NOXA1
ENSSSCG00000007541	-0.93084	6.62e-12	7.64e-11	PDGFA
ENSSSCG00000014034	-0.9303	0.00032275	0.0012198	N4BP3
ENSSSCG00000025023	-0.93012	2.08e-16	4e-15	-//-
ENSSSCG00000008046	-0.93005	1.31e-13	1.86e-12	PGP
ENSSSCG00000025667	-0.9294	1.47e-09	1.28e-08	FBXO2
ENSSSCG00000009059	-0.92917	0.00047422	0.0017295	-//-
ENSSSCG00000008896	-0.92889	3.13e-07	1.99e-06	-//-
ENSSSCG00000012657	-0.92879	8.96e-23	2.99e-21	AIFM1
ENSSSCG00000025334	-0.92825	8.95e-06	4.52e-05	POU4F1
ENSSSCG00000025124	-0.92804	1.18e-08	9.22e-08	-//-
ENSSSCG00000023142	-0.92766	4.17e-11	4.41e-10	GAMT
ENSSSCG00000009638	-0.92714	1.74e-10	1.69e-09	-//-
ENSSSCG00000024015	-0.92664	6.25e-30	3.29e-28	FADS1
ENSSSCG00000002720	-0.92608	0.00022771	0.00089059	CLEC18A
ENSSSCG00000031047	-0.92564	1.42e-07	9.44e-07	CH242-363D24.1
ENSSSCG00000024707	-0.92561	2.83e-05	0.0001315	-//-
ENSSSCG00000015103	-0.92549	4.23e-10	3.93e-09	-//-
ENSSSCG00000007707	-0.9249	1.7e-07	1.12e-06	VPS37D
ENSSSCG00000015862	-0.92484	5e-08	3.59e-07	LIMS2
ENSSSCG00000030539	-0.92418	0.00041887	0.001542	KLK15
ENSSSCG00000017864	-0.92399	2.42e-19	5.99e-18	-//-
ENSSSCG00000026331	-0.92353	5.98e-10	5.47e-09	-//-
ENSSSCG00000010184	-0.92306	1.08e-05	5.38e-05	-//-
ENSSSCG00000012558	-0.92279	0.0080935	0.022372	PIH1D3
ENSSSCG00000014562	-0.92166	5.56e-08	3.96e-07	-//-
ENSSSCG00000000675	-0.92156	3.43e-08	2.51e-07	C1R
Novel02176	-0.92154	0.017096	0.04317	-//-
ENSSSCG00000017400	-0.92122	5.68e-16	1.05e-14	NAGLU
ENSSSCG00000006495	-0.92097	0.015155	0.038874	-//-
ENSSSCG00000023434	-0.92079	0.0026218	0.0081058	-//-
ENSSSCG00000011764	-0.92043	3.73e-09	3.12e-08	NDUFB5
ENSSSCG00000026551	-0.91963	5.2e-28	2.51e-26	-//-
ENSSSCG00000016969	-0.91922	0.00015314	0.00061707	-//-
ENSSSCG00000026522	-0.91882	0.00081574	0.0028191	-//-
ENSSSCG00000013078	-0.91837	8.49e-10	7.59e-09	MYRF
ENSSSCG00000000059	-0.91797	4.39e-15	7.39e-14	XRCC6
ENSSSCG00000016496	-0.91766	9.03e-08	6.22e-07	ADCK2
ENSSSCG00000010253	-0.9172	1.52e-27	7.05e-26	HK1
ENSSSCG00000029424	-0.91707	2.21e-11	2.42e-10	-//-
ENSSSCG00000012859	-0.91592	1.33e-06	7.61e-06	-//-
Novel00401	-0.91577	0.00017444	0.00069713	-//-
ENSSSCG00000003611	-0.91549	0.00023523	0.00091733	TMEM234
ENSSSCG00000012791	-0.91522	6.95e-14	1.03e-12	NAA10
ENSSSCG00000016436	-0.91458	2.25e-14	3.53e-13	CHPF2
ENSSSCG00000003108	-0.9143	4.32e-10	4.01e-09	NPAS1
ENSSSCG00000024990	-0.91418	6.84e-20	1.77e-18	MPI
ENSSSCG00000016573	-0.91395	0.00011794	0.00048421	IRF5
ENSSSCG00000008022	-0.91339	2.25e-09	1.92e-08	TELO2
ENSSSCG00000027155	-0.91231	7.46e-08	5.21e-07	KLHL17
ENSSSCG00000003198	-0.91184	7.58e-09	6.06e-08	FUZ
ENSSSCG00000000747	-0.91114	0.016747	0.042414	-//-
ENSSSCG00000013425	-0.91094	3.89e-19	9.5e-18	MISP
ENSSSCG00000002351	-0.91076	3.1e-16	5.86e-15	-//-
Novel00449	-0.91048	0.019605	0.04884	-//-
ENSSSCG00000010732	-0.91023	8.05e-11	8.19e-10	FAM53B
ENSSSCG00000010163	-0.90955	1.14e-20	3.19e-19	KCNK1
Novel01921	-0.90921	2.5e-10	2.39e-09	-//-
Novel02187	-0.90909	0.00010847	0.00044829	--
ENSSSCG00000001544	-0.90878	1.56e-13	2.22e-12	TEAD3
ENSSSCG00000010826	-0.90848	5.27e-17	1.07e-15	2020-03-02
ENSSSCG00000013369	-0.9083	4.62e-25	1.83e-23	SAA1
ENSSSCG00000010289	-0.90791	2.54e-24	9.66e-23	MICU1
ENSSSCG00000005723	-0.90785	1.25e-09	1.1e-08	NTNG2
ENSSSCG00000027769	-0.90783	6.5e-10	5.9e-09	HMSD
ENSSSCG00000001528	-0.90753	3.89e-12	4.65e-11	RPS10
ENSSSCG00000012127	-0.90701	4.73e-14	7.18e-13	GEMIN8
Novel00747	-0.90696	6.83e-10	6.18e-09	-//-
ENSSSCG00000001517	-0.90646	0.00082114	0.0028349	-//-
ENSSSCG00000017082	-0.90635	2.07e-21	6.16e-20	-//-
ENSSSCG00000010554	-0.90632	2.19e-28	1.09e-26	SCD
ENSSSCG00000015657	-0.90625	8.98e-05	0.00037698	-//-
ENSSSCG00000014081	-0.90567	2.66e-06	1.46e-05	COL4A3BP
ENSSSCG00000002654	-0.90565	1.78e-15	3.12e-14	-//-
ENSSSCG00000004781	-0.9055	6.96e-06	3.57e-05	-//-
ENSSSCG00000008000	-0.90396	7.49e-10	6.73e-09	RPUSD1
ENSSSCG00000003268	-0.90378	2.11e-08	1.59e-07	TSEN34
ENSSSCG00000029754	-0.90378	0.0054314	0.015611	SLC39A2
ENSSSCG00000025942	-0.90286	2.55e-18	5.84e-17	MCCC1
ENSSSCG00000020695	-0.90252	0.0032216	0.009773	-//-
ENSSSCG00000024179	-0.90191	0.00064706	0.0022921	NAGS
ENSSSCG00000015983	-0.90189	2.59e-12	3.15e-11	HOXD8
ENSSSCG00000026631	-0.90185	6.07e-14	9.07e-13	SLC25A6
ENSSSCG00000005921	-0.90139	5.63e-07	3.44e-06	MROH1
ENSSSCG00000020657	-0.90096	6.88e-19	1.65e-17	BCAM
ENSSSCG00000013737	-0.90053	3.86e-15	6.53e-14	RNASEH2A
ENSSSCG00000013907	-0.89884	1.41e-12	1.76e-11	-//-
ENSSSCG00000022229	-0.89842	1.74e-05	8.41e-05	-//-
ENSSSCG00000023448	-0.897	7.44e-08	5.2e-07	-//-
ENSSSCG00000026167	-0.89679	0.0021036	0.0066531	-//-
ENSSSCG00000021332	-0.89666	2.8e-21	8.22e-20	PAX8
ENSSSCG00000016933	-0.89619	0.00070867	0.0024852	ELOVL7
ENSSSCG00000021158	-0.89572	1.42e-12	1.78e-11	-//-
ENSSSCG00000029461	-0.89561	0.013532	0.035223	-//-
ENSSSCG00000012122	-0.89536	0.0026664	0.0082325	TCEANC
ENSSSCG00000005453	-0.89531	1.4e-08	1.08e-07	TXN
ENSSSCG00000006521	-0.89523	3.21e-18	7.25e-17	FAM189B
ENSSSCG00000025464	-0.89499	2.16e-17	4.53e-16	ORAI1
ENSSSCG00000002989	-0.89418	5.59e-24	2.04e-22	AKT2
ENSSSCG00000010067	-0.89402	5.78e-08	4.11e-07	MIF
Novel02468	-0.8938	0.005304	0.015285	-//-
ENSSSCG00000015010	-0.89325	0.01403	0.036347	EXPH5
ENSSSCG00000021505	-0.89319	0.00666	0.018783	-//-
Novel00300	-0.89274	0.0052611	0.015168	--
ENSSSCG00000010541	-0.89257	1.22e-10	1.21e-09	COX15
ENSSSCG00000007425	-0.89247	4.71e-06	2.51e-05	SNX21
ENSSSCG00000012160	-0.89177	3.44e-20	9.22e-19	SH3KBP1
ENSSSCG00000030344	-0.89132	0.010445	0.027933	CLDN19
ENSSSCG00000003919	-0.89124	4.96e-05	0.00021895	MUTYH
ENSSSCG00000009083	-0.89059	6.46e-06	3.35e-05	SPRY1
Novel02200	-0.89017	0.0037013	0.011098	--
ENSSSCG00000006294	-0.89011	7.01e-10	6.33e-09	NME7
ENSSSCG00000025533	-0.88874	1.77e-08	1.35e-07	COX7A1
ENSSSCG00000002972	-0.88855	9.8e-10	8.71e-09	-//-
ENSSSCG00000013005	-0.88821	1.29e-13	1.84e-12	VPS51
ENSSSCG00000017788	-0.88739	1.54e-05	7.48e-05	TP53I13
ENSSSCG00000008273	-0.88696	1.01e-10	1.01e-09	-//-
ENSSSCG00000027231	-0.88442	5.47e-07	3.36e-06	-//-
ENSSSCG00000009755	-0.88428	1.49e-17	3.16e-16	AACS
ENSSSCG00000008429	-0.88424	1.91e-21	5.71e-20	EPCAM
ENSSSCG00000003470	-0.88395	7.14e-13	9.29e-12	FAM131C
ENSSSCG00000021880	-0.88338	1.51e-14	2.41e-13	MXRA8
ENSSSCG00000005615	-0.88331	8.45e-11	8.57e-10	PTRH1
ENSSSCG00000017083	-0.88137	2.16e-23	7.57e-22	SPARC
ENSSSCG00000008009	-0.88104	2.95e-14	4.56e-13	-//-
ENSSSCG00000021078	-0.88033	1.04e-07	7.09e-07	-//-
ENSSSCG00000021920	-0.88032	1.96e-20	5.37e-19	SOX12
ENSSSCG00000011250	-0.87985	1.44e-10	1.41e-09	-//-
Novel01918	-0.87774	5.83e-06	3.05e-05	-//-
ENSSSCG00000025416	-0.87719	0.0030554	0.0093297	CAMKV
ENSSSCG00000024823	-0.87707	4.99e-07	3.08e-06	RCN3
ENSSSCG00000006092	-0.87675	7.14e-08	5e-07	C8orf37
ENSSSCG00000017199	-0.87617	1.63e-06	9.23e-06	TRIM47
ENSSSCG00000009314	-0.87597	0.00098309	0.0033346	FLT3
ENSSSCG00000013784	-0.87496	1.46e-16	2.86e-15	-//-
ENSSSCG00000029156	-0.87462	4.44e-10	4.1e-09	-//-
ENSSSCG00000028090	-0.87439	0.00064297	0.0022788	DUSP23
Novel01704	-0.87425	3.41e-07	2.15e-06	--
ENSSSCG00000026185	-0.87413	0.0040199	0.011957	VWA5B2
ENSSSCG00000017691	-0.87411	8.97e-12	1.02e-10	MRM1
ENSSSCG00000010267	-0.87223	3.05e-08	2.25e-07	LRRC20
ENSSSCG00000005665	-0.87208	1.52e-11	1.69e-10	PHYHD1
Novel00208	-0.87206	0.01368	0.035566	-//-
ENSSSCG00000026338	-0.87194	5.27e-05	0.00023174	USHBP1
ENSSSCG00000022672	-0.86981	1.66e-08	1.27e-07	-//-
ENSSSCG00000017365	-0.86975	6.69e-10	6.06e-09	G6PC3
ENSSSCG00000016743	-0.86972	2.93e-25	1.18e-23	OGDH
ENSSSCG00000010046	-0.86917	2.09e-11	2.29e-10	GNAZ
ENSSSCG00000007901	-0.86898	2.28e-08	1.71e-07	CIITA
ENSSSCG00000017090	-0.86886	3.47e-11	3.7e-10	-//-
ENSSSCG00000007530	-0.8684	6.54e-13	8.53e-12	PPP1R3D
ENSSSCG00000024279	-0.86803	0.0043901	0.012925	-//-
ENSSSCG00000009931	-0.86765	9.26e-16	1.67e-14	MVK
ENSSSCG00000024736	-0.86723	1.06e-05	5.31e-05	ACPT
ENSSSCG00000007878	-0.86711	6.51e-08	4.59e-07	-//-
ENSSSCG00000017152	-0.86693	1.38e-09	1.2e-08	-//-
ENSSSCG00000020865	-0.86676	0.0031103	0.0094725	MBP
ENSSSCG00000029002	-0.86662	6.05e-20	1.59e-18	-//-
ENSSSCG00000028391	-0.86659	8.58e-08	5.93e-07	-//-
ENSSSCG00000023604	-0.86638	2.37e-12	2.9e-11	-//-
ENSSSCG00000012297	-0.86472	5.92e-10	5.42e-09	CCDC22
ENSSSCG00000013994	-0.86381	2.76e-16	5.25e-15	-//-
ENSSSCG00000003593	-0.8634	2.15e-10	2.06e-09	NKAIN1
ENSSSCG00000024377	-0.86316	2.1e-05	9.99e-05	-//-
ENSSSCG00000016530	-0.86303	0.0043411	0.012798	TMEM140
ENSSSCG00000000964	-0.86245	5.68e-15	9.46e-14	LMF2
ENSSSCG00000028481	-0.86245	7.09e-19	1.69e-17	CALCOCO1
ENSSSCG00000011448	-0.86214	2.98e-11	3.21e-10	GLT8D1
ENSSSCG00000022324	-0.86192	1.27e-12	1.61e-11	PPFIA3
ENSSSCG00000003421	-0.86143	3.56e-07	2.25e-06	FBXO44
ENSSSCG00000005944	-0.86036	5.12e-25	2.03e-23	NDRG1
ENSSSCG00000012843	-0.86032	9.4e-07	5.53e-06	PIDD1
ENSSSCG00000029145	-0.85965	1.32e-21	3.99e-20	POMGNT1
ENSSSCG00000023585	-0.85954	3.49e-13	4.74e-12	-
ENSSSCG00000010853	-0.85879	9.98e-16	1.8e-14	EPHX1
Novel00216	-0.85877	2.48e-07	1.6e-06	-//-
ENSSSCG00000013145	-0.85863	3.29e-12	3.95e-11	DTX4
ENSSSCG00000014855	-0.85843	3.53e-13	4.79e-12	RPS3
Novel01555	-0.85824	4.18e-07	2.61e-06	-//-
ENSSSCG00000025902	-0.85782	4.18e-07	2.61e-06	-//-
ENSSSCG00000017193	-0.85777	8.98e-05	0.00037698	-//-
ENSSSCG00000003827	-0.85764	0.005076	0.014693	-//-
ENSSSCG00000022798	-0.857	2.13e-06	1.19e-05	LRRC8B
ENSSSCG00000002437	-0.85561	0.00050025	0.0018158	RPS6KA5
ENSSSCG00000003812	-0.85495	5.4e-19	1.3e-17	PGM1
ENSSSCG00000022262	-0.85473	0.00025909	0.0010002	-//-
ENSSSCG00000029649	-0.8544	4.16e-07	2.6e-06	IFT46
ENSSSCG00000017226	-0.85389	4.73e-07	2.93e-06	FADS6
ENSSSCG00000004002	-0.8538	1.3e-12	1.64e-11	RPS5
ENSSSCG00000005900	-0.85349	0.00012992	0.0005297	GPT
ENSSSCG00000003222	-0.85304	1.93e-05	9.24e-05	SYT3
ENSSSCG00000015281	-0.85279	1.98e-12	2.45e-11	PLEKHA6
ENSSSCG00000026994	-0.85145	2.08e-12	2.56e-11	ADAMTS10
ENSSSCG00000017089	-0.85119	1.69e-23	5.95e-22	ANXA6
ENSSSCG00000021220	-0.85071	2.32e-09	1.98e-08	-//-
Novel00203	-0.8507	1.42e-21	4.28e-20	--
ENSSSCG00000009807	-0.85031	2.53e-09	2.15e-08	RHOF
ENSSSCG00000003063	-0.85005	1.07e-08	8.43e-08	PHLDB3
ENSSSCG00000024045	-0.84992	1.49e-06	8.5e-06	GATSL2
ENSSSCG00000028048	-0.84936	1.21e-13	1.73e-12	ARHGEF15
ENSSSCG00000028106	-0.84899	0.0020394	0.0064722	-//-
ENSSSCG00000011215	-0.84702	5.35e-05	0.00023473	-//-
ENSSSCG00000001780	-0.84697	6.22e-17	1.25e-15	FAH
ENSSSCG00000012137	-0.8469	2.03e-06	1.14e-05	BMX
ENSSSCG00000015535	-0.84654	1.33e-14	2.13e-13	QSOX1
ENSSSCG00000027550	-0.84587	2.15e-20	5.87e-19	PLCD1
ENSSSCG00000017335	-0.84581	1.31e-09	1.15e-08	HEXIM2
ENSSSCG00000002136	-0.84424	4.9e-12	5.75e-11	TMEM55B
ENSSSCG00000004764	-0.84359	4.7e-12	5.53e-11	GCHFR
ENSSSCG00000009783	-0.84349	8.79e-15	1.43e-13	OGFOD2
ENSSSCG00000025417	-0.84329	2.83e-10	2.68e-09	BBS2
ENSSSCG00000012920	-0.84324	4.36e-12	5.17e-11	CORO1B
ENSSSCG00000007998	-0.84249	8.9e-09	7.06e-08	RHBDL1
ENSSSCG00000014041	-0.84202	0.00066373	0.0023449	MXD3
Novel00223	-0.84152	0.0030727	0.0093737	--
Novel01297	-0.84107	0.0063959	0.018112	--
ENSSSCG00000028108	-0.84087	0.0085482	0.023463	ASAP3
ENSSSCG00000003257	-0.84071	6.7e-06	3.45e-05	CACNG6
ENSSSCG00000003539	-0.84059	0.00018743	0.00074607	GRHL3
ENSSSCG00000027190	-0.84011	7.53e-15	1.24e-13	-//-
Novel01516	-0.83979	3.6e-10	3.37e-09	--
ENSSSCG00000021956	-0.83947	0.00029561	0.0011288	LY75
ENSSSCG00000006538	-0.83851	6.02e-17	1.22e-15	FLAD1
ENSSSCG00000016527	-0.83838	0.0004482	0.0016397	SLC13A4
ENSSSCG00000001653	-0.83837	5.76e-12	6.7e-11	PEX6
ENSSSCG00000016667	-0.83809	3.26e-05	0.00014942	-//-
ENSSSCG00000003217	-0.83735	5.09e-08	3.64e-07	JOSD2
ENSSSCG00000028723	-0.8373	0.0037345	0.011183	CCDC102A
ENSSSCG00000009492	-0.83674	6.44e-11	6.64e-10	GPR180
ENSSSCG00000005659	-0.83667	5.91e-14	8.85e-13	ZER1
ENSSSCG00000026412	-0.83644	1.82e-14	2.89e-13	PLXNA2
ENSSSCG00000024438	-0.83555	0.00068385	0.0024079	-//-
Novel01694	-0.83551	1.32e-05	6.5e-05	-//-
ENSSSCG00000001344	-0.83536	1.15e-08	8.96e-08	-//-
ENSSSCG00000010734	-0.83513	3.87e-19	9.46e-18	OAT
ENSSSCG00000004812	-0.8351	3.22e-06	1.75e-05	IGF1R
ENSSSCG00000015025	-0.83501	6.68e-07	4.03e-06	CRYAB
ENSSSCG00000010478	-0.83493	3.9e-18	8.74e-17	FFAR4
ENSSSCG00000026136	-0.83474	0.00081609	0.0028198	-//-
ENSSSCG00000013889	-0.83339	8.05e-12	9.22e-11	RPL18A
Novel00763	-0.83286	0.017622	0.044299	-//-
ENSSSCG00000024123	-0.83205	5.84e-06	3.05e-05	CDC26
ENSSSCG00000009782	-0.83198	2.23e-05	0.00010537	-//-
ENSSSCG00000004347	-0.8316	2.04e-05	9.71e-05	FBXL4
ENSSSCG00000027252	-0.83157	4.47e-07	2.78e-06	HCFC1R1
Novel01530	-0.83148	4.48e-06	2.39e-05	--
ENSSSCG00000029281	-0.83058	5.93e-06	3.09e-05	-//-
ENSSSCG00000027658	-0.83043	2.2e-14	3.45e-13	-//-
ENSSSCG00000002275	-0.82947	8.04e-09	6.42e-08	PPP1R36
ENSSSCG00000010984	-0.82926	0.00012816	0.00052336	KIF24
ENSSSCG00000003228	-0.8288	0.011768	0.031066	VSIG10L
ENSSSCG00000013905	-0.82863	1.46e-12	1.82e-11	FKBP8
ENSSSCG00000009475	-0.82722	0.00016195	0.0006498	-//-
ENSSSCG00000007291	-0.82718	7.49e-19	1.78e-17	EDEM2
ENSSSCG00000002801	-0.82715	1.03e-06	6e-06	NDRG4
ENSSSCG00000010893	-0.82654	7.35e-15	1.21e-13	CFH
ENSSSCG00000003814	-0.82642	3.97e-07	2.48e-06	EFCAB7
ENSSSCG00000009309	-0.82636	2.39e-07	1.54e-06	-//-
ENSSSCG00000021515	-0.82592	7.78e-10	6.97e-09	HS3ST1
ENSSSCG00000008645	-0.82588	6.27e-10	5.7e-09	ID2
ENSSSCG00000029744	-0.82491	2.16e-10	2.07e-09	PLCH2
ENSSSCG00000026602	-0.82465	7.26e-07	4.35e-06	PTGIR
ENSSSCG00000010855	-0.82409	1.23e-15	2.19e-14	-//-
ENSSSCG00000015557	-0.8238	0.01332	0.034728	NMNAT2
ENSSSCG00000008039	-0.82357	2.08e-05	9.91e-05	NTHL1
ENSSSCG00000006815	-0.82326	3.86e-18	8.66e-17	-//-
ENSSSCG00000016078	-0.82275	8.36e-13	1.08e-11	HSPE1
ENSSSCG00000011403	-0.82214	2.26e-06	1.26e-05	NAT6
ENSSSCG00000017835	-0.82206	1.06e-21	3.27e-20	CLUH
ENSSSCG00000022199	-0.82152	8.76e-06	4.43e-05	-//-
ENSSSCG00000004870	-0.82112	6.42e-20	1.67e-18	-//-
ENSSSCG00000029032	-0.82099	2.27e-08	1.7e-07	-//-
ENSSSCG00000007379	-0.82049	0.0025841	0.0079994	WISP2
ENSSSCG00000003562	-0.82024	0.0014821	0.0048469	SFN
Novel01766	-0.81957	0.00041377	0.0015252	--
ENSSSCG00000002824	-0.81907	0.00029508	0.001127	-//-
ENSSSCG00000025086	-0.81885	0.0085118	0.023389	ARSF
ENSSSCG00000003199	-0.81799	1.68e-20	4.64e-19	AP2A1
ENSSSCG00000009612	-0.81762	0.00077777	0.0027038	DOK2
ENSSSCG00000022018	-0.81755	2.37e-05	0.00011183	-//-
ENSSSCG00000026961	-0.81754	0.0045111	0.013227	-//-
ENSSSCG00000030708	-0.81682	4.62e-13	6.18e-12	DAG1
Novel01627	-0.8161	0.01102	0.029286	--
ENSSSCG00000010497	-0.81568	6.58e-09	5.29e-08	ENTPD1
ENSSSCG00000013882	-0.815	0.017929	0.044995	FAM129C
ENSSSCG00000023367	-0.81462	2.96e-09	2.5e-08	IL22RA1
Novel00911	-0.81374	3.76e-05	0.00017019	--
ENSSSCG00000029674	-0.81242	0.00014272	0.00057813	-//-
ENSSSCG00000009128	-0.81198	1.09e-06	6.33e-06	AP1AR
ENSSSCG00000013630	-0.81191	7.28e-19	1.74e-17	DNM2
ENSSSCG00000007981	-0.81188	3.94e-11	4.18e-10	NPRL3
ENSSSCG00000004148	-0.81163	5.13e-09	4.18e-08	CCDC28A
ENSSSCG00000011704	-0.81145	0.00071874	0.0025183	-//-
ENSSSCG00000012912	-0.81103	7.23e-06	3.71e-05	TBC1D10C
ENSSSCG00000027276	-0.81094	5.79e-12	6.73e-11	-//-
ENSSSCG00000016017	-0.81013	4.23e-20	1.12e-18	DNAJC10
[truncated: 6,041 more rows]

## Sheet: YN144 vs Control
DE mRNAs in YN144 vs Control comparison group
DE mRNA_id	log2FoldChange	pval	padj	Associated mRNA Name
ENSSSCG00000000001	-0.52476	6.683e-07	3.5026e-06	-//-
ENSSSCG00000000002	0.40051	0.00082099	0.0026142	GTSE1
ENSSSCG00000000003	-0.84054	5.3156e-08	3.2216e-07	TTC38
ENSSSCG00000000007	-0.54315	0.0038202	0.010573	TRMU
ENSSSCG00000000014	0.6241	3.9337e-07	2.1273e-06	-//-
ENSSSCG00000000018	-0.40535	2.8621e-05	0.0001172	-//-
ENSSSCG00000000019	0.5274	4.0278e-06	1.8975e-05	-//-
ENSSSCG00000000020	0.32355	0.017589	0.04148	PHF21B
ENSSSCG00000000021	-2.3215	0.00542	0.014496	ARHGAP8
ENSSSCG00000000022	-0.58735	7.1325e-07	3.7245e-06	LDOC1L
ENSSSCG00000000026	#NAME?	0.017635	0.041578	SULT4A1
ENSSSCG00000000028	-1.0193	0.00096867	0.0030353	EFCAB6
ENSSSCG00000000031	-1.106	2.4461e-14	2.8901e-13	MCAT
ENSSSCG00000000034	-0.70246	1.0834e-17	1.7248e-16	-//-
ENSSSCG00000000035	-0.66524	2.6688e-09	1.9035e-08	TTLL1
ENSSSCG00000000037	-0.73694	1.9961e-16	2.8535e-15	ARFGAP3
ENSSSCG00000000038	-0.6134	6.6313e-07	3.4774e-06	CYB5R3
ENSSSCG00000000042	-0.44754	0.016273	0.038706	-//-
ENSSSCG00000000059	-0.74852	1.2392e-11	1.145e-10	XRCC6
ENSSSCG00000000060	0.32488	0.0014548	0.0044051	DESI1
ENSSSCG00000000061	-1.1044	5.6579e-15	7.0982e-14	PMM1
ENSSSCG00000000062	-3.8833	1.0211e-22	2.3887e-21	CSDC2
ENSSSCG00000000063	-0.58155	0.00043014	0.0014419	POLR3H
ENSSSCG00000000066	-0.55494	1.7769e-08	1.1461e-07	L3MBTL2
ENSSSCG00000000068	0.72466	1.4782e-13	1.6375e-12	EP300
ENSSSCG00000000071	-0.53096	1.2557e-10	1.0419e-09	ST13
ENSSSCG00000000076	-1.0575	2.0472e-14	2.442e-13	SGSM3
ENSSSCG00000000077	0.30477	0.00077652	0.0024821	ADSL
ENSSSCG00000000078	0.46388	0.0040331	0.011097	-//-
ENSSSCG00000000082	-1.1546	0.016764	0.039737	CACNA1I
ENSSSCG00000000084	0.2152	0.0059013	0.015657	ATF4
ENSSSCG00000000087	-0.91581	2.1874e-23	5.3044e-22	TAB1
ENSSSCG00000000090	-2.9663	1.1778e-22	2.7457e-21	CBX7
ENSSSCG00000000091	-0.92498	4.6884e-05	0.00018498	APOBEC3H
ENSSSCG00000000093	-1.2201	5.4884e-13	5.7897e-12	DNAL4
ENSSSCG00000000094	0.34462	5.6281e-05	0.00021936	SUN2
ENSSSCG00000000095	-0.22109	0.017267	0.040803	GTPBP1
ENSSSCG00000000097	0.21593	0.013041	0.031694	TOMM22
ENSSSCG00000000105	-0.66695	5.5804e-13	5.8836e-12	KDELR3
ENSSSCG00000000107	0.27299	0.001154	0.0035665	CSNK1E
ENSSSCG00000000108	-0.47116	4.244e-05	0.00016905	TMEM184B
ENSSSCG00000000110	-0.98003	2.9025e-17	4.45e-16	PLA2G6
ENSSSCG00000000111	-1.389	4.5977e-13	4.8734e-12	BAIAP2L2
ENSSSCG00000000114	-0.76659	1.3087e-11	1.2064e-10	PICK1
ENSSSCG00000000117	-1.8519	0.00031303	0.0010719	-//-
ENSSSCG00000000119	-0.47839	7.162e-09	4.8441e-08	EIF3L
ENSSSCG00000000121	-0.49841	0.0036646	0.010177	GALR3
ENSSSCG00000000125	-0.27797	0.013105	0.031827	LGALS1
ENSSSCG00000000130	-2.6844	5.639e-09	3.8666e-08	CYTH4
ENSSSCG00000000133	-1.8112	2.2157e-45	1.5679e-43	TST
ENSSSCG00000000139	-1.1696	2.7683e-08	1.7437e-07	IFT27
ENSSSCG00000000144	-0.58903	5.0613e-10	3.8994e-09	TXN2
ENSSSCG00000000145	0.28626	0.00027754	0.00096031	MYH9
ENSSSCG00000000148	0.92272	6.4765e-13	6.7818e-12	-//-
ENSSSCG00000000151	-2.2975	2.8949e-06	1.3911e-05	APOL6
ENSSSCG00000000155	2.7172	1.9546e-183	1.6899e-180	TIMP3
ENSSSCG00000000156	0.41963	0.00023346	0.0008192	FBXO7
ENSSSCG00000000158	-0.39077	1.7496e-05	7.4372e-05	RTCB
ENSSSCG00000000161	0.23418	0.01047	0.026123	PWP1
ENSSSCG00000000164	0.3652	0.0061766	0.016341	CRY1
ENSSSCG00000000166	0.25854	0.0083386	0.021392	TMEM263
ENSSSCG00000000167	0.90694	6.1044e-11	5.2662e-10	RIC8B
ENSSSCG00000000171	0.32476	0.00058328	0.0019098	CKAP4
ENSSSCG00000000179	-1.2818	2.9301e-05	0.00011982	CCDC65
ENSSSCG00000000181	1.6693	5.4915e-90	1.2409e-87	RND1
ENSSSCG00000000182	-0.46294	0.0071024	0.0185	WNT10B
ENSSSCG00000000198	-0.91641	0.00072393	0.0023312	-//-
ENSSSCG00000000202	-0.56538	1.9015e-05	8.038e-05	-//-
ENSSSCG00000000203	-1.309	4.6362e-21	9.6334e-20	-//-
ENSSSCG00000000204	-0.26224	0.020259	0.047028	PRPF40B
ENSSSCG00000000205	-0.76629	3.5982e-05	0.00014516	FAM186B
ENSSSCG00000000206	-1.5207	3.2692e-30	1.195e-28	FAIM2
ENSSSCG00000000209	-1.2611	7.5726e-17	1.1288e-15	NCKAP5L
ENSSSCG00000000216	-0.67678	4.5315e-07	2.4299e-06	ASIC2
ENSSSCG00000000217	0.85865	1.7713e-15	2.3296e-14	-//-
ENSSSCG00000000224	0.87123	5.0761e-18	8.3077e-17	SMAGP
ENSSSCG00000000232	-1.9546	0.0011969	0.0036854	ACVRL1
ENSSSCG00000000233	-0.40226	6.5581e-06	2.9848e-05	ACVR1B
ENSSSCG00000000242	2.5457	1.0854e-113	3.924e-111	CH242-185F9.2
ENSSSCG00000000243	-0.2838	0.0057034	0.015178	-//-
ENSSSCG00000000246	2.4745	5.97e-17	8.9528e-16	-//-
ENSSSCG00000000252	-1.7686	1.9463e-51	1.7125e-49	KRT8
ENSSSCG00000000253	-0.92917	3.085e-19	5.5831e-18	KRT18
ENSSSCG00000000254	-0.41356	0.010598	0.026405	-//-
ENSSSCG00000000256	0.53262	0.00062464	0.0020339	ZNF740
ENSSSCG00000000258	-0.76866	3.6942e-14	4.3009e-13	RARG
ENSSSCG00000000259	-1.7911	2.4283e-19	4.4259e-18	CSAD
ENSSSCG00000000262	-0.42412	5.5176e-06	2.5435e-05	SPRYD3
ENSSSCG00000000263	-0.6704	1.4751e-12	1.495e-11	-//-
ENSSSCG00000000264	-0.54211	0.00045644	0.0015226	-//-
ENSSSCG00000000265	0.73719	3.142e-10	2.4912e-09	ESPL1
ENSSSCG00000000266	-0.27857	0.0099038	0.024881	PFDN5
ENSSSCG00000000268	-0.75963	8.2882e-11	7.0312e-10	AAAS
ENSSSCG00000000269	#NAME?	0.011093	0.027539	SP7
ENSSSCG00000000272	0.70411	2.4819e-09	1.7785e-08	SP1
ENSSSCG00000000273	0.23178	0.0068782	0.01797	PRR13
ENSSSCG00000000274	0.47613	1.9261e-09	1.3973e-08	PCBP2
ENSSSCG00000000278	0.55615	0.00019948	0.00071076	-//-
ENSSSCG00000000279	-1.8221	0.00033005	0.0011265	HOXC13
ENSSSCG00000000282	0.43812	0.0019629	0.0057964	-//-
ENSSSCG00000000285	-2.3117	0.012236	0.030019	HOXC4
ENSSSCG00000000288	-0.55105	1.0889e-11	1.0123e-10	-//-
ENSSSCG00000000289	0.58316	4.2271e-05	0.00016848	NFE2
ENSSSCG00000000290	-0.50872	2.8434e-09	2.0208e-08	COPZ1
ENSSSCG00000000292	-1.8106	2.394e-21	5.1132e-20	ZNF385A
ENSSSCG00000000293	0.30333	0.00010435	0.00039027	ITGA5
ENSSSCG00000000359	-0.66892	1.666e-07	9.4678e-07	BLOC1S1
ENSSSCG00000000361	0.1983	0.015511	0.037099	CD63
ENSSSCG00000000364	0.44258	1.8871e-06	9.3136e-06	SARNP
ENSSSCG00000000368	0.26483	0.0014098	0.0042813	MMP19
ENSSSCG00000000369	-0.68274	0.00083022	0.0026406	PYM1
ENSSSCG00000000370	-0.39633	0.00064806	0.0021057	-
ENSSSCG00000000371	-1.3261	0.012537	0.030631	-//-
ENSSSCG00000000374	-0.38887	0.0028066	0.0079898	RPS26
ENSSSCG00000000376	-2.239	0.00026444	0.00091913	-//-
ENSSSCG00000000382	-0.29845	0.0055856	0.014885	-//-
ENSSSCG00000000386	0.61367	4.3175e-07	2.3229e-06	-//-
ENSSSCG00000000402	1.5216	5.1856e-25	1.4029e-23	RBMS2
ENSSSCG00000000403	0.269	0.0079316	0.020441	BAZ2A
ENSSSCG00000000405	0.33394	2.567e-05	0.00010632	ATP5B
ENSSSCG00000000406	0.2002	0.018303	0.043016	PTGES3
ENSSSCG00000000414	-1.843	1.775e-19	3.2713e-18	-//-
ENSSSCG00000000417	0.59315	0.0073267	0.01902	ZBTB39
ENSSSCG00000000419	-2.2996	2.0878e-32	8.3199e-31	-//-
ENSSSCG00000000426	-1.9626	9.8766e-09	6.5839e-08	-//-
ENSSSCG00000000435	-2.7182	2.8894e-08	1.8147e-07	-//-
ENSSSCG00000000442	-0.42911	2.0157e-06	9.9116e-06	INHBE
ENSSSCG00000000455	-1.9093	4.5239e-21	9.4197e-20	LRIG3
ENSSSCG00000000456	1.3714	4.566e-26	1.3159e-24	SLC16A7
ENSSSCG00000000457	0.70136	1.2198e-12	1.2465e-11	-//-
ENSSSCG00000000458	0.53902	2.3607e-08	1.4988e-07	MON2
ENSSSCG00000000462	0.31618	0.018396	0.043199	TMEM5
ENSSSCG00000000466	0.4969	2.2767e-09	1.6385e-08	XPOT
ENSSSCG00000000472	0.3036	0.016651	0.039493	LLPH
ENSSSCG00000000473	0.46915	0.00023711	0.00083125	-//-
ENSSSCG00000000475	1.6964	4.9262e-20	9.428e-19	IRAK3
ENSSSCG00000000483	0.63196	0.00015792	0.00057398	-//-
ENSSSCG00000000486	0.38121	0.00048677	0.001617	-//-
ENSSSCG00000000488	0.26834	0.0053623	0.014351	MDM2
ENSSSCG00000000491	0.71897	0.00071775	0.0023147	-//-
ENSSSCG00000000492	-2.617	9.0828e-06	4.0441e-05	LYZ
ENSSSCG00000000493	0.48862	0.010363	0.025871	FRS2
ENSSSCG00000000496	0.24717	0.002101	0.0061666	CCT2
ENSSSCG00000000502	0.59346	8.9944e-10	6.762e-09	CNOT2
ENSSSCG00000000510	-0.45103	6.3229e-06	2.8857e-05	TMEM19
ENSSSCG00000000511	0.39104	4.8534e-05	0.00019118	RAB21
ENSSSCG00000000512	0.34271	0.00068669	0.00222	TBC1D15
ENSSSCG00000000519	0.98667	2.1384e-18	3.6189e-17	GLIPR1
ENSSSCG00000000520	0.65897	7.5601e-07	3.9365e-06	KRR1
ENSSSCG00000000521	0.83246	3.206e-19	5.7851e-18	PHLDA1
ENSSSCG00000000522	0.18975	0.01926	0.045004	NAP1L1
ENSSSCG00000000530	0.81985	3.9652e-08	2.4442e-07	FGD4
ENSSSCG00000000536	0.55916	5.0939e-08	3.0965e-07	ERGIC2
ENSSSCG00000000539	-0.48547	0.0018729	0.0055554	-//-
ENSSSCG00000000541	0.4084	0.0040167	0.01106	FAR2
ENSSSCG00000000545	-0.67124	3.4738e-08	2.1546e-07	KLHL42
ENSSSCG00000000547	0.69216	1.1908e-12	1.218e-11	MRPS35
ENSSSCG00000000549	0.93159	2.8451e-21	6.0442e-20	PPFIBP1
ENSSSCG00000000551	0.49513	0.0019247	0.0056928	ARNTL2
ENSSSCG00000000554	0.45275	3.5106e-05	0.00014189	FGFR1OP2
ENSSSCG00000000555	0.513	0.015217	0.036431	-//-
ENSSSCG00000000559	1.0032	5.1453e-16	7.0855e-15	RASSF8
ENSSSCG00000000572	0.26976	0.0028826	0.0081909	CMAS
ENSSSCG00000000579	0.60542	9.3035e-12	8.6936e-11	GOLT1B
ENSSSCG00000000580	0.50844	2.1591e-05	9.0461e-05	RECQL
ENSSSCG00000000583	1.0675	2.1614e-20	4.2719e-19	PYROXD1
ENSSSCG00000000587	0.65832	4.6139e-12	4.4473e-11	AEBP2
ENSSSCG00000000588	0.35092	0.00028533	0.00098402	-//-
ENSSSCG00000000599	0.34304	0.0008415	0.0026735	DERA
ENSSSCG00000000600	0.23014	0.0054321	0.014517	EPS8
ENSSSCG00000000611	0.26044	0.0054728	0.014604	WBP11
ENSSSCG00000000612	0.70347	6.2876e-11	5.4031e-10	ATF7IP
ENSSSCG00000000619	-0.32388	0.0049062	0.013243	FAM234B
ENSSSCG00000000620	-1.0006	2.4403e-14	2.8849e-13	-//-
ENSSSCG00000000633	-0.39204	1.2981e-06	6.5431e-06	YBX3
ENSSSCG00000000635	0.70742	2.3379e-11	2.1045e-10	MAGOHB
ENSSSCG00000000644	0.58198	1.3655e-07	7.843e-07	-//-
ENSSSCG00000000645	0.56819	2.475e-10	1.9853e-09	GABARAPL1
ENSSSCG00000000647	4.2783	1.7441e-147	9.9088e-145	OLR1
ENSSSCG00000000662	0.26991	0.0012629	0.0038688	M6PR
ENSSSCG00000000664	1.6335	0.0030228	0.0085528	A2ML1
ENSSSCG00000000665	0.96885	0.00021212	0.00075187	-//-
ENSSSCG00000000672	-1.7242	4.7825e-83	9.5101e-81	-//-
ENSSSCG00000000679	-2.0403	0.004331	0.011844	LRRC23
ENSSSCG00000000680	-1.8143	0.0023729	0.0068793	GPR162
ENSSSCG00000000681	-0.47877	7.1552e-06	3.2381e-05	P3H3
ENSSSCG00000000682	-1.5285	0.00067303	0.0021804	GNB3
ENSSSCG00000000683	0.4663	0.0082052	0.021077	CDCA3
ENSSSCG00000000684	-0.74286	3.5123e-18	5.8154e-17	USP5
ENSSSCG00000000687	-2.4583	0.0091615	0.023246	CD4
ENSSSCG00000000690	-0.26698	0.0017647	0.0052523	-//-
ENSSSCG00000000691	-0.2675	0.0078243	0.020196	-//-
ENSSSCG00000000693	0.35166	0.002001	0.0058983	NCAPD2
ENSSSCG00000000694	-0.69506	1.8542e-10	1.5123e-09	-//-
ENSSSCG00000000696	-0.20997	0.020643	0.047798	NOP2
ENSSSCG00000000697	-0.33586	2.6706e-05	0.00010999	CHD4
ENSSSCG00000000707	-1.1603	3.6141e-09	2.5385e-08	SCNN1A
ENSSSCG00000000708	-0.64618	1.0176e-11	9.4773e-11	TNFRSF1A
ENSSSCG00000000723	0.31739	0.0063382	0.016709	C12orf4
ENSSSCG00000000728	0.7801	2.5803e-05	0.00010679	PARP11
ENSSSCG00000000735	-0.89276	1.5965e-12	1.6099e-11	TSPAN9
ENSSSCG00000000737	0.41478	1.4991e-05	6.4494e-05	TULP3
ENSSSCG00000000739	0.77873	1.0037e-06	5.1279e-06	FOXM1
ENSSSCG00000000742	0.71332	1.3694e-08	8.9709e-08	ITFG2
ENSSSCG00000000743	-0.21456	0.012487	0.030541	FKBP4
ENSSSCG00000000745	-0.65805	2.2954e-05	9.5853e-05	DDX11
ENSSSCG00000000747	-1.1018	0.0030227	0.0085528	-//-
ENSSSCG00000000754	0.8018	3.4784e-06	1.6543e-05	RAD52
ENSSSCG00000000755	0.59743	0.00033167	0.0011319	ERC1
ENSSSCG00000000764	-0.89409	1.9119e-06	9.4291e-06	-//-
ENSSSCG00000000767	0.20866	0.014096	0.034029	ATP6V1E1
ENSSSCG00000000770	-0.65493	5.6981e-09	3.9031e-08	MICAL3
ENSSSCG00000000774	6.799	1.087e-17	1.7278e-16	USP18
ENSSSCG00000000778	0.89555	8.3334e-24	2.0688e-22	CPNE8
ENSSSCG00000000784	0.57528	1.1298e-06	5.7357e-06	LRRK2
ENSSSCG00000000798	0.74345	4.9969e-19	8.856e-18	TWF1
ENSSSCG00000000804	0.76169	4.9341e-10	3.8073e-09	ANO6
ENSSSCG00000000806	0.49618	1.1492e-08	7.5992e-08	SCAF11
ENSSSCG00000000808	1.0494	5.2561e-15	6.6109e-14	-//-
ENSSSCG00000000811	-1.0241	0.00015497	0.00056387	-//-
ENSSSCG00000000838	0.75856	8.0896e-05	0.00030793	SLC41A2
ENSSSCG00000000840	0.75869	2.4515e-13	2.6682e-12	-//-
ENSSSCG00000000841	1.0153	2.2899e-28	7.4404e-27	APPL2
ENSSSCG00000000842	0.42768	1.2512e-05	5.4586e-05	KANSL2
ENSSSCG00000000843	1.125	7.2258e-40	4.0136e-38	TXNRD1
ENSSSCG00000000844	1.6242	4.3887e-63	5.4886e-61	NFYB
ENSSSCG00000000846	0.8061	9.0613e-07	4.6665e-06	HCFC2
ENSSSCG00000000847	0.75042	1.267e-14	1.5352e-13	TDG
ENSSSCG00000000849	-0.73491	1.0423e-20	2.1127e-19	HSP90B1
ENSSSCG00000000853	0.40064	0.013138	0.031898	-//-
ENSSSCG00000000859	1.1995	7.2546e-09	4.9018e-08	PARPBP
ENSSSCG00000000862	0.41099	3.327e-05	0.00013498	-//-
ENSSSCG00000000869	0.88962	1.4397e-25	4.0437e-24	UTP20
ENSSSCG00000000870	0.2169	0.0098536	0.024765	ARL1
ENSSSCG00000000874	1.2231	1.9992e-14	2.3862e-13	GAS2L3
ENSSSCG00000000875	0.73577	2.5972e-11	2.3211e-10	NR1H4
ENSSSCG00000000877	0.7484	9.2049e-17	1.3579e-15	-//-
ENSSSCG00000000884	0.46638	0.0086534	0.022106	-//-
ENSSSCG00000000886	-0.40881	4.1281e-07	2.2276e-06	SLC25A3
ENSSSCG00000000890	0.9736	4.34e-14	5.0145e-13	-//-
ENSSSCG00000000892	-1.4849	3.8749e-11	3.4079e-10	HAL
ENSSSCG00000000893	-1.5289	5.1167e-21	1.0576e-19	AMDHD1
ENSSSCG00000000895	0.36243	0.00014731	0.00053818	SNRPF
ENSSSCG00000000896	-1.0022	2.7353e-17	4.2132e-16	NTN4
ENSSSCG00000000902	0.50765	2.4512e-05	0.00010178	NR2C1
ENSSSCG00000000905	-0.55298	2.5706e-07	1.4315e-06	NDUFA12
ENSSSCG00000000910	-1.2723	0.011835	0.029166	SOCS2
ENSSSCG00000000911	-0.58993	0.016662	0.039512	-//-
ENSSSCG00000000912	0.80455	9.4764e-11	7.9949e-10	EEA1
ENSSSCG00000000914	1.1228	3.2192e-44	2.1481e-42	BTG1
ENSSSCG00000000920	-0.98077	5.6868e-07	3.0083e-06	-//-
ENSSSCG00000000925	0.65671	5.6718e-06	2.6065e-05	C12orf29
ENSSSCG00000000927	1.0972	2.4893e-07	1.3893e-06	TMTC3
ENSSSCG00000000934	-0.83344	0.0054245	0.014504	LRRIQ1
ENSSSCG00000000939	-0.59209	3.0899e-06	1.4805e-05	ACSS3
ENSSSCG00000000942	0.30746	0.018536	0.043482	CCDC59
ENSSSCG00000000950	0.58579	4.1124e-07	2.2204e-06	E2F7
ENSSSCG00000000952	0.75265	2.5805e-05	0.00010679	-//-
ENSSSCG00000000953	0.65063	0.001226	0.0037644	-//-
ENSSSCG00000000955	-1.2955	6.6034e-31	2.4682e-29	TBC1D22A
ENSSSCG00000000959	-1.8252	8.4783e-10	6.3981e-09	LARGE1
ENSSSCG00000000964	-0.89689	2.7207e-14	3.1994e-13	LMF2
ENSSSCG00000000965	-0.42057	7.5233e-05	0.00028775	NCAPH2
ENSSSCG00000000970	-0.45884	2.4836e-07	1.3865e-06	PPP6R2
ENSSSCG00000000971	-0.56478	0.0013987	0.0042522	-//-
ENSSSCG00000000972	-0.77575	2.3118e-15	3.0045e-14	TUBGCP6
ENSSSCG00000000973	-0.47704	0.0010465	0.0032582	SELO
ENSSSCG00000000974	-0.53647	0.00010424	0.00038991	TRABD
ENSSSCG00000000975	-2.5927	1.4994e-15	1.989e-14	PANX2
ENSSSCG00000000980	-0.76802	6.7824e-07	3.5529e-06	ALG12
ENSSSCG00000000981	-1.6647	1.1427e-27	3.5338e-26	CRELD2
ENSSSCG00000000994	-0.96295	2.33e-18	3.9164e-17	GMDS
ENSSSCG00000000997	-1.6651	8.6617e-12	8.1168e-11	PPP1R3G
ENSSSCG00000000998	-0.3047	0.0063814	0.016809	RPP40
ENSSSCG00000001006	-0.58711	2.2015e-11	1.9836e-10	TUBB2B
ENSSSCG00000001008	-1.1137	8.5899e-26	2.4367e-24	BPHL
ENSSSCG00000001010	-0.60359	9.7934e-07	5.0088e-06	WRNIP1
ENSSSCG00000001011	-0.33091	0.0081751	0.021011	SERPINB1
ENSSSCG00000001026	0.42656	0.0010668	0.0033177	SNRNP48
ENSSSCG00000001027	-0.2326	0.0075694	0.019604	BMP6
ENSSSCG00000001030	0.5695	1.9759e-09	1.4298e-08	-//-
ENSSSCG00000001033	0.26767	0.016924	0.040049	SLC35B3
ENSSSCG00000001038	-0.64809	1.4795e-09	1.086e-08	-//-
ENSSSCG00000001039	-1.1389	9.8153e-06	4.344e-05	GCNT2
ENSSSCG00000001041	0.3011	0.00091333	0.0028791	PAK1IP1
ENSSSCG00000001042	-1.6479	1.8571e-10	1.5141e-09	MAK
ENSSSCG00000001046	-0.85653	0.0016045	0.0048198	-//-
ENSSSCG00000001049	0.66175	1.3444e-11	1.2377e-10	HIVEP1
ENSSSCG00000001050	4.4389	8.2482e-121	3.0946e-118	EDN1
ENSSSCG00000001062	-0.6768	1.6109e-05	6.8786e-05	DTNBP1
ENSSSCG00000001064	-1.2232	0.010093	0.025287	GMPR
ENSSSCG00000001073	0.66626	8.9143e-15	1.0983e-13	TPMT
ENSSSCG00000001074	-0.40356	0.0018646	0.0055331	KDM1B
ENSSSCG00000001075	0.95446	9.3306e-28	2.9127e-26	DEK
ENSSSCG00000001078	-0.56803	0.016625	0.03944	MBOAT1
ENSSSCG00000001079	0.53774	2.9472e-08	1.847e-07	E2F3
ENSSSCG00000001081	1.1907	1.7617e-42	1.0947e-40	SOX4
ENSSSCG00000001087	0.26036	0.012588	0.030735	MRS2
ENSSSCG00000001089	0.5105	1.2386e-06	6.2542e-06	GPLD1
ENSSSCG00000001090	-0.74635	2.0032e-11	1.8164e-10	ALDH5A1
ENSSSCG00000001091	-0.79903	0.010074	0.025252	KIAA0319
ENSSSCG00000001092	0.27898	0.0066876	0.017528	TDP2
ENSSSCG00000001093	-0.89022	0.00028101	0.00097097	ACOT13
ENSSSCG00000001094	0.41624	1.359e-06	6.8346e-06	C6orf62
ENSSSCG00000001095	0.5987	0.00044815	0.001498	GMNN
ENSSSCG00000001097	-2.3234	3.0126e-06	1.4446e-05	-//-
ENSSSCG00000001100	0.2681	0.0034345	0.0096081	CARMIL1
ENSSSCG00000001107	-1.7735	0.0065196	0.017139	SLC17A1
ENSSSCG00000001132	3.6159	4.5579e-30	1.6449e-28	-//-
ENSSSCG00000001134	1.1842	0.0031532	0.0088863	-//-
ENSSSCG00000001137	1.4827	3.993e-72	6.3521e-70	HIST1H1D
ENSSSCG00000001138	3.3459	2.5293e-77	4.4118e-75	-//-
ENSSSCG00000001201	0.75065	0.0002869	0.00098907	-//-
ENSSSCG00000001227	0.44316	0.01279	0.031156	TMP-SLA-3
ENSSSCG00000001229	0.7043	0.00056385	0.0018517	TMP-CH242-74M17.2
ENSSSCG00000001231	0.76805	1.6297e-10	1.3353e-09	SLA-1
ENSSSCG00000001233	0.67838	1.2415e-10	1.0308e-09	TRIM26
ENSSSCG00000001235	-1.9446	1.4032e-14	1.6952e-13	TRIM15
ENSSSCG00000001236	-2.1623	0.00095461	0.002996	TRIM40
ENSSSCG00000001244	-0.91123	0.00024226	0.00084812	-//-
ENSSSCG00000001252	4.4542	6.7822e-28	2.1272e-26	UBD
ENSSSCG00000001341	1.0149	2.2175e-26	6.5037e-25	SLA-11
ENSSSCG00000001344	-0.75488	1.4167e-07	8.1256e-07	-//-
ENSSSCG00000001346	-0.25424	0.0073906	0.019161	ABCF1
ENSSSCG00000001347	-0.5306	1.8762e-09	1.3626e-08	PPP1R10
ENSSSCG00000001372	-0.4429	3.2487e-06	1.5507e-05	GNL1
ENSSSCG00000001377	0.5427	1.1886e-10	9.8931e-10	-//-
ENSSSCG00000001379	0.60954	8.7379e-15	1.0792e-13	TUBB
ENSSSCG00000001382	-0.2343	0.0034874	0.0097411	DDR1
ENSSSCG00000001383	-0.49221	0.00018039	0.00064865	GTF2H4
ENSSSCG00000001384	-0.60464	1.4795e-09	1.086e-08	VARS2
ENSSSCG00000001391	-0.45937	0.00031914	0.0010911	CCHCR1
ENSSSCG00000001394	2.2885	6.7774e-14	7.7099e-13	MIC-2
ENSSSCG00000001398	-0.27903	0.018802	0.044044	SLA-6
ENSSSCG00000001402	-0.78277	1.305e-10	1.0812e-09	NFKBIL1
ENSSSCG00000001404	3.6289	1.2263e-95	3.0867e-93	TNF
ENSSSCG00000001408	-0.762	0.00063174	0.0020556	AIF1
ENSSSCG00000001413	-0.70053	1.5449e-08	1.0046e-07	GPANK1
ENSSSCG00000001417	-0.3515	0.007815	0.020177	-//-
ENSSSCG00000001418	-1.261	3.6266e-31	1.371e-29	NEU1
ENSSSCG00000001419	-2.0856	1.0031e-17	1.6035e-16	SLC44A4
ENSSSCG00000001420	-1.7009	7.9554e-56	8.0301e-54	EHMT2
ENSSSCG00000001421	-2.3976	6.1864e-41	3.6181e-39	ZBTB12
ENSSSCG00000001422	-0.42039	3.9918e-05	0.00015971	C2
ENSSSCG00000001423	-0.45898	2.1795e-05	9.1297e-05	NELFE
ENSSSCG00000001424	-0.60923	3.4534e-12	3.3728e-11	SKIV2L
ENSSSCG00000001427	-1.208	0.0007953	0.002536	C4A
ENSSSCG00000001431	-0.93781	0.00026798	0.00092967	FKBPL
ENSSSCG00000001433	-0.66446	1.2148e-11	1.1246e-10	PPT2
ENSSSCG00000001435	-0.67273	5.1462e-14	5.9016e-13	AGPAT1
ENSSSCG00000001436	-0.96157	4.7425e-21	9.8438e-20	RNF5
ENSSSCG00000001455	-0.33482	0.021681	0.049956	SLA-DRB1
ENSSSCG00000001463	1.0461	8.2191e-05	0.0003125	-//-
ENSSSCG00000001468	0.93331	0.0051105	0.01375	PSMB9
ENSSSCG00000001470	-0.91783	4.7673e-11	4.145e-10	HLA-DMA
ENSSSCG00000001471	0.40995	3.1454e-07	1.7259e-06	BRD2
ENSSSCG00000001475	-0.71456	6.3391e-13	6.6448e-12	LOC100155600
ENSSSCG00000001476	-0.47779	4.5278e-05	0.00017928	HSD17B8
ENSSSCG00000001477	-0.39511	1.5703e-05	6.7339e-05	RING1
ENSSSCG00000001483	1.0703	5.9824e-32	2.3371e-30	FAM83B
ENSSSCG00000001486	-1.8955	3.3444e-12	3.2696e-11	LRRC1
ENSSSCG00000001488	-0.33664	0.0019791	0.0058407	GCLC
ENSSSCG00000001493	-0.46576	0.0080333	0.020671	-
ENSSSCG00000001494	0.58105	0.00012425	0.0004594	BAG2
ENSSSCG00000001497	0.3007	0.0021391	0.00626	ZNF451
ENSSSCG00000001501	-0.46424	5.4436e-06	2.5127e-05	VPS52
ENSSSCG00000001504	-0.3298	0.00096642	0.0030297	WDR46
ENSSSCG00000001506	-0.69674	1.7868e-09	1.3015e-08	RGL2
ENSSSCG00000001507	1.2099	6.5811e-39	3.5273e-37	TAPBP
ENSSSCG00000001510	0.48163	0.00131	0.0040015	-//-
ENSSSCG00000001513	-0.79218	1.3172e-10	1.0905e-09	SYNGAP1
ENSSSCG00000001516	0.26587	0.0024651	0.0071197	BAK1
ENSSSCG00000001517	-0.87578	0.00014866	0.00054291	-//-
ENSSSCG00000001520	-0.62585	7.8772e-05	0.0003003	LEMD2
ENSSSCG00000001526	-0.4178	8.2651e-05	0.00031407	HMGA1
ENSSSCG00000001528	-0.74449	3.7904e-09	2.6568e-08	RPS10
ENSSSCG00000001531	0.36949	0.00015602	0.00056747	SNRPC
ENSSSCG00000001532	0.52726	5.3288e-05	0.00020847	UHRF1BP1
ENSSSCG00000001534	-0.64599	3.9744e-10	3.0981e-09	ANKS1A
ENSSSCG00000001535	-1.5388	1.0354e-11	9.6347e-11	TCP11
ENSSSCG00000001537	-0.31198	0.014429	0.034766	ZNF76
ENSSSCG00000001539	-1.3235	1.2887e-36	6.2965e-35	PPARD
ENSSSCG00000001543	0.22964	0.015751	0.037595	-
ENSSSCG00000001544	-1.0003	3.5136e-19	6.3287e-18	TEAD3
ENSSSCG00000001546	-0.65446	0.00023365	0.00081971	FANCE
ENSSSCG00000001549	1.4058	2.2296e-62	2.72e-60	-//-
ENSSSCG00000001550	1.6431	8.0814e-06	3.6267e-05	ARMC12
ENSSSCG00000001551	2.5453	2.277e-07	1.2754e-06	-//-
ENSSSCG00000001553	3.8719	0.01302	0.031654	LHFPL5
ENSSSCG00000001554	0.83136	6.9666e-22	1.5358e-20	SRPK1
ENSSSCG00000001556	0.65684	1.1709e-14	1.4258e-13	MAPK14
ENSSSCG00000001561	1.0593	2.4746e-10	1.9853e-09	ETV7
ENSSSCG00000001562	0.43436	0.00088014	0.0027829	KCTD20
ENSSSCG00000001563	0.48496	1.5878e-05	6.7929e-05	STK38
ENSSSCG00000001564	0.50446	7.6818e-09	5.1728e-08	SRSF3
ENSSSCG00000001569	0.28798	0.0036453	0.010138	C6orf89
ENSSSCG00000001573	0.98355	4.6976e-24	1.1976e-22	PIM1
ENSSSCG00000001578	0.46082	0.0043967	0.011998	RNF8
ENSSSCG00000001579	0.93803	9.9895e-25	2.6556e-23	-//-
ENSSSCG00000001584	1.0378	6.6494e-10	5.0525e-09	-//-
ENSSSCG00000001596	-1.385	4.6671e-17	7.0466e-16	-//-
ENSSSCG00000001598	-1.1597	9.7866e-08	5.7204e-07	-//-
ENSSSCG00000001611	0.56991	0.0010255	0.0031968	-//-
ENSSSCG00000001619	-0.45957	0.00060118	0.0019646	FOXP4
ENSSSCG00000001621	-0.43678	2.7474e-05	0.00011292	TFEB
ENSSSCG00000001630	0.65387	6.5499e-07	3.4411e-06	MED20
ENSSSCG00000001634	-0.35587	0.009848	0.024754	-//-
ENSSSCG00000001636	2.8033	4.1368e-05	0.00016515	GUCA1A
ENSSSCG00000001638	0.96928	1.5253e-26	4.5001e-25	MRPS10
ENSSSCG00000001639	-1.7025	5.0867e-37	2.5287e-35	TRERF1
ENSSSCG00000001641	0.78181	2.8476e-05	0.00011664	-//-
ENSSSCG00000001651	-0.74874	1.1248e-09	8.3581e-09	CNPY3
ENSSSCG00000001653	-1.111	4.7721e-19	8.4878e-18	PEX6
ENSSSCG00000001654	-0.5468	1.4476e-07	8.291e-07	PPP2R5D
ENSSSCG00000001656	-0.32635	0.0030414	0.0085969	RRP36
ENSSSCG00000001657	-1.5908	4.2005e-21	8.7554e-20	CUL7
ENSSSCG00000001659	-1.2349	9.2165e-33	3.7326e-31	KLC4
ENSSSCG00000001661	0.35292	5.0961e-05	0.00019979	SRF
ENSSSCG00000001664	-1.7861	0.00067336	0.0021811	TTBK1
ENSSSCG00000001676	-1.5834	1.4568e-21	3.1452e-20	LRRC73
ENSSSCG00000001679	0.32876	0.00020526	0.00072989	-//-
ENSSSCG00000001686	-0.80354	6.2372e-18	1.0133e-16	YIPF3
ENSSSCG00000001696	-0.54808	5.0705e-07	2.7024e-06	MRPL14
ENSSSCG00000001697	-0.73637	2.6288e-17	4.0522e-16	TMEM63B
ENSSSCG00000001698	-2.9181	1.3249e-20	2.6746e-19	CAPN11
ENSSSCG00000001699	-2.5256	2.0753e-16	2.9646e-15	-//-
ENSSSCG00000001700	-1.693	1.6863e-88	3.6849e-86	SLC29A1
ENSSSCG00000001701	-0.68715	2.9412e-18	4.9025e-17	HSP90AB1
ENSSSCG00000001703	0.52965	2.0527e-09	1.4827e-08	NFKBIE
ENSSSCG00000001711	-0.31788	0.014457	0.034816	CLIC5
ENSSSCG00000001715	-1.4475	5.1133e-15	6.4354e-14	ENPP5
ENSSSCG00000001716	0.21423	0.017821	0.041973	RCAN2
ENSSSCG00000001718	-1.4247	2.2451e-07	1.2597e-06	-//-
ENSSSCG00000001720	-1.1443	2.2913e-12	2.2738e-11	-//-
ENSSSCG00000001728	0.70692	5.2111e-09	3.5905e-08	-//-
ENSSSCG00000001731	1.0904	7.8984e-12	7.433e-11	CENPQ
ENSSSCG00000001750	-1.2063	0.00046393	0.0015463	PAQR8
ENSSSCG00000001754	-0.22858	0.0093298	0.023607	PSMA4
ENSSSCG00000001755	-1.2921	5.5257e-06	2.5464e-05	HYKK
ENSSSCG00000001758	1.8789	9.4598e-54	9.0004e-52	-//-
ENSSSCG00000001760	-1.3041	3.7524e-18	6.1922e-17	ACSBG1
ENSSSCG00000001761	0.3158	0.0009051	0.002855	IDH3A
ENSSSCG00000001764	5.0187	9.7877e-28	3.0458e-26	SH2D7
ENSSSCG00000001765	1.3217	0.00078762	0.0025144	ADAMTS7
ENSSSCG00000001771	1.0558	1.021e-05	4.5096e-05	RASGRF1
ENSSSCG00000001773	-0.39897	0.00028915	0.00099598	-//-
ENSSSCG00000001774	-0.48215	0.00018441	0.00066155	-//-
ENSSSCG00000001778	-2.5253	4.7922e-06	2.2327e-05	-//-
ENSSSCG00000001780	-0.72485	2.5885e-13	2.8096e-12	FAH
ENSSSCG00000001781	-1.0628	0.00011187	0.00041594	-//-
ENSSSCG00000001787	-7.1962	1.2062e-46	9.1199e-45	-//-
ENSSSCG00000001788	-1.1156	1.3044e-05	5.6743e-05	STARD5
ENSSSCG00000001799	1.0984	1.8714e-20	3.7287e-19	-//-
ENSSSCG00000001800	0.54452	1.0915e-05	4.7964e-05	TM6SF1
ENSSSCG00000001801	0.77145	2.2482e-13	2.4577e-12	BTBD1
ENSSSCG00000001810	0.47381	1.2619e-06	6.3688e-06	PDE8A
ENSSSCG00000001814	0.38639	2.1925e-06	1.073e-05	-//-
ENSSSCG00000001815	0.93398	0.00080666	0.0025706	-//-
ENSSSCG00000001817	0.24137	0.0048001	0.012983	FURIN
ENSSSCG00000001820	-0.70286	5.3736e-09	3.6974e-08	HDDC3
ENSSSCG00000001821	-0.68802	1.9173e-14	2.2912e-13	UNC45A
ENSSSCG00000001822	0.51286	0.0039422	0.010883	RCCD1
ENSSSCG00000001823	-1.0204	4.4852e-05	0.00017766	UROC1
ENSSSCG00000001825	0.3536	0.0070736	0.01843	SLC41A3
ENSSSCG00000001826	-1.0128	1.8826e-09	1.3667e-08	CFAP100
ENSSSCG00000001834	-0.50856	4.2723e-08	2.6204e-07	MFGE8
ENSSSCG00000001835	0.71906	2.2553e-08	1.4379e-07	ABHD2
ENSSSCG00000001838	-0.23007	0.014001	0.033821	POLG
ENSSSCG00000001840	-0.5539	3.3962e-08	2.1097e-07	-//-
ENSSSCG00000001842	0.81154	0.00013557	0.00049802	-//-
ENSSSCG00000001844	-1.3521	0.013533	0.032782	-//-
ENSSSCG00000001846	-1.1516	0.016824	0.039855	WDR93
ENSSSCG00000001848	-3.3859	2.7513e-06	1.3263e-05	MESP2
ENSSSCG00000001849	-2.3809	4.6226e-65	6.0875e-63	ANPEP
ENSSSCG00000001852	-0.70287	1.0586e-17	1.6868e-16	IDH2
ENSSSCG00000001858	-0.48906	3.3704e-08	2.0951e-07	CIB1
ENSSSCG00000001859	-1.7783	1.9614e-27	5.9821e-26	GDPGP1
ENSSSCG00000001867	-1.791	2.4107e-07	1.3473e-06	PSTPIP1
ENSSSCG00000001868	-0.33863	7.3964e-05	0.00028316	TSPAN3
ENSSSCG00000001869	0.74768	0.0001053	0.00039345	PEAK1
ENSSSCG00000001871	0.33938	0.0045784	0.012448	-//-
ENSSSCG00000001875	-0.5624	0.00014219	0.00052052	-//-
ENSSSCG00000001876	-0.54641	2.2172e-06	1.0835e-05	IMP3
ENSSSCG00000001878	0.31747	0.00064081	0.0020831	PTPN9
ENSSSCG00000001882	-1.6543	7.526e-21	1.5381e-19	NEIL1
ENSSSCG00000001885	0.48041	1.5782e-06	7.8693e-06	C15orf39
ENSSSCG00000001887	0.55332	1.5181e-10	1.2479e-09	SCAMP5
ENSSSCG00000001892	-0.23591	0.010913	0.027139	SCAMP2
ENSSSCG00000001903	0.35302	0.00089473	0.002825	EDC3
ENSSSCG00000001905	1.4806	2.3288e-08	1.48e-07	-//-
ENSSSCG00000001910	-2.375	1.8167e-46	1.348e-44	ISLR
ENSSSCG00000001912	0.80223	2.0364e-12	2.0318e-11	PML
ENSSSCG00000001913	0.52539	0.00010069	0.00037757	STOML1
ENSSSCG00000001914	-2.0464	5.8239e-28	1.8353e-26	LOXL1
ENSSSCG00000001919	1.2138	0.0024419	0.0070578	-//-
ENSSSCG00000001922	0.91382	2.9324e-19	5.3155e-18	ARIH1
ENSSSCG00000001927	-0.39549	5.054e-06	2.3459e-05	HEXA
ENSSSCG00000001929	1.1489	1.2478e-24	3.3085e-23	PARP6
ENSSSCG00000001930	-0.57061	3.9217e-13	4.1904e-12	PKM
ENSSSCG00000001931	2.0322	6.3418e-33	2.6001e-31	-//-
ENSSSCG00000001940	-1.3339	1.3136e-15	1.7543e-14	FOXA1
ENSSSCG00000001947	-0.37977	0.0087695	0.022365	BRMS1L
ENSSSCG00000001948	0.7931	0.0036045	0.010039	-//-
ENSSSCG00000001950	-0.59431	0.0085262	0.021809	-//-
ENSSSCG00000001951	0.8409	1.7613e-24	4.6206e-23	PSMA6
ENSSSCG00000001952	0.84031	4.2321e-26	1.2214e-24	NFKBIA
ENSSSCG00000001955	0.62164	4.5249e-12	4.3679e-11	SRP54
ENSSSCG00000001958	0.63946	1.193e-14	1.4491e-13	BAZ1A
ENSSSCG00000001959	0.64682	1.175e-15	1.5755e-14	CFL2
ENSSSCG00000001963	-2.1837	1.904e-85	3.9855e-83	EGLN3
ENSSSCG00000001966	0.96831	4.74e-09	3.2876e-08	-//-
ENSSSCG00000001970	0.4723	5.0181e-06	2.3309e-05	HEATR5A
ENSSSCG00000001971	0.50686	3.9209e-05	0.00015713	HECTD1
ENSSSCG00000001972	1.2064	1.1394e-11	1.0558e-10	AP4S1
ENSSSCG00000001974	0.91385	8.6395e-15	1.0677e-13	G2E3
ENSSSCG00000001977	-1.5715	0.0029986	0.0084939	STXBP6
ENSSSCG00000001984	0.48592	1.0502e-08	6.9821e-08	KHNYN
ENSSSCG00000001986	-2.581	2.2015e-09	1.5867e-08	NFATC4
ENSSSCG00000001987	-0.90984	6.8325e-11	5.8487e-10	RIPK3
ENSSSCG00000001988	-1.2948	2.161e-25	5.9765e-24	ADCY4
ENSSSCG00000001990	-0.37919	0.00047245	0.0015723	NOP9
ENSSSCG00000001991	-1.4147	4.01e-46	2.9316e-44	DHRS1
ENSSSCG00000001992	-0.28244	0.0098436	0.024746	RABGGTA
ENSSSCG00000001993	-1.0075	3.3249e-13	3.5777e-12	TGM1
ENSSSCG00000001999	-0.23827	0.0054142	0.014484	-//-
ENSSSCG00000002000	-0.28535	0.0030246	0.0085553	IPO4
ENSSSCG00000002001	1.0975	0.00070972	0.0022907	REC8
ENSSSCG00000002002	2.4741	1.9516e-139	9.4652e-137	IRF9
ENSSSCG00000002004	0.23488	0.0041016	0.011273	PSME2
ENSSSCG00000002005	-0.50019	1.9986e-05	8.4093e-05	EMC9
ENSSSCG00000002008	-0.40649	4.3401e-06	2.0331e-05	DCAF11
ENSSSCG00000002009	-0.41739	5.1803e-07	2.7565e-06	PCK2
ENSSSCG00000002011	-2.6355	2.4325e-05	0.00010104	CPNE6
ENSSSCG00000002013	-0.32555	0.0010861	0.0033709	DHRS4
ENSSSCG00000002015	-0.29011	0.0032481	0.0091227	-//-
ENSSSCG00000002016	-0.52393	3.6174e-05	0.00014591	THTPA
ENSSSCG00000002021	-2.7067	0.0084302	0.021597	PPP1R3E
ENSSSCG00000002022	0.33953	0.0078055	0.020157	BCL2L2
ENSSSCG00000002032	-4.8033	1.7744e-05	7.5363e-05	SLC7A8
ENSSSCG00000002042	-0.312	0.003782	0.010479	OXA1L
ENSSSCG00000002050	-0.45484	3.5409e-05	0.00014305	DAD1
ENSSSCG00000002051	-1.1695	6.1238e-35	2.7488e-33	ABHD4
ENSSSCG00000002136	-0.84421	1.1596e-12	1.1867e-11	TMEM55B
ENSSSCG00000002235	-0.97549	6.0545e-26	1.7323e-24	LPCAT4
ENSSSCG00000002245	0.38067	0.0021078	0.0061846	KATNBL1
ENSSSCG00000002247	0.99738	1.4889e-07	8.5078e-07	-//-
ENSSSCG00000002252	2.7562	4.9301e-205	5.4463e-202	ARRDC4
ENSSSCG00000002257	0.95211	3.5582e-07	1.9396e-06	-//-
ENSSSCG00000002258	-2.4398	3.2092e-11	2.8463e-10	KLHL25
ENSSSCG00000002263	-1.9788	2.6295e-47	2.0425e-45	SLCO3A1
ENSSSCG00000002266	0.94829	1.6568e-18	2.8327e-17	CHD2
ENSSSCG00000002269	-1.0399	2.1687e-29	7.4353e-28	MTHFD1
ENSSSCG00000002274	-2.4623	7.9003e-13	8.1881e-12	HSPA2
ENSSSCG00000002275	-0.67466	2.1008e-06	1.0304e-05	PPP1R36
ENSSSCG00000002276	-0.41596	8.2809e-07	4.2893e-06	PLEKHG3
ENSSSCG00000002283	-0.91584	1.0195e-13	1.1466e-12	FUT8
ENSSSCG00000002287	0.72889	1.442e-07	8.261e-07	MPP5
ENSSSCG00000002288	-0.33267	0.0032355	0.0090898	ATP6V1D
ENSSSCG00000002290	1.2854	9.7383e-15	1.1961e-13	PLEK2
ENSSSCG00000002294	0.65882	2.5487e-15	3.3017e-14	ARG2
ENSSSCG00000002295	-0.27496	0.0089145	0.022697	VTI1B
ENSSSCG00000002296	-1.1683	2.4429e-36	1.1819e-34	RDH11
ENSSSCG00000002297	-1.7074	5.1647e-07	2.749e-06	RDH12
ENSSSCG00000002303	0.58768	1.8142e-05	7.6936e-05	-//-
ENSSSCG00000002305	-1.7046	2.1989e-35	1.0216e-33	EXD2
ENSSSCG00000002306	-0.52156	2.5469e-08	1.6129e-07	GALNT16
ENSSSCG00000002309	-4.9717	1.0349e-09	7.7104e-09	PLEKHD1
ENSSSCG00000002311	0.47125	4.1008e-09	2.8663e-08	SUSD6
ENSSSCG00000002316	0.79728	9.2042e-06	4.0909e-05	COX16
ENSSSCG00000002330	0.77773	1.1794e-10	9.825e-10	PCNX1
ENSSSCG00000002332	-0.38614	5.398e-06	2.4933e-05	SIPA1L1
ENSSSCG00000002337	0.22618	0.017394	0.041074	ZFYVE1
ENSSSCG00000002341	-1.4914	1.2615e-08	8.3007e-08	PAPLN
ENSSSCG00000002344	-0.39793	0.00035007	0.0011899	-//-
ENSSSCG00000002345	0.24845	0.0070656	0.018412	-//-
ENSSSCG00000002347	0.41432	0.019925	0.046347	DNAL1
ENSSSCG00000002348	-0.56425	2.2801e-05	9.5294e-05	-//-
ENSSSCG00000002349	-0.90685	1.7998e-09	1.31e-08	ACOT4
ENSSSCG00000002351	-0.77531	1.0652e-12	1.0924e-11	-//-
ENSSSCG00000002352	0.68983	1.4304e-10	1.1798e-09	ZNF410
ENSSSCG00000002353	-0.75562	4.6148e-05	0.00018251	FAM161B
ENSSSCG00000002354	-0.3023	0.0057917	0.015389	COQ6
ENSSSCG00000002355	-1.4051	2.9901e-15	3.8336e-14	ENTPD5
ENSSSCG00000002357	-0.40739	0.0042916	0.01175	ALDH6A1
ENSSSCG00000002366	-0.89204	2.9939e-10	2.3827e-09	NPC2
ENSSSCG00000002367	0.52656	0.0036478	0.010144	ISCA2
ENSSSCG00000002368	-1.9203	2.1184e-31	8.0853e-30	LTBP2
ENSSSCG00000002374	0.49508	5.6173e-09	3.8531e-08	DLST
ENSSSCG00000002376	-1.9392	8.346e-11	7.0742e-10	PGF
ENSSSCG00000002378	0.41833	0.0039695	0.010949	MLH3
ENSSSCG00000002380	-2.4455	1.2158e-05	5.3161e-05	ZC2HC1C
ENSSSCG00000002381	0.69676	4.9785e-17	7.4998e-16	NEK9
ENSSSCG00000002383	-1.0196	4.5684e-30	1.6457e-28	FOS
ENSSSCG00000002387	0.56775	0.0065258	0.017151	GPATCH2L
ENSSSCG00000002389	-0.66669	1.1423e-10	9.5373e-10	VASH1
ENSSSCG00000002390	-0.7211	5.7872e-05	0.00022507	ANGEL1
ENSSSCG00000002397	-0.55597	7.892e-05	0.00030075	POMT2
ENSSSCG00000002398	0.39184	0.0042494	0.011644	TMEM63C
ENSSSCG00000002404	-0.52357	1.1423e-08	7.5588e-08	SPTLC2
ENSSSCG00000002408	0.50384	0.0074865	0.019397	ADCK1
ENSSSCG00000002411	0.95415	7.7516e-26	2.2083e-24	GTF2A1
ENSSSCG00000002414	0.54564	0.0078802	0.020319	-//-
ENSSSCG00000002425	-0.44962	0.0070242	0.018313	PTPN21
ENSSSCG00000002429	0.33597	0.0054977	0.014662	FOXN3
ENSSSCG00000002431	-0.98376	4.0965e-08	2.5204e-07	-//-
ENSSSCG00000002433	-0.40528	3.4282e-06	1.6324e-05	PSMC1
ENSSSCG00000002434	0.5154	4.8569e-05	0.00019128	NRDE2
ENSSSCG00000002439	-0.8712	4.8042e-22	1.0722e-20	GPR68
ENSSSCG00000002440	-0.55808	1.8411e-07	1.0421e-06	CCDC88C
ENSSSCG00000002441	0.56545	9.8565e-11	8.2979e-10	PPP4R3A
ENSSSCG00000002445	0.35484	0.0021101	0.0061896	TRIP11
ENSSSCG00000002446	0.9888	2.3857e-30	8.7691e-29	-//-
ENSSSCG00000002447	0.31476	0.0025316	0.007285	-//-
ENSSSCG00000002448	0.34403	0.00067102	0.0021742	-//-
ENSSSCG00000002449	0.40976	6.4641e-05	0.00024979	-//-
ENSSSCG00000002451	-2.3547	6.051e-09	4.132e-08	-//-
ENSSSCG00000002452	-0.21517	0.0072092	0.018751	LGMN
ENSSSCG00000002457	-0.80293	2.918e-14	3.4213e-13	ITPK1
ENSSSCG00000002458	0.53843	1.0825e-06	5.5093e-06	TMEM251
ENSSSCG00000002461	0.59703	2.0346e-07	1.1474e-06	BTBD7
ENSSSCG00000002464	-3.7815	3.4511e-07	1.8838e-06	PRIMA1
ENSSSCG00000002467	-2.9539	0.00098925	0.0030949	ASB2
ENSSSCG00000002469	-0.66418	1.0843e-08	7.1917e-08	OTUB2
ENSSSCG00000002471	2.2114	9.24e-110	3.0121e-107	ISG12(A)
ENSSSCG00000002472	-0.92196	5.3734e-17	8.0764e-16	-//-
ENSSSCG00000002474	-1.0806	5.2631e-06	2.4361e-05	PPP4R4
ENSSSCG00000002483	0.68412	2.4276e-10	1.9504e-09	-//-
ENSSSCG00000002484	0.50517	0.00092432	0.002911	-//-
ENSSSCG00000002487	1.4447	3.7102e-40	2.0959e-38	SERPINA3-2
ENSSSCG00000002494	-0.74824	0.016361	0.038878	CLMN
ENSSSCG00000002495	-0.8373	1.7586e-12	1.7661e-11	SYNE3
ENSSSCG00000002496	-0.54305	7.3644e-07	3.8396e-06	GLRX5
ENSSSCG00000002504	-1.042	0.001709	0.0051002	AK7
ENSSSCG00000002508	-0.34669	0.00019449	0.00069519	SETD3
ENSSSCG00000002511	-0.31414	0.003847	0.010638	-//-
ENSSSCG00000002512	-3.2392	2.9686e-15	3.8101e-14	DEGS2
ENSSSCG00000002517	-0.65955	0.0051398	0.013815	-//-
ENSSSCG00000002520	-0.762	2.1859e-11	1.9704e-10	SLC25A29
ENSSSCG00000002525	0.37107	1.266e-05	5.5196e-05	TRAF3
ENSSSCG00000002526	0.63369	3.9508e-10	3.0808e-09	RCOR1
ENSSSCG00000002527	-0.47131	0.0029897	0.0084711	ANKRD9
ENSSSCG00000002528	-0.50204	6.3836e-05	0.00024691	-//-
ENSSSCG00000002530	-0.64434	3.0206e-05	0.00012321	CINP
ENSSSCG00000002531	-1.5286	1.3276e-10	1.0986e-09	MOK
ENSSSCG00000002532	-0.7532	2.4557e-05	0.00010195	ZNF839
ENSSSCG00000002533	-0.32352	0.0074606	0.019332	WDR20
ENSSSCG00000002535	0.40078	7.4111e-07	3.8619e-06	-//-
ENSSSCG00000002538	0.59807	0.00472	0.012792	-//-
ENSSSCG00000002539	0.32838	0.0054735	0.014604	-//-
ENSSSCG00000002540	0.33336	0.00017845	0.00064254	PPP2R5C
ENSSSCG00000002545	-0.66363	0.0087943	0.022417	ZFYVE21
ENSSSCG00000002546	-0.69895	0.002386	0.0069152	XRCC3
ENSSSCG00000002547	0.56807	2.6585e-10	2.1248e-09	-//-
ENSSSCG00000002550	-0.49227	1.2324e-07	7.1366e-07	C14orf2
ENSSSCG00000002555	-2.1339	1.9616e-34	8.6682e-33	JAG2
ENSSSCG00000002557	-1.0527	2.7158e-08	1.7149e-07	NUDT14
ENSSSCG00000002560	0.86149	0.019443	0.045401	GPR132
ENSSSCG00000002620	-1.6096	1.6231e-46	1.2134e-44	EFHC1
ENSSSCG00000002621	-0.48746	5.0932e-05	0.00019972	TRAM2
ENSSSCG00000002623	-1.0778	5.3784e-07	2.8528e-06	-
ENSSSCG00000002626	-1.8558	1.8368e-08	1.1836e-07	-//-
ENSSSCG00000002628	-0.67928	3.3344e-10	2.6291e-09	ICK
ENSSSCG00000002629	-1.5814	2.4604e-56	2.575e-54	FBXO9
ENSSSCG00000002632	-2.3893	1.8951e-08	1.2191e-07	SLC28A1
ENSSSCG00000002633	-1.2446	2.6043e-16	3.6676e-15	-//-
ENSSSCG00000002635	-0.64989	6.3121e-10	4.8127e-09	SPIRE2
ENSSSCG00000002636	-1.3144	2.2857e-18	3.8485e-17	-//-
ENSSSCG00000002637	-2.5737	1.0822e-23	2.6732e-22	-//-
ENSSSCG00000002639	-0.36157	0.00046443	0.0015477	TUBB3
ENSSSCG00000002645	-0.25213	0.00825	0.021187	-//-
ENSSSCG00000002646	-0.46208	5.5219e-05	0.00021547	TRAPPC2L
ENSSSCG00000002650	-0.90117	0.0023156	0.0067309	-//-
ENSSSCG00000002651	-1.0333	3.643e-05	0.00014685	CDT1
ENSSSCG00000002652	-0.33924	0.0024498	0.0070796	KLHDC4
ENSSSCG00000002654	-1.2076	1.8363e-25	5.1141e-24	-//-
ENSSSCG00000002655	0.32283	0.00075503	0.0024208	MAP1LC3B
ENSSSCG00000002662	-0.96572	0.00010641	0.00039708	C16orf74
ENSSSCG00000002664	-1.2801	3.0874e-44	2.0671e-42	GSE1
ENSSSCG00000002666	-0.5346	5.1897e-07	2.7591e-06	KIAA0513
ENSSSCG00000002672	-0.7041	1.9481e-05	8.2193e-05	TLDC1
ENSSSCG00000002675	-2.7307	0.0035441	0.0098871	-//-
ENSSSCG00000002680	-0.52972	0.0002158	0.00076343	TAF1C
ENSSSCG00000002682	-0.63029	1.9014e-13	2.0889e-12	MBTPS1
ENSSSCG00000002686	-1.4439	2.9488e-33	1.2371e-31	-//-
ENSSSCG00000002688	-1.3923	1.8964e-23	4.6156e-22	-//-
ENSSSCG00000002690	1.0152	1.3975e-11	1.2859e-10	GAN
ENSSSCG00000002696	1.3188	0.0002506	0.00087486	VAT1L
ENSSSCG00000002701	-0.56275	7.591e-07	3.9515e-06	MON1B
ENSSSCG00000002704	-0.59703	1.6831e-13	1.8563e-12	KARS
ENSSSCG00000002707	0.27949	0.0021379	0.0062574	GABARAPL2
ENSSSCG00000002708	-1.2113	4.6426e-25	1.2612e-23	-//-
ENSSSCG00000002709	-1.1779	4.657e-09	3.2345e-08	-//-
ENSSSCG00000002712	-1.0059	1.7035e-25	4.7642e-24	LDHD
ENSSSCG00000002715	0.47193	0.00022659	0.0007972	RFWD3
ENSSSCG00000002718	-1.4098	9.4497e-40	5.2052e-38	FA2H
ENSSSCG00000002719	-0.62803	0.010773	0.026815	EXOSC6
ENSSSCG00000002720	-0.90557	1.4251e-05	6.1644e-05	CLEC18A
ENSSSCG00000002723	0.23579	0.0030643	0.0086554	AARS
ENSSSCG00000002726	-0.61761	0.00060805	0.0019841	-//-
ENSSSCG00000002727	-1.0152	0.0011905	0.003668	-//-
ENSSSCG00000002737	0.98043	4.4542e-12	4.3037e-11	CHST4
ENSSSCG00000002739	0.73196	0.00018425	0.00066123	-//-
ENSSSCG00000002740	0.34765	3.2382e-05	0.0001316	AP1G1
ENSSSCG00000002742	0.71662	0.00022305	0.00078655	-//-
ENSSSCG00000002746	-0.83768	0.00016846	0.00060927	-//-
ENSSSCG00000002749	-1.6805	1.4235e-56	1.4977e-54	HP
ENSSSCG00000002753	-0.30274	0.0076559	0.019804	NOB1
ENSSSCG00000002755	1.1337	1.3532e-07	7.7799e-07	NFAT5
ENSSSCG00000002756	-0.64333	1.4504e-11	1.3328e-10	CYB5B
ENSSSCG00000002760	0.44597	5.9936e-06	2.745e-05	NIP7
ENSSSCG00000002767	-1.7573	3.0818e-11	2.7382e-10	TSNAXIP1
ENSSSCG00000002769	-1.0221	2.7846e-17	4.281e-16	THAP11
ENSSSCG00000002774	0.38091	1.6595e-05	7.0785e-05	-//-
ENSSSCG00000002776	-0.43188	1.0439e-05	4.6028e-05	ATP6V0D1
ENSSSCG00000002778	-0.69243	3.235e-08	2.0165e-07	ZDHHC1
ENSSSCG00000002780	-0.57386	1.9709e-06	9.7031e-06	TPPP3
ENSSSCG00000002783	-0.66604	0.00060892	0.001986	SLC9A5
ENSSSCG00000002788	-1.5735	6.2423e-11	5.3689e-10	EXOC3L1
ENSSSCG00000002792	-0.63104	0.0062083	0.016414	HSF4
ENSSSCG00000002793	-0.93806	0.00014265	0.00052202	-//-
ENSSSCG00000002795	1.7681	8.9608e-26	2.5382e-24	CDH11
ENSSSCG00000002799	0.46056	6.0915e-07	3.2062e-06	CNOT1
ENSSSCG00000002801	-1.0889	6.4421e-10	4.9024e-09	NDRG4
ENSSSCG00000002802	0.96671	3.2454e-07	1.7783e-06	GINS3
ENSSSCG00000002803	-1.8162	0.015133	0.036246	CCDC113
ENSSSCG00000002804	0.52636	4.0236e-08	2.4771e-07	CSNK2A2
ENSSSCG00000002806	-3.5891	4.0869e-05	0.00016322	MMP15
ENSSSCG00000002807	0.33366	0.015301	0.036618	-//-
ENSSSCG00000002812	0.46803	4.776e-09	3.3114e-08	KIFC3
ENSSSCG00000002813	-1.4231	9.2571e-28	2.8943e-26	KATNB1
ENSSSCG00000002815	-0.39374	5.5179e-06	2.5435e-05	ADGRG1
ENSSSCG00000002817	-1.1328	1.8858e-06	9.3098e-06	-//-
ENSSSCG00000002818	-2.6283	2.7611e-63	3.5422e-61	PLLP
ENSSSCG00000002820	0.47852	9.2556e-06	4.1119e-05	RSPRY1
ENSSSCG00000002822	0.37954	3.0531e-06	1.4636e-05	-//-
ENSSSCG00000002824	-0.51676	0.010545	0.026291	-//-
ENSSSCG00000002825	-0.74068	6.5605e-10	4.9887e-09	-//-
ENSSSCG00000002826	-0.65654	3.3234e-08	2.0671e-07	-//-
ENSSSCG00000002831	-1.0911	2.0258e-29	6.9695e-28	IRX3
ENSSSCG00000002836	0.37453	1.3857e-05	6.0019e-05	SALL1
ENSSSCG00000002837	1.119	6.7697e-21	1.3878e-19	-//-
ENSSSCG00000002841	1.0676	1.5619e-35	7.3772e-34	N4BP1
ENSSSCG00000002843	-0.89117	7.6895e-20	1.4535e-18	-//-
ENSSSCG00000002846	0.29831	0.0011919	0.0036717	DNAJA2
ENSSSCG00000002847	-0.35142	3.473e-05	0.00014045	GPT2
ENSSSCG00000002849	1.3348	2.3746e-15	3.0782e-14	-//-
ENSSSCG00000002852	-1.5309	1.7335e-17	2.7057e-16	PLEKHF1
ENSSSCG00000002855	0.85221	1.3459e-06	6.7721e-06	CCNE1
ENSSSCG00000002857	0.37195	0.00051581	0.0017078	-//-
ENSSSCG00000002867	0.99341	1.2643e-28	4.1625e-27	CEBPG
ENSSSCG00000002868	-1.0105	6.5239e-23	1.5444e-21	-//-
ENSSSCG00000002869	0.48505	3.8599e-07	2.0903e-06	LSM14A
ENSSSCG00000002872	0.74673	3.9998e-12	3.8836e-11	KIAA0355
ENSSSCG00000002873	-0.52585	3.1225e-10	2.4767e-09	GPI
ENSSSCG00000002875	0.45159	0.0036963	0.010251	-//-
ENSSSCG00000002876	0.34669	0.0015348	0.0046277	-//-
ENSSSCG00000002877	0.67001	3.5946e-06	1.7084e-05	-
ENSSSCG00000002881	-5.8875	1.5834e-17	2.4791e-16	FFAR2
ENSSSCG00000002883	1.5912	1.3442e-15	1.7927e-14	DMKN
ENSSSCG00000002884	-0.96888	5.0666e-24	1.2883e-22	-//-
ENSSSCG00000002885	-0.38846	0.00015951	0.00057932	USF2
ENSSSCG00000002889	2.0353	6.2552e-12	5.9458e-11	-//-
ENSSSCG00000002891	-0.85089	0.00064579	0.0020986	-//-
ENSSSCG00000002892	-1.4376	3.029e-07	1.6639e-06	FFAR1
ENSSSCG00000002900	-1.0494	0.00043703	0.0014635	PROSER3
ENSSSCG00000002906	-1.4103	0.00020783	0.00073838	ETV2
ENSSSCG00000002908	2.4949	3.7352e-17	5.6784e-16	ZBTB32
ENSSSCG00000002910	-0.63746	5.3884e-06	2.4907e-05	ALKBH6
ENSSSCG00000002917	0.65978	4.2253e-10	3.2821e-09	NFKBID
ENSSSCG00000002922	-0.90953	0.0029789	0.0084453	THAP8
ENSSSCG00000002923	0.37557	0.0070854	0.018459	WDR62
ENSSSCG00000002930	0.6855	4.2308e-06	1.9865e-05	ZNF260
ENSSSCG00000002933	0.9942	5.0017e-09	3.4595e-08	ZNF382
ENSSSCG00000002936	0.79534	0.00048896	0.0016232	ZNF829
ENSSSCG00000002954	-0.63679	7.3646e-11	6.2771e-10	-//-
ENSSSCG00000002955	-0.33526	0.01138	0.02818	CATSPERG
ENSSSCG00000002956	0.39266	1.6648e-06	8.2804e-06	PSMD8
ENSSSCG00000002957	-0.81989	0.00014358	0.0005253	GGN
ENSSSCG00000002959	0.41548	0.00026005	0.00090548	FAM98C
ENSSSCG00000002962	-1.1231	1.5653e-07	8.9235e-07	MAP4K1
ENSSSCG00000002965	-0.40507	6.5377e-07	3.4356e-06	ACTN4
ENSSSCG00000002972	-0.92498	1.0249e-10	8.6102e-10	-//-
ENSSSCG00000002988	-1.0187	0.0018336	0.0054452	ZNF546
ENSSSCG00000002989	-0.83637	2.7747e-22	6.2841e-21	AKT2
ENSSSCG00000002995	-0.45774	9.0854e-07	4.6731e-06	-//-
ENSSSCG00000002996	-0.39115	0.0014177	0.0043034	-//-
ENSSSCG00000002999	-0.4556	0.00034434	0.0011725	C19orf54
ENSSSCG00000003000	0.4883	1.295e-06	6.5293e-06	ITPKC
ENSSSCG00000003006	-1.2841	0.011917	0.029334	CYP2B6
ENSSSCG00000003013	-0.80112	5.178e-08	3.1411e-07	B9D2
ENSSSCG00000003014	-2.103	2.2736e-07	1.2739e-06	TMEM91
ENSSSCG00000003017	-0.41274	6.8937e-06	3.1269e-05	TGFB1
ENSSSCG00000003024	-1.4433	0.019975	0.046429	PRR19
ENSSSCG00000003030	-0.26259	0.0025435	0.0073132	CIC
ENSSSCG00000003038	-0.25985	0.0092106	0.023345	GRIK5
ENSSSCG00000003039	-0.28781	0.0032048	0.0090163	-//-
ENSSSCG00000003040	-0.50095	5.3992e-08	3.2673e-07	ARHGEF1
ENSSSCG00000003046	-0.42757	0.0004071	0.0013712	RABAC1
ENSSSCG00000003047	1.0505	0.0010882	0.0033757	CH242-183C8.3
ENSSSCG00000003054	-0.83154	0.0042848	0.011736	ZNF575
ENSSSCG00000003055	-0.57863	1.3466e-05	5.844e-05	XRCC1
ENSSSCG00000003059	-1.1615	1.6128e-08	1.0453e-07	ZNF428
ENSSSCG00000003061	-0.39914	0.00084832	0.0026934	CADM4
ENSSSCG00000003063	-0.95203	3.2294e-10	2.5523e-09	PHLDB3
ENSSSCG00000003065	1.4536	1.4129e-71	2.2122e-69	PLAUR
ENSSSCG00000003068	0.36282	0.00036245	0.0012303	SMG9
ENSSSCG00000003079	1.4107	2.615e-34	1.1428e-32	PVR
ENSSSCG00000003080	0.48573	0.00078654	0.0025113	IGSF23
ENSSSCG00000003088	-1.0757	0.0071565	0.018632	APOE
ENSSSCG00000003089	-0.65833	2.618e-13	2.84e-12	TOMM40
ENSSSCG00000003091	-0.41709	0.00017805	0.00064128	IRF2BP1
ENSSSCG00000003097	-1.0146	0.00039544	0.0013341	MYPOP
ENSSSCG00000003098	-0.41174	2.6428e-05	0.00010898	PPP5C
ENSSSCG00000003100	-0.8557	5.4664e-12	5.236e-11	CCDC61
ENSSSCG00000003101	-1.2926	0.00023004	0.00080833	HIF3A
ENSSSCG00000003104	0.27446	0.0015178	0.0045808	STRN4
ENSSSCG00000003105	-0.24017	0.0023657	0.0068635	SLC1A5
ENSSSCG00000003106	-0.64001	8.4096e-08	4.9475e-07	AP2S1
ENSSSCG00000003107	0.34317	2.8788e-05	0.00011784	ARHGAP35
ENSSSCG00000003108	-1.1645	1.1757e-14	1.4308e-13	NPAS1
ENSSSCG00000003112	-0.56209	0.0014308	0.0043405	-//-
ENSSSCG00000003114	-0.98642	1.785e-20	3.5672e-19	DHX34
ENSSSCG00000003115	-0.98999	1.1427e-16	1.677e-15	MEIS3
ENSSSCG00000003120	-0.45842	0.00060321	0.0019706	NAPA
ENSSSCG00000003128	-1.5512	2.1499e-26	6.3149e-25	LIG1
ENSSSCG00000003129	-0.40969	0.013588	0.032899	C19orf68
ENSSSCG00000003130	-1.3366	5.3097e-24	1.3467e-22	SULT2A1
ENSSSCG00000003132	-0.39069	0.00015125	0.00055176	KDELR1
ENSSSCG00000003133	-1.2236	6.9795e-07	3.6485e-06	GRIN2D
ENSSSCG00000003134	-0.45411	9.0835e-07	4.6731e-06	GRWD1
ENSSSCG00000003136	0.4941	9.2487e-09	6.1944e-08	-//-
ENSSSCG00000003138	-0.39094	5.2226e-05	0.00020451	HSD17B14
ENSSSCG00000003139	-0.84009	8.3326e-19	1.456e-17	BCAT2
ENSSSCG00000003141	-1.3013	7.0094e-27	2.0865e-25	FUT1
ENSSSCG00000003143	-0.61064	0.021674	0.049947	MAMSTR
ENSSSCG00000003144	-0.27769	0.0048992	0.013226	BAX
ENSSSCG00000003147	-1.4078	0.0016945	0.0050587	-//-
ENSSSCG00000003149	-0.69468	0.0021818	0.0063709	TULP2
ENSSSCG00000003150	-0.59413	7.1253e-13	7.4337e-12	NUCB1
ENSSSCG00000003151	-3.3028	7.3201e-05	0.00028064	-
ENSSSCG00000003152	-0.46058	1.3431e-06	6.7613e-06	RUVBL2
ENSSSCG00000003154	-0.99063	3.605e-29	1.2256e-27	GYS1
ENSSSCG00000003155	1.1267	7.7201e-43	4.889e-41	PPP1R15A
ENSSSCG00000003157	-0.81231	4.6854e-05	0.00018493	LIN7B
ENSSSCG00000003160	#NAME?	2.6164e-07	1.4533e-06	NTF4
ENSSSCG00000003165	-0.58464	2.5352e-07	1.4137e-06	RPS11
ENSSSCG00000003168	-1.8295	1.2184e-41	7.2973e-40	ALDH16A1
ENSSSCG00000003169	-0.68353	1.3533e-07	7.7799e-07	PIH1D1
ENSSSCG00000003170	-4.7501	0.00015813	0.00057457	SLC17A7
ENSSSCG00000003177	-1.1619	1.8999e-12	1.9023e-11	BCL2L12
ENSSSCG00000003178	-0.56464	4.1449e-07	2.2361e-06	IRF3
ENSSSCG00000003182	-0.61204	1.2861e-09	9.5204e-09	SCAF1
ENSSSCG00000003189	0.32312	4.3881e-05	0.0001742	PRMT1
ENSSSCG00000003193	-0.40459	7.3977e-05	0.00028316	TBC1D17
ENSSSCG00000003194	-0.53497	1.0424e-05	4.597e-05	AKT1S1
ENSSSCG00000003195	-0.60326	3.634e-08	2.2505e-07	PNKP
ENSSSCG00000003196	-1.0627	1.017e-28	3.3704e-27	PTOV1
ENSSSCG00000003197	-0.43686	2.7472e-06	1.3246e-05	MED25
ENSSSCG00000003198	-1.1004	6.1254e-12	5.8279e-11	FUZ
ENSSSCG00000003199	-0.93255	1.1422e-27	3.5338e-26	AP2A1
ENSSSCG00000003202	2.1429	1.1097e-13	1.241e-12	-//-
ENSSSCG00000003204	-0.76385	8.5596e-12	8.0287e-11	VRK3
ENSSSCG00000003208	-2.287	9.6386e-17	1.4176e-15	-//-
ENSSSCG00000003211	-0.64333	1.1344e-13	1.2679e-12	NR1H2
ENSSSCG00000003215	-0.81451	4.5033e-18	7.3946e-17	SHANK1
ENSSSCG00000003216	-1.3623	1.0096e-31	3.9209e-30	POLD1
ENSSSCG00000003217	-0.79523	5.1396e-08	3.1216e-07	JOSD2
ENSSSCG00000003218	-1.5763	0.0038868	0.010744	-//-
ENSSSCG00000003222	-1.2066	6.8886e-09	4.6703e-08	SYT3
ENSSSCG00000003225	-1.3884	0.012071	0.029663	-//-
ENSSSCG00000003226	-1.5362	1.087e-07	6.3256e-07	CD33
ENSSSCG00000003228	-1.3132	0.00094328	0.002966	VSIG10L
ENSSSCG00000003235	-0.817	6.338e-10	4.8288e-09	CTU1
ENSSSCG00000003236	-2.7763	0.0043962	0.011998	SIGLEC5
ENSSSCG00000003250	1.2158	3.8095e-20	7.3689e-19	-//-
ENSSSCG00000003253	-0.2632	0.0011525	0.0035637	-//-
ENSSSCG00000003255	-2.0627	6.8874e-35	3.0846e-33	CACNG8
ENSSSCG00000003256	-0.56265	0.0001563	0.00056841	PRKCG
ENSSSCG00000003257	-0.94864	2.8278e-08	1.7772e-07	CACNG6
ENSSSCG00000003259	-2.0048	2.0316e-07	1.1464e-06	OSCAR
ENSSSCG00000003261	-0.34756	0.010046	0.025191	-//-
ENSSSCG00000003262	-0.50475	0.00080429	0.0025634	TFPT
ENSSSCG00000003263	-0.75393	2.7779e-15	3.5729e-14	PRPF31
ENSSSCG00000003264	0.42969	1.5525e-06	7.7506e-06	CNOT3
ENSSSCG00000003266	-1.2559	0.021579	0.049739	TMC4
ENSSSCG00000003267	-0.75359	4.9335e-10	3.8073e-09	MBOAT7
ENSSSCG00000003268	-1.0049	1.3001e-09	9.6175e-09	TSEN34
ENSSSCG00000003288	-0.65487	1.4587e-07	8.3497e-07	HSPBP1
ENSSSCG00000003317	-0.9337	2.9369e-09	2.0842e-08	ZNF787
ENSSSCG00000003329	-0.52912	9.6294e-07	4.9325e-06	ACAP3
ENSSSCG00000003334	0.28607	0.0020364	0.0059965	UBE2J2
ENSSSCG00000003339	-0.64122	1.8337e-10	1.4963e-09	CPSF3L
ENSSSCG00000003340	-1.1019	1.19e-08	7.8618e-08	CPTP
ENSSSCG00000003344	-1.7334	6.3092e-13	6.617e-12	VWA1
ENSSSCG00000003345	-1.4496	5.4607e-06	2.52e-05	TMEM88B
ENSSSCG00000003347	-0.28435	0.0077492	0.02002	MRPL20
ENSSSCG00000003348	-0.82141	1.6141e-15	2.1369e-14	SSU72
ENSSSCG00000003350	-1.1104	9.9628e-15	1.2214e-13	MIB2
ENSSSCG00000003352	-0.33097	0.00030205	0.0010375	-//-
ENSSSCG00000003359	-0.54857	2.9058e-05	0.00011889	TPRG1L
ENSSSCG00000003360	-0.64642	1.4381e-07	8.241e-07	WRAP73
ENSSSCG00000003361	-1.9288	4.0907e-23	9.7769e-22	-//-
ENSSSCG00000003363	-1.7144	1.615e-27	4.9636e-26	C1orf174
ENSSSCG00000003367	-0.28893	0.00063334	0.0020605	RPL22
ENSSSCG00000003368	-1.5138	1.2027e-06	6.0837e-06	RNF207
ENSSSCG00000003369	-0.30848	0.0025746	0.0073907	ICMT
ENSSSCG00000003376	-0.50496	2.7523e-07	1.5224e-06	PLEKHG5
ENSSSCG00000003377	-0.45946	0.00017558	0.0006332	ACOT7
ENSSSCG00000003378	-0.60335	0.01122	0.027825	THAP3
ENSSSCG00000003382	-2.1012	2.6467e-09	1.8891e-08	TAS1R1
ENSSSCG00000003385	-0.42097	5.518e-06	2.5435e-05	PARK7
ENSSSCG00000003392	0.34674	0.0040223	0.011072	SLC25A33
ENSSSCG00000003401	0.852	2.1593e-07	1.2136e-06	KIF1B
ENSSSCG00000003402	-1.0445	1.2489e-17	1.9757e-16	PGD
ENSSSCG00000003405	-0.55114	6.0133e-05	0.00023336	PEX14
ENSSSCG00000003420	0.43009	0.00010045	0.00037673	-//-
ENSSSCG00000003421	-0.86838	4.4112e-07	2.3701e-06	FBXO44
ENSSSCG00000003427	-0.93046	0.00019436	0.00069486	C1orf167
ENSSSCG00000003428	-0.71818	4.5781e-06	2.139e-05	MTHFR
ENSSSCG00000003429	-0.81172	1.0309e-07	6.017e-07	CLCN6
ENSSSCG00000003432	-0.86817	3.7935e-14	4.4113e-13	KIAA2013
ENSSSCG00000003433	-1.1405	4.7444e-35	2.1393e-33	PLOD1
ENSSSCG00000003451	0.28775	0.0065871	0.017296	-//-
ENSSSCG00000003454	-0.53666	0.0072254	0.018786	KAZN
ENSSSCG00000003455	-1.1074	9.444e-08	5.525e-07	-//-
ENSSSCG00000003456	-0.68904	0.00021587	0.00076352	-//-
ENSSSCG00000003458	-0.5776	3.0387e-10	2.4151e-09	EFHD2
ENSSSCG00000003460	-0.55993	4.7494e-05	0.0001872	CASP9
ENSSSCG00000003465	-0.38258	0.00016351	0.00059278	FBLIM1
ENSSSCG00000003467	-3.004	0.00013396	0.00049275	SLC25A34
ENSSSCG00000003468	0.5031	5.0763e-09	3.5086e-08	PLEKHM2
ENSSSCG00000003470	-1.2989	6.6945e-21	1.3738e-19	FAM131C
ENSSSCG00000003471	0.20963	0.0096387	0.024295	EPHA2
ENSSSCG00000003472	-3.3692	3.1559e-11	2.8016e-10	ARHGEF19
ENSSSCG00000003473	-1.1493	0.00018429	0.00066123	RSG1
ENSSSCG00000003478	-0.9346	0.00016794	0.00060771	-//-
ENSSSCG00000003482	0.34961	6.5837e-05	0.00025416	PADI3
ENSSSCG00000003486	-1.5975	2.6688e-15	3.4416e-14	-//-
ENSSSCG00000003488	0.46491	6.2528e-08	3.7518e-07	-//-
ENSSSCG00000003489	0.25998	0.006888	0.017989	EMC1
ENSSSCG00000003491	-0.90602	7.0928e-11	6.0558e-10	AKR7A2
ENSSSCG00000003493	0.25479	0.0023194	0.0067399	CAPZB
ENSSSCG00000003498	-1.378	8.1282e-05	0.00030934	UBXN10
ENSSSCG00000003506	-1.1518	9.3692e-09	6.2708e-08	PINK1
ENSSSCG00000003508	-1.4392	4.1398e-08	2.5447e-07	-//-
ENSSSCG00000003509	0.62416	5.4423e-10	4.1735e-09	SH2D5
ENSSSCG00000003511	0.44012	5.8069e-06	2.6643e-05	HP1BP3
ENSSSCG00000003512	0.21403	0.016181	0.038511	-//-
ENSSSCG00000003513	0.63655	3.1032e-10	2.4623e-09	ECE1
ENSSSCG00000003520	0.45781	4.7594e-08	2.9057e-07	CDC42
ENSSSCG00000003531	0.3988	2.5481e-05	0.00010563	KDM1A
ENSSSCG00000003532	0.55027	8.5869e-09	5.7666e-08	LUZP1
ENSSSCG00000003539	-0.91078	4.2143e-05	0.00016804	GRHL3
ENSSSCG00000003541	-3.3897	0.00455	0.012377	-//-
ENSSSCG00000003543	-0.86725	8.5838e-08	5.0474e-07	NIPAL3
ENSSSCG00000003546	-2.5876	4.5769e-05	0.00018115	-//-
ENSSSCG00000003549	-0.36539	0.0012304	0.0037768	LDLRAP1
ENSSSCG00000003553	-0.38727	0.0047487	0.012861	MTFR1L
ENSSSCG00000003555	1.1024	3.769e-30	1.3676e-28	-//-
ENSSSCG00000003561	0.46067	0.0028194	0.0080241	ZDHHC18
ENSSSCG00000003562	-0.7083	0.0043664	0.011927	SFN
ENSSSCG00000003566	-0.23864	0.011712	0.028891	NUDC
ENSSSCG00000003567	-2.6875	1.3421e-05	5.8271e-05	KDF1
ENSSSCG00000003568	-1.1509	7.768e-08	4.5945e-07	FAM46B
ENSSSCG00000003569	-0.66873	1.2138e-07	7.033e-07	SLC9A1
ENSSSCG00000003570	-0.32532	0.0025818	0.0074062	WDTC1
ENSSSCG00000003572	-3.2197	1.5624e-13	1.7241e-12	SYTL1
ENSSSCG00000003573	-0.75945	2.7528e-06	1.3267e-05	MAP3K6
ENSSSCG00000003577	0.87416	4.3859e-18	7.2077e-17	WASF2
ENSSSCG00000003578	-0.43983	0.016082	0.038307	FGR
ENSSSCG00000003579	-1.0432	1.0723e-10	8.9896e-10	AHDC1
ENSSSCG00000003580	0.55883	4.1342e-06	1.9448e-05	-//-
ENSSSCG00000003582	1.1238	1.3992e-14	1.6914e-13	SMPDL3B
ENSSSCG00000003586	0.44473	0.0029619	0.0084007	EPB41
ENSSSCG00000003590	-0.38599	4.2529e-06	1.996e-05	PTPRU
ENSSSCG00000003591	0.60398	3.9912e-12	3.8771e-11	-//-
ENSSSCG00000003592	-0.27132	0.008192	0.021046	SDC3
ENSSSCG00000003593	-1.3232	5.7977e-21	1.1934e-19	NKAIN1
ENSSSCG00000003594	-2.1244	3.2142e-15	4.1049e-14	FABP3
ENSSSCG00000003595	-1.1679	7.5753e-08	4.4911e-07	-//-
ENSSSCG00000003596	0.43419	2.3515e-06	1.1436e-05	SNRNP40
ENSSSCG00000003599	-2.9724	1.8155e-24	4.7501e-23	-//-
ENSSSCG00000003602	-0.42092	6.9041e-06	3.1309e-05	PEF1
ENSSSCG00000003605	0.61939	7.8407e-13	8.1408e-12	PTP4A2
ENSSSCG00000003606	-1.8927	3.8676e-06	1.8285e-05	SPOCD1
ENSSSCG00000003611	-0.59462	0.010454	0.026087	TMEM234
ENSSSCG00000003614	2.5252	0.00059477	0.0019456	-//-
ENSSSCG00000003617	-0.3682	3.9879e-05	0.00015959	TXLNA
ENSSSCG00000003629	0.83768	4.2524e-17	6.4402e-16	AGO4
ENSSSCG00000003631	1.0425	5.7695e-05	0.00022447	-//-
ENSSSCG00000003635	-3.6499	0.0011363	0.0035175	COL8A2
ENSSSCG00000003641	0.48128	0.015223	0.036441	-//-
ENSSSCG00000003643	0.35786	6.9119e-05	0.00026611	SF3A3
ENSSSCG00000003648	0.74199	2.3647e-14	2.8006e-13	RRAGC
ENSSSCG00000003649	-0.60991	3.8702e-07	2.0949e-06	-//-
ENSSSCG00000003651	0.37728	0.0022328	0.0065055	RHBDL2
ENSSSCG00000003652	0.47062	2.3813e-07	1.3316e-06	AKIRIN1
ENSSSCG00000003660	-0.56199	2.4911e-10	1.9974e-09	PABPC4
ENSSSCG00000003668	-1.1502	2.1013e-16	2.9996e-15	MYCL
ENSSSCG00000003669	0.71245	1.8465e-14	2.2079e-13	MFSD2A
ENSSSCG00000003672	0.42831	1.3798e-07	7.923e-07	-//-
ENSSSCG00000003673	1.3477	1.2137e-51	1.0871e-49	CEP192
ENSSSCG00000003681	0.69285	2.7468e-07	1.5198e-06	TWSG1
ENSSSCG00000003682	0.77162	8.7915e-14	9.9329e-13	ANKRD12
ENSSSCG00000003684	0.77029	2.8474e-18	4.758e-17	MTCL1
ENSSSCG00000003690	-0.4788	0.015604	0.03729	-//-
ENSSSCG00000003691	0.34767	0.00088673	0.0028019	MYL12B
ENSSSCG00000003692	0.44374	7.5712e-08	4.4901e-07	-
ENSSSCG00000003694	-2.1811	4.9553e-156	3.0792e-153	EMILIN2
ENSSSCG00000003697	0.90969	9.6129e-09	6.4231e-08	-//-
ENSSSCG00000003700	0.83531	9.7022e-15	1.1924e-13	ESCO1
ENSSSCG00000003701	0.36409	0.0010483	0.0032632	SNRPD1
ENSSSCG00000003705	0.46609	0.00021083	0.00074755	CABLES1
ENSSSCG00000003707	1.0324	3.0156e-34	1.315e-32	NPC1
ENSSSCG00000003708	-0.35905	0.00030674	0.0010525	ANKRD29
ENSSSCG00000003709	1.6993	8.8162e-18	1.4161e-16	-//-
ENSSSCG00000003710	-0.46659	0.0047042	0.012756	TTC39C
ENSSSCG00000003711	-2.3954	0.020682	0.047876	-//-
ENSSSCG00000003712	-0.36443	0.00090244	0.002847	OSBPL1A
ENSSSCG00000003713	0.28065	0.0024114	0.0069827	IMPACT
ENSSSCG00000003716	0.60617	7.5916e-10	5.7421e-09	SS18
ENSSSCG00000003719	-0.61626	0.00017268	0.00062399	-//-
ENSSSCG00000003727	0.49332	1.0453e-05	4.6077e-05	-//-
ENSSSCG00000003728	0.82728	3.6389e-07	1.9803e-06	-//-
ENSSSCG00000003729	0.61611	2.2315e-08	1.4232e-07	RNF125
ENSSSCG00000003730	1.2495	3.0418e-43	1.9449e-41	RNF138
ENSSSCG00000003733	-2.5692	3.0453e-32	1.2087e-30	KLHL14
ENSSSCG00000003738	1.1706	3.0077e-24	7.7172e-23	MAPRE2
ENSSSCG00000003741	0.39232	0.012113	0.029749	-//-
ENSSSCG00000003742	0.47807	0.00016014	0.00058132	-//-
ENSSSCG00000003743	0.54021	5.6997e-10	4.3575e-09	GALNT1
ENSSSCG00000003744	-0.409	2.4576e-05	0.000102	-//-
ENSSSCG00000003757	-0.27006	0.016539	0.039251	SSX2IP
ENSSSCG00000003761	-0.29884	0.00094913	0.0029818	ADGRL2
ENSSSCG00000003763	3.7103	7.8381e-148	4.5842e-145	-//-
ENSSSCG00000003771	0.79285	1.1189e-16	1.6432e-15	FUBP1
ENSSSCG00000003772	0.75759	4.9113e-17	7.4042e-16	ZZZ3
ENSSSCG00000003775	0.24067	0.010939	0.027191	RABGGTB
ENSSSCG00000003776	0.56918	2.1107e-11	1.906e-10	ACADM
ENSSSCG00000003780	-1.2766	2.858e-18	4.7718e-17	CRYZ
ENSSSCG00000003789	0.543	3.6176e-10	2.8377e-09	CTH
ENSSSCG00000003791	0.47197	1.8772e-08	1.2084e-07	SRSF11
ENSSSCG00000003792	0.34644	0.0026305	0.007536	LRRC40
ENSSSCG00000003795	0.4771	6.0068e-08	3.6086e-07	WLS
ENSSSCG00000003798	0.20922	0.0083961	0.021523	SERBP1
ENSSSCG00000003802	0.50962	0.020992	0.048488	-//-
ENSSSCG00000003805	1.559	1.7924e-63	2.3143e-61	PDE4B
ENSSSCG00000003806	0.32704	0.00011585	0.00043004	LEPROT
ENSSSCG00000003808	-0.73959	6.0973e-12	5.804e-11	-
ENSSSCG00000003809	0.81424	1.2174e-16	1.7774e-15	-//-
ENSSSCG00000003812	-0.76788	2.8238e-16	3.957e-15	PGM1
ENSSSCG00000003816	-0.41211	0.013898	0.033608	ATG4C
ENSSSCG00000003818	0.77052	1.3545e-08	8.8801e-08	-//-
ENSSSCG00000003820	0.71779	1.4436e-14	1.7408e-13	USP1
ENSSSCG00000003830	0.759	2.038e-15	2.6662e-14	MYSM1
ENSSSCG00000003832	0.24563	0.014821	0.035607	TACSTD2
ENSSSCG00000003837	0.69839	2.4179e-05	0.00010048	PRKAA2
ENSSSCG00000003839	1.9826	4.711e-104	1.4412e-101	PLPP3
ENSSSCG00000003842	-4.0196	1.4981e-10	1.232e-09	TTC22
ENSSSCG00000003843	-0.84062	6.6124e-09	4.4907e-08	PARS2
ENSSSCG00000003844	0.38632	0.00013733	0.00050391	TTC4
ENSSSCG00000003848	-2.0907	3.4996e-71	5.4367e-69	LRP8
ENSSSCG00000003849	0.3975	0.00010186	0.00038167	MAGOH
ENSSSCG00000003851	-1.0301	4.511e-19	8.0377e-18	CPT2
ENSSSCG00000003854	-0.7433	2.7939e-14	3.2835e-13	ECHDC2
ENSSSCG00000003857	0.58637	3.1536e-06	1.5078e-05	-//-
ENSSSCG00000003859	0.55342	2.0313e-06	9.9831e-06	ZCCHC11
ENSSSCG00000003862	-0.51332	4.6391e-07	2.4818e-06	-//-
ENSSSCG00000003866	0.65655	1.461e-10	1.203e-09	-//-
ENSSSCG00000003867	0.91473	2.5694e-25	7.0765e-24	TXNDC12
ENSSSCG00000003870	0.37708	1.4614e-05	6.3064e-05	NRDC
ENSSSCG00000003872	0.70607	9.2401e-16	1.2465e-14	EPS15
ENSSSCG00000003876	-1.6577	2.6418e-16	3.7151e-15	CDKN2C
ENSSSCG00000003881	-0.91008	3.1712e-06	1.5155e-05	SPATA6
ENSSSCG00000003885	-0.27279	0.013932	0.033679	-//-
ENSSSCG00000003888	1.1572	2.088e-12	2.0812e-11	-//-
ENSSSCG00000003895	-0.47612	2.6135e-05	0.00010798	EFCAB14
ENSSSCG00000003897	0.77851	8.7363e-06	3.9012e-05	MOB3C
ENSSSCG00000003898	-0.41799	0.00038347	0.0012973	MKNK1
ENSSSCG00000003901	-0.58127	2.7279e-07	1.5109e-06	FAAH
ENSSSCG00000003904	-0.24263	0.0077126	0.019936	LRRC41
ENSSSCG00000003908	-1.131	6.8267e-07	3.5714e-06	TSPAN1
ENSSSCG00000003918	-0.50764	0.0055852	0.014885	TOE1
ENSSSCG00000003919	-0.90466	5.2262e-05	0.00020461	MUTYH
ENSSSCG00000003922	-0.77601	7.9484e-09	5.3487e-08	UROD
ENSSSCG00000003923	-0.52036	1.1497e-07	6.667e-07	-//-
ENSSSCG00000003927	-0.92158	0.0086556	0.022109	TCTEX1D4
ENSSSCG00000003928	1.0234	2.1909e-30	8.0826e-29	PLK3
ENSSSCG00000003931	1.0512	5.2456e-22	1.1655e-20	KIF2C
ENSSSCG00000003935	-0.42534	0.0001333	0.00049069	ERI3
ENSSSCG00000003941	-0.40587	8.625e-06	3.8567e-05	SZT2
ENSSSCG00000003943	0.31486	0.00074735	0.0023985	MED8
ENSSSCG00000003951	-2.9854	4.8189e-10	3.7228e-09	C1orf210
ENSSSCG00000003964	0.28669	0.010475	0.026131	PPIH
ENSSSCG00000003965	-1.8611	1.7943e-08	1.1566e-07	CCDC30
ENSSSCG00000003966	-0.47499	2.1486e-06	1.0526e-05	-//-
ENSSSCG00000003968	-3.7011	1.4398e-09	1.0604e-08	RIMKLA
ENSSSCG00000003973	-0.35768	4.7406e-05	0.00018693	CTPS1
ENSSSCG00000003975	-2.2304	0.0011768	0.0036325	KCNQ4
ENSSSCG00000003976	0.72582	3.8723e-14	4.495e-13	NFYC
ENSSSCG00000003982	0.49883	3.794e-06	1.798e-05	ZFP69B
ENSSSCG00000003983	1.1687	1.7672e-47	1.3781e-45	SMAP2
ENSSSCG00000003985	0.76331	0.0012135	0.0037306	-//-
ENSSSCG00000003988	0.79247	9.614e-05	0.00036159	-//-
ENSSSCG00000004002	-0.65578	1.1049e-08	7.3239e-08	RPS5
ENSSSCG00000004004	-1.266	2.4173e-07	1.3506e-06	ZNF584
ENSSSCG00000004010	-0.28147	0.018742	0.043919	ERMARD
ENSSSCG00000004012	1.0724	1.1709e-06	5.9382e-06	THBS2
ENSSSCG00000004018	-0.21519	0.0091509	0.023222	AFDN
ENSSSCG00000004020	-0.37668	0.00016195	0.00058735	SFT2D1
ENSSSCG00000004023	-0.40115	0.0019644	0.0057998	FGFR1OP
ENSSSCG00000004029	1.199	1.2958e-18	2.229e-17	QKI
ENSSSCG00000004038	-1.6619	1.1725e-06	5.9449e-06	PLG
ENSSSCG00000004043	-3.4518	0.00021073	0.00074733	-//-
ENSSSCG00000004049	-0.57184	1.8267e-10	1.4914e-09	ACAT2
ENSSSCG00000004050	1.3913	3.9068e-57	4.1993e-55	WTAP
ENSSSCG00000004055	-1.4148	2.8711e-10	2.291e-09	RSPH3
ENSSSCG00000004056	-0.41966	0.00013137	0.0004842	DYNLT1
ENSSSCG00000004057	-1.3949	0.001465	0.0044326	SYTL3
ENSSSCG00000004058	0.18962	0.017386	0.041058	EZR
ENSSSCG00000004063	0.53569	2.7969e-07	1.5441e-06	-//-
ENSSSCG00000004064	0.30279	0.00093346	0.0029389	-//-
ENSSSCG00000004070	0.67568	1.6248e-14	1.951e-13	SCAF8
ENSSSCG00000004075	1.7508	1.0869e-45	7.8028e-44	RGS17
ENSSSCG00000004076	0.54924	0.00014491	0.00052989	MTRF1L
ENSSSCG00000004077	1.4848	3.2028e-14	3.7507e-13	FBXO5
ENSSSCG00000004087	1.2071	1.9052e-41	1.1343e-39	CCDC170
ENSSSCG00000004088	0.57614	9.3917e-08	5.4976e-07	-//-
ENSSSCG00000004089	-0.82852	5.1819e-07	2.7566e-06	RMND1
ENSSSCG00000004090	0.83306	4.8114e-13	5.0918e-12	ZBTB2
ENSSSCG00000004091	-0.36494	0.0084482	0.021637	AKAP12
ENSSSCG00000004093	0.67391	7.2287e-08	4.3024e-07	IYD
ENSSSCG00000004098	0.83375	5.7587e-12	5.5054e-11	-//-
ENSSSCG00000004100	0.88007	1.5714e-06	7.8395e-06	-//-
ENSSSCG00000004103	0.582	7.9529e-10	6.0062e-09	PCMT1
ENSSSCG00000004104	0.31016	0.0056349	0.015008	-//-
ENSSSCG00000004105	0.51216	0.00024782	0.00086607	NUP43
ENSSSCG00000004106	0.76252	1.3919e-06	6.9892e-06	-//-
ENSSSCG00000004108	0.60031	5.6125e-11	4.8566e-10	-//-
ENSSSCG00000004109	-1.9575	0.00027635	0.00095668	ZC3H12D
ENSSSCG00000004110	0.8292	2.9856e-22	6.7389e-21	TAB2
ENSSSCG00000004121	0.547	3.2305e-06	1.5423e-05	FBXO30
ENSSSCG00000004122	-1.2043	0.00027299	0.00094589	EPM2A
ENSSSCG00000004125	2.0108	1.9012e-66	2.6254e-64	STX11
ENSSSCG00000004127	0.69267	3.3117e-05	0.00013448	PLAGL1
ENSSSCG00000004134	-0.35908	0.0020748	0.0060967	PEX3
ENSSSCG00000004135	-0.60467	7.7101e-06	3.4718e-05	ADAT2
ENSSSCG00000004138	0.65567	6.7524e-09	4.5795e-08	HIVEP2
ENSSSCG00000004139	2.0074	2.5178e-68	3.7087e-66	ADGRG6
ENSSSCG00000004140	0.46253	4.9924e-06	2.3195e-05	VTA1
ENSSSCG00000004142	-0.42504	0.0045034	0.012266	CITED2
ENSSSCG00000004145	-0.24944	0.012293	0.030144	ABRACL
ENSSSCG00000004146	0.54133	3.282e-08	2.0439e-07	REPS1
ENSSSCG00000004148	-0.85561	1.2275e-09	9.1007e-09	CCDC28A
ENSSSCG00000004149	0.35755	0.00017122	0.00061904	NHSL1
ENSSSCG00000004153	0.61416	3.0704e-09	2.1758e-08	-//-
ENSSSCG00000004154	1.7487	1.3125e-102	3.8382e-100	TNFAIP3
ENSSSCG00000004156	0.44241	0.0001652	0.00059847	IFNGR1
ENSSSCG00000004163	0.86886	6.5663e-25	1.7717e-23	BCLAF1
ENSSSCG00000004164	0.84269	6.8246e-07	3.5712e-06	MTFR2
ENSSSCG00000004166	0.30755	0.014732	0.035396	AHI1
ENSSSCG00000004169	0.57767	1.9076e-10	1.5514e-09	HBS1L
ENSSSCG00000004178	-0.34	0.020881	0.048271	SLC18B1
ENSSSCG00000004179	1.5186	3.4914e-54	3.4201e-52	VNN2
ENSSSCG00000004180	2.0324	4.2801e-91	1.0254e-88	-//-
ENSSSCG00000004181	2.4814	0.00036663	0.0012435	VNN1
ENSSSCG00000004190	0.39013	2.629e-05	0.0001085	STX7
ENSSSCG00000004192	0.80964	8.8478e-05	0.00033499	CTGF
ENSSSCG00000004194	-1.0126	8.7615e-05	0.00033185	ENPP3
ENSSSCG00000004195	1.3122	8.5115e-61	1.0074e-58	-
ENSSSCG00000004196	0.51737	0.00015989	0.00058062	-//-
ENSSSCG00000004200	-4.7543	1.3869e-07	7.9593e-07	SMLR1
ENSSSCG00000004205	-0.36537	0.0060775	0.016095	-//-
ENSSSCG00000004206	-0.41266	0.00018209	0.00065429	-//-
ENSSSCG00000004216	-0.51426	4.1727e-06	1.9611e-05	-//-
ENSSSCG00000004217	0.58977	1.0971e-09	8.1616e-09	RNF146
ENSSSCG00000004220	0.60845	8.3167e-06	3.7264e-05	TRMT11
ENSSSCG00000004221	0.46376	1.9559e-05	8.2484e-05	HINT3
ENSSSCG00000004223	0.47743	0.013236	0.032112	HEY2
ENSSSCG00000004225	-0.27141	0.012115	0.029749	TPD52L1
ENSSSCG00000004237	0.61406	8.206e-13	8.4943e-12	-//-
ENSSSCG00000004238	0.74038	8.6142e-10	6.4933e-09	HSF2
ENSSSCG00000004241	0.54663	1.2265e-09	9.0973e-09	GJA1
ENSSSCG00000004247	0.5351	3.2087e-06	1.5323e-05	ASF1A
ENSSSCG00000004249	0.69828	6.8797e-06	3.1212e-05	CEP85L
ENSSSCG00000004253	0.45437	4.102e-06	1.9311e-05	-//-
ENSSSCG00000004254	0.31808	0.0026875	0.0076873	DCBLD1
ENSSSCG00000004275	0.80617	4.462e-16	6.1702e-15	FAM135A
ENSSSCG00000004281	-0.26625	0.015917	0.037937	KCNQ5
ENSSSCG00000004293	-0.25253	0.0059296	0.015723	SNX14
ENSSSCG00000004294	0.58814	1.096e-12	1.1234e-11	SYNCRIP
ENSSSCG00000004302	-1.3249	0.00037929	0.0012842	-//-
ENSSSCG00000004307	0.34118	0.00010292	0.00038534	AKIRIN2
ENSSSCG00000004311	0.48707	0.016159	0.038481	-//-
ENSSSCG00000004314	0.33229	0.020904	0.048318	PM20D2
ENSSSCG00000004317	0.35838	0.0002841	0.0009806	UBE2J1
ENSSSCG00000004337	0.86085	4.7963e-06	2.2341e-05	MANEA
ENSSSCG00000004339	0.50256	7.6709e-08	4.5436e-07	UFL1
ENSSSCG00000004342	0.63734	2.1081e-06	1.0338e-05	NDUFAF4
ENSSSCG00000004347	-1.0018	8.6591e-07	4.4747e-06	FBXL4
ENSSSCG00000004350	0.44394	0.014646	0.035208	-//-
ENSSSCG00000004351	0.96931	1.1317e-14	1.3806e-13	USP45
ENSSSCG00000004353	0.58608	3.6763e-10	2.8792e-09	CCNC
ENSSSCG00000004369	1.4795	2.8458e-62	3.4505e-60	-//-
ENSSSCG00000004370	0.90242	2.1868e-12	2.1764e-11	ATG5
ENSSSCG00000004371	1.0292	4.0571e-29	1.372e-27	-//-
ENSSSCG00000004379	-0.77708	6.4106e-06	2.9244e-05	SOBP
ENSSSCG00000004382	0.30781	0.00018297	0.00065721	SEC63
ENSSSCG00000004383	0.44092	4.5768e-07	2.4519e-06	OSTM1
ENSSSCG00000004388	-2.4274	1.329e-24	3.5143e-23	ARMC2
ENSSSCG00000004391	1.417	8.9332e-06	3.9829e-05	CEP57L1
ENSSSCG00000004392	1.0354	3.8452e-34	1.6695e-32	AMD1
ENSSSCG00000004393	0.70957	2.8522e-12	2.8105e-11	GTF3C6
ENSSSCG00000004394	0.55502	1.245e-07	7.2009e-07	RPF2
ENSSSCG00000004401	-1.024	1.4606e-15	1.9402e-14	DDO
ENSSSCG00000004403	0.70569	7.2373e-14	8.2283e-13	CDC40
ENSSSCG00000004404	0.74988	2.8638e-12	2.8192e-11	WASF1
ENSSSCG00000004405	-0.69058	0.00030751	0.0010548	-//-
ENSSSCG00000004408	-0.84213	1.3347e-07	7.6908e-07	SMPD2
ENSSSCG00000004411	0.68883	5.1095e-09	3.5278e-08	ZBTB24
ENSSSCG00000004412	0.46067	1.147e-08	7.5878e-08	MICAL1
ENSSSCG00000004413	-3.2717	0.00079274	0.0025286	PPIL6
ENSSSCG00000004414	0.51474	1.335e-10	1.1043e-09	CD164
ENSSSCG00000004421	-0.22802	0.020473	0.047465	FYN
ENSSSCG00000004423	0.78113	1.0534e-05	4.6411e-05	TUBE1
ENSSSCG00000004425	1.8339	6.4729e-112	2.2192e-109	LAMA4
ENSSSCG00000004428	1.8284	1.6433e-58	1.8358e-56	-//-
ENSSSCG00000004432	0.40454	1.7247e-06	8.5676e-06	HDAC2
ENSSSCG00000004434	2.0788	6.1446e-91	1.4044e-88	FRK
ENSSSCG00000004435	-0.41484	0.00058102	0.0019031	NT5DC1
ENSSSCG00000004438	-0.33807	0.0020582	0.0060525	TSPYL1
ENSSSCG00000004439	-0.74811	4.6774e-05	0.00018469	TSPYL4
ENSSSCG00000004441	-0.32792	0.00028822	0.00099312	DSE
ENSSSCG00000004446	0.2449	0.0076808	0.019859	RWDD1
ENSSSCG00000004452	-1.2606	6.8151e-48	5.4425e-46	PRSS35
ENSSSCG00000004453	2.8292	0.0024892	0.0071777	SNAP91
ENSSSCG00000004457	0.42936	0.0021405	0.0062632	DOPEY1
ENSSSCG00000004458	-0.36594	0.00051595	0.0017079	TPBG
ENSSSCG00000004460	0.43471	5.609e-07	2.9695e-06	IBTK
ENSSSCG00000004465	-0.72713	1.5406e-07	8.7931e-07	-//-
ENSSSCG00000004466	1.4139	6.8817e-24	1.717e-22	TTK
ENSSSCG00000004468	0.50978	0.010527	0.026252	SH3BGRL2
ENSSSCG00000004470	-0.49293	1.3103e-05	5.6979e-05	-//-
ENSSSCG00000004473	0.7493	0.00058576	0.0019176	-//-
ENSSSCG00000004475	0.71991	2.3138e-07	1.295e-06	HTR1B
ENSSSCG00000004484	1.1319	2.6173e-35	1.2047e-33	-//-
ENSSSCG00000004485	0.37575	0.0049416	0.013327	CD109
ENSSSCG00000004486	-0.57691	0.00017448	0.00063014	SLC17A5
ENSSSCG00000004500	0.54273	1.2728e-07	7.3532e-07	C18orf25
ENSSSCG00000004507	0.88735	2.2588e-18	3.8064e-17	SMAD7
ENSSSCG00000004509	0.4023	2.94e-07	1.6172e-06	LIPG
ENSSSCG00000004510	-0.54308	9.0762e-09	6.0891e-08	ACAA2
ENSSSCG00000004511	0.27892	0.0033768	0.0094614	MYO5B
ENSSSCG00000004517	-0.67158	1.243e-07	7.1937e-07	CXXC1
ENSSSCG00000004518	0.72148	0.0007926	0.0025286	SKA1
ENSSSCG00000004522	0.36478	0.0002334	0.00081914	ME2
ENSSSCG00000004524	0.27734	0.0023665	0.0068636	SMAD4
ENSSSCG00000004525	0.94076	1.3321e-22	3.0909e-21	-//-
ENSSSCG00000004528	0.38771	1.9763e-05	8.3259e-05	MBD2
ENSSSCG00000004529	-1.1104	7.3969e-09	4.9911e-08	POLI
ENSSSCG00000004531	0.82026	1.7766e-07	1.0082e-06	C18orf54
ENSSSCG00000004537	0.26974	0.0024094	0.006978	TXNL1
ENSSSCG00000004540	0.64171	0.0049528	0.013355	ONECUT2
ENSSSCG00000004541	-0.59848	1.0618e-06	5.4109e-06	FECH
ENSSSCG00000004549	-1.4955	0.0055223	0.014724	RBPMS2
ENSSSCG00000004551	0.9239	4.3378e-28	1.3845e-26	ZNF609
ENSSSCG00000004552	0.83297	1.0937e-13	1.2252e-12	TRIP4
ENSSSCG00000004554	1.0264	3.1538e-16	4.404e-15	-//-
ENSSSCG00000004557	-0.48891	1.315e-07	7.5835e-07	-//-
ENSSSCG00000004558	0.72839	1.0963e-06	5.5769e-06	CSNK1G1
ENSSSCG00000004561	0.90937	1.1881e-06	6.0176e-06	HERC1
ENSSSCG00000004563	0.44978	0.00023528	0.00082501	-//-
ENSSSCG00000004565	-0.39569	0.0088779	0.022619	CA12
ENSSSCG00000004570	0.64982	5.1337e-09	3.5421e-08	TPM1
ENSSSCG00000004571	0.47034	0.020081	0.046665	-//-
ENSSSCG00000004572	-3.7207	3.5808e-71	5.5198e-69	-//-
ENSSSCG00000004573	-1.377	1.3075e-05	5.6868e-05	-//-
ENSSSCG00000004577	0.65826	2.9403e-08	1.8433e-07	ICE2
ENSSSCG00000004578	0.38597	8.7449e-07	4.5167e-06	ANXA2
ENSSSCG00000004582	0.76012	1.4968e-05	6.4424e-05	-//-
ENSSSCG00000004583	0.82126	3.3262e-14	3.8884e-13	GTF2A2
ENSSSCG00000004587	0.70745	2.5183e-16	3.5516e-15	MYO1E
ENSSSCG00000004588	1.122	5.7375e-18	9.3527e-17	CCNB2
ENSSSCG00000004589	0.89553	3.6715e-21	7.7258e-20	RNF111
ENSSSCG00000004600	0.80124	8.9195e-21	1.8154e-19	CH242-58J12.2
ENSSSCG00000004603	0.60591	1.5047e-08	9.7875e-08	RFX7
ENSSSCG00000004607	0.88084	0.00030913	0.0010598	PYGO1
ENSSSCG00000004617	-0.70299	1.4836e-06	7.433e-06	FAM214A
ENSSSCG00000004618	0.43375	1.5909e-06	7.9287e-06	ARPP19
ENSSSCG00000004620	0.47578	6.0831e-06	2.782e-05	MYO5A
ENSSSCG00000004621	-1.3219	2.7977e-08	1.7588e-07	MYO5C
ENSSSCG00000004624	0.59668	7.8439e-13	8.1408e-12	MAPK6
ENSSSCG00000004626	0.65143	1.4247e-10	1.1755e-09	TMOD3
ENSSSCG00000004628	0.89252	0.0073561	0.019084	TMOD2
ENSSSCG00000004631	0.72073	2.6733e-06	1.2915e-05	-//-
ENSSSCG00000004634	0.70397	0.0017121	0.0051088	-//-
ENSSSCG00000004635	0.95962	7.5079e-23	1.7731e-21	SPPL2A
ENSSSCG00000004636	0.52527	2.6105e-07	1.4504e-06	TRPM7
ENSSSCG00000004639	0.71466	3.2504e-14	3.8042e-13	USP8
ENSSSCG00000004642	-0.4746	0.00044761	0.0014964	-//-
ENSSSCG00000004643	-0.34676	0.0001112	0.00041377	SLC27A2
ENSSSCG00000004644	-0.3802	1.2937e-05	5.6305e-05	HDC
ENSSSCG00000004645	0.83952	6.1858e-13	6.4944e-12	-//-
ENSSSCG00000004646	0.57025	0.002562	0.0073609	-//-
ENSSSCG00000004647	0.76922	3.9888e-19	7.1521e-18	DTWD1
ENSSSCG00000004650	3.3316	0.0087417	0.022306	-//-
ENSSSCG00000004651	-0.5371	1.3078e-08	8.591e-08	GALK2
ENSSSCG00000004652	0.36884	8.6706e-05	0.0003286	COPS2
ENSSSCG00000004653	0.27084	0.0066199	0.017373	SECISBP2L
ENSSSCG00000004657	0.84712	4.3632e-09	3.0379e-08	CEP152
ENSSSCG00000004658	1.004	0.00022941	0.00080627	FBN1
ENSSSCG00000004661	0.78904	1.266e-14	1.535e-13	MYEF2
ENSSSCG00000004670	2.6267	1.1806e-99	3.2607e-97	C15orf48
ENSSSCG00000004674	-1.0058	1.9843e-05	8.356e-05	SHF
ENSSSCG00000004679	-1.1952	2.484e-24	6.4483e-23	SORD
ENSSSCG00000004682	1.4941	1.3628e-70	2.0845e-68	B2M
ENSSSCG00000004687	1.0747	2.675e-24	6.9172e-23	-
ENSSSCG00000004690	0.83879	1.955e-07	1.1044e-06	-//-
ENSSSCG00000004691	0.68994	5.7554e-14	6.5888e-13	EIF3J
ENSSSCG00000004695	0.51053	0.00097139	0.0030429	WDR76
ENSSSCG00000004698	0.60151	0.0011047	0.0034239	SERINC4
ENSSSCG00000004705	-2.2899	1.1786e-09	8.7513e-09	-//-
ENSSSCG00000004708	-0.37611	0.0075999	0.019672	TUBGCP4
ENSSSCG00000004711	-0.66241	4.3847e-05	0.0001741	LCMT2
ENSSSCG00000004713	-2.6613	0.00018973	0.0006794	TGM5
ENSSSCG00000004724	0.68002	4.1095e-08	2.5276e-07	HAUS2
ENSSSCG00000004725	0.33993	0.0024638	0.0071169	ZNF106
ENSSSCG00000004726	0.40354	0.00072992	0.0023479	LRRC57
ENSSSCG00000004730	0.84777	1.735e-21	3.7338e-20	TMEM87A
ENSSSCG00000004738	-0.30739	0.0098125	0.024671	-//-
ENSSSCG00000004741	0.98458	0.0079866	0.020569	-//-
ENSSSCG00000004745	0.44822	7.7283e-06	3.4785e-05	RPAP1
ENSSSCG00000004746	-3.1978	3.9955e-07	2.159e-06	ITPKA
ENSSSCG00000004747	-0.23536	0.020179	0.046872	RTF1
ENSSSCG00000004753	0.47375	2.7351e-07	1.5137e-06	INO80
ENSSSCG00000004755	1.3999	1.8643e-10	1.5193e-09	DLL4
ENSSSCG00000004757	-0.5201	3.3235e-07	1.8186e-06	VPS18
ENSSSCG00000004759	-1.7808	2.1304e-58	2.3667e-56	-//-
ENSSSCG00000004761	-0.60127	0.0016091	0.0048328	ZFYVE19
ENSSSCG00000004762	-0.4077	0.0014329	0.0043449	DNAJC17
ENSSSCG00000004763	-1.0304	0.00018089	0.00065034	C15orf62
ENSSSCG00000004764	-0.89579	2.173e-14	2.5811e-13	GCHFR
ENSSSCG00000004769	1.9089	3.113e-13	3.3605e-12	-//-
ENSSSCG00000004771	-0.44226	0.0025336	0.0072879	CHST14
ENSSSCG00000004774	-1.6577	7.7978e-41	4.5207e-39	IVD
ENSSSCG00000004775	0.88982	1.1425e-10	9.5373e-10	KNSTRN
ENSSSCG00000004779	-0.47526	0.00015418	0.00056171	PLCB2
ENSSSCG00000004781	-0.4949	0.0097511	0.024538	-//-
ENSSSCG00000004782	0.82971	5.4711e-07	2.9004e-06	-//-
ENSSSCG00000004789	0.71304	1.1367e-19	2.1185e-18	THBS1
ENSSSCG00000004791	2.9739	3.797e-48	3.0568e-46	RASGRP1
ENSSSCG00000004792	0.28439	0.0036546	0.010157	FAM98B
ENSSSCG00000004799	0.71357	3.8437e-08	2.3744e-07	ZNF770
ENSSSCG00000004806	0.92575	1.2158e-18	2.1023e-17	-//-
ENSSSCG00000004807	-0.77157	1.7067e-08	1.1033e-07	SCG5
ENSSSCG00000004812	-1.0087	5.6027e-08	3.3842e-07	IGF1R
ENSSSCG00000004815	2.1344	0.015805	0.037706	-//-
ENSSSCG00000004820	0.42701	0.00057971	0.0018991	LINS1
ENSSSCG00000004823	0.37689	0.000134	0.00049281	-//-
ENSSSCG00000004826	0.2969	0.0013321	0.0040638	VIMP
ENSSSCG00000004832	0.47215	1.2425e-07	7.193e-07	UBE3A
ENSSSCG00000004844	-0.43569	3.3274e-05	0.00013498	MTMR10
ENSSSCG00000004847	0.26875	0.0047344	0.012826	MPHOSPH10
ENSSSCG00000004854	0.34546	0.00017515	0.00063221	-//-
ENSSSCG00000004856	0.61766	0.0012601	0.0038613	-//-
ENSSSCG00000004859	0.50366	7.322e-07	3.8184e-06	ZNF516
ENSSSCG00000004862	-0.48501	0.00029965	0.0010298	-//-
ENSSSCG00000004869	-0.94211	1.1529e-05	5.0551e-05	CNDP1
ENSSSCG00000004870	-0.65913	3.1018e-14	3.6346e-13	-//-
ENSSSCG00000004872	-1.1139	4.1994e-06	1.9732e-05	-//-
ENSSSCG00000004875	-0.43771	3.4411e-05	0.00013922	CYB5A
ENSSSCG00000004878	0.33378	0.0035317	0.0098578	SOCS6
ENSSSCG00000004884	0.69178	4.9188e-14	5.6505e-13	TMX3
ENSSSCG00000004890	2.2888	1.6421e-43	1.0602e-41	SERPINB2
ENSSSCG00000004895	-1.4598	4.8814e-05	0.00019217	BCL2
ENSSSCG00000004896	-1.3391	0.012941	0.031496	PHLPP1
ENSSSCG00000004897	0.96825	1.1857e-17	1.8801e-16	ZCCHC2
ENSSSCG00000004899	0.51173	0.00011139	0.00041441	KIAA1468
ENSSSCG00000004901	0.49956	0.00010314	0.00038604	PIGN
ENSSSCG00000004917	0.74261	0.00015722	0.00057154	MALT1
ENSSSCG00000004919	0.76756	4.4688e-14	5.1544e-13	NEDD4L
ENSSSCG00000004921	0.83745	9.9982e-22	2.1728e-20	ATP8B1
ENSSSCG00000004931	-0.90492	0.00082001	0.0026119	IGDCC4
ENSSSCG00000004934	0.50171	5.2129e-05	0.00020417	DPP8
ENSSSCG00000004935	-0.70802	1.4538e-13	1.6123e-12	HACD3
ENSSSCG00000004938	0.53073	3.0246e-05	0.00012335	DENND4A
ENSSSCG00000004942	0.40771	0.0034678	0.0096892	TIPIN
ENSSSCG00000004943	0.56886	1.5637e-09	1.1448e-08	MAP2K1
ENSSSCG00000004946	0.8446	2.5139e-06	1.2181e-05	-//-
ENSSSCG00000004947	0.77325	0.00010911	0.00040667	LCTL
ENSSSCG00000004948	-1.8595	5.7502e-07	3.0386e-06	SMAD6
ENSSSCG00000004951	0.49112	3.9802e-08	2.4519e-07	AAGAB
ENSSSCG00000004952	0.53155	4.4313e-10	3.4367e-09	SMAD3
ENSSSCG00000004956	-1.0083	1.9181e-05	8.1012e-05	SKOR1
ENSSSCG00000004957	-0.46211	2.5195e-06	1.2205e-05	CLN6
ENSSSCG00000004969	0.90306	3.7748e-21	7.918e-20	KIF23
ENSSSCG00000004971	0.78119	1.5137e-05	6.5107e-05	-//-
ENSSSCG00000004972	0.54684	0.00027808	0.00096185	-//-
ENSSSCG00000004973	0.69633	1.8075e-15	2.3725e-14	UACA
ENSSSCG00000004974	-0.66579	1.0299e-08	6.8588e-08	LARP6
ENSSSCG00000004979	0.72655	0.0026407	0.0075629	-//-
ENSSSCG00000004983	-1.2228	6.6746e-05	0.00025762	-//-
ENSSSCG00000004985	0.65509	0.0011656	0.0035997	-//-
ENSSSCG00000004986	0.78865	1.4104e-13	1.5651e-12	TRAPPC6B
ENSSSCG00000004996	0.389	0.017698	0.041723	KLHL28
ENSSSCG00000004997	0.37158	0.00016577	0.00060022	PRPF39
ENSSSCG00000004998	0.48313	3.7438e-06	1.7751e-05	-//-
ENSSSCG00000004999	0.57704	0.00055739	0.0018329	-//-
ENSSSCG00000005000	0.61989	0.00062866	0.0020466	FANCM
ENSSSCG00000005005	-0.25579	0.0067394	0.01764	RPL36A
ENSSSCG00000005006	-0.23763	0.009558	0.024116	MGAT2
ENSSSCG00000005009	0.74239	1.4437e-16	2.0954e-15	KLHDC2
ENSSSCG00000005011	0.4999	9.5792e-07	4.9131e-06	NEMF
ENSSSCG00000005012	0.61803	5.0312e-14	5.7763e-13	ARF6
ENSSSCG00000005015	0.71104	3.4757e-08	2.1551e-07	SOS2
ENSSSCG00000005016	-0.39903	0.0072132	0.018759	L2HGDH
ENSSSCG00000005020	0.81412	0.0030712	0.0086698	-//-
ENSSSCG00000005022	0.62922	0.0010331	0.0032199	NIN
ENSSSCG00000005027	1.3403	4.1902e-60	4.8444e-58	FRMD6
ENSSSCG00000005030	0.20996	0.01629	0.038737	NID2
ENSSSCG00000005038	-0.20569	0.020856	0.048224	PSMC6
ENSSSCG00000005039	0.62778	3.4008e-05	0.0001377	STYX
ENSSSCG00000005041	0.63009	5.2344e-13	5.5248e-12	FERMT2
ENSSSCG00000005042	0.40652	0.00031046	0.0010642	-//-
ENSSSCG00000005045	0.76779	4.032e-10	3.1405e-09	BMP4
ENSSSCG00000005047	0.64499	4.8119e-06	2.2409e-05	CDKN3
ENSSSCG00000005053	1.1095	6.848e-21	1.4024e-19	SOCS4
ENSSSCG00000005054	1.004	4.991e-28	1.5804e-26	MAPK1IP1L
ENSSSCG00000005055	-0.56648	1.0937e-09	8.139e-09	LGALS3
ENSSSCG00000005056	1.2113	1.0647e-31	4.1271e-30	DLGAP5
ENSSSCG00000005058	0.3606	0.014888	0.035741	ATG14
ENSSSCG00000005060	0.83836	1.5191e-24	4.0062e-23	KTN1
ENSSSCG00000005062	-0.71684	4.5554e-07	2.4416e-06	TMEM260
ENSSSCG00000005065	0.31443	0.009283	0.023506	AP5M1
ENSSSCG00000005066	0.90405	7.4966e-20	1.4197e-18	EXOC5
ENSSSCG00000005072	0.39543	2.2556e-06	1.1012e-05	PSMA3
ENSSSCG00000005073	0.65179	4.125e-09	2.8821e-08	ARID4A
ENSSSCG00000005076	-0.7611	0.0057154	0.015205	-//-
ENSSSCG00000005078	1.2697	2.4417e-30	8.9582e-29	DAAM1
ENSSSCG00000005083	1.1682	1.6824e-28	5.5025e-27	DHRS7
ENSSSCG00000005084	0.69241	2.5861e-09	1.8485e-08	PPM1A
ENSSSCG00000005087	0.45915	7.1306e-05	0.000274	SIX1
ENSSSCG00000005089	1.0572	1.6351e-07	9.3031e-07	SIX4
ENSSSCG00000005090	0.67974	1.1222e-05	4.9252e-05	-//-
ENSSSCG00000005095	-0.40853	0.0050505	0.013599	PRKCH
ENSSSCG00000005096	1.3589	9.768e-63	1.214e-60	HIF1A
ENSSSCG00000005097	0.94774	8.8581e-13	9.1455e-12	SNAPC1
ENSSSCG00000005102	0.58067	1.6268e-10	1.3334e-09	AEN
ENSSSCG00000005103	0.65652	0.0040283	0.011087	DET1
ENSSSCG00000005113	1.3591	2.4843e-08	1.5743e-07	-//-
ENSSSCG00000005126	0.46577	2.2378e-05	9.364e-05	PLAA
ENSSSCG00000005135	0.32228	0.00072451	0.0023323	-//-
ENSSSCG00000005136	-0.82421	0.011612	0.028681	IFNE
ENSSSCG00000005150	0.51382	0.00014941	0.00054535	KLHL9
ENSSSCG00000005163	Inf	0.00093583	0.0029444	IFNB1
ENSSSCG00000005165	-0.98367	0.0015427	0.0046488	-//-
ENSSSCG00000005166	-1.7117	5.463e-05	0.00021334	MLLT3
ENSSSCG00000005169	-0.36545	0.00044491	0.0014884	-//-
ENSSSCG00000005171	-0.22793	0.013218	0.032073	-//-
ENSSSCG00000005173	0.5508	0.0010205	0.0031832	HAUS6
ENSSSCG00000005174	-0.95852	6.849e-16	9.3282e-15	RRAGA
ENSSSCG00000005178	0.88457	1.1348e-06	5.7594e-06	CNTLN
ENSSSCG00000005184	0.68094	1.4797e-08	9.6348e-08	SNAPC3
ENSSSCG00000005186	0.81187	2.8769e-07	1.5869e-06	TTC39B
ENSSSCG00000005188	0.78659	0.020352	0.047229	-//-
ENSSSCG00000005191	0.8045	5.0967e-09	3.5206e-08	MPDZ
ENSSSCG00000005198	-0.56724	0.0016046	0.0048198	-//-
ENSSSCG00000005204	0.49939	5.0335e-05	0.00019765	RANBP6
ENSSSCG00000005205	0.49384	0.00034327	0.0011696	KIAA2026
ENSSSCG00000005206	2.3722	9.2021e-16	1.2423e-14	MLANA
ENSSSCG00000005208	0.60487	4.7234e-06	2.2038e-05	RIC1
ENSSSCG00000005211	3.0723	8.9065e-96	2.2706e-93	CD274
ENSSSCG00000005212	0.73138	2.4436e-09	1.7529e-08	PLGRKT
ENSSSCG00000005215	1.2295	2.6759e-29	9.127e-28	JAK2
ENSSSCG00000005219	0.49217	0.0010746	0.0033377	CDC37L1
ENSSSCG00000005220	-0.56307	0.0063681	0.016781	PLPP6
ENSSSCG00000005222	0.82964	1.2967e-24	3.4334e-23	SLC1A1
ENSSSCG00000005224	0.70829	0.00029477	0.0010141	-//-
ENSSSCG00000005227	0.48917	3.993e-06	1.8829e-05	-//-
ENSSSCG00000005229	-0.23631	0.0085923	0.021967	VLDLR
ENSSSCG00000005232	-1.4082	6.2786e-24	1.5784e-22	SMARCA2
ENSSSCG00000005234	-0.45832	0.012088	0.029694	-//-
ENSSSCG00000005240	-0.99262	1.4914e-13	1.6512e-12	DOCK8
ENSSSCG00000005249	-2.382	0.020773	0.04807	FAM189A2
ENSSSCG00000005251	-2.2075	0.00020339	0.00072365	C9orf135
ENSSSCG00000005276	0.92861	1.262e-16	1.8411e-15	RFK
ENSSSCG00000005285	0.97193	1.0394e-08	6.9171e-08	-//-
ENSSSCG00000005287	-0.65131	1.969e-13	2.1608e-12	PSAT1
ENSSSCG00000005288	1.5969	9.4159e-26	2.6634e-24	TLE4
ENSSSCG00000005297	-1.1371	5.3686e-06	2.4821e-05	DNAJB5
ENSSSCG00000005300	-0.68428	6.1632e-16	8.4288e-15	VCP
ENSSSCG00000005301	-1.0465	1.6945e-12	1.7035e-11	FAM214B
ENSSSCG00000005302	-0.22816	0.018058	0.042501	STOML2
ENSSSCG00000005303	-0.34031	0.0018807	0.0055775	PIGO
ENSSSCG00000005308	-0.80205	0.012213	0.029972	RUSC2
ENSSSCG00000005317	-0.36592	5.3609e-06	2.4791e-05	TLN1
ENSSSCG00000005318	-0.32907	0.00054442	0.0017935	CREB3
ENSSSCG00000005339	-0.30887	0.0089736	0.02283	-//-
ENSSSCG00000005343	0.37883	0.00030078	0.0010333	RNF38
ENSSSCG00000005346	0.42705	0.0025405	0.0073056	ZCCHC7
ENSSSCG00000005349	-0.4869	0.00057772	0.0018932	GRHPR
ENSSSCG00000005356	0.91261	3.3347e-05	0.00013519	DCAF10
ENSSSCG00000005358	-0.97985	5.653e-08	3.4136e-07	-//-
ENSSSCG00000005364	1.0584	2.1834e-10	1.762e-09	TDRD7
ENSSSCG00000005368	0.46478	0.0021374	0.0062568	XPA
ENSSSCG00000005372	0.3033	0.00044135	0.0014777	ANP32B
ENSSSCG00000005373	-0.55614	3.8134e-07	2.0679e-06	NANS
ENSSSCG00000005375	-1.1723	1.1633e-10	9.695e-10	CORO2A
ENSSSCG00000005379	-0.60521	0.00071871	0.0023171	GALNT12
ENSSSCG00000005380	1.4969	1.5866e-20	3.1837e-19	-//-
ENSSSCG00000005381	1.7412	4.6784e-32	1.8385e-30	-//-
ENSSSCG00000005382	1.0451	3.8795e-06	1.8337e-05	TGFBR1
ENSSSCG00000005385	2.927	5.4284e-23	1.2897e-21	NR4A3
ENSSSCG00000005386	0.86552	1.899e-10	1.545e-09	STX17
ENSSSCG00000005387	0.56597	4.8703e-09	3.3744e-08	ERP44
ENSSSCG00000005388	-0.6698	2.3564e-06	1.1454e-05	INVS
ENSSSCG00000005394	-3.2849	7.793e-05	0.00029738	-//-
ENSSSCG00000005403	1.1636	1.2448e-17	1.9708e-16	-//-
ENSSSCG00000005404	0.91375	3.6673e-05	0.0001478	-//-
ENSSSCG00000005422	-0.47821	0.0012449	0.003819	NIPSNAP3A
ENSSSCG00000005423	1.2442	1.1138e-08	7.378e-08	-//-
ENSSSCG00000005425	0.31464	0.00034912	0.0011873	SLC44A1
ENSSSCG00000005436	0.54936	3.6611e-10	2.8685e-09	RAD23B
ENSSSCG00000005437	0.95317	8.5357e-25	2.2844e-23	KLF4
ENSSSCG00000005442	1.1149	0.0070118	0.018283	-//-
ENSSSCG00000005446	-0.45163	0.0042444	0.011632	EPB41L4B
ENSSSCG00000005449	0.5114	0.01631	0.038776	-//-
ENSSSCG00000005451	0.98245	2.0419e-13	2.2371e-12	-//-
ENSSSCG00000005452	0.59618	0.006749	0.017661	C9orf152
ENSSSCG00000005453	-0.79292	3.7539e-07	2.0384e-06	TXN
ENSSSCG00000005459	0.4535	2.619e-07	1.4543e-06	KIAA0368
ENSSSCG00000005462	0.79968	2.4112e-17	3.7342e-16	GNG10
ENSSSCG00000005466	1.0952	4.6281e-08	2.8282e-07	PTBP3
ENSSSCG00000005469	-0.91585	0.010621	0.02646	KIAA1958
ENSSSCG00000005477	-0.46323	0.00091529	0.0028848	-//-
ENSSSCG00000005480	-0.63233	0.00090761	0.002862	-//-
ENSSSCG00000005481	-0.46228	0.019776	0.046053	-//-
ENSSSCG00000005484	-2.4299	1.9001e-19	3.4953e-18	ZNF618
ENSSSCG00000005485	-3.1723	1.9836e-13	2.1756e-12	AMBP
ENSSSCG00000005486	-1.9184	1.7065e-37	8.6344e-36	KIF12
ENSSSCG00000005487	-2.1517	3.2783e-32	1.2986e-30	-//-
ENSSSCG00000005491	0.60048	2.1623e-08	1.3808e-07	-//-
ENSSSCG00000005494	0.97024	0.00041667	0.0014005	-//-
ENSSSCG00000005498	2.6238	3.4066e-126	1.3548e-123	PAPPA
ENSSSCG00000005501	-0.4366	0.0018449	0.005478	TRIM32
ENSSSCG00000005506	-1.1991	6.2489e-11	5.3723e-10	MEGF9
ENSSSCG00000005510	1.0255	2.3961e-09	1.7213e-08	-//-
ENSSSCG00000005511	0.90517	5.4783e-05	0.00021389	-//-
ENSSSCG00000005516	0.54507	5.1454e-06	2.3845e-05	STOM
ENSSSCG00000005518	1.0273	4.1408e-34	1.7861e-32	-
ENSSSCG00000005524	0.47337	5.5585e-08	3.3596e-07	DAB2IP
ENSSSCG00000005528	-0.51781	3.2218e-07	1.7669e-06	NDUFA8
ENSSSCG00000005529	-3.6424	1.8763e-06	9.2694e-06	MORN5
ENSSSCG00000005533	0.76303	1.882e-20	3.7411e-19	PTGS1
ENSSSCG00000005575	1.0988	5.0951e-08	3.0965e-07	RC3H2
ENSSSCG00000005587	-0.28688	0.00045241	0.0015102	NEK6
ENSSSCG00000005589	0.96435	0.00013429	0.00049377	NR6A1
ENSSSCG00000005593	-1.0828	2.2799e-15	2.967e-14	OLFML2A
ENSSSCG00000005594	-2.4482	0.015719	0.037532	WDR38
ENSSSCG00000005595	-0.3968	0.00028048	0.00096946	RPL35
ENSSSCG00000005596	0.22501	0.01354	0.032791	ARPC5L
ENSSSCG00000005597	0.48604	0.00011664	0.0004328	GOLGA1
ENSSSCG00000005598	1.2965	2.6513e-05	0.00010931	SCAI
ENSSSCG00000005600	0.46066	5.7877e-06	2.6561e-05	PPP6C
ENSSSCG00000005601	-0.49572	2.445e-10	1.9628e-09	HSPA5
ENSSSCG00000005602	0.43834	7.9165e-07	4.1091e-06	GAPVD1
ENSSSCG00000005604	0.30894	0.0081807	0.021023	PBX3
ENSSSCG00000005608	-1.4739	7.0483e-48	5.6062e-46	ANGPTL2
ENSSSCG00000005611	0.43298	0.0052714	0.014135	ZNF79
ENSSSCG00000005612	0.24746	0.0060777	0.016095	-//-
ENSSSCG00000005613	-0.59225	3.4154e-05	0.00013824	-//-
ENSSSCG00000005614	-0.45396	9.677e-06	4.2886e-05	FAM129B
ENSSSCG00000005615	-0.78455	2.8902e-08	1.8147e-07	PTRH1
ENSSSCG00000005617	1.5298	2.9612e-42	1.8118e-40	STXBP1
ENSSSCG00000005619	-1.0198	0.0015365	0.0046314	-//-
ENSSSCG00000005620	-1.954	1.2365e-05	5.3978e-05	-//-
ENSSSCG00000005623	-1.1342	2.1583e-31	8.2217e-30	ST6GALNAC6
ENSSSCG00000005625	-1.8419	0.00032368	0.0011057	ENG
ENSSSCG00000005626	-0.77481	2.7288e-07	1.5109e-06	FPGS
ENSSSCG00000005627	-0.92997	4.5988e-08	2.8112e-07	AK1
ENSSSCG00000005628	-1.0498	1.3567e-12	1.3799e-11	ST6GALNAC4
ENSSSCG00000005631	-0.29149	0.0010122	0.0031588	FAM102A
ENSSSCG00000005636	0.63608	6.8071e-11	5.8369e-10	SLC25A25
ENSSSCG00000005638	0.54046	6.9653e-12	6.5892e-11	LCN2
ENSSSCG00000005646	-0.71219	1.6563e-11	1.5136e-10	-//-
ENSSSCG00000005648	-0.45866	0.0002668	0.00092636	-//-
ENSSSCG00000005649	-0.29036	0.00092172	0.0029033	URM1
ENSSSCG00000005650	-1.1899	1.0399e-32	4.1944e-31	CERCAM
ENSSSCG00000005654	0.35906	5.8103e-06	2.6652e-05	SPTAN1
ENSSSCG00000005655	-1.6567	2.8534e-21	6.0555e-20	WDR34
ENSSSCG00000005656	0.67476	3.3702e-17	5.1314e-16	SETSIP
ENSSSCG00000005657	-0.63401	4.8154e-06	2.242e-05	PKN3
ENSSSCG00000005659	-0.93137	6.3287e-17	9.4764e-16	ZER1
ENSSSCG00000005660	0.4138	0.00013547	0.00049775	TBC1D13
ENSSSCG00000005662	0.48707	0.00026518	0.00092154	SPOUT1
ENSSSCG00000005663	-0.97231	2.2008e-06	1.0763e-05	KYAT1
ENSSSCG00000005665	-0.84781	6.204e-11	5.3382e-10	PHYHD1
ENSSSCG00000005666	-0.36858	0.001209	0.0037182	DOLK
ENSSSCG00000005668	-1.2453	1.0702e-35	5.0788e-34	SH3GLB2
ENSSSCG00000005669	-0.64759	5.0305e-07	2.6825e-06	MIGA2
ENSSSCG00000005670	0.27443	0.01517	0.036323	DOLPP1
ENSSSCG00000005671	-0.43197	2.3563e-06	1.1454e-05	CRAT
ENSSSCG00000005673	-1.7288	3.1772e-18	5.2825e-17	-//-
ENSSSCG00000005674	-1.4962	0.00046582	0.0015513	-//-
ENSSSCG00000005688	0.30459	0.00026574	0.00092332	PTGES
ENSSSCG00000005698	-0.58554	1.3365e-09	9.8721e-09	NCS1
ENSSSCG00000005699	Inf	0.002142	0.0062664	HMCN2
ENSSSCG00000005702	-0.30215	0.00068176	0.0022054	FUBP3
ENSSSCG00000005707	-3.4555	0.0031717	0.0089309	FIBCD1
ENSSSCG00000005715	0.24701	0.0022646	0.0065932	PRRC2B
ENSSSCG00000005716	-0.66447	9.567e-09	6.3968e-08	POMT1
ENSSSCG00000005717	-0.3488	0.00074874	0.0024026	UCK1
ENSSSCG00000005719	0.24159	0.0041726	0.011446	RAPGEF1
ENSSSCG00000005723	-0.52732	0.00024545	0.00085838	NTNG2
ENSSSCG00000005729	-0.2467	0.012371	0.030305	DDX31
ENSSSCG00000005731	0.58105	2.7943e-07	1.5435e-06	GTF3C4
ENSSSCG00000005733	0.4296	0.00020964	0.00074361	-//-
ENSSSCG00000005738	-0.97577	2.0405e-23	4.9603e-22	RALGDS
ENSSSCG00000005740	-3.0039	7.313e-20	1.3863e-18	SARDH
ENSSSCG00000005750	-0.77088	2.5216e-11	2.2607e-10	-//-
ENSSSCG00000005751	-0.32862	4.6808e-05	0.00018479	COL5A1
ENSSSCG00000005753	0.26009	0.0024565	0.0070979	CAMSAP1
ENSSSCG00000005759	-0.89091	6.5074e-08	3.8952e-07	MRPS2
ENSSSCG00000005760	-1.9569	4.2906e-08	2.6308e-07	C9orf116
ENSSSCG00000005761	-0.61162	9.8185e-10	7.3399e-09	PPP1R26
ENSSSCG00000005773	-0.65879	1.0983e-07	6.38e-07	RBFA
ENSSSCG00000005774	0.32343	0.0018087	0.0053744	ADNP2
ENSSSCG00000005776	-1.8193	3.3735e-39	1.8279e-37	-//-
ENSSSCG00000005777	0.52638	2.7459e-06	1.3243e-05	TXNL4A
ENSSSCG00000005785	0.59639	1.0434e-06	5.3202e-06	-//-
ENSSSCG00000005786	0.26413	0.0097899	0.024627	SNRPA1
ENSSSCG00000005828	-0.56811	0.0011514	0.0035609	EGFL7
ENSSSCG00000005832	-1.2195	1.4261e-15	1.8982e-14	MAMDC4
ENSSSCG00000005837	-1.8947	1.0532e-36	5.171e-35	FAM69B
ENSSSCG00000005838	0.77381	7.4239e-19	1.3029e-17	TRAF2
ENSSSCG00000005839	-0.58625	6.0638e-09	4.1379e-08	FBXW5
ENSSSCG00000005842	-1.1463	1.2552e-05	5.4738e-05	TMEM141
ENSSSCG00000005845	-1.0288	0.00013576	0.00049853	TOR4A
ENSSSCG00000005846	-0.44116	4.1894e-07	2.2582e-06	NELFB
ENSSSCG00000005853	-0.95725	5.7872e-06	2.6561e-05	NOXA1
ENSSSCG00000005855	-1.1083	2.0411e-10	1.6532e-09	EXD3
ENSSSCG00000005857	-2.5555	8.3656e-13	8.6505e-12	CYSRT1
ENSSSCG00000005858	-3.3213	3.1021e-15	3.972e-14	RNF208
ENSSSCG00000005859	-0.88058	1.203e-11	1.1142e-10	-//-
ENSSSCG00000005860	-0.41235	0.0013906	0.0042307	-//-
ENSSSCG00000005894	-0.50659	1.0772e-06	5.4852e-06	-//-
ENSSSCG00000005895	-0.64892	0.0001526	0.00055637	C8orf82
ENSSSCG00000005896	-0.74475	0.00082885	0.0026371	LRRC24
ENSSSCG00000005899	-0.70785	3.7975e-06	1.7992e-05	MFSD3
ENSSSCG00000005900	-1.1904	9.3142e-07	4.7846e-06	GPT
ENSSSCG00000005901	-0.85912	7.7424e-13	8.048e-12	PPP1R16A
ENSSSCG00000005902	-1.2142	0.0067026	0.017562	FOXH1
ENSSSCG00000005904	-0.35395	0.0012742	0.0039012	VPS28
ENSSSCG00000005905	-2.7001	4.1529e-19	7.433e-18	SLC39A4
ENSSSCG00000005906	-0.98252	1.5522e-20	3.1177e-19	CPSF1
ENSSSCG00000005907	-0.76156	1.3489e-08	8.8497e-08	ADCK5
ENSSSCG00000005908	-0.59506	1.0884e-05	4.7841e-05	CU468594.8
ENSSSCG00000005909	-0.66039	1.8951e-10	1.5425e-09	-//-
ENSSSCG00000005911	-0.23767	0.0094211	0.023811	-//-
ENSSSCG00000005914	-0.51415	7.9342e-06	3.5647e-05	SHARPIN
ENSSSCG00000005915	-1.502	2.9815e-22	6.7371e-21	MAF1
ENSSSCG00000005916	-1.1912	0.00017878	0.00064343	WDR97
ENSSSCG00000005917	-0.53228	5.0335e-06	2.3369e-05	HSF1
ENSSSCG00000005918	-0.79744	4.9983e-11	4.3422e-10	DGAT1
ENSSSCG00000005921	-1.1166	2.9093e-09	2.0654e-08	MROH1
ENSSSCG00000005923	-0.68333	0.00018478	0.00066276	SPATC1
ENSSSCG00000005924	-0.73816	0.00011876	0.00044017	-//-
ENSSSCG00000005925	-0.49261	0.00095939	0.0030091	EXOSC4
ENSSSCG00000005930	-1.1284	5.1391e-18	8.4039e-17	SLC45A4
ENSSSCG00000005933	0.25742	0.019459	0.045431	CHRAC1
ENSSSCG00000005934	-1.3668	4.9949e-41	2.9299e-39	TRAPPC9
ENSSSCG00000005935	0.4023	0.009111	0.023132	AGO2
ENSSSCG00000005944	-0.72156	2.4645e-19	4.4836e-18	NDRG1
ENSSSCG00000005950	0.97486	9.5283e-25	2.5398e-23	PHF20L1
ENSSSCG00000005952	-0.68761	5.5559e-07	2.9438e-06	LRRC6
ENSSSCG00000005955	0.49579	2.2985e-05	9.596e-05	EFR3A
ENSSSCG00000005965	0.22641	0.0043337	0.01185	MYC
ENSSSCG00000005969	0.35408	8.8959e-05	0.00033649	CU407238.7
ENSSSCG00000005970	-1.0987	5.9666e-38	3.1059e-36	SQLE
ENSSSCG00000005977	0.42766	0.0014204	0.0043107	TMEM65
ENSSSCG00000005979	-1.9363	5.1486e-110	1.7063e-107	ANXA13
ENSSSCG00000005982	-0.87238	2.0891e-06	1.025e-05	WDYHV1
ENSSSCG00000005983	0.95861	3.7245e-20	7.2155e-19	ATAD2
ENSSSCG00000005984	0.23864	0.020642	0.047798	ZHX1
ENSSSCG00000005986	-3.3026	6.2786e-10	4.7891e-09	FAM83A
ENSSSCG00000005995	0.80018	2.5873e-05	0.000107	MTBP
ENSSSCG00000005998	-2.382	2.0677e-14	2.4635e-13	DEPTOR
ENSSSCG00000006000	0.45361	9.4231e-07	4.8368e-06	TAF2
ENSSSCG00000006001	0.38207	7.1079e-06	3.2174e-05	ENPP2
ENSSSCG00000006002	-1.0443	7.4705e-40	4.1379e-38	NOV
ENSSSCG00000006009	0.20116	0.018919	0.044292	-//-
ENSSSCG00000006014	0.49164	5.7421e-08	3.4621e-07	RAD21
ENSSSCG00000006029	0.57697	8.9797e-07	4.6308e-06	-//-
ENSSSCG00000006032	0.69446	1.0379e-12	1.0649e-11	EMC2
ENSSSCG00000006039	0.49602	9.166e-07	4.7122e-06	LRP12
ENSSSCG00000006045	0.86456	4.843e-10	3.7399e-09	-//-
ENSSSCG00000006049	0.6769	3.0824e-09	2.1836e-08	SLC25A32
ENSSSCG00000006052	0.52369	3.683e-09	2.586e-08	FZD6
ENSSSCG00000006054	0.32702	0.00086881	0.0027519	ATP6V1C1
ENSSSCG00000006062	0.7715	3.857e-22	8.6663e-21	YWHAZ
ENSSSCG00000006063	0.38379	1.0237e-06	5.2235e-06	PABPC3
ENSSSCG00000006065	0.43133	0.001916	0.0056678	ANKRD46
ENSSSCG00000006066	1.0241	2.3091e-34	1.0136e-32	RNF19A
ENSSSCG00000006067	0.96089	2.8734e-18	4.7935e-17	-//-
ENSSSCG00000006068	1.2953	0.0088238	0.022486	FBXO43
ENSSSCG00000006071	-0.31206	0.0032981	0.0092527	-//-
ENSSSCG00000006073	-0.90169	0.01612	0.038393	OSR2
ENSSSCG00000006074	0.55018	8.1087e-08	4.7846e-07	STK3
ENSSSCG00000006078	-0.51807	0.00054146	0.0017847	-//-
ENSSSCG00000006088	0.7084	0.010939	0.027191	SDC2
ENSSSCG00000006090	0.86342	1.5283e-17	2.3948e-16	MTERF3
ENSSSCG00000006092	-0.45932	0.00073397	0.0023601	C8orf37
ENSSSCG00000006099	0.34412	3.6816e-05	0.00014829	ESRP1
ENSSSCG00000006105	1.9529	1.1217e-10	9.3717e-10	GEM
ENSSSCG00000006120	0.39047	0.00027847	0.00096301	OTUD6B
ENSSSCG00000006127	0.39237	0.0016896	0.0050468	-//-
ENSSSCG00000006135	0.53887	3.2194e-10	2.5455e-09	CPNE3
ENSSSCG00000006136	0.25874	0.011263	0.027914	RMDN1
ENSSSCG00000006137	-0.36067	0.0044019	0.012005	WWP1
ENSSSCG00000006143	0.69344	5.9255e-08	3.5663e-07	CA13
ENSSSCG00000006144	0.69899	3.8428e-07	2.0816e-06	C8orf59
ENSSSCG00000006146	0.52947	0.001441	0.0043675	-//-
ENSSSCG00000006151	0.7264	2.3807e-06	1.1569e-05	SNX16
ENSSSCG00000006154	0.59923	0.0002232	0.0007868	PAG1
ENSSSCG00000006155	1.1042	1.7346e-33	7.3546e-32	ZBTB10
ENSSSCG00000006156	0.40371	2.1359e-05	8.9586e-05	TPD52
ENSSSCG00000006161	-0.73473	4.0984e-10	3.191e-09	IL7
ENSSSCG00000006162	0.5274	0.010247	0.025625	ZC2HC1A
ENSSSCG00000006166	0.31336	0.00039393	0.0013293	-//-
ENSSSCG00000006172	-1.1457	0.00044942	0.0015012	PI15
ENSSSCG00000006176	0.70183	1.5496e-16	2.241e-15	TCEB1
ENSSSCG00000006177	0.72539	7.3468e-12	6.9303e-11	UBE2W
ENSSSCG00000006182	-0.30082	0.0010771	0.0033445	-//-
ENSSSCG00000006183	-2.9933	0.00072943	0.0023467	SBSPON
ENSSSCG00000006189	-0.78863	0.005132	0.0138	-//-
ENSSSCG00000006192	-0.36173	0.00065863	0.0021365	LACTB2
ENSSSCG00000006197	0.76479	8.8617e-16	1.1987e-14	SULF1
ENSSSCG00000006201	0.42703	0.0067187	0.017594	ARFGEF1
ENSSSCG00000006209	0.68002	0.00094936	0.0029818	VCPIP1
ENSSSCG00000006214	-0.26834	0.0091813	0.023287	RRS1
ENSSSCG00000006219	0.91536	7.864e-26	2.2339e-24	MTFR1
ENSSSCG00000006225	0.56701	0.016509	0.039197	TTPA
ENSSSCG00000006229	-0.65617	9.0671e-05	0.00034245	-//-
ENSSSCG00000006231	0.40048	9.2151e-05	0.00034771	CHD7
ENSSSCG00000006235	0.67484	5.9292e-06	2.7179e-05	TOX
ENSSSCG00000006237	0.71821	2.4674e-17	3.8182e-16	SDCBP
ENSSSCG00000006239	0.46337	0.012828	0.031242	-//-
ENSSSCG00000006242	-0.36759	0.0008571	0.0027181	IMPAD1
ENSSSCG00000006250	0.45876	2.2752e-06	1.11e-05	LYN
ENSSSCG00000006252	-1.1692	1.038e-08	6.91e-08	-//-
ENSSSCG00000006260	0.68021	2.1048e-15	2.7482e-14	-//-
ENSSSCG00000006261	0.38827	6.8696e-06	3.1173e-05	TCEA1
ENSSSCG00000006263	0.35439	0.00040712	0.0013712	ATP6V1H
ENSSSCG00000006267	-0.34353	0.0094452	0.023862	PCMTD1
ENSSSCG00000006273	-0.69087	3.0883e-08	1.9312e-07	MCM4
ENSSSCG00000006277	0.41782	0.00030704	0.0010534	-//-
ENSSSCG00000006280	0.73899	0.00095318	0.002992	-//-
ENSSSCG00000006290	0.68374	9.1497e-10	6.8657e-09	SLC19A2
ENSSSCG00000006294	-0.39861	0.0036947	0.010249	NME7
ENSSSCG00000006296	0.20064	0.01228	0.030118	ATP1B1
ENSSSCG00000006301	0.50641	1.0959e-07	6.3681e-07	TIPRL
ENSSSCG00000006302	0.57077	0.0092089	0.023345	GPR161
ENSSSCG00000006306	0.36928	3.6712e-05	0.00014789	MPZL1
ENSSSCG00000006307	0.89013	9.4915e-05	0.00035753	RCSD1
ENSSSCG00000006308	-0.24405	0.015519	0.037105	CREG1
ENSSSCG00000006310	1.2058	2.975e-10	2.3701e-09	POU2F1
ENSSSCG00000006318	0.5443	1.5204e-05	6.537e-05	TADA1
ENSSSCG00000006323	0.29585	0.0010367	0.0032301	TMCO1
ENSSSCG00000006324	-0.98735	1.5491e-29	5.3854e-28	ALDH9A1
ENSSSCG00000006325	-1.0888	9.3024e-19	1.6184e-17	MGST3
ENSSSCG00000006331	-0.50936	0.012419	0.030408	PBX1
ENSSSCG00000006333	1.4236	1.6402e-29	5.6822e-28	NUF2
ENSSSCG00000006335	-0.7845	4.6289e-15	5.8516e-14	RGS4
ENSSSCG00000006337	-1.0444	1.2904e-18	2.2216e-17	HSD17B7
ENSSSCG00000006342	0.71722	0.012634	0.030838	UHMK1
ENSSSCG00000006344	-0.78237	1.5871e-08	1.03e-07	-//-
ENSSSCG00000006345	-3.4582	0.00020783	0.00073838	OLFML2B
ENSSSCG00000006346	0.72187	8.7033e-06	3.8873e-05	-//-
ENSSSCG00000006348	2.8957	0.0054244	0.014504	FCRLB
ENSSSCG00000006351	0.93626	0.0012764	0.0039067	PCP4L1
ENSSSCG00000006359	1.1229	1.1443e-18	1.9839e-17	ADAMTS4
ENSSSCG00000006362	-0.68587	1.4686e-08	9.5653e-08	USP21
ENSSSCG00000006364	-0.34053	0.0041192	0.011317	DEDD
ENSSSCG00000006366	0.72727	4.4703e-16	6.1773e-15	PFDN2
ENSSSCG00000006367	-1.4172	7.5255e-06	3.3949e-05	KLHDC9
ENSSSCG00000006369	0.91997	1.0422e-28	3.4483e-27	F11R
ENSSSCG00000006370	0.27468	0.0028546	0.0081172	TSTD1
ENSSSCG00000006385	-0.32715	0.00017769	0.00064012	NCSTN
ENSSSCG00000006388	-0.44492	6.8015e-07	3.561e-06	-//-
ENSSSCG00000006389	1.0412	2.2081e-34	9.7142e-33	PEA15
ENSSSCG00000006390	0.77899	0.0078725	0.020302	CASQ1
ENSSSCG00000006394	-2.746	2.5913e-34	1.135e-32	CFAP45
ENSSSCG00000006395	0.28344	0.00032304	0.0011037	TAGLN2
ENSSSCG00000006418	4.3301	0.0030439	0.0086014	-//-
ENSSSCG00000006465	-1.7012	0.0052566	0.014101	INSRR
ENSSSCG00000006466	-0.49302	0.01189	0.029275	SH2D2A
ENSSSCG00000006467	-0.5181	5.9774e-08	3.592e-07	PRCC
ENSSSCG00000006468	-0.54768	3.8791e-10	3.0285e-09	HDGF
ENSSSCG00000006474	-1.8421	0.019959	0.0464	-//-
ENSSSCG00000006475	0.61207	9.62e-09	6.4257e-08	IQGAP3
ENSSSCG00000006479	-2.0798	0.0019991	0.0058935	-//-
ENSSSCG00000006480	-0.3968	0.0013075	0.0039963	APOA1BP
ENSSSCG00000006482	0.82936	1.2682e-22	2.9495e-21	MEF2D
ENSSSCG00000006487	-0.29689	0.00027408	0.00094933	CCT3
ENSSSCG00000006488	-0.44924	3.0506e-05	0.00012431	GLMP
ENSSSCG00000006490	0.7271	3.4291e-15	4.371e-14	SMG5
ENSSSCG00000006493	0.56093	7.8674e-05	0.00029999	PMF1
ENSSSCG00000006496	-0.50058	3.2666e-10	2.5807e-09	LMNA
ENSSSCG00000006500	-0.24188	0.011044	0.027438	UBQLN4
ENSSSCG00000006501	-0.41722	1.3556e-06	6.819e-06	SSR2
ENSSSCG00000006502	0.61934	1.0245e-14	1.2552e-13	ARHGEF2
ENSSSCG00000006508	0.57867	1.24e-10	1.03e-09	-//-
ENSSSCG00000006511	-0.53168	3.7749e-05	0.00015178	RUSC1
ENSSSCG00000006512	-1.4993	2.9719e-41	1.7536e-39	FDPS
ENSSSCG00000006520	-0.54126	1.579e-05	6.7624e-05	SCAMP3
ENSSSCG00000006521	-1.1692	3.9203e-33	1.6343e-31	FAM189B
ENSSSCG00000006523	-0.82537	2.8282e-13	3.0597e-12	MTX1
ENSSSCG00000006529	-0.51857	1.7645e-05	7.4971e-05	SLC50A1
ENSSSCG00000006530	-1.6877	7.8253e-37	3.8516e-35	EFNA1
ENSSSCG00000006531	-2.8739	8.8557e-05	0.00033523	-//-
ENSSSCG00000006532	-5.9155	4.6074e-10	3.5704e-09	-//-
ENSSSCG00000006533	-0.29295	0.012424	0.030416	-//-
ENSSSCG00000006535	-0.34603	0.0073554	0.019084	PMVK
ENSSSCG00000006536	-1.2418	3.6726e-18	6.0756e-17	-//-
ENSSSCG00000006538	-1.4293	1.8603e-40	1.0569e-38	FLAD1
ENSSSCG00000006539	-0.58634	3.1305e-12	3.0695e-11	SHC1
ENSSSCG00000006543	1.1971	1.4938e-45	1.0647e-43	ADAR
ENSSSCG00000006556	0.29183	0.00031963	0.0010926	-//-
ENSSSCG00000006558	-0.73442	2.9766e-08	1.8642e-07	RPS27
ENSSSCG00000006562	0.86228	9.2329e-08	5.411e-07	GATAD2B
ENSSSCG00000006564	0.19515	0.016964	0.04013	RAB13
ENSSSCG00000006571	-0.51278	2.9765e-08	1.8642e-07	INTS3
ENSSSCG00000006572	-1.0791	2.3039e-15	2.9963e-14	NPR1
ENSSSCG00000006578	-0.62223	1.8077e-06	8.9503e-06	S100A4
ENSSSCG00000006588	0.31163	0.00017553	0.0006332	S100A9
ENSSSCG00000006610	0.31341	0.0065392	0.017184	S100A11
ENSSSCG00000006612	0.35339	2.0156e-05	8.4771e-05	S100A10
ENSSSCG00000006619	0.42683	0.00010373	0.00038815	SNX27
ENSSSCG00000006620	0.5373	1.0349e-05	4.5661e-05	TUFT1
ENSSSCG00000006621	-2.4676	2.1884e-31	8.3204e-30	CGN
ENSSSCG00000006622	0.60667	5.5198e-11	4.7806e-10	POGZ
ENSSSCG00000006624	-2.6985	1.0493e-29	3.6801e-28	SELENBP1
ENSSSCG00000006625	0.32805	0.00091975	0.0028976	RFX5
ENSSSCG00000006630	0.24346	0.0065617	0.017239	VPS72
ENSSSCG00000006632	-0.71743	8.1039e-07	4.1998e-06	SCNM1
ENSSSCG00000006636	0.97739	8.6008e-10	6.4857e-09	GABPB2
ENSSSCG00000006646	0.60013	2.1106e-12	2.1027e-11	-//-
ENSSSCG00000006651	-1.1092	9.233e-41	5.3217e-39	ADAMTSL4
ENSSSCG00000006663	0.43291	1.9403e-06	9.5597e-06	OTUD7B
ENSSSCG00000006667	-0.59734	5.2986e-07	2.8127e-06	BOLA1
ENSSSCG00000006681	4.5664	0	0	TXNIP
ENSSSCG00000006682	0.50876	3.8095e-08	2.3548e-07	-//-
ENSSSCG00000006697	-1.4267	1.4438e-29	5.0456e-28	ACP6
ENSSSCG00000006702	-1.2701	0.00016583	0.00060032	FMO5
ENSSSCG00000006703	0.88687	8.4179e-15	1.0423e-13	PRKAB2
ENSSSCG00000006709	0.45303	0.014946	0.035868	-//-
ENSSSCG00000006717	-0.63215	3.9664e-11	3.4807e-10	PHGDH
ENSSSCG00000006718	0.79102	1.336e-17	2.1018e-16	ZNF697
ENSSSCG00000006719	-2.427	1.6137e-39	8.8642e-38	HSD3B1
ENSSSCG00000006727	0.26112	0.003453	0.0096518	WDR3
ENSSSCG00000006729	-1.7526	3.0396e-08	1.9025e-07	FAM46C
ENSSSCG00000006732	-0.34288	0.0091729	0.023272	CH242-366F10.1
ENSSSCG00000006738	0.51643	0.0031102	0.0087762	CH242-280N19.2
ENSSSCG00000006740	0.30446	0.00013317	0.0004904	ATP1A1
ENSSSCG00000006742	1.7282	1.6135e-45	1.1458e-43	MAB21L3
ENSSSCG00000006743	0.4632	3.9306e-05	0.00015745	SLC22A15
ENSSSCG00000006751	0.70922	4.2519e-07	2.2901e-06	SIKE1
ENSSSCG00000006752	0.47647	2.4972e-09	1.7882e-08	CSDE1
ENSSSCG00000006753	0.35889	0.0023317	0.0067728	NRAS
ENSSSCG00000006756	0.31001	0.0052794	0.014151	BCAS2
ENSSSCG00000006759	-0.20181	0.018855	0.044157	OLFML3
ENSSSCG00000006760	0.27424	0.021008	0.048519	HIPK1
ENSSSCG00000006761	-0.78336	0.0012055	0.0037085	DCLRE1B
ENSSSCG00000006762	0.38987	0.00017192	0.00062133	AP4B1
ENSSSCG00000006763	1.0471	2.2177e-24	5.7722e-23	BCL2L15
ENSSSCG00000006766	-1.0469	9.6214e-05	0.0003618	PHTF1
ENSSSCG00000006767	0.39272	1.7444e-05	7.4167e-05	MAGI3
ENSSSCG00000006769	0.22631	0.010879	0.027065	SLC16A1
ENSSSCG00000006774	-1.1582	1.7978e-14	2.151e-13	PPM1J
ENSSSCG00000006776	0.91306	9.5945e-29	3.1851e-27	MOV10
ENSSSCG00000006781	0.67312	1.0564e-13	1.1862e-12	CTTNBP2NL
ENSSSCG00000006784	-1.7638	1.1423e-05	5.0099e-05	FAM212B
ENSSSCG00000006785	0.36839	9.9307e-05	0.0003728	RAP1A
ENSSSCG00000006789	0.37816	7.9174e-06	3.5587e-05	ATP5F1
ENSSSCG00000006790	0.28775	0.0006992	0.0022582	WDR77
ENSSSCG00000006796	2.5578	1.449e-26	4.2813e-25	CHI3L2
ENSSSCG00000006806	-0.90536	0.021459	0.049492	-//-
ENSSSCG00000006811	0.46302	0.0032251	0.0090658	-//-
ENSSSCG00000006815	-0.28545	0.0015143	0.0045729	-//-
ENSSSCG00000006816	0.24988	0.0030429	0.0085998	AHCYL1
ENSSSCG00000006820	-2.49	3.8391e-05	0.00015403	EPS8L3
ENSSSCG00000006824	0.56011	5.6957e-10	4.3561e-09	GNAI3
ENSSSCG00000006826	-1.0846	0.00042106	0.0014139	AMIGO1
ENSSSCG00000006830	0.61443	3.7327e-13	3.9971e-12	PSMA5
ENSSSCG00000006831	0.43549	3.6352e-07	1.9788e-06	SORT1
ENSSSCG00000006834	-2.0307	1.5808e-05	6.7687e-05	MYBPHL
ENSSSCG00000006835	0.50164	3.1996e-10	2.5318e-09	SARS
ENSSSCG00000006837	-1.4712	0.00013341	0.00049099	C1orf194
ENSSSCG00000006838	0.37289	0.0068042	0.017793	TMEM167B
ENSSSCG00000006839	0.73306	8.4617e-09	5.6864e-08	-//-
ENSSSCG00000006840	0.50827	9.2812e-05	0.00035	-//-
ENSSSCG00000006841	0.26404	0.0070483	0.018369	-//-
ENSSSCG00000006843	0.6221	5.9646e-08	3.5865e-07	STXBP3
ENSSSCG00000006845	0.77924	3.8848e-19	6.9783e-18	PRPF38B
ENSSSCG00000006851	-1.8754	3.2335e-05	0.00013144	-//-
ENSSSCG00000006853	-0.56635	0.00020871	0.00074098	-//-
ENSSSCG00000006859	0.43728	1.4104e-05	6.105e-05	DPH5
ENSSSCG00000006860	0.53271	5.6826e-09	3.8938e-08	SLC30A7
ENSSSCG00000006861	-0.83526	0.012679	0.030927	EXTL2
ENSSSCG00000006862	0.86204	1.2188e-18	2.1056e-17	VCAM1
ENSSSCG00000006865	0.63032	2.5807e-11	2.3084e-10	RTCA
ENSSSCG00000006866	0.27103	0.011927	0.029352	DBT
ENSSSCG00000006869	0.70976	0.00095628	0.0029998	-//-
ENSSSCG00000006871	0.42963	5.4441e-05	0.00021264	SLC35A3
ENSSSCG00000006874	-1.4117	6.366e-33	2.6047e-31	PALMD
ENSSSCG00000006879	1.3185	4.9004e-14	5.6326e-13	-//-
ENSSSCG00000006885	-0.8049	1.2724e-05	5.5425e-05	ALG14
ENSSSCG00000006887	0.36835	1.4815e-05	6.3821e-05	CNN3
ENSSSCG00000006888	-1.0398	0.00030481	0.0010466	-//-
ENSSSCG00000006892	0.55142	7.8986e-11	6.7121e-10	DNTTIP2
ENSSSCG00000006894	0.48435	8.8406e-08	5.1934e-07	FNBP1L
ENSSSCG00000006896	0.87227	1.2865e-09	9.5204e-09	TMED5
ENSSSCG00000006898	0.7692	3.5132e-14	4.1046e-13	MTF2
ENSSSCG00000006904	0.43241	0.0016174	0.0048538	GLMN
ENSSSCG00000006911	-1.9418	1.3854e-12	1.4077e-11	-//-
ENSSSCG00000006917	1.7755	0.00063097	0.0020535	LRRC8C
ENSSSCG00000006919	4.3927	9.9554e-15	1.2212e-13	GBP4
ENSSSCG00000006923	1.4934	8.7346e-16	1.1832e-14	GBP2
ENSSSCG00000006924	2.4578	2.1727e-81	4.0377e-79	GBP1
ENSSSCG00000006925	-0.22551	0.014498	0.034901	KYAT3
ENSSSCG00000006926	0.35309	0.0011813	0.0036415	GTF2B
ENSSSCG00000006927	0.50061	1.9111e-08	1.2282e-07	PKN2
ENSSSCG00000006928	-0.21313	0.011719	0.028904	LMO4
ENSSSCG00000006930	0.72675	1.0303e-16	1.5143e-15	SH3GLB1
ENSSSCG00000006939	0.50566	2.2351e-07	1.2544e-06	ZNHIT6
ENSSSCG00000006940	0.77399	5.3962e-21	1.1131e-19	CYR61
ENSSSCG00000006941	-1.7646	2.4653e-44	1.6562e-42	DDAH1
ENSSSCG00000006947	-1.5756	3.5589e-20	6.9177e-19	SYDE2
ENSSSCG00000006950	-1.2971	2.7468e-13	2.9733e-12	WDR63
ENSSSCG00000006954	-1.0109	9.0113e-14	1.017e-12	-//-
ENSSSCG00000006955	-2.673	0.0001449	0.00052989	GSDMD
ENSSSCG00000006956	-0.458	0.00013305	0.00049014	-//-
ENSSSCG00000006957	-2.2753	3.6237e-31	1.371e-29	RHPN1
ENSSSCG00000006959	-0.48762	0.019721	0.045942	ZNF696
ENSSSCG00000006960	-0.42726	0.00097311	0.0030473	GLI4
ENSSSCG00000006968	0.95176	4.7318e-22	1.0596e-20	LONRF1
ENSSSCG00000006972	-0.61604	0.008931	0.022733	C8orf48
ENSSSCG00000006983	0.32013	0.00023154	0.00081333	CNOT7
ENSSSCG00000006984	0.70416	3.8449e-14	4.4685e-13	-//-
ENSSSCG00000006985	0.82929	0.0043727	0.011941	MTMR7
ENSSSCG00000006987	2.4794	4.412e-185	4.1847e-182	SLC7A2
ENSSSCG00000006988	1.4115	2.4087e-16	3.4018e-15	PDGFRL
ENSSSCG00000006993	0.63806	0.0026279	0.0075306	-//-
ENSSSCG00000006994	0.2954	0.0042854	0.011736	-//-
ENSSSCG00000007000	0.48226	0.0042928	0.011751	FAT1
ENSSSCG00000007004	-0.48301	4.8796e-08	2.9724e-07	INTS10
ENSSSCG00000007005	-0.77334	6.5723e-13	6.8748e-12	CSGALNACT1
ENSSSCG00000007007	4.3613	2.2143e-113	7.8627e-111	IDO1
ENSSSCG00000007019	-0.29401	0.00053712	0.0017715	GPAT4
ENSSSCG00000007022	-3.9365	4.3472e-08	2.6639e-07	ANK1
ENSSSCG00000007023	0.39517	0.005911	0.015678	KAT6A
ENSSSCG00000007027	-0.432	0.00038794	0.0013108	-//-
ENSSSCG00000007030	0.38707	2.8132e-05	0.00011534	IKBKB
ENSSSCG00000007031	0.52835	1.6257e-08	1.0534e-07	POLB
ENSSSCG00000007032	0.61344	2.4037e-13	2.622e-12	PLAT
ENSSSCG00000007033	-1.0512	5.5448e-09	3.8073e-08	AP3M2
ENSSSCG00000007043	0.85271	1.6132e-17	2.5218e-16	GPCPD1
ENSSSCG00000007047	0.47479	0.0010119	0.0031584	-//-
ENSSSCG00000007049	-1.281	0.0049938	0.013459	LRRN4
ENSSSCG00000007067	-0.43225	2.3954e-07	1.3391e-06	JAG1
ENSSSCG00000007072	0.21533	0.017565	0.041429	SPTLC3
ENSSSCG00000007076	0.49712	1.7108e-05	7.2861e-05	NDUFAF5
ENSSSCG00000007077	0.66691	2.3328e-13	2.5474e-12	ESF1
ENSSSCG00000007079	1.2598	1.2462e-42	7.7925e-41	FLRT3
ENSSSCG00000007085	0.61703	1.3492e-14	1.6329e-13	DSTN
ENSSSCG00000007089	0.47866	4.785e-06	2.2299e-05	MGME1
ENSSSCG00000007092	-0.45324	1.6642e-06	8.2792e-06	KAT14
ENSSSCG00000007094	-0.74968	1.9288e-07	1.0899e-06	-//-
ENSSSCG00000007095	0.31928	0.0010877	0.003375	POLR3F
ENSSSCG00000007098	0.34203	7.3363e-05	0.00028114	DTD1
ENSSSCG00000007103	-1.7199	0.00034756	0.0011826	-//-
ENSSSCG00000007105	#NAME?	0.0075812	0.019632	-//-
ENSSSCG00000007108	-0.55038	6.947e-08	4.1447e-07	KIZ
ENSSSCG00000007109	-0.20624	0.01807	0.042523	XRN2
ENSSSCG00000007115	2.2862	6.956e-05	0.0002676	THBD
ENSSSCG00000007118	0.44899	0.00072882	0.0023454	NAPB
ENSSSCG00000007119	-0.53772	0.00030054	0.0010327	NXT1
ENSSSCG00000007135	-0.79032	5.9936e-14	6.8495e-13	NINL
ENSSSCG00000007140	0.55211	1.0071e-10	8.4712e-10	SMOX
ENSSSCG00000007142	0.3343	0.0015715	0.0047298	PANK2
ENSSSCG00000007143	-0.63855	6.9225e-12	6.5518e-11	MAVS
ENSSSCG00000007145	-1.6408	7.8748e-15	9.793e-14	ADAM33
ENSSSCG00000007148	-0.91076	7.1118e-13	7.4236e-12	-//-
ENSSSCG00000007149	-2.2774	2.5149e-17	3.8857e-16	SPEF1
ENSSSCG00000007151	-0.43607	1.5781e-05	6.7603e-05	CDC25B
ENSSSCG00000007153	-0.27339	0.016321	0.038793	ATRN
ENSSSCG00000007155	1.2056	1.4739e-33	6.276e-32	-//-
ENSSSCG00000007160	-0.4111	5.7649e-06	2.6475e-05	DDRGK1
[truncated: 6,633 more rows]

## Sheet: YN15 vs YN144
DE mRNAs in YN15 vs YN144 comparison group
DE mRNA_id	log2FoldChange	pval	padj	Associated mRNA Name
ENSSSCG00000000001	0.35799	5.7459e-06	8.4466e-05	-//-
ENSSSCG00000000018	0.24785	0.00019563	0.0020687	-//-
ENSSSCG00000000024	0.353	9.32e-06	0.00012934	PARVB
ENSSSCG00000000033	-0.16531	0.0012717	0.010475	TSPO
ENSSSCG00000000034	0.37271	1.7706e-12	6.309e-11	-//-
ENSSSCG00000000036	-0.19419	4.9842e-06	7.4381e-05	PACSIN2
ENSSSCG00000000042	0.26089	0.0048318	0.031808	-//-
ENSSSCG00000000062	1.188	0.00046541	0.0043926	CSDC2
ENSSSCG00000000086	4.0858	0.0055958	0.036027	-//-
ENSSSCG00000000087	0.3494	5.5743e-06	8.2252e-05	TAB1
ENSSSCG00000000089	-0.12372	0.00041547	0.0039902	RPL3
ENSSSCG00000000094	0.20916	0.00025754	0.0026342	SUN2
ENSSSCG00000000107	0.22457	2.5745e-05	0.00032881	CSNK1E
ENSSSCG00000000114	0.27298	0.0037715	0.025926	PICK1
ENSSSCG00000000118	0.33383	3.7909e-05	0.00046865	MICALL1
ENSSSCG00000000120	0.27537	0.0018828	0.014551	ANKRD54
ENSSSCG00000000121	0.67703	5.1239e-06	7.635e-05	GALR3
ENSSSCG00000000125	0.45018	3.0214e-36	3.6017e-34	LGALS1
ENSSSCG00000000137	-0.50008	0.0073302	0.044901	NCF4
ENSSSCG00000000144	0.18842	0.0034252	0.023992	TXN2
ENSSSCG00000000145	0.25943	1.4275e-13	5.4625e-12	MYH9
ENSSSCG00000000148	-0.88046	5.629e-17	2.7405e-15	-//-
ENSSSCG00000000152	0.20021	0.0034	0.023847	RBFOX2
ENSSSCG00000000155	0.12877	0.0031519	0.022365	TIMP3
ENSSSCG00000000175	0.27989	1.3736e-09	3.6313e-08	-//-
ENSSSCG00000000181	-1.2912	9.4417e-174	1.0924e-170	RND1
ENSSSCG00000000182	0.64802	7.7732e-06	0.00011063	WNT10B
ENSSSCG00000000203	0.37112	0.0079204	0.047727	-//-
ENSSSCG00000000205	0.82512	6.6953e-07	1.1875e-05	FAM186B
ENSSSCG00000000207	-0.14124	0.0057754	0.03693	-//-
ENSSSCG00000000220	-1.3424	0.0027584	0.020132	-//-
ENSSSCG00000000224	-0.20408	0.0017728	0.013838	SMAGP
ENSSSCG00000000233	-0.36461	1.0523e-09	2.8122e-08	ACVR1B
ENSSSCG00000000234	0.98665	0.0034729	0.024249	GRASP
ENSSSCG00000000242	-1.4878	2.9002e-62	6.7111e-60	CH242-185F9.2
ENSSSCG00000000246	-1.5906	2.0771e-11	6.6539e-10	-//-
ENSSSCG00000000253	-0.31998	5.5474e-11	1.7102e-09	KRT18
ENSSSCG00000000254	0.58806	7.7864e-07	1.3609e-05	-//-
ENSSSCG00000000258	0.70516	1.4979e-22	1.0522e-20	RARG
ENSSSCG00000000261	0.32196	1.3057e-10	3.862e-09	IGFBP6
ENSSSCG00000000263	0.56239	6.6064e-15	2.7356e-13	-//-
ENSSSCG00000000288	-0.13953	0.00077467	0.0067871	-//-
ENSSSCG00000000291	-1.3614	1.4207e-162	1.3972e-159	-//-
ENSSSCG00000000292	0.53821	0.00093694	0.0080264	ZNF385A
ENSSSCG00000000293	0.17407	0.00032674	0.0032486	ITGA5
ENSSSCG00000000363	0.37259	5.0042e-05	0.00060459	GDF11
ENSSSCG00000000368	0.30628	1.3478e-12	4.8552e-11	MMP19
ENSSSCG00000000374	-0.17863	7.8773e-05	0.00091789	RPS26
ENSSSCG00000000379	0.21352	5.9655e-08	1.2712e-06	ESYT1
ENSSSCG00000000396	-0.91126	6.8514e-14	2.6952e-12	STAT2
ENSSSCG00000000402	-0.66663	1.8291e-09	4.7715e-08	RBMS2
ENSSSCG00000000423	0.27574	5.649e-08	1.2064e-06	-//-
ENSSSCG00000000442	0.43199	5.3818e-17	2.6332e-15	INHBE
ENSSSCG00000000456	-0.82669	7.8832e-35	8.9112e-33	SLC16A7
ENSSSCG00000000475	-0.43826	3.6366e-12	1.2593e-10	IRAK3
ENSSSCG00000000488	-0.17133	0.0065862	0.041086	MDM2
ENSSSCG00000000509	-0.22069	0.0069596	0.043019	-//-
ENSSSCG00000000510	-0.34626	6.8237e-06	9.8543e-05	TMEM19
ENSSSCG00000000512	-0.26181	0.00018312	0.0019554	TBC1D15
ENSSSCG00000000519	-0.30459	0.00010733	0.001209	GLIPR1
ENSSSCG00000000521	-0.17501	0.0016002	0.012712	PHLDA1
ENSSSCG00000000531	0.55968	0.0028401	0.020628	-//-
ENSSSCG00000000551	-0.27485	8.5776e-10	2.308e-08	ARNTL2
ENSSSCG00000000588	-0.21621	0.00063421	0.0056934	-//-
ENSSSCG00000000600	-0.36397	3.4695e-17	1.7233e-15	EPS8
ENSSSCG00000000604	-0.3802	0.00035579	0.0034938	ARHGDIB
ENSSSCG00000000623	-1.8984	1.0838e-08	2.5561e-07	BCL2L14
ENSSSCG00000000644	-0.27099	0.00074638	0.0065714	-//-
ENSSSCG00000000645	-0.29028	6.4761e-08	1.3711e-06	GABARAPL1
ENSSSCG00000000647	-0.75775	3.52e-18	1.8865e-16	OLR1
ENSSSCG00000000675	-0.77714	2.0549e-21	1.3609e-19	C1R
ENSSSCG00000000697	0.24919	1.5721e-10	4.6083e-09	CHD4
ENSSSCG00000000704	-0.26301	3.6828e-05	0.00045587	TAPBPL
ENSSSCG00000000706	0.14846	0.0042537	0.028526	LTBR
ENSSSCG00000000727	0.22771	0.0016748	0.013219	-//-
ENSSSCG00000000736	0.22598	0.0046886	0.031061	TEAD4
ENSSSCG00000000743	-0.17866	0.00040673	0.003912	FKBP4
ENSSSCG00000000765	0.1465	0.0074554	0.045476	-//-
ENSSSCG00000000766	0.29581	7.1479e-06	0.00010292	CECR2
ENSSSCG00000000767	-0.17558	0.00046504	0.0043912	ATP6V1E1
ENSSSCG00000000769	0.24275	0.0041443	0.028041	BID
ENSSSCG00000000770	0.39807	9.9267e-06	0.00013673	MICAL3
ENSSSCG00000000774	-3.5581	1.7557e-12	6.2674e-11	USP18
ENSSSCG00000000778	-0.19506	5.1433e-05	0.00061987	CPNE8
ENSSSCG00000000784	-0.25156	0.00011039	0.0012393	LRRK2
ENSSSCG00000000804	0.14267	0.0030021	0.02159	ANO6
ENSSSCG00000000837	-0.67144	8.2887e-35	9.316e-33	CHST11
ENSSSCG00000000841	-0.46007	8.3688e-17	4.0246e-15	APPL2
ENSSSCG00000000843	-0.53612	3.3072e-33	3.5353e-31	TXNRD1
ENSSSCG00000000853	-0.77406	1.945e-07	3.7653e-06	-//-
ENSSSCG00000000862	0.20498	0.0012051	0.0099801	-//-
ENSSSCG00000000864	0.45253	0.00021977	0.0023005	-//-
ENSSSCG00000000877	-0.15847	0.0018115	0.014083	-//-
ENSSSCG00000000886	-0.19599	7.7815e-07	1.3609e-05	SLC25A3
ENSSSCG00000000896	0.40919	7.5834e-05	0.00088626	NTN4
ENSSSCG00000000905	-0.23273	0.00048316	0.0045214	NDUFA12
ENSSSCG00000000906	-2.6443	0.0029886	0.021517	TMCC3
ENSSSCG00000000914	-0.57495	1.8294e-53	3.4934e-51	BTG1
ENSSSCG00000000921	0.22107	0.0023449	0.017576	-//-
ENSSSCG00000000926	0.32588	0.00096432	0.0082216	CEP290
ENSSSCG00000000939	-0.4413	6.421e-22	4.355e-20	ACSS3
ENSSSCG00000000950	-0.66766	3.4009e-13	1.2814e-11	E2F7
ENSSSCG00000000953	-0.59014	1.645e-11	5.3043e-10	-//-
ENSSSCG00000000965	0.24091	0.003429	0.024002	NCAPH2
ENSSSCG00000000968	0.29476	9.0228e-06	0.00012569	SBF1
ENSSSCG00000000972	0.29807	0.0030478	0.021855	TUBGCP6
ENSSSCG00000000973	0.35419	1.8912e-05	0.00024832	SELO
ENSSSCG00000000998	0.2453	0.0041232	0.027936	RPP40
ENSSSCG00000000999	0.23763	8.7296e-05	0.0010088	-//-
ENSSSCG00000001005	0.24068	0.00068591	0.0060826	PSMG4
ENSSSCG00000001006	0.16099	0.00024629	0.0025365	TUBB2B
ENSSSCG00000001010	0.28038	2.2799e-06	3.6547e-05	WRNIP1
ENSSSCG00000001021	0.27885	9.8938e-08	2.0271e-06	RREB1
ENSSSCG00000001025	0.30568	8.4414e-14	3.3009e-12	DSP
ENSSSCG00000001038	-0.14704	0.0060986	0.038545	-//-
ENSSSCG00000001050	-0.50139	1.7174e-07	3.3697e-06	EDN1
ENSSSCG00000001073	-0.45157	1.6264e-20	1.0188e-18	TPMT
ENSSSCG00000001074	-0.22176	0.004081	0.027698	KDM1B
ENSSSCG00000001075	0.12912	0.0042206	0.028382	DEK
ENSSSCG00000001076	-0.29573	9.374e-07	1.6216e-05	RNF144B
ENSSSCG00000001085	-0.49702	9.8506e-25	7.6885e-23	DCDC2
ENSSSCG00000001090	-0.35771	0.00036097	0.0035411	ALDH5A1
ENSSSCG00000001094	-0.18934	7.35e-05	0.00086257	C6orf62
ENSSSCG00000001131	-0.42476	0.0077255	0.046798	-//-
ENSSSCG00000001132	-1.9284	1.9027e-16	8.8266e-15	-//-
ENSSSCG00000001137	-0.15262	0.00036332	0.0035581	HIST1H1D
ENSSSCG00000001138	-0.51979	6.8885e-07	1.2173e-05	-//-
ENSSSCG00000001219	0.18978	0.0027811	0.020267	TRIM27
ENSSSCG00000001229	-0.58565	0.0048321	0.031808	TMP-CH242-74M17.2
ENSSSCG00000001231	-0.33295	0.00019437	0.0020577	SLA-1
ENSSSCG00000001233	-0.6336	1.3392e-16	6.3167e-15	TRIM26
ENSSSCG00000001244	0.79254	0.00085995	0.0074218	-//-
ENSSSCG00000001252	-1.6125	3.8036e-10	1.0597e-08	UBD
ENSSSCG00000001341	-0.76631	5.2168e-36	6.1443e-34	SLA-11
ENSSSCG00000001342	-0.31543	0.0067578	0.04197	TRIM39
ENSSSCG00000001347	0.18249	0.0005446	0.0050125	PPP1R10
ENSSSCG00000001376	0.25534	0.00024506	0.0025263	DHX16
ENSSSCG00000001391	0.29416	0.0058484	0.037324	CCHCR1
ENSSSCG00000001394	-1.5959	1.3851e-09	3.6568e-08	MIC-2
ENSSSCG00000001400	-0.14986	0.001534	0.01227	DDX39B
ENSSSCG00000001401	-3.4887	0.005738	0.036738	ATP6V1G2
ENSSSCG00000001402	0.31932	0.002476	0.018384	NFKBIL1
ENSSSCG00000001404	-3.1449	6.0503e-107	3.0514e-104	TNF
ENSSSCG00000001413	0.34618	0.0010518	0.0088755	GPANK1
ENSSSCG00000001419	-1.317	0.0082032	0.048998	SLC44A4
ENSSSCG00000001422	-0.66099	3.9085e-15	1.6568e-13	C2
ENSSSCG00000001424	0.1478	0.0049945	0.032669	SKIV2L
ENSSSCG00000001429	0.55352	0.0031974	0.022646	-//-
ENSSSCG00000001438	0.15566	0.0031511	0.022365	PBX2
ENSSSCG00000001453	-0.69696	3.3709e-18	1.8265e-16	SLA-DRA
ENSSSCG00000001455	-0.41744	0.0029863	0.021507	SLA-DRB1
ENSSSCG00000001456	-0.45408	1.1241e-10	3.3551e-09	SLA-DQA
ENSSSCG00000001483	-0.41114	1.8922e-15	8.1799e-14	FAM83B
ENSSSCG00000001484	-1.0465	0.00051647	0.0047917	-//-
ENSSSCG00000001493	0.53345	0.00048666	0.004543	-
ENSSSCG00000001497	0.19247	0.0024916	0.018479	ZNF451
ENSSSCG00000001502	-0.11122	0.0018811	0.014544	RPS18
ENSSSCG00000001504	0.30994	1.0558e-05	0.00014482	WDR46
ENSSSCG00000001506	0.22618	0.0028537	0.020681	RGL2
ENSSSCG00000001507	-0.3065	1.053e-08	2.4894e-07	TAPBP
ENSSSCG00000001515	0.17909	0.0075224	0.045751	ZBTB9
ENSSSCG00000001516	-0.34575	1.7496e-10	5.0758e-09	BAK1
ENSSSCG00000001518	0.35392	9.2624e-20	5.6229e-18	ITPR3
ENSSSCG00000001528	-0.15393	0.00014252	0.001566	RPS10
ENSSSCG00000001543	-0.1193	0.0010902	0.0091329	-
ENSSSCG00000001546	0.55799	0.00046344	0.0043824	FANCE
ENSSSCG00000001549	-0.32935	6.5759e-16	2.9463e-14	-//-
ENSSSCG00000001554	-0.19711	2.4262e-05	0.00031149	SRPK1
ENSSSCG00000001561	-1.0048	2.0286e-11	6.5091e-10	ETV7
ENSSSCG00000001564	-0.30305	2.8737e-09	7.3694e-08	SRSF3
ENSSSCG00000001569	0.23043	0.00023339	0.0024224	C6orf89
ENSSSCG00000001571	0.1675	0.00063322	0.0056898	MTCH1
ENSSSCG00000001579	-0.33495	6.2243e-10	1.6956e-08	-//-
ENSSSCG00000001611	-0.44523	0.002902	0.021	-//-
ENSSSCG00000001621	0.28312	0.00023522	0.0024369	TFEB
ENSSSCG00000001631	0.28676	0.0014836	0.01194	BYSL
ENSSSCG00000001651	0.35093	0.00059832	0.0054157	CNPY3
ENSSSCG00000001660	0.30977	7.4441e-10	2.0168e-08	PTK7
ENSSSCG00000001679	0.26144	1.8814e-07	3.6567e-06	-//-
ENSSSCG00000001686	-0.2207	0.0011864	0.0098423	YIPF3
ENSSSCG00000001695	0.30432	2.9962e-09	7.6635e-08	-//-
ENSSSCG00000001696	0.24307	0.00040104	0.0038723	MRPL14
ENSSSCG00000001703	-0.37517	1.099e-12	4.0104e-11	NFKBIE
ENSSSCG00000001711	-0.62747	6.0889e-07	1.0907e-05	CLIC5
ENSSSCG00000001716	-0.32524	1.6423e-08	3.7693e-07	RCAN2
ENSSSCG00000001727	-0.25345	9.4849e-06	0.0001312	TNFRSF21
ENSSSCG00000001732	-0.24795	0.0016159	0.012816	-
ENSSSCG00000001754	-0.17309	0.0017497	0.013684	PSMA4
ENSSSCG00000001758	-0.9162	1.8913e-27	1.6833e-25	-//-
ENSSSCG00000001760	-0.6099	0.0010886	0.0091268	ACSBG1
ENSSSCG00000001764	-2.1507	2.1701e-13	8.2402e-12	SH2D7
ENSSSCG00000001765	-1.1413	0.002255	0.016981	ADAMTS7
ENSSSCG00000001770	-0.17739	5.7894e-05	0.00069307	CTSH
ENSSSCG00000001771	-0.5896	0.0036642	0.025271	RASGRF1
ENSSSCG00000001773	-0.24927	0.0043802	0.029254	-//-
ENSSSCG00000001781	0.50344	0.0037495	0.025804	-//-
ENSSSCG00000001805	-0.45341	1.3977e-05	0.00018753	WHAMM
ENSSSCG00000001819	0.12846	0.006877	0.04263	MAN2A2
ENSSSCG00000001825	-0.46769	1.2796e-05	0.00017309	SLC41A3
ENSSSCG00000001834	0.28778	1.9266e-06	3.137e-05	MFGE8
ENSSSCG00000001835	-0.25605	2.7484e-06	4.3178e-05	ABHD2
ENSSSCG00000001840	0.35322	4.5488e-06	6.8351e-05	-//-
ENSSSCG00000001849	0.6146	0.00011926	0.0013291	ANPEP
ENSSSCG00000001862	-0.15452	0.00248	0.018407	ETFA
ENSSSCG00000001869	-0.21114	0.00019913	0.0021001	PEAK1
ENSSSCG00000001885	0.33276	1.4524e-05	0.00019394	C15orf39
ENSSSCG00000001905	-0.61561	0.0052795	0.03426	-//-
ENSSSCG00000001909	0.88874	1.7962e-13	6.8467e-12	-//-
ENSSSCG00000001912	-1.0447	2.202e-19	1.2814e-17	PML
ENSSSCG00000001927	-0.18818	0.00055624	0.005109	HEXA
ENSSSCG00000001931	-0.79853	2.229e-10	6.3725e-09	-//-
ENSSSCG00000001948	-0.32677	0.00047183	0.0044468	-//-
ENSSSCG00000001951	-0.34877	1.2112e-15	5.294e-14	PSMA6
ENSSSCG00000001952	-0.44303	5.22e-33	5.5121e-31	NFKBIA
ENSSSCG00000001958	-0.16088	0.00013259	0.0014659	BAZ1A
ENSSSCG00000001959	-0.26891	4.7279e-12	1.6061e-10	CFL2
ENSSSCG00000001963	0.59845	1.301e-07	2.5953e-06	EGLN3
ENSSSCG00000001984	-0.25205	5.6293e-08	1.2035e-06	KHNYN
ENSSSCG00000001988	0.3275	0.0051278	0.03343	ADCY4
ENSSSCG00000001992	-0.40064	8.6878e-06	0.00012145	RABGGTA
ENSSSCG00000001993	-0.5597	0.00021341	0.0022387	TGM1
ENSSSCG00000002001	-1.0062	0.0010562	0.0089046	REC8
ENSSSCG00000002002	-1.6557	1.8774e-177	2.4618e-174	IRF9
ENSSSCG00000002004	-0.28823	2.0917e-11	6.6898e-10	PSME2
ENSSSCG00000002008	-0.28408	7.14e-07	1.2561e-05	DCAF11
ENSSSCG00000002009	-0.15974	0.00030485	0.0030502	PCK2
ENSSSCG00000002015	0.22901	0.00064206	0.0057534	-//-
ENSSSCG00000002127	0.13247	0.0071655	0.04414	CHD8
ENSSSCG00000002135	-0.1891	7.1965e-06	0.00010347	PNP
ENSSSCG00000002142	0.17612	7.4211e-05	0.00086988	-//-
ENSSSCG00000002235	0.31264	6.8389e-08	1.4389e-06	LPCAT4
ENSSSCG00000002247	0.4287	0.0011922	0.0098818	-//-
ENSSSCG00000002252	-0.10597	0.0078856	0.047592	ARRDC4
ENSSSCG00000002254	-0.40095	2.268e-08	5.1333e-07	NR2F2
ENSSSCG00000002257	-0.52366	0.0012174	0.010074	-//-
ENSSSCG00000002266	-0.26379	6.0535e-09	1.4809e-07	CHD2
ENSSSCG00000002269	0.24357	0.00015887	0.0017264	MTHFD1
ENSSSCG00000002274	1.3215	0.0016118	0.012789	HSPA2
ENSSSCG00000002281	0.31389	0.00056539	0.0051676	-//-
ENSSSCG00000002294	-0.55262	1.3719e-36	1.6865e-34	ARG2
ENSSSCG00000002306	0.52108	1.236e-17	6.3312e-16	GALNT16
ENSSSCG00000002311	-0.49019	5.4532e-37	6.9649e-35	SUSD6
ENSSSCG00000002312	-0.22058	0.00056107	0.0051424	SRSF5
ENSSSCG00000002332	0.18594	0.00011648	0.0013003	SIPA1L1
ENSSSCG00000002340	-0.33698	3.1428e-06	4.8712e-05	PSEN1
ENSSSCG00000002345	-0.26421	5.2823e-06	7.8354e-05	-//-
ENSSSCG00000002366	-0.29762	0.0005855	0.0053193	NPC2
ENSSSCG00000002368	0.54885	0.0072662	0.044569	LTBP2
ENSSSCG00000002381	0.17165	3.2684e-05	0.00040999	NEK9
ENSSSCG00000002383	-0.16921	0.0058173	0.03715	FOS
ENSSSCG00000002385	-0.46842	0.0050684	0.033087	TGFB3
ENSSSCG00000002389	0.336	3.1994e-07	5.9763e-06	VASH1
ENSSSCG00000002392	0.31975	6.9167e-05	0.00081659	IRF2BPL
ENSSSCG00000002398	0.30531	0.0029092	0.021037	TMEM63C
ENSSSCG00000002411	-0.2633	3.9592e-07	7.2983e-06	GTF2A1
ENSSSCG00000002414	0.16227	0.00038455	0.0037333	-//-
ENSSSCG00000002425	0.31173	0.00099425	0.0084283	PTPN21
ENSSSCG00000002440	0.54079	5.5033e-12	1.8567e-10	CCDC88C
ENSSSCG00000002443	-1.0929	6.6984e-71	1.9094e-68	TC2N
ENSSSCG00000002452	-0.1318	0.00057435	0.0052373	LGMN
ENSSSCG00000002471	-3.2175	0	0	ISG12(A)
ENSSSCG00000002472	-0.39209	8.0303e-05	0.00093185	-//-
ENSSSCG00000002474	-0.90196	0.0040074	0.027255	PPP4R4
ENSSSCG00000002483	-0.54335	7.3342e-12	2.4368e-10	-//-
ENSSSCG00000002484	-0.42283	0.0017717	0.013838	-//-
ENSSSCG00000002487	-0.3327	1.4716e-06	2.4509e-05	SERPINA3-2
ENSSSCG00000002494	0.28883	0.00027811	0.0028153	CLMN
ENSSSCG00000002495	0.38261	1.0784e-05	0.00014771	SYNE3
ENSSSCG00000002505	0.14349	0.0027151	0.019875	PAPOLA
ENSSSCG00000002508	0.21242	0.00048342	0.0045214	SETD3
ENSSSCG00000002520	0.30596	0.00063959	0.0057364	SLC25A29
ENSSSCG00000002523	0.17012	6.5065e-05	0.00077141	CDC42BPB
ENSSSCG00000002525	-0.20982	8.6012e-06	0.00012032	TRAF3
ENSSSCG00000002528	0.28854	0.0060667	0.038381	-//-
ENSSSCG00000002540	-0.16491	0.0024143	0.017995	PPP2R5C
ENSSSCG00000002544	0.29955	1.6709e-06	2.7433e-05	PPP1R13B
ENSSSCG00000002550	-0.22095	0.00097883	0.0083201	C14orf2
ENSSSCG00000002555	1.1601	6.4011e-10	1.739e-08	JAG2
ENSSSCG00000002558	0.4221	2.8648e-05	0.00036259	CEP170B
ENSSSCG00000002559	0.25466	0.0023457	0.017576	CDCA4
ENSSSCG00000002622	-0.32888	0.00097311	0.0082893	TMEM14A
ENSSSCG00000002623	-2.0195	1.8271e-42	2.7225e-40	-
ENSSSCG00000002627	-0.23504	0.0021814	0.016527	GSTA4
ENSSSCG00000002635	0.31706	1.0866e-06	1.8536e-05	SPIRE2
ENSSSCG00000002636	0.27606	0.0009233	0.0079165	-//-
ENSSSCG00000002651	0.80149	0.00099443	0.0084283	CDT1
ENSSSCG00000002652	0.39008	0.00022693	0.0023654	KLHDC4
ENSSSCG00000002656	0.23671	0.00013928	0.0015322	ZCCHC14
ENSSSCG00000002664	0.52764	0.0002282	0.0023741	GSE1
ENSSSCG00000002666	0.3113	0.0014233	0.011521	KIAA0513
ENSSSCG00000002667	0.29191	3.2681e-07	6.093e-06	ZDHHC7
ENSSSCG00000002681	0.23414	0.0030221	0.021702	HSDL1
ENSSSCG00000002686	-0.66819	1.3651e-13	5.2341e-12	-//-
ENSSSCG00000002689	0.14759	0.0053007	0.034386	CMIP
ENSSSCG00000002704	-0.16859	4.4097e-05	0.00053639	KARS
ENSSSCG00000002707	-0.21412	0.00014458	0.0015838	GABARAPL2
ENSSSCG00000002709	0.58749	0.0041594	0.028095	-//-
ENSSSCG00000002726	0.6775	2.8631e-05	0.00036259	-//-
ENSSSCG00000002737	0.29028	0.0028525	0.02068	CHST4
ENSSSCG00000002743	-0.21084	0.0015202	0.01217	-//-
ENSSSCG00000002749	-0.86768	1.4007e-14	5.7515e-13	HP
ENSSSCG00000002754	-0.41734	3.55e-06	5.4593e-05	NQO1
ENSSSCG00000002763	0.19015	0.0068873	0.042666	-//-
ENSSSCG00000002769	0.39929	0.0015896	0.012643	THAP11
ENSSSCG00000002780	0.75591	1.7012e-16	7.9293e-15	TPPP3
ENSSSCG00000002787	0.21257	0.00094732	0.0081012	E2F4
ENSSSCG00000002790	-0.20619	0.0032179	0.022784	TMEM208
ENSSSCG00000002815	0.4166	3.0158e-07	5.6547e-06	ADGRG1
ENSSSCG00000002818	-1.0519	3.8076e-11	1.1888e-09	PLLP
ENSSSCG00000002821	-1.2511	4.5163e-05	0.00054868	CCL22
ENSSSCG00000002826	-0.38971	0.0006034	0.0054516	-//-
ENSSSCG00000002831	0.38167	3.9285e-07	7.2487e-06	IRX3
ENSSSCG00000002836	0.15066	0.0016325	0.012932	SALL1
ENSSSCG00000002837	-0.30807	0.00021659	0.0022697	-//-
ENSSSCG00000002841	-0.68354	8.4497e-49	1.385e-46	N4BP1
ENSSSCG00000002847	0.27716	1.2469e-07	2.5026e-06	GPT2
ENSSSCG00000002880	-0.75671	0.0010898	0.0091329	ZNF792
ENSSSCG00000002885	0.19713	0.00017135	0.0018487	USF2
ENSSSCG00000002889	-1.7553	8.2466e-11	2.4916e-09	-//-
ENSSSCG00000002893	-1.2585	0.00045482	0.0043154	-//-
ENSSSCG00000002895	0.22907	0.0078678	0.047514	KMT2B
ENSSSCG00000002905	0.16387	0.0035583	0.024747	RBM42
ENSSSCG00000002908	0.82346	5.8457e-07	1.05e-05	ZBTB32
ENSSSCG00000002917	-0.30893	3.5605e-05	0.00044212	NFKBID
ENSSSCG00000002926	0.21247	0.002692	0.019742	TBCB
ENSSSCG00000002959	-0.32155	1.2183e-05	0.0001656	FAM98C
ENSSSCG00000002965	0.2018	2.2369e-06	3.5889e-05	ACTN4
ENSSSCG00000002995	0.20246	0.00067996	0.0060435	-//-
ENSSSCG00000003005	0.41912	3.5441e-15	1.5056e-13	-//-
ENSSSCG00000003021	0.22249	0.0023562	0.017648	MEGF8
ENSSSCG00000003038	0.5213	6.2139e-15	2.584e-13	GRIK5
ENSSSCG00000003039	0.37081	2.3726e-08	5.3456e-07	-//-
ENSSSCG00000003040	0.23436	2.3959e-05	0.0003078	ARHGEF1
ENSSSCG00000003042	-0.16453	0.001546	0.012346	-//-
ENSSSCG00000003065	-0.40531	2.2359e-27	1.981e-25	PLAUR
ENSSSCG00000003070	0.83539	0.0057552	0.036825	ZNF45
ENSSSCG00000003076	2.0454	0.0051312	0.033441	-//-
ENSSSCG00000003079	-0.26303	0.0017208	0.013501	PVR
ENSSSCG00000003083	-0.39186	0.0039009	0.026651	-//-
ENSSSCG00000003089	0.20494	0.00058621	0.0053194	TOMM40
ENSSSCG00000003091	0.31133	0.00058111	0.0052902	IRF2BP1
ENSSSCG00000003104	0.18121	0.0001507	0.0016468	STRN4
ENSSSCG00000003105	0.30746	5.9385e-18	3.0982e-16	SLC1A5
ENSSSCG00000003111	0.15592	0.0039937	0.027181	SAE1
ENSSSCG00000003114	0.24512	0.0041581	0.028095	DHX34
ENSSSCG00000003115	0.33515	0.0030915	0.022111	MEIS3
ENSSSCG00000003130	-0.45487	0.0020515	0.015676	SULT2A1
ENSSSCG00000003136	-0.1895	0.00010604	0.0011977	-//-
ENSSSCG00000003137	-0.42993	0.00027459	0.0027826	PLEKHA4
ENSSSCG00000003155	-0.57057	1.0862e-43	1.6561e-41	PPP1R15A
ENSSSCG00000003165	-0.17621	2.4548e-06	3.9033e-05	RPS11
ENSSSCG00000003195	-0.18906	0.0030926	0.022111	PNKP
ENSSSCG00000003196	-0.20897	0.0067795	0.042078	PTOV1
ENSSSCG00000003202	-2.0257	6.4688e-14	2.5498e-12	-//-
ENSSSCG00000003205	-0.29715	0.0075026	0.045658	-//-
ENSSSCG00000003215	0.6938	2.8905e-09	7.4029e-08	SHANK1
ENSSSCG00000003229	-0.17971	0.0041861	0.028217	ETFB
ENSSSCG00000003248	-0.77297	7.8881e-08	1.6436e-06	-//-
ENSSSCG00000003250	0.72364	7.3535e-19	4.1325e-17	-//-
ENSSSCG00000003258	-1.2802	0.00011601	0.0012965	TARM1
ENSSSCG00000003301	0.22592	0.0043722	0.029221	PPP6R1
ENSSSCG00000003329	0.35385	0.0034804	0.024284	ACAP3
ENSSSCG00000003330	-1.1611	1.0664e-06	1.8223e-05	TNFRSF18
ENSSSCG00000003332	-0.38638	1.6077e-17	8.15e-16	SDF4
ENSSSCG00000003333	-2.0189	3.0426e-06	4.7345e-05	FAM132A
ENSSSCG00000003342	0.25291	1.5027e-06	2.49e-05	DVL1
ENSSSCG00000003343	0.3802	4.2906e-12	1.4728e-10	-//-
ENSSSCG00000003353	0.37336	0.0004943	0.0046034	-//-
ENSSSCG00000003363	0.70876	1.6117e-05	0.00021419	C1orf174
ENSSSCG00000003367	-0.19517	0.0036181	0.024988	RPL22
ENSSSCG00000003369	0.41709	3.4547e-09	8.7339e-08	ICMT
ENSSSCG00000003376	0.27696	0.007267	0.044569	PLEKHG5
ENSSSCG00000003392	-0.25581	0.0073542	0.044992	SLC25A33
ENSSSCG00000003393	0.50494	8.4282e-06	0.00011816	-//-
ENSSSCG00000003396	0.22042	0.00019668	0.0020776	-//-
ENSSSCG00000003413	0.2582	7.9818e-06	0.00011295	MTOR
ENSSSCG00000003433	0.33962	1.4177e-07	2.8167e-06	PLOD1
ENSSSCG00000003451	-0.42094	2.5615e-07	4.8444e-06	-//-
ENSSSCG00000003463	-3.8614	0.0082021	0.048998	AGMAT
ENSSSCG00000003468	0.31183	1.7912e-07	3.4952e-06	PLEKHM2
ENSSSCG00000003470	0.42389	4.95e-07	9.0401e-06	FAM131C
ENSSSCG00000003473	1.0491	0.00042177	0.0040408	RSG1
ENSSSCG00000003475	-0.28604	8.0506e-06	0.00011359	SZRD1
ENSSSCG00000003481	0.25609	1.468e-05	0.00019589	PADI1
ENSSSCG00000003482	0.44656	1.5382e-20	9.6968e-19	PADI3
ENSSSCG00000003483	0.88773	1.1379e-58	2.4327e-56	PADI4
ENSSSCG00000003485	0.14563	0.0046338	0.030739	RCC2
ENSSSCG00000003489	0.27347	5.488e-06	8.1221e-05	EMC1
ENSSSCG00000003490	0.21501	0.0051954	0.033792	MRTO4
ENSSSCG00000003491	-0.30282	0.0056707	0.036414	AKR7A2
ENSSSCG00000003512	-0.15324	0.004474	0.02979	-//-
ENSSSCG00000003513	-0.30214	9.2891e-06	0.00012903	ECE1
ENSSSCG00000003517	-0.16905	0.0025159	0.01861	-//-
ENSSSCG00000003549	0.35552	4.1443e-05	0.00050724	LDLRAP1
ENSSSCG00000003554	0.4825	1.8834e-06	3.0692e-05	-//-
ENSSSCG00000003558	0.432	0.0017121	0.013449	RPS6KA1
ENSSSCG00000003561	0.34925	0.0027726	0.020223	ZDHHC18
ENSSSCG00000003568	1.0159	5.7703e-11	1.7734e-09	FAM46B
ENSSSCG00000003578	-0.95836	7.8069e-06	0.00011095	FGR
ENSSSCG00000003582	-0.74317	3.351e-10	9.389e-09	SMPDL3B
ENSSSCG00000003590	0.18831	4.1544e-05	0.00050817	PTPRU
ENSSSCG00000003593	0.46865	0.00062987	0.0056648	NKAIN1
ENSSSCG00000003600	0.47872	5.2406e-33	5.5121e-31	TINAGL1
ENSSSCG00000003603	0.25471	0.0037568	0.025836	-//-
ENSSSCG00000003605	0.1701	0.00024205	0.0024992	PTP4A2
ENSSSCG00000003634	0.30427	3.8126e-05	0.00047075	ADPRHL2
ENSSSCG00000003652	-0.21361	0.00047944	0.0044948	AKIRIN1
ENSSSCG00000003654	0.13695	0.00025723	0.0026338	MACF1
ENSSSCG00000003655	0.45392	7.2014e-17	3.4974e-15	-//-
ENSSSCG00000003673	-0.45549	4.0873e-21	2.6523e-19	CEP192
ENSSSCG00000003683	-0.25942	9.3933e-06	0.0001302	NDUFV2
ENSSSCG00000003692	-0.11592	0.0074693	0.045512	-
ENSSSCG00000003694	-0.28078	3.0705e-12	1.0708e-10	EMILIN2
ENSSSCG00000003705	-1.1976	5.639e-26	4.7197e-24	CABLES1
ENSSSCG00000003707	-0.3601	1.3234e-16	6.2572e-15	NPC1
ENSSSCG00000003708	0.40822	2.3074e-09	5.9717e-08	ANKRD29
ENSSSCG00000003713	0.23668	2.589e-05	0.00033046	IMPACT
ENSSSCG00000003718	0.31931	1.1913e-05	0.00016239	TAF4B
ENSSSCG00000003728	-0.29912	0.00046399	0.0043855	-//-
ENSSSCG00000003729	-0.19229	0.00017997	0.0019259	RNF125
ENSSSCG00000003730	-0.28852	4.1199e-08	9.0037e-07	RNF138
ENSSSCG00000003733	0.82077	0.0034661	0.024218	KLHL14
ENSSSCG00000003738	-0.51978	3.2024e-11	1.0046e-09	MAPRE2
ENSSSCG00000003763	-2.317	4.2515e-91	1.7792e-88	-//-
ENSSSCG00000003764	-0.4065	8.7503e-06	0.00012224	PTGFR
ENSSSCG00000003771	-0.29722	8.0894e-07	1.4106e-05	FUBP1
ENSSSCG00000003780	-0.47142	0.004972	0.032533	CRYZ
ENSSSCG00000003787	-0.22844	3.6427e-05	0.00045118	ZRANB2
ENSSSCG00000003795	0.20105	3.5047e-05	0.00043602	WLS
ENSSSCG00000003805	-0.20362	6.5765e-05	0.00077924	PDE4B
ENSSSCG00000003809	-0.3045	1.2281e-06	2.0628e-05	-//-
ENSSSCG00000003814	-0.49881	0.00095057	0.0081255	EFCAB7
ENSSSCG00000003818	0.19278	4.0184e-05	0.0004943	-//-
ENSSSCG00000003826	0.34444	0.00031327	0.0031246	HOOK1
ENSSSCG00000003828	-0.30673	0.0051147	0.033356	-//-
ENSSSCG00000003837	-0.33104	0.006291	0.039533	PRKAA2
ENSSSCG00000003839	-0.8676	5.1251e-54	9.9807e-52	PLPP3
ENSSSCG00000003843	0.42404	0.0012807	0.010522	PARS2
ENSSSCG00000003913	0.35517	0.00097458	0.0082944	-//-
ENSSSCG00000003918	0.35372	0.0063644	0.039905	TOE1
ENSSSCG00000003923	0.23081	0.00095926	0.0081926	-//-
ENSSSCG00000003928	-0.45517	1.3892e-18	7.6751e-17	PLK3
ENSSSCG00000003943	0.17053	0.0036073	0.024942	MED8
ENSSSCG00000003973	0.21835	3.5436e-05	0.00044029	CTPS1
ENSSSCG00000003976	0.26385	6.1005e-06	8.9146e-05	NFYC
ENSSSCG00000003983	-0.17789	2.6072e-06	4.1255e-05	SMAP2
ENSSSCG00000004002	-0.18901	1.1265e-06	1.9101e-05	RPS5
ENSSSCG00000004018	0.30139	2.9542e-12	1.0321e-10	AFDN
ENSSSCG00000004038	-3.7704	3.1166e-06	4.8383e-05	PLG
ENSSSCG00000004049	-0.66401	3.5619e-26	3.0198e-24	ACAT2
ENSSSCG00000004050	-0.6813	1.4406e-48	2.3417e-46	WTAP
ENSSSCG00000004064	0.16121	0.0031753	0.022498	-//-
ENSSSCG00000004071	-0.40949	0.00052124	0.0048246	CNKSR3
ENSSSCG00000004087	-0.77642	8.6242e-52	1.6003e-49	CCDC170
ENSSSCG00000004117	-0.24066	0.0064554	0.040424	RAB32
ENSSSCG00000004125	-1.2276	2.4715e-35	2.8595e-33	STX11
ENSSSCG00000004138	-0.11501	0.0079441	0.047813	HIVEP2
ENSSSCG00000004139	-0.40714	9.1881e-16	4.0612e-14	ADGRG6
ENSSSCG00000004140	-0.19843	0.0037485	0.025804	VTA1
ENSSSCG00000004145	-0.20162	0.004895	0.032126	ABRACL
ENSSSCG00000004154	-0.69994	2.0178e-82	7.6324e-80	TNFAIP3
ENSSSCG00000004156	-0.27628	0.0021023	0.016034	IFNGR1
ENSSSCG00000004177	-0.14504	0.00038165	0.0037125	RPS12
ENSSSCG00000004179	-1.2631	4.7975e-88	1.9659e-85	VNN2
ENSSSCG00000004180	-1.1045	2.5828e-74	7.9376e-72	-//-
ENSSSCG00000004192	-0.47835	0.0074972	0.045654	CTGF
ENSSSCG00000004195	-0.56686	7.3611e-58	1.5403e-55	-
ENSSSCG00000004217	-0.17137	0.0042588	0.028541	RNF146
ENSSSCG00000004221	-0.22159	0.0060065	0.038024	HINT3
ENSSSCG00000004225	0.24663	0.0018456	0.014297	TPD52L1
ENSSSCG00000004241	-0.78689	3.2937e-44	5.1011e-42	GJA1
ENSSSCG00000004272	-0.33488	3.0779e-06	4.7857e-05	LMBRD1
ENSSSCG00000004281	0.38948	2.8503e-07	5.3597e-06	KCNQ5
ENSSSCG00000004294	0.12795	0.0028761	0.020828	SYNCRIP
ENSSSCG00000004317	0.2048	0.0060688	0.038381	UBE2J1
ENSSSCG00000004328	0.23421	4.9673e-06	7.4185e-05	-//-
ENSSSCG00000004341	0.83327	0.0028294	0.020574	GPR63
ENSSSCG00000004353	-0.18584	0.001164	0.0096808	CCNC
ENSSSCG00000004369	-0.34449	1.9095e-13	7.2645e-12	-//-
ENSSSCG00000004371	-0.177	0.00056043	0.0051389	-//-
ENSSSCG00000004383	-0.28464	1.8339e-08	4.1943e-07	OSTM1
ENSSSCG00000004385	-0.18135	0.0051037	0.033306	SNX3
ENSSSCG00000004391	-0.79408	0.0042311	0.028413	CEP57L1
ENSSSCG00000004392	0.11186	0.0081675	0.048859	AMD1
ENSSSCG00000004401	-0.40404	0.0022316	0.016843	DDO
ENSSSCG00000004402	-0.69659	0.0012462	0.010286	METTL24
ENSSSCG00000004403	-0.51653	3.487e-18	1.8792e-16	CDC40
ENSSSCG00000004404	-0.40584	1.2756e-07	2.5497e-06	WASF1
ENSSSCG00000004408	-0.27152	0.0011869	0.0098423	SMPD2
ENSSSCG00000004414	-0.42191	6.1082e-25	4.825e-23	CD164
ENSSSCG00000004420	-0.45899	9.7026e-14	3.7715e-12	TRAF3IP2
ENSSSCG00000004425	-0.42092	1.7515e-31	1.7226e-29	LAMA4
ENSSSCG00000004428	-0.31853	4.5626e-12	1.558e-10	-//-
ENSSSCG00000004434	-1.1162	4.3483e-70	1.2218e-67	FRK
ENSSSCG00000004441	0.1631	0.0041918	0.028236	DSE
ENSSSCG00000004452	-0.47343	1.2431e-15	5.4215e-14	PRSS35
ENSSSCG00000004454	-0.37569	3.9029e-14	1.5562e-12	ME1
ENSSSCG00000004465	-0.56077	0.00010529	0.0011929	-//-
ENSSSCG00000004484	0.20779	1.9804e-05	0.00025864	-//-
ENSSSCG00000004489	-0.12367	0.0015994	0.012711	-//-
ENSSSCG00000004490	0.21872	0.006004	0.038021	SETBP1
ENSSSCG00000004505	0.24683	0.0027257	0.019938	SMAD2
ENSSSCG00000004506	0.28762	1.216e-06	2.0443e-05	CTIF
ENSSSCG00000004509	0.20239	7.8108e-09	1.8781e-07	LIPG
ENSSSCG00000004557	-0.14754	0.00041258	0.0039644	-//-
ENSSSCG00000004558	-0.26679	0.0074323	0.045371	CSNK1G1
ENSSSCG00000004570	0.46143	1.6519e-10	4.8206e-09	TPM1
ENSSSCG00000004578	0.12486	0.00051714	0.0047957	ANXA2
ENSSSCG00000004586	-0.21082	0.0044701	0.029774	FAM81A
ENSSSCG00000004587	-0.29652	6.1437e-10	1.6778e-08	MYO1E
ENSSSCG00000004622	0.19985	0.00093926	0.0080393	GNB5
ENSSSCG00000004624	-0.26332	8.2142e-10	2.2163e-08	MAPK6
ENSSSCG00000004631	-0.73969	1.231e-08	2.8929e-07	-//-
ENSSSCG00000004636	-0.31176	6.8048e-08	1.4346e-06	TRPM7
ENSSSCG00000004642	-0.75317	1.4439e-08	3.3609e-07	-//-
ENSSSCG00000004643	-0.69029	2.5866e-29	2.3998e-27	SLC27A2
ENSSSCG00000004644	-0.63282	9.2616e-29	8.5124e-27	HDC
ENSSSCG00000004646	-0.68441	5.9921e-06	8.7693e-05	-//-
ENSSSCG00000004647	-0.36431	1.7972e-14	7.3034e-13	DTWD1
ENSSSCG00000004661	-0.17585	0.0019816	0.015237	MYEF2
ENSSSCG00000004670	-1.0588	2.9363e-41	4.1851e-39	C15orf48
ENSSSCG00000004674	0.61497	5.3852e-07	9.7354e-06	SHF
ENSSSCG00000004682	-1.3087	5.2409e-17	2.5706e-15	B2M
ENSSSCG00000004687	-0.73815	2.9494e-13	1.1156e-11	-
ENSSSCG00000004713	2.1927	0.004324	0.028955	TGM5
ENSSSCG00000004719	0.3212	0.001417	0.011474	CDAN1
ENSSSCG00000004744	0.40025	3.3227e-09	8.4111e-08	TYRO3
ENSSSCG00000004754	0.18453	0.0013435	0.010947	CHAC1
ENSSSCG00000004755	-0.96903	4.5162e-07	8.2941e-06	DLL4
ENSSSCG00000004772	0.19634	0.00021583	0.0022628	BAHD1
ENSSSCG00000004779	0.31233	0.001975	0.015198	PLCB2
ENSSSCG00000004789	0.26895	1.6387e-14	6.6871e-13	THBS1
ENSSSCG00000004791	-1.8723	5.9436e-32	5.9645e-30	RASGRP1
ENSSSCG00000004812	0.1828	0.0054644	0.035297	IGF1R
ENSSSCG00000004823	0.335	6.4499e-07	1.1491e-05	-//-
ENSSSCG00000004825	-0.25304	2.2595e-07	4.3273e-06	CHSY1
ENSSSCG00000004826	-0.22898	0.00010625	0.0011989	VIMP
ENSSSCG00000004829	0.30357	0.00096947	0.0082619	CACHD1
ENSSSCG00000004861	0.38727	0.0048899	0.032103	TSHZ1
ENSSSCG00000004870	-0.15267	0.0060233	0.038119	-//-
ENSSSCG00000004875	-0.24641	0.0037351	0.025724	CYB5A
ENSSSCG00000004890	-0.67088	3.7794e-09	9.4575e-08	SERPINB2
ENSSSCG00000004899	-0.21493	0.00096215	0.0082066	KIAA1468
ENSSSCG00000004901	-0.37836	1.5402e-06	2.5458e-05	PIGN
ENSSSCG00000004921	-0.47384	1.3339e-21	8.9242e-20	ATP8B1
ENSSSCG00000004943	-0.25247	1.8883e-05	0.0002481	MAP2K1
ENSSSCG00000004945	-0.17111	1.3397e-06	2.2426e-05	RPL4
ENSSSCG00000004952	-0.25769	4.9512e-08	1.0655e-06	SMAD3
ENSSSCG00000004963	0.39235	3.9174e-16	1.7795e-14	-//-
ENSSSCG00000004970	-0.22429	0.00016565	0.0017902	-//-
ENSSSCG00000004986	-0.19594	0.0061416	0.038764	TRAPPC6B
ENSSSCG00000005003	-0.13051	0.0007835	0.0068522	-//-
ENSSSCG00000005007	0.26827	0.00033584	0.0033278	DNAAF2
ENSSSCG00000005012	0.20405	6.6119e-07	1.1737e-05	ARF6
ENSSSCG00000005024	0.1405	0.0013718	0.011154	PYGL
ENSSSCG00000005027	-0.37276	2.1926e-22	1.5185e-20	FRMD6
ENSSSCG00000005029	-0.19262	0.00076902	0.0067466	C14orf166
ENSSSCG00000005038	-0.16044	0.002845	0.020649	PSMC6
ENSSSCG00000005045	-0.44918	2.012e-06	3.2624e-05	BMP4
ENSSSCG00000005048	-1.7702	0.0059428	0.037743	-//-
ENSSSCG00000005052	0.3725	0.0027806	0.020267	WDHD1
ENSSSCG00000005054	-0.14554	0.0043693	0.029212	MAPK1IP1L
ENSSSCG00000005055	-0.17078	0.00042921	0.0041021	LGALS3
ENSSSCG00000005067	-1.1222	5.7312e-18	3.0141e-16	C14orf105
ENSSSCG00000005072	-0.29801	5.9589e-11	1.8285e-09	PSMA3
ENSSSCG00000005078	-0.32946	1.1201e-05	0.0001531	DAAM1
ENSSSCG00000005083	-0.40449	3.6636e-09	9.2029e-08	DHRS7
ENSSSCG00000005096	-0.31811	6.6689e-18	3.4518e-16	HIF1A
ENSSSCG00000005097	-0.52821	2.5587e-07	4.8444e-06	SNAPC1
ENSSSCG00000005163	-4.338	0.0039393	0.026864	IFNB1
ENSSSCG00000005170	-0.20445	0.004796	0.031655	DENND4C
ENSSSCG00000005171	-0.3847	6.2643e-10	1.7042e-08	-//-
ENSSSCG00000005174	0.29339	0.003993	0.027181	RRAGA
ENSSSCG00000005184	-0.35271	0.00015942	0.0017314	SNAPC3
ENSSSCG00000005186	-0.35269	0.00068559	0.0060824	TTC39B
ENSSSCG00000005207	-0.30282	0.0016014	0.012716	ERMP1
ENSSSCG00000005211	-2.0331	1.0865e-79	3.8163e-77	CD274
ENSSSCG00000005212	-0.54954	3.6439e-09	9.1848e-08	PLGRKT
ENSSSCG00000005215	-0.22626	0.0014794	0.011911	JAK2
ENSSSCG00000005219	-0.35796	0.0032513	0.022937	CDC37L1
ENSSSCG00000005222	-0.52178	8.3331e-41	1.1707e-38	SLC1A1
ENSSSCG00000005224	-0.39917	0.00026708	0.002719	-//-
ENSSSCG00000005267	-0.30518	1.1662e-13	4.4976e-12	ANXA1
ENSSSCG00000005271	0.22977	0.0022055	0.016665	CARNMT1
ENSSSCG00000005276	-0.38718	7.9322e-07	1.3844e-05	RFK
ENSSSCG00000005277	0.72566	0.0001164	0.0013001	GCNT1
ENSSSCG00000005282	0.19693	0.005986	0.037931	VPS13A
ENSSSCG00000005317	0.31887	1.1938e-15	5.2296e-14	TLN1
ENSSSCG00000005319	0.26561	0.0011131	0.0093004	GBA2
ENSSSCG00000005364	-0.73608	1.4762e-06	2.4564e-05	TDRD7
ENSSSCG00000005380	0.70908	7.1986e-13	2.6461e-11	-//-
ENSSSCG00000005381	0.41153	3.8314e-06	5.8463e-05	-//-
ENSSSCG00000005387	-0.17853	0.0032859	0.023126	ERP44
ENSSSCG00000005390	-0.62068	0.00085032	0.0073484	MSANTD3
ENSSSCG00000005423	-0.24415	5.7293e-07	1.0329e-05	-//-
ENSSSCG00000005425	-0.23282	1.3027e-06	2.1825e-05	SLC44A1
ENSSSCG00000005437	0.19134	0.00029552	0.0029687	KLF4
ENSSSCG00000005449	-0.52748	0.0077931	0.047135	-//-
ENSSSCG00000005452	0.70076	1.0849e-05	0.0001485	C9orf152
ENSSSCG00000005466	-0.19261	0.0027504	0.020081	PTBP3
ENSSSCG00000005498	0.4482	2.5116e-16	1.1542e-14	PAPPA
ENSSSCG00000005506	0.72953	3.4333e-07	6.3828e-06	MEGF9
ENSSSCG00000005511	-0.97707	4.5163e-06	6.8018e-05	-//-
ENSSSCG00000005512	-1.609	6.1333e-83	2.3654e-80	C5
ENSSSCG00000005516	0.25425	0.0027883	0.020312	STOM
ENSSSCG00000005518	-0.51575	4.8153e-32	4.882e-30	-
ENSSSCG00000005524	0.17997	0.0001863	0.0019845	DAB2IP
ENSSSCG00000005533	-0.18145	1.0102e-05	0.00013894	PTGS1
ENSSSCG00000005587	-0.15432	0.00030701	0.0030684	NEK6
ENSSSCG00000005590	-0.1669	0.00039204	0.0037985	PSMB7
ENSSSCG00000005593	0.44439	0.00071055	0.0062841	OLFML2A
ENSSSCG00000005595	-0.23961	1.397e-10	4.1195e-09	RPL35
ENSSSCG00000005599	0.31563	1.0306e-05	0.00014156	RABEPK
ENSSSCG00000005601	0.28369	6.2821e-16	2.8275e-14	HSPA5
ENSSSCG00000005608	0.80354	1.1363e-25	9.3516e-24	ANGPTL2
ENSSSCG00000005614	0.28762	1.2451e-06	2.0896e-05	FAM129B
ENSSSCG00000005617	-0.83291	9.1148e-28	8.2238e-26	STXBP1
ENSSSCG00000005621	0.19526	9.0111e-05	0.0010371	CDK9
ENSSSCG00000005623	0.42796	3.311e-09	8.3923e-08	ST6GALNAC6
ENSSSCG00000005636	-0.34301	2.1958e-07	4.2194e-06	SLC25A25
ENSSSCG00000005638	-0.12539	0.00055382	0.0050926	LCN2
ENSSSCG00000005640	0.22607	0.0017234	0.013511	CIZ1
ENSSSCG00000005641	1.1735	0.00055928	0.0051332	-//-
ENSSSCG00000005646	0.25629	0.0025417	0.018773	-//-
ENSSSCG00000005648	0.48435	4.4495e-12	1.522e-10	-//-
ENSSSCG00000005650	0.25541	0.0038869	0.026583	CERCAM
ENSSSCG00000005652	0.34548	0.00025223	0.0025893	GLE1
ENSSSCG00000005656	0.12056	0.0013625	0.011097	SETSIP
ENSSSCG00000005657	0.38701	0.0013904	0.011286	PKN3
ENSSSCG00000005667	0.25869	3.5363e-08	7.8241e-07	NUP188
ENSSSCG00000005669	0.26621	0.007781	0.047076	MIGA2
ENSSSCG00000005678	0.17049	0.0053779	0.034819	NTMT1
ENSSSCG00000005683	0.37441	0.00011541	0.0012905	TOR1B
ENSSSCG00000005688	-0.27894	1.1588e-13	4.478e-12	PTGES
ENSSSCG00000005706	0.13574	0.0033241	0.023373	ABL1
ENSSSCG00000005715	0.23078	1.3595e-06	2.2719e-05	PRRC2B
ENSSSCG00000005719	0.2129	0.00015325	0.0016699	RAPGEF1
ENSSSCG00000005723	-0.37126	0.0078424	0.047385	NTNG2
ENSSSCG00000005729	0.38823	4.0865e-09	1.0174e-07	DDX31
ENSSSCG00000005738	-0.33859	0.00088698	0.0076384	RALGDS
ENSSSCG00000005743	0.46163	2.9814e-11	9.3675e-10	VAV2
ENSSSCG00000005749	0.2047	0.00201	0.015413	BRD3
ENSSSCG00000005753	0.36154	1.2592e-14	5.1814e-13	CAMSAP1
ENSSSCG00000005761	0.35383	1.0962e-06	1.8668e-05	PPP1R26
ENSSSCG00000005784	0.54281	8.5871e-06	0.00012021	-//-
ENSSSCG00000005785	0.31182	0.001251	0.010321	-//-
ENSSSCG00000005786	-0.21371	0.0031117	0.022176	SNRPA1
ENSSSCG00000005787	0.21374	0.0013796	0.011213	-//-
ENSSSCG00000005828	0.33243	9.5754e-07	1.6535e-05	EGFL7
ENSSSCG00000005833	-0.27433	1.492e-09	3.9128e-08	EDF1
ENSSSCG00000005838	-0.22724	1.8246e-07	3.5534e-06	TRAF2
ENSSSCG00000005841	0.27318	0.00018636	0.0019845	RABL6
ENSSSCG00000005846	0.23615	0.00043923	0.0041776	NELFB
ENSSSCG00000005849	0.27072	1.1061e-08	2.6056e-07	TUBB4B
ENSSSCG00000005860	0.28324	0.0066362	0.041333	-//-
ENSSSCG00000005890	0.2714	0.0031581	0.022392	ZNF7
ENSSSCG00000005894	0.41406	4.275e-06	6.4531e-05	-//-
ENSSSCG00000005904	0.17005	0.00052647	0.0048616	VPS28
ENSSSCG00000005906	0.32034	1.068e-08	2.5218e-07	CPSF1
ENSSSCG00000005908	0.27394	5.198e-06	7.7278e-05	CU468594.8
ENSSSCG00000005912	0.19808	0.0019145	0.014773	-//-
ENSSSCG00000005914	0.29865	2.2411e-05	0.00028962	SHARPIN
ENSSSCG00000005923	0.519	0.0017835	0.013897	SPATC1
ENSSSCG00000005925	0.32935	4.5927e-05	0.00055717	EXOSC4
ENSSSCG00000005926	-0.20142	0.0034111	0.023902	PARP10
ENSSSCG00000005944	-0.12959	0.001603	0.012724	NDRG1
ENSSSCG00000005950	-0.15844	0.0043266	0.028955	PHF20L1
ENSSSCG00000005952	-0.61059	2.9988e-05	0.00037907	LRRC6
ENSSSCG00000005955	-0.23392	0.0030609	0.021933	EFR3A
ENSSSCG00000005965	0.24964	1.3494e-05	0.00018167	MYC
ENSSSCG00000005967	0.19772	0.00055638	0.005109	FAM84B
ENSSSCG00000005969	-0.30413	4.8472e-08	1.0454e-06	CU407238.7
ENSSSCG00000005979	-1.1561	1.0917e-71	3.205e-69	ANXA13
ENSSSCG00000005981	-0.22393	4.6403e-07	8.4981e-06	FBXO32
ENSSSCG00000005994	-1.0154	2.321e-11	7.3752e-10	SNTB1
ENSSSCG00000005996	-0.31543	0.00068358	0.0060701	MRPL13
ENSSSCG00000006001	-0.51884	6.4436e-27	5.6079e-25	ENPP2
ENSSSCG00000006002	-0.53873	7.1304e-51	1.275e-48	NOV
ENSSSCG00000006003	-0.45802	3.6846e-24	2.7451e-22	MAL2
ENSSSCG00000006032	-0.32762	1.7165e-05	0.00022704	EMC2
ENSSSCG00000006033	-0.15007	0.0049156	0.032228	EIF3E
ENSSSCG00000006039	-0.2088	0.00073468	0.00648	LRP12
ENSSSCG00000006054	-0.20724	0.0016291	0.01291	ATP6V1C1
ENSSSCG00000006058	-0.4615	3.8177e-09	9.5413e-08	RRM2B
ENSSSCG00000006063	-0.16352	5.7741e-06	8.4818e-05	PABPC3
ENSSSCG00000006066	-0.53829	2.9429e-36	3.5295e-34	RNF19A
ENSSSCG00000006067	-0.50592	2.7984e-11	8.8067e-10	-//-
ENSSSCG00000006080	0.34396	0.0044552	0.029685	ERICH5
ENSSSCG00000006089	0.19168	0.0080333	0.048187	PTDSS1
ENSSSCG00000006092	-0.40794	0.0017421	0.013635	C8orf37
ENSSSCG00000006099	0.23144	1.0379e-07	2.1134e-06	ESRP1
ENSSSCG00000006105	-1.8197	1.1389e-10	3.3941e-09	GEM
ENSSSCG00000006107	-0.31756	1.383e-08	3.2306e-07	PDP1
ENSSSCG00000006145	0.24628	0.0059742	0.037869	E2F5
ENSSSCG00000006154	0.38976	3.2489e-06	5.0238e-05	PAG1
ENSSSCG00000006175	-0.52135	0.00074096	0.0065267	LY96
ENSSSCG00000006182	-0.14833	0.001333	0.010887	-//-
ENSSSCG00000006214	0.39897	2.2873e-08	5.1652e-07	RRS1
ENSSSCG00000006220	-0.22206	0.0018748	0.014506	ARMC1
ENSSSCG00000006232	-0.2252	5.0931e-05	0.0006142	-//-
ENSSSCG00000006235	-0.37783	0.0024472	0.018205	TOX
ENSSSCG00000006236	-0.28284	0.0013338	0.010887	NSMAF
ENSSSCG00000006237	-0.31478	6.273e-08	1.331e-06	SDCBP
ENSSSCG00000006249	-0.20556	3.9818e-06	6.0599e-05	RPS20
ENSSSCG00000006273	0.45548	1.4111e-05	0.00018907	MCM4
ENSSSCG00000006277	-0.45718	7.0235e-07	1.2379e-05	-//-
ENSSSCG00000006284	0.45419	0.006785	0.042099	C1orf112
ENSSSCG00000006294	-0.48283	0.00021994	0.002301	NME7
ENSSSCG00000006306	0.17634	0.00066777	0.0059513	MPZL1
ENSSSCG00000006308	-0.34385	1.4854e-05	0.00019808	CREG1
ENSSSCG00000006319	0.22081	6.6203e-05	0.00078395	POGK
ENSSSCG00000006323	-0.16586	0.0078397	0.047385	TMCO1
ENSSSCG00000006335	0.46058	3.1319e-10	8.8129e-09	RGS4
ENSSSCG00000006337	-0.82124	3.647e-09	9.1848e-08	HSD17B7
ENSSSCG00000006338	0.18021	0.0012785	0.010519	DDR2
ENSSSCG00000006340	-0.23998	1.8606e-05	0.00024495	UAP1
ENSSSCG00000006359	-0.82289	3.1652e-16	1.4445e-14	ADAMTS4
ENSSSCG00000006369	-0.13202	0.0014048	0.011389	F11R
ENSSSCG00000006372	1.8217	0.0039663	0.027021	ARHGAP30
ENSSSCG00000006389	-0.15792	0.00058153	0.0052906	PEA15
ENSSSCG00000006392	0.18245	0.00080811	0.0070393	IGSF8
ENSSSCG00000006399	2.4367	2.9387e-30	2.7656e-28	VSIG8
ENSSSCG00000006418	#NAME?	0.0005226	0.004835	-//-
ENSSSCG00000006453	0.35922	2.7319e-06	4.2988e-05	KIRREL
ENSSSCG00000006469	-0.19991	0.00037616	0.0036627	MRPL24
ENSSSCG00000006471	0.18555	0.0082873	0.04938	ISG20L2
ENSSSCG00000006472	0.98472	0.00023297	0.0024193	CRABP2
ENSSSCG00000006475	0.19572	0.0066812	0.041547	IQGAP3
ENSSSCG00000006482	0.19321	2.5722e-05	0.00032881	MEF2D
ENSSSCG00000006496	0.38033	1.9189e-24	1.4629e-22	LMNA
ENSSSCG00000006500	0.23863	9.8625e-05	0.0011239	UBQLN4
ENSSSCG00000006501	-0.22876	3.7777e-08	8.3301e-07	SSR2
ENSSSCG00000006512	-0.34169	1.4153e-08	3.2984e-07	FDPS
ENSSSCG00000006521	0.28334	0.006138	0.038764	FAM189B
ENSSSCG00000006524	0.24364	3.2279e-09	8.2028e-08	THBS3
ENSSSCG00000006532	4.0069	0.0082244	0.049094	-//-
ENSSSCG00000006533	0.3822	1.8481e-05	0.00024364	-//-
ENSSSCG00000006538	0.59986	9.6528e-14	3.7596e-12	FLAD1
ENSSSCG00000006540	0.25684	2.4476e-06	3.895e-05	PYGO2
ENSSSCG00000006543	-0.76866	1.0935e-36	1.3527e-34	ADAR
ENSSSCG00000006558	-0.42287	2.3389e-23	1.6851e-21	RPS27
ENSSSCG00000006571	0.16872	0.0058826	0.037469	INTS3
ENSSSCG00000006572	0.56911	3.7418e-06	5.7229e-05	NPR1
ENSSSCG00000006580	-0.23528	0.006518	0.040777	S100A2
ENSSSCG00000006581	0.29612	9.1238e-10	2.4449e-08	S100A16
ENSSSCG00000006589	-0.11042	0.0020051	0.015387	S100A12
ENSSSCG00000006590	-0.11075	0.0020115	0.015419	S100A8
ENSSSCG00000006612	0.12671	0.0023717	0.017725	S100A10
ENSSSCG00000006623	-0.22455	1.6051e-07	3.1601e-06	PSMB4
ENSSSCG00000006624	0.97133	0.0016965	0.013342	SELENBP1
ENSSSCG00000006625	-0.3892	2.9732e-08	6.6303e-07	RFX5
ENSSSCG00000006646	-0.15348	0.00059908	0.0054201	-//-
ENSSSCG00000006651	-0.2113	9.4855e-06	0.0001312	ADAMTSL4
ENSSSCG00000006652	-0.44342	5.0568e-31	4.8756e-29	MCL1
ENSSSCG00000006653	-0.36455	1.5929e-09	4.1719e-08	ENSA
ENSSSCG00000006682	-0.14766	0.0065425	0.040861	-//-
ENSSSCG00000006687	0.51753	0.0005903	0.0053505	ITGA10
ENSSSCG00000006689	0.25959	0.00033651	0.0033327	PIAS3
ENSSSCG00000006709	0.16663	3.3041e-05	0.00041368	-//-
ENSSSCG00000006717	0.32629	3.2658e-14	1.3109e-12	PHGDH
ENSSSCG00000006719	-0.80693	0.0061422	0.038764	HSD3B1
ENSSSCG00000006727	0.21611	3.4229e-05	0.00042719	WDR3
ENSSSCG00000006743	0.3122	4.6526e-05	0.00056385	SLC22A15
ENSSSCG00000006746	0.30366	0.0035515	0.02471	VANGL1
ENSSSCG00000006759	0.38144	7.5165e-16	3.3524e-14	OLFML3
ENSSSCG00000006767	-0.17874	0.0012792	0.010519	MAGI3
ENSSSCG00000006769	0.20439	0.001148	0.0095721	SLC16A1
ENSSSCG00000006776	-0.72823	4.2308e-69	1.1558e-66	MOV10
ENSSSCG00000006781	-0.24668	1.7016e-05	0.00022523	CTTNBP2NL
ENSSSCG00000006793	0.41183	0.0036541	0.02521	-//-
ENSSSCG00000006796	-1.0317	3.7747e-09	9.4575e-08	CHI3L2
ENSSSCG00000006811	1.0886	5.2748e-25	4.1835e-23	-//-
ENSSSCG00000006815	-0.52843	4.1708e-18	2.2292e-16	-//-
ENSSSCG00000006826	0.97075	0.0011533	0.0096077	AMIGO1
ENSSSCG00000006830	-0.15527	0.00056222	0.0051434	PSMA5
ENSSSCG00000006842	0.61618	0.0022009	0.016644	-//-
ENSSSCG00000006848	0.35325	5.9084e-06	8.6597e-05	SLC25A24
ENSSSCG00000006850	0.30467	0.0075669	0.045979	FAM102B
ENSSSCG00000006858	-1.0367	0.0078441	0.047385	OLFM3
ENSSSCG00000006860	-0.26116	2.9657e-06	4.6332e-05	SLC30A7
ENSSSCG00000006862	-1.174	3.9202e-56	8.032e-54	VCAM1
ENSSSCG00000006874	-0.71109	3.8885e-08	8.5552e-07	PALMD
ENSSSCG00000006887	-0.13451	0.0038068	0.026117	CNN3
ENSSSCG00000006891	-0.48217	8.3557e-07	1.4531e-05	GCLM
ENSSSCG00000006893	0.17892	0.0030976	0.022131	BCAR3
ENSSSCG00000006901	0.34937	0.0011811	0.0098064	-//-
ENSSSCG00000006919	-1.9047	9.3366e-07	1.6166e-05	GBP4
ENSSSCG00000006923	-0.74219	1.0087e-06	1.7328e-05	GBP2
ENSSSCG00000006924	-0.88058	5.2429e-26	4.4069e-24	GBP1
ENSSSCG00000006927	0.16658	0.0020986	0.016011	PKN2
ENSSSCG00000006928	-0.18286	0.00021689	0.0022716	LMO4
ENSSSCG00000006940	-0.31176	1.0066e-13	3.9049e-12	CYR61
ENSSSCG00000006941	0.4711	0.00013783	0.0015187	DDAH1
ENSSSCG00000006960	0.30943	7.5112e-05	0.00087887	GLI4
ENSSSCG00000006984	-0.18284	0.0047534	0.031427	-//-
ENSSSCG00000006985	-1.244	2.6615e-05	0.00033882	MTMR7
ENSSSCG00000006987	-0.56697	1.6194e-50	2.7941e-48	SLC7A2
ENSSSCG00000006988	-0.66589	2.5938e-06	4.1076e-05	PDGFRL
ENSSSCG00000006996	-0.2757	0.00043499	0.0041473	FRG1
ENSSSCG00000007003	0.29481	7.3576e-08	1.5379e-06	-//-
ENSSSCG00000007005	0.57256	7.1999e-12	2.3962e-10	CSGALNACT1
ENSSSCG00000007007	-1.5124	1.2217e-38	1.6572e-36	IDO1
ENSSSCG00000007019	0.15886	0.00045518	0.0043168	GPAT4
ENSSSCG00000007027	0.34673	0.00034128	0.0033648	-//-
ENSSSCG00000007032	-0.18531	2.0696e-05	0.00026905	PLAT
ENSSSCG00000007043	-0.27934	7.5745e-06	0.00010827	GPCPD1
ENSSSCG00000007046	-0.18699	0.0021186	0.016129	TRMT6
ENSSSCG00000007067	0.29165	2.9636e-10	8.3513e-09	JAG1
ENSSSCG00000007073	-0.58943	0.0022852	0.017188	ISM1
ENSSSCG00000007079	0.23326	2.1591e-06	3.481e-05	FLRT3
ENSSSCG00000007088	-0.1618	0.00027171	0.0027576	SNX5
ENSSSCG00000007097	-0.21806	2.0881e-07	4.0306e-06	SEC23B
ENSSSCG00000007119	0.3001	0.0047114	0.031191	NXT1
ENSSSCG00000007135	0.3566	1.5282e-05	0.00020337	NINL
ENSSSCG00000007140	-0.2657	1.8735e-08	4.2799e-07	SMOX
ENSSSCG00000007143	0.20938	0.00076781	0.006739	MAVS
ENSSSCG00000007148	0.47701	2.4973e-07	4.7643e-06	-//-
ENSSSCG00000007150	0.33141	2.4823e-06	3.9406e-05	-//-
ENSSSCG00000007151	0.59378	6.3456e-18	3.2932e-16	CDC25B
ENSSSCG00000007153	0.18526	4.0343e-05	0.00049594	ATRN
ENSSSCG00000007161	0.21393	0.006549	0.04088	LZTS3
ENSSSCG00000007167	0.18161	0.0026527	0.019469	VPS16
ENSSSCG00000007168	0.21933	0.0062978	0.039556	PCED1A
ENSSSCG00000007208	0.25737	3.3094e-12	1.148e-10	TRIB3
ENSSSCG00000007227	0.56068	1.1396e-05	0.00015544	ID1
ENSSSCG00000007237	-0.52061	1.3522e-07	2.6946e-06	-//-
ENSSSCG00000007244	0.1698	7.9607e-05	0.0009254	POFUT1
ENSSSCG00000007248	0.16226	0.0019937	0.015318	ASXL1
ENSSSCG00000007249	0.27785	0.00025544	0.0026181	-//-
ENSSSCG00000007253	-0.17552	2.453e-05	0.00031431	MAPRE1
ENSSSCG00000007268	0.45112	0.0032256	0.022814	E2F1
ENSSSCG00000007278	0.34134	1.7815e-11	5.7254e-10	AHCY
ENSSSCG00000007280	-0.18942	0.00045613	0.0043219	ITCH
ENSSSCG00000007306	0.14289	0.0043739	0.029223	CPNE1
ENSSSCG00000007314	0.36442	2.0686e-05	0.00026905	EPB41L1
ENSSSCG00000007355	-0.33582	3.9085e-14	1.5562e-12	TOP1
ENSSSCG00000007356	0.36704	1.6767e-09	4.3797e-08	PLCG1
ENSSSCG00000007359	0.2241	0.00062311	0.0056096	LPIN3
ENSSSCG00000007366	0.31568	6.2645e-11	1.9163e-09	MYBL2
ENSSSCG00000007369	1.1378	2.8355e-09	7.2809e-08	-//-
ENSSSCG00000007371	0.40534	6.6624e-06	9.6497e-05	HNF4A
ENSSSCG00000007372	0.22315	0.0029801	0.021471	FITM2
ENSSSCG00000007381	0.10437	0.0056475	0.03628	YWHAB
ENSSSCG00000007395	-0.15495	0.0023209	0.017423	-//-
ENSSSCG00000007401	-0.53091	3.5431e-45	5.5751e-43	SDC4
ENSSSCG00000007405	-0.48112	3.2762e-25	2.6302e-23	-//-
ENSSSCG00000007423	0.23036	0.00019409	0.0020557	UBE2C
ENSSSCG00000007436	0.54393	0.00063352	0.0056898	MMP9
ENSSSCG00000007437	-0.55717	0.003139	0.022298	SLC12A5
ENSSSCG00000007440	-0.64611	1.955e-17	9.8852e-16	CD40
ENSSSCG00000007465	-0.56531	2.2645e-39	3.1147e-37	B4GALT5
ENSSSCG00000007469	-0.3967	5.1452e-18	2.7352e-16	PTPN1
ENSSSCG00000007470	-0.66206	3.6732e-06	5.6268e-05	FAM65C
ENSSSCG00000007477	0.39771	1.1928e-06	2.0103e-05	NFATC2
ENSSSCG00000007478	0.2259	2.283e-05	0.00029446	ATP9A
ENSSSCG00000007481	0.30641	0.0048137	0.031737	ZFP64
ENSSSCG00000007484	-0.21844	9.1616e-06	0.00012735	ZNF217
ENSSSCG00000007504	0.46792	1.4778e-07	2.9242e-06	RBM38
ENSSSCG00000007507	-2.5887	9.0583e-24	6.648e-22	PCK1
ENSSSCG00000007508	-2.4856	1.5292e-215	2.7344e-212	ZBP1
ENSSSCG00000007509	1.0959	6.5695e-25	5.1686e-23	PMEPA1
ENSSSCG00000007516	0.18369	4.2204e-05	0.00051528	-//-
ENSSSCG00000007517	0.40764	2.5615e-07	4.8444e-06	NPEPL1
ENSSSCG00000007529	0.46113	0.00017856	0.001915	SYCP2
ENSSSCG00000007530	0.40221	0.0075103	0.045691	PPP1R3D
ENSSSCG00000007540	0.32356	0.0017838	0.013897	CABLES2
ENSSSCG00000007546	0.3216	2.2162e-05	0.00028677	C7orf50
ENSSSCG00000007551	1.8848	0.0047135	0.031194	GPR146
ENSSSCG00000007557	0.3117	0.00027208	0.0027599	MICALL2
ENSSSCG00000007558	0.28466	1.6328e-08	3.7518e-07	-//-
ENSSSCG00000007560	0.32451	2.1062e-06	3.404e-05	TMEM184A
ENSSSCG00000007563	0.48638	1.7875e-06	2.9249e-05	BRAT1
ENSSSCG00000007576	0.48779	2.0193e-08	4.5969e-07	FOXK1
ENSSSCG00000007577	0.27223	0.00082183	0.0071367	AP5Z1
ENSSSCG00000007585	0.13576	0.0001791	0.0019197	ACTB
ENSSSCG00000007590	0.23963	0.00322	0.02279	PMS2
ENSSSCG00000007599	0.17063	0.0083693	0.049733	LMTK2
ENSSSCG00000007606	0.2004	8.1504e-06	0.00011475	TRRAP
ENSSSCG00000007675	0.30243	2.3986e-06	3.8232e-05	EPHB4
ENSSSCG00000007679	-0.24772	0.0059616	0.037813	IFT22
ENSSSCG00000007683	0.25319	0.0073257	0.044888	-//-
ENSSSCG00000007704	0.28566	0.0021587	0.016381	NSUN5
ENSSSCG00000007714	0.93929	1.0183e-05	0.00013997	STX1A
ENSSSCG00000007718	0.24828	9.4968e-06	0.00013127	CLDN4
ENSSSCG00000007720	0.2483	0.0019814	0.015237	GTF2IRD1
ENSSSCG00000007721	0.19514	6.4284e-05	0.00076307	GTF2I
ENSSSCG00000007762	0.28165	0.0042572	0.02854	KAT8
ENSSSCG00000007763	0.19757	0.001694	0.013327	BCKDK
ENSSSCG00000007770	0.16673	0.002827	0.020564	ORAI3
ENSSSCG00000007774	-0.5868	0.00078658	0.0068761	CTF1
ENSSSCG00000007794	0.31251	0.0016813	0.01326	-//-
ENSSSCG00000007798	0.3508	2.5473e-07	4.8315e-06	TBC1D10B
ENSSSCG00000007808	0.28839	0.00033816	0.003339	NFATC2IP
ENSSSCG00000007815	0.14371	0.0019256	0.014847	GTF3C1
ENSSSCG00000007843	-0.20921	0.0051102	0.033337	-//-
ENSSSCG00000007845	-0.14579	0.0055467	0.035746	-//-
ENSSSCG00000007853	-0.48759	1.062e-10	3.1792e-09	LYRM1
ENSSSCG00000007854	-0.61528	7.289e-21	4.6548e-19	DCUN1D3
ENSSSCG00000007858	-3.6623	0.00065673	0.0058635	-//-
ENSSSCG00000007864	-0.52758	1.6536e-42	2.4827e-40	GPRC5B
ENSSSCG00000007866	-0.40568	0.00072927	0.0064409	TMC7
ENSSSCG00000007873	-0.36848	2.1904e-05	0.00028363	-//-
ENSSSCG00000007874	-0.35006	3.9835e-12	1.3722e-10	-//-
ENSSSCG00000007927	0.15177	0.0077535	0.046937	PPL
ENSSSCG00000007931	-0.16158	0.0065252	0.040801	GLYR1
ENSSSCG00000007932	-0.60552	4.9872e-24	3.7017e-22	ROGDI
ENSSSCG00000007935	-0.854	0.0021833	0.016536	C16orf71
ENSSSCG00000007944	0.58498	9.8086e-08	2.0117e-06	-//-
ENSSSCG00000007958	-0.70085	1.6191e-23	1.1708e-21	ZNF174
ENSSSCG00000007963	-1.0162	1.4877e-141	1.1705e-138	ZNF263
ENSSSCG00000007964	-2.2733	3.0875e-169	3.1962e-166	MEFV
ENSSSCG00000007965	-0.38998	0.0003322	0.0032933	ZNF200
ENSSSCG00000007968	0.2406	4.1173e-06	6.2402e-05	RHBDF1
ENSSSCG00000007980	0.23662	0.0039151	0.02672	-//-
ENSSSCG00000007981	0.32826	0.0015993	0.012711	NPRL3
ENSSSCG00000007984	0.21223	7.6183e-05	0.00088981	MRPL28
ENSSSCG00000007985	0.27403	8.969e-06	0.00012503	TMEM8A
ENSSSCG00000007992	0.22575	0.0010369	0.0087642	PIGQ
ENSSSCG00000007993	0.54994	2.3623e-10	6.7241e-09	CAPN15
ENSSSCG00000007995	0.41312	0.00072796	0.0064322	MCRIP2
ENSSSCG00000008019	0.25282	3.652e-09	9.1857e-08	HN1L
ENSSSCG00000008022	0.29229	0.00022661	0.0023633	TELO2
ENSSSCG00000008026	0.25866	8.1155e-06	0.00011434	CRAMP1
ENSSSCG00000008034	-0.49174	1.5463e-06	2.5536e-05	NOXO1
ENSSSCG00000008035	0.27457	1.2909e-05	0.00017438	GFER
ENSSSCG00000008043	-0.34562	4.1673e-13	1.5554e-11	-//-
ENSSSCG00000008051	-0.27248	9.7457e-05	0.0011138	-//-
ENSSSCG00000008056	-0.15501	0.00012603	0.001396	ATP6V0C
ENSSSCG00000008062	0.29359	0.004398	0.029343	-//-
ENSSSCG00000008077	0.40587	0.0076524	0.046398	CARD19
ENSSSCG00000008079	0.16495	3.9572e-05	0.00048737	FAM120A
ENSSSCG00000008088	-2.7749	8.6197e-10	2.3161e-08	IL1B1
ENSSSCG00000008090	-0.90005	2.987e-135	2.0983e-132	IL1A
ENSSSCG00000008096	0.31558	0.0020555	0.015701	ZC3H6
ENSSSCG00000008097	0.20685	0.0034009	0.023847	TTL
ENSSSCG00000008098	0.21811	8.9599e-05	0.0010318	POLR1B
ENSSSCG00000008111	-0.27867	0.0058571	0.037363	NPHP1
ENSSSCG00000008115	0.32194	0.00026317	0.0026834	MAL
ENSSSCG00000008124	-2.5967	1.5014e-32	1.5625e-30	NEURL3
ENSSSCG00000008128	-1.6417	1.5054e-10	4.4194e-09	DUSP2
ENSSSCG00000008131	0.34359	0.00091046	0.0078166	TMEM127
ENSSSCG00000008144	-0.20361	0.00025201	0.0025884	NCK2
ENSSSCG00000008147	0.4055	5.3961e-22	3.6725e-20	FHL2
ENSSSCG00000008151	0.38868	0.0048534	0.031895	MFSD9
ENSSSCG00000008162	-0.64175	8.207e-50	1.3797e-47	IL1R1
ENSSSCG00000008163	-0.99803	5.8379e-06	8.5627e-05	IL1R2
ENSSSCG00000008164	-0.11379	0.0015115	0.012123	MAP4K4
ENSSSCG00000008188	-0.60964	7.0031e-09	1.6965e-07	MGAT4A
ENSSSCG00000008197	0.35447	1.5477e-06	2.5538e-05	-//-
ENSSSCG00000008198	0.20012	0.0072312	0.044447	ANKRD39
ENSSSCG00000008221	-0.15053	0.007961	0.047886	KDM3A
ENSSSCG00000008237	0.19142	0.0029264	0.021146	RETSAT
ENSSSCG00000008239	0.35567	2.7004e-18	1.4754e-16	CAPG
ENSSSCG00000008241	0.47682	0.0050377	0.03293	TCF7L1
ENSSSCG00000008261	-0.30589	1.9179e-07	3.7202e-06	HK2
ENSSSCG00000008262	0.30211	3.527e-07	6.5508e-06	SEMA4F
ENSSSCG00000008270	0.17383	0.0067649	0.042001	MRPL53
ENSSSCG00000008281	0.2309	0.0018183	0.014125	-//-
ENSSSCG00000008292	0.35286	3.7196e-09	9.3319e-08	TET3
ENSSSCG00000008311	0.79356	0.0075392	0.045825	CYP26B1
ENSSSCG00000008314	-0.98776	3.1202e-12	1.0862e-10	ATP6V1B1
ENSSSCG00000008336	-0.15725	0.003325	0.023373	ANXA4
ENSSSCG00000008348	-0.81503	6.7285e-08	1.4215e-06	-//-
ENSSSCG00000008359	-0.16704	5.2472e-05	0.00063201	RAB1B
ENSSSCG00000008368	-0.46995	4.445e-15	1.8681e-13	UGP2
ENSSSCG00000008374	-0.31375	0.00099456	0.0084283	-//-
ENSSSCG00000008388	-0.78007	2.2382e-17	1.1259e-15	REL
ENSSSCG00000008399	-0.49593	6.0215e-10	1.6495e-08	-//-
ENSSSCG00000008400	-0.40491	2.3195e-05	0.00029857	CFAP36
ENSSSCG00000008406	0.19676	0.00030488	0.0030502	CCDC88A
ENSSSCG00000008429	-0.63529	9.9005e-26	8.182e-24	EPCAM
ENSSSCG00000008433	0.15696	0.00034226	0.0033727	-//-
ENSSSCG00000008434	0.75702	3.512e-05	0.00043665	-//-
ENSSSCG00000008443	-0.1188	0.0011533	0.0096077	EPAS1
ENSSSCG00000008444	-0.25724	0.0009798	0.0083247	PRKCE
ENSSSCG00000008449	-1.0136	1.7214e-19	1.0107e-17	SLC3A1
ENSSSCG00000008461	0.43168	2.0702e-10	5.9532e-09	ZFP36L2
ENSSSCG00000008468	0.44427	1.2754e-13	4.8995e-12	PKDCC
ENSSSCG00000008480	-0.38009	0.0029965	0.021557	MORN2
ENSSSCG00000008491	-0.25118	0.0011806	0.0098064	-//-
ENSSSCG00000008493	0.1931	0.0014311	0.011579	CEBPZ
ENSSSCG00000008496	-1.658	1.0033e-51	1.8273e-49	EIF2AK2
ENSSSCG00000008504	0.3137	1.6144e-10	4.7252e-09	CRIM1
ENSSSCG00000008522	-0.62121	1.5301e-35	1.7808e-33	XDH
ENSSSCG00000008524	0.30478	0.00018767	0.0019964	GALNT14
ENSSSCG00000008529	-0.18026	0.00064402	0.0057683	YPEL5
ENSSSCG00000008540	-0.17916	5.1001e-06	7.6052e-05	PPP1CB
ENSSSCG00000008550	0.18799	6.0798e-05	0.00072475	SLC5A6
ENSSSCG00000008562	0.1761	0.002359	0.017662	SLC35F6
ENSSSCG00000008587	-0.24903	3.1712e-05	0.00039831	SF3B6
ENSSSCG00000008593	0.39328	4.7718e-17	2.3464e-15	KLHL29
ENSSSCG00000008598	-0.21914	0.0050674	0.033087	RHOB
ENSSSCG00000008601	0.33313	1.1388e-12	4.1392e-11	SDC1
ENSSSCG00000008602	-0.15789	0.0004102	0.0039434	LAPTM4A
ENSSSCG00000008613	0.49252	0.00079787	0.0069624	GEN1
ENSSSCG00000008617	0.20004	1.9568e-05	0.00025608	FAM49A
ENSSSCG00000008639	-0.26112	2.697e-06	4.254e-05	ADAM17
ENSSSCG00000008641	-0.30366	1.4106e-08	3.2913e-07	ADAM17
ENSSSCG00000008642	0.27901	2.2906e-06	3.666e-05	ASAP2
ENSSSCG00000008645	-0.34132	0.0042309	0.028413	ID2
ENSSSCG00000008647	-2.3387	2.5316e-30	2.394e-28	CMPK2
ENSSSCG00000008648	-1.3809	1.686e-155	1.5074e-152	RSAD2
ENSSSCG00000008675	0.19083	0.0021494	0.016323	LETM1
ENSSSCG00000008678	0.42984	2.1044e-08	4.7796e-07	TMEM129
ENSSSCG00000008681	0.26034	0.00024393	0.0025172	NELFA
ENSSSCG00000008682	0.36412	6.1866e-07	1.1062e-05	WHSC1
ENSSSCG00000008692	-0.1698	0.00044828	0.0042575	ADD1
ENSSSCG00000008697	0.20134	1.3394e-05	0.00018044	HTT
ENSSSCG00000008729	0.27404	0.0044204	0.029473	LYAR
ENSSSCG00000008796	-0.40849	7.6031e-09	1.8304e-07	RBM47
ENSSSCG00000008839	-0.38433	6.7165e-07	1.1901e-05	CHIC2
ENSSSCG00000008866	-0.43991	1.7582e-10	5.093e-09	GUCY1A3
ENSSSCG00000008870	-0.39409	0.00011363	0.0012721	GUCY1B3
ENSSSCG00000008881	-0.31152	2.0927e-06	3.3849e-05	RAPGEF2
ENSSSCG00000008902	-0.32324	0.001021	0.0086453	PPAT
ENSSSCG00000008903	0.44921	4.3886e-16	1.9889e-14	-//-
ENSSSCG00000008953	-1.3062	5.332e-173	5.8263e-170	CXCL8
ENSSSCG00000008954	-1.2572	1.1675e-37	1.5412e-35	-//-
ENSSSCG00000008957	-0.75834	2.4667e-103	1.213e-100	AMCF-II
ENSSSCG00000008959	-1.3831	4.296e-127	2.8166e-124	CXCL2
ENSSSCG00000008962	-0.30034	8.2695e-12	2.7337e-10	EREG
ENSSSCG00000008963	-0.26956	6.6474e-10	1.8034e-08	AREG
ENSSSCG00000008966	-0.64125	2.4706e-19	1.4209e-17	PARM1
ENSSSCG00000008971	-0.14228	0.0030881	0.022095	USO1
ENSSSCG00000008977	-2.7753	1.1649e-21	7.8469e-20	CXCL10
ENSSSCG00000008982	0.23364	0.00086302	0.0074418	STBD1
ENSSSCG00000008984	0.24739	8.2287e-06	0.00011561	SHROOM3
ENSSSCG00000008988	-0.2769	7.0423e-06	0.00010155	CCNG2
ENSSSCG00000009000	-0.87718	0.0011953	0.0099031	DCHS2
ENSSSCG00000009002	-0.57918	8.0396e-19	4.4924e-17	TLR2
ENSSSCG00000009012	-0.36856	0.0054873	0.03541	TMEM154
ENSSSCG00000009018	0.24695	0.0054499	0.035215	SH3D19
ENSSSCG00000009019	-0.13802	0.00011348	0.0012717	RPS3A
ENSSSCG00000009028	-0.56916	3.9631e-12	1.3675e-10	-//-
ENSSSCG00000009029	-0.55174	3.2874e-12	1.1424e-10	ARHGAP10
ENSSSCG00000009037	-0.48981	1.4597e-11	4.7144e-10	ZNF827
ENSSSCG00000009039	-0.52841	0.00051992	0.0048169	MMAA
ENSSSCG00000009040	-0.34255	0.0033281	0.023387	SMAD1
ENSSSCG00000009071	0.39302	4.188e-08	9.1122e-07	JADE1
ENSSSCG00000009100	-0.76929	1.9318e-06	3.1429e-05	-//-
ENSSSCG00000009125	-0.37002	2.9885e-06	4.6614e-05	ANK2
ENSSSCG00000009145	-0.17399	0.0032489	0.022929	OSTC
ENSSSCG00000009146	-0.11108	0.0059376	0.037734	RPL34
ENSSSCG00000009152	-0.59837	5.285e-20	3.2485e-18	SGMS2
ENSSSCG00000009157	-0.29967	1.2465e-05	0.00016902	TET2
ENSSSCG00000009166	-0.43479	0.0007303	0.0064471	-//-
ENSSSCG00000009169	-0.45095	0.00013627	0.0015032	SLC39A8
ENSSSCG00000009170	-0.85883	2.3909e-05	0.00030736	-//-
ENSSSCG00000009171	-0.71908	0.00066839	0.0059541	-//-
ENSSSCG00000009179	0.40598	0.0014569	0.011749	MTTP
ENSSSCG00000009193	0.18223	0.0054312	0.035117	SMARCAD1
ENSSSCG00000009216	-0.9424	2.9229e-161	2.7376e-158	SPP1
ENSSSCG00000009237	1.2224	3.4974e-08	7.7467e-07	HPSE
ENSSSCG00000009240	-3.3817	7.0129e-28	6.3566e-26	PLAC8
ENSSSCG00000009242	0.21399	0.00082717	0.0071704	LIN54
ENSSSCG00000009259	0.29209	0.00080072	0.0069842	PAQR3
ENSSSCG00000009281	-0.35874	0.0071125	0.043868	-//-
ENSSSCG00000009324	0.19048	6.45e-05	0.00076517	-//-
ENSSSCG00000009327	0.18096	2.7319e-06	4.2988e-05	HMGB1
ENSSSCG00000009345	0.22559	0.0079205	0.047727	-//-
ENSSSCG00000009346	-0.20026	0.0059007	0.03756	-//-
ENSSSCG00000009348	-0.34501	1.0066e-09	2.6938e-08	-//-
ENSSSCG00000009359	-0.33792	0.0036003	0.024926	-//-
ENSSSCG00000009373	0.28749	0.00096048	0.0081995	-//-
ENSSSCG00000009377	0.52173	1.607e-08	3.6969e-07	THSD1
ENSSSCG00000009390	-0.25309	0.0056899	0.03649	SPRYD7
ENSSSCG00000009396	-0.4614	3.4872e-18	1.8792e-16	PHF11
ENSSSCG00000009402	-0.79637	0.0071819	0.044227	LPAR6
ENSSSCG00000009403	-0.11394	0.001442	0.011643	ITM2B
ENSSSCG00000009413	-2.5111	0.0027035	0.019812	CPB2
ENSSSCG00000009427	-0.23321	0.0035976	0.024926	DNAJC15
ENSSSCG00000009432	0.19927	0.004067	0.027622	-//-
ENSSSCG00000009434	-0.50587	5.7489e-26	4.7913e-24	RGCC
ENSSSCG00000009440	-0.25386	3.2077e-07	5.9859e-06	ELF1
ENSSSCG00000009462	-0.31485	0.0029376	0.021219	-//-
ENSSSCG00000009465	0.28817	0.0036129	0.02496	-//-
ENSSSCG00000009466	-0.14894	0.0021109	0.016087	UCHL3
ENSSSCG00000009469	-2.2879	5.0483e-12	1.712e-10	-//-
ENSSSCG00000009473	-0.28987	7.7222e-10	2.0893e-08	MYCBP2
ENSSSCG00000009477	-0.97517	0.0053241	0.034504	EDNRB
ENSSSCG00000009480	-0.39548	9.974e-16	4.3986e-14	NDFIP2
ENSSSCG00000009482	-0.25777	0.0041272	0.027954	SPRY2
ENSSSCG00000009509	-0.37587	2.6183e-24	1.9656e-22	IPO5
ENSSSCG00000009511	0.13364	0.0042343	0.028425	STK24
ENSSSCG00000009542	-1.7926	0.0037725	0.025926	TNFSF13B
ENSSSCG00000009544	-0.18046	0.00029632	0.0029736	COL4A1
ENSSSCG00000009553	0.24968	8.3083e-06	0.00011664	TUBGCP3
ENSSSCG00000009556	0.17457	0.00035778	0.0035115	CUL4A
ENSSSCG00000009558	1.0722	0.0031129	0.022176	F10
ENSSSCG00000009560	0.40771	1.3612e-07	2.7099e-06	TFDP1
ENSSSCG00000009565	0.55381	5.0042e-09	1.2365e-07	GAS6
ENSSSCG00000009567	0.43562	0.0052593	0.034152	RASA3
ENSSSCG00000009593	0.26633	2.2882e-06	3.665e-05	ROR2
ENSSSCG00000009601	-1.3373	0.0012266	0.010145	SLC18A1
ENSSSCG00000009623	-0.54773	9.3846e-52	1.7251e-49	SLC39A14
ENSSSCG00000009624	-0.30633	0.00023644	0.002445	-//-
ENSSSCG00000009627	0.2451	0.0049625	0.032499	-//-
ENSSSCG00000009628	0.17722	0.00015236	0.001663	CCAR2
ENSSSCG00000009636	-0.38642	0.0023719	0.017725	-//-
ENSSSCG00000009638	-0.32384	0.0019	0.014667	-//-
ENSSSCG00000009641	-0.16127	0.00046876	0.00442	SLC25A37
ENSSSCG00000009644	-0.86802	2.8399e-39	3.879e-37	ADAM28
ENSSSCG00000009658	-0.18218	0.0001476	0.0016137	BNIP3L
ENSSSCG00000009663	0.2953	0.00012018	0.0013377	TRIM35
ENSSSCG00000009664	-0.30355	2.8116e-14	1.1355e-12	PTK2B
ENSSSCG00000009668	-0.61657	9.2418e-67	2.4237e-64	CLU
ENSSSCG00000009705	-0.70175	1.7235e-24	1.3242e-22	-//-
ENSSSCG00000009720	-1.8205	5.7968e-126	3.3535e-123	DDX60
ENSSSCG00000009757	0.40626	0.0042607	0.028543	BRI3BP
ENSSSCG00000009768	-0.3118	0.00041927	0.0040227	TCTN2
ENSSSCG00000009773	0.29059	9.2574e-07	1.6043e-05	RILPL1
ENSSSCG00000009777	0.24086	0.0001438	0.0015784	KMT5A
ENSSSCG00000009781	0.371	2.237e-06	3.5889e-05	PITPNM2
ENSSSCG00000009786	-0.33373	2.1129e-10	6.0582e-09	HIP1R
ENSSSCG00000009788	-0.12855	0.0056984	0.036532	DENR
ENSSSCG00000009815	0.49268	0.0023626	0.017676	CAMKK2
ENSSSCG00000009832	0.43289	0.0026431	0.01942	FAM109A
ENSSSCG00000009849	-0.35418	6.5782e-07	1.1699e-05	SUDS3
ENSSSCG00000009850	-0.57795	1.8261e-25	1.4781e-23	TAOK3
ENSSSCG00000009852	-0.32237	7.9978e-06	0.00011307	VSIG10
ENSSSCG00000009853	-0.26931	0.00049321	0.0045954	WSB2
ENSSSCG00000009854	-0.17471	0.0016377	0.012965	RFC5
ENSSSCG00000009870	-0.27639	1.1443e-06	1.9335e-05	SDSL
ENSSSCG00000009871	-1.2631	1.7807e-24	1.3628e-22	SDS
ENSSSCG00000009876	0.23258	8.8162e-05	0.0010182	DDX54
ENSSSCG00000009881	-2.9787	1.80618e-247	9.0315e-202	OAS2
ENSSSCG00000009882	-3.5686	1.6782e-130	1.1383e-127	OAS1
ENSSSCG00000009885	0.15408	0.0036089	0.024942	-//-
ENSSSCG00000009898	0.21459	1.4237e-05	0.0001905	-//-
ENSSSCG00000009904	0.47071	1.3572e-19	8.1383e-18	DYNLL1
ENSSSCG00000009914	0.25862	2.2691e-05	0.00029305	MLEC
ENSSSCG00000009919	0.61066	5.8565e-07	1.051e-05	HNF1A
ENSSSCG00000009921	-1.0274	3.5113e-11	1.098e-09	OASL
ENSSSCG00000009930	0.17644	0.0061548	0.038776	GLTP
ENSSSCG00000009933	0.12947	0.0078842	0.047592	UBE3B
ENSSSCG00000009934	-0.14631	0.001718	0.013484	KCTD10
ENSSSCG00000009996	-0.33324	4.3033e-11	1.3393e-09	LIF
ENSSSCG00000009997	-0.14538	0.0021714	0.016465	OSM
ENSSSCG00000010010	0.26141	1.4872e-07	2.94e-06	-//-
ENSSSCG00000010023	0.43091	2.5128e-07	4.7845e-06	PLA2G3
ENSSSCG00000010026	0.54837	6.7852e-06	9.8131e-05	PIK3IP1
ENSSSCG00000010039	-1.0123	0.0036331	0.025082	-//-
ENSSSCG00000010042	-0.4015	2.5977e-05	0.00033135	ZNF280B
ENSSSCG00000010046	0.69318	8.8757e-08	1.8376e-06	GNAZ
ENSSSCG00000010052	0.43292	5.5024e-10	1.5136e-08	BCR
ENSSSCG00000010054	-0.72073	1.5396e-50	2.7037e-48	ADORA2A
ENSSSCG00000010062	0.27051	1.8674e-05	0.00024568	-//-
ENSSSCG00000010067	-0.13189	0.0040959	0.02778	MIF
ENSSSCG00000010076	1.5241	0.0064042	0.040129	ZNF70
ENSSSCG00000010088	-0.16132	0.0037817	0.025972	UBE2L3
ENSSSCG00000010092	0.15023	0.00043466	0.0041462	PI4KA
ENSSSCG00000010102	-0.59181	0.00058604	0.0053194	SLC7A4
ENSSSCG00000010105	0.19947	0.00024801	0.0025513	SMPD4
ENSSSCG00000010109	0.49988	8.0994e-18	4.1813e-16	SCARF2
ENSSSCG00000010111	0.27192	1.6174e-10	4.727e-09	DGCR2
ENSSSCG00000010122	0.35826	0.0037893	0.026014	CDC45
ENSSSCG00000010134	0.18756	0.0010791	0.0090701	TANGO2
ENSSSCG00000010138	0.53063	1.4293e-09	3.7685e-08	ZDHHC8
ENSSSCG00000010140	0.52726	0.00014088	0.0015489	RTN4R
ENSSSCG00000010146	-0.571	1.4818e-19	8.7788e-18	LGALS8
ENSSSCG00000010153	-0.39382	0.00019709	0.0020808	-//-
ENSSSCG00000010163	-0.26866	8.5992e-05	0.00099435	KCNK1
ENSSSCG00000010164	0.48582	0.0010398	0.0087813	-//-
ENSSSCG00000010172	0.35282	1.1278e-05	0.00015405	EGLN1
ENSSSCG00000010181	0.33954	6.7914e-06	9.8149e-05	C1orf198
ENSSSCG00000010184	-0.77391	4.7212e-15	1.98e-13	-//-
ENSSSCG00000010185	0.11747	0.0057984	0.037053	GALNT2
ENSSSCG00000010188	-0.40852	3.4411e-08	7.6306e-07	ABCB10
ENSSSCG00000010204	-0.16733	9.8587e-05	0.0011239	BICC1
ENSSSCG00000010211	0.22592	4.719e-05	0.00057154	CCDC6
ENSSSCG00000010212	-0.23826	7.129e-08	1.4949e-06	ANK3
ENSSSCG00000010219	-0.21235	2.7088e-08	6.0544e-07	ARID5B
ENSSSCG00000010223	0.43863	0.0001356	0.0014967	ADO
ENSSSCG00000010224	-1.831	0.00028217	0.0028486	EGR2
ENSSSCG00000010226	-0.19496	5.7781e-05	0.00069214	JMJD1C
ENSSSCG00000010229	0.22268	0.0043961	0.02934	REEP3
ENSSSCG00000010233	-1.1084	1.313e-10	3.8778e-09	DNAJC12
ENSSSCG00000010239	-0.28827	0.00056186	0.0051433	RUFY2
ENSSSCG00000010247	0.13134	0.00060073	0.0054325	DDX21
ENSSSCG00000010253	0.36673	8.0294e-17	3.8804e-15	HK1
ENSSSCG00000010259	0.37329	1.2129e-07	2.4369e-06	TYSND1
ENSSSCG00000010261	-0.3554	3.7063e-19	2.113e-17	PPA1
ENSSSCG00000010267	0.51488	0.0020474	0.015657	LRRC20
ENSSSCG00000010268	0.37736	0.0001002	0.0011405	EIF4EBP2
ENSSSCG00000010276	0.15533	0.0023863	0.017826	UNC5B
ENSSSCG00000010292	-0.244	2.4998e-06	3.9652e-05	P4HA1
ENSSSCG00000010295	-0.23621	0.00020797	0.0021851	ECD
ENSSSCG00000010301	-0.27408	3.1369e-05	0.0003945	PPP3CB
ENSSSCG00000010312	-0.30564	3.5007e-18	1.8813e-16	PLAU
ENSSSCG00000010313	0.22263	8.964e-08	1.852e-06	VCL
ENSSSCG00000010316	-0.24692	0.0015628	0.01247	KAT6B
ENSSSCG00000010319	-0.36888	2.1399e-08	4.8547e-07	SAMD8
ENSSSCG00000010328	-0.17377	0.0010764	0.0090612	-//-
ENSSSCG00000010330	-0.98227	9.6981e-27	8.3298e-25	-//-
ENSSSCG00000010331	-0.13469	0.0024872	0.018454	ANXA11
ENSSSCG00000010332	0.65613	0.00012476	0.0013848	PLAC9
ENSSSCG00000010340	-0.35422	8.5759e-20	5.2223e-18	FAM213A
ENSSSCG00000010345	-0.19543	1.269e-07	2.5391e-06	GHITM
ENSSSCG00000010368	-0.16808	3.3507e-05	0.00041871	GLUD1
ENSSSCG00000010403	-0.39071	1.946e-24	1.4778e-22	2020-03-08
ENSSSCG00000010432	-1.2626	1.7229e-29	1.6061e-27	-//-
ENSSSCG00000010437	-0.095457	0.0070939	0.043767	PAPSS2
ENSSSCG00000010438	-0.45312	1.0202e-08	2.4177e-07	ATAD1
ENSSSCG00000010445	-0.7485	1.6708e-10	4.8686e-09	ANKRD22
ENSSSCG00000010448	-0.61866	1.0649e-24	8.279e-23	FAS
ENSSSCG00000010451	-0.29995	6.6449e-12	2.2266e-10	IFIT2
ENSSSCG00000010452	-0.55702	8.6566e-32	8.5993e-30	IFIT3
ENSSSCG00000010453	-1.2077	3.0032e-34	3.3185e-32	IFIT1
ENSSSCG00000010454	-0.3518	1.4541e-09	3.8288e-08	IFIT5
ENSSSCG00000010461	-0.2745	0.0080461	0.048249	ANKRD1
ENSSSCG00000010464	-0.17672	2.881e-05	0.00036441	-//-
ENSSSCG00000010465	-0.21323	6.3534e-06	9.2157e-05	TNKS2
ENSSSCG00000010476	0.20918	1.7893e-07	3.4949e-06	-//-
ENSSSCG00000010478	-0.5757	9.4317e-20	5.7081e-18	FFAR4
ENSSSCG00000010493	0.38722	6.0503e-09	1.4809e-07	-//-
ENSSSCG00000010496	-0.27652	0.004359	0.029152	TCTN3
ENSSSCG00000010497	-0.5795	4.9394e-06	7.3881e-05	ENTPD1
ENSSSCG00000010508	-0.13202	0.0013658	0.011114	TM9SF3
ENSSSCG00000010509	-0.33469	6.0578e-19	3.4338e-17	PIK3AP1
ENSSSCG00000010511	-0.37047	2.44e-05	0.00031286	-//-
ENSSSCG00000010520	0.26201	0.0001306	0.0014448	MMS19
ENSSSCG00000010523	0.3846	0.001794	0.013963	HOGA1
ENSSSCG00000010526	0.4701	1.2209e-11	3.9826e-10	AVPI1
ENSSSCG00000010527	0.43426	0.00038956	0.0037764	MARVELD1
ENSSSCG00000010536	0.34233	0.0003129	0.0031225	CNNM1
ENSSSCG00000010537	-0.20334	0.00010205	0.0011589	GOT1
ENSSSCG00000010539	-0.48306	2.2073e-07	4.2357e-06	SLC25A28
ENSSSCG00000010540	-0.37043	2.2829e-19	1.3206e-17	ENTPD7
ENSSSCG00000010543	-0.78191	2.6894e-48	4.3359e-46	ABCC2
ENSSSCG00000010554	0.16756	9.6027e-06	0.00013245	SCD
ENSSSCG00000010556	0.51779	9.0239e-11	2.7181e-09	PAX2
ENSSSCG00000010565	-0.24705	1.0939e-05	0.00014963	DPCD
ENSSSCG00000010573	0.38162	0.00060977	0.0055016	HPS6
ENSSSCG00000010574	0.24703	3.1127e-06	4.8359e-05	LDB1
ENSSSCG00000010575	0.12754	0.0058863	0.03748	PPRC1
ENSSSCG00000010576	0.11944	0.0033124	0.023302	NOLC1
ENSSSCG00000010580	-0.32781	5.8858e-18	3.0789e-16	NFKB2
ENSSSCG00000010585	0.1584	0.0029235	0.021133	ACTR1A
ENSSSCG00000010599	0.27813	2.7942e-09	7.1936e-08	-//-
ENSSSCG00000010604	-0.38743	3.444e-05	0.00042928	SH3PXD2A
ENSSSCG00000010613	0.39491	0.00054167	0.0049926	ITPRIP
ENSSSCG00000010624	-0.69193	7.3764e-59	1.5944e-56	DUSP5
ENSSSCG00000010628	-0.2864	1.379e-08	3.2251e-07	SHOC2
ENSSSCG00000010639	-2.8293	2.2202e-06	3.5683e-05	-//-
ENSSSCG00000010640	-1.189	0.0014031	0.01138	NRAP
ENSSSCG00000010643	-1.7005	3.23e-63	7.7476e-61	PLEKHS1
ENSSSCG00000010645	-0.30078	8.9537e-06	0.00012496	-//-
ENSSSCG00000010665	-0.19876	0.00075381	0.0066309	-//-
ENSSSCG00000010679	0.12994	0.00081644	0.0070961	EIF3A
ENSSSCG00000010680	0.22343	0.00044607	0.0042405	FAM45A
ENSSSCG00000010682	-0.19502	9.1459e-06	0.00012728	PRDX3
ENSSSCG00000010683	-0.20992	0.00040254	0.0038812	GRK5
ENSSSCG00000010685	-0.11972	0.0078162	0.04726	-//-
ENSSSCG00000010690	0.2055	0.0079402	0.047804	-//-
ENSSSCG00000010698	-0.22835	0.0010796	0.009071	-//-
ENSSSCG00000010703	0.25273	3.8703e-08	8.5245e-07	HTRA1
ENSSSCG00000010723	-0.35302	6.2116e-09	1.514e-07	ACADSB
ENSSSCG00000010732	0.41044	0.0040752	0.027668	FAM53B
ENSSSCG00000010734	-0.22252	0.00030021	0.0030081	OAT
ENSSSCG00000010739	0.16024	0.0021192	0.016129	CTBP2
ENSSSCG00000010755	-0.25218	1.4998e-06	2.4874e-05	PTPRE
ENSSSCG00000010765	0.45119	0.00024631	0.0025365	-//-
ENSSSCG00000010791	0.22707	0.0041887	0.028224	-//-
ENSSSCG00000010797	0.31138	4.2739e-08	9.2785e-07	EARS2
ENSSSCG00000010798	0.41165	0.0036989	0.025492	GGA2
ENSSSCG00000010802	0.34214	9.5861e-08	1.9723e-06	-//-
ENSSSCG00000010806	-0.10709	0.0079242	0.047727	RGS2
ENSSSCG00000010831	-0.74664	2.9577e-48	4.7297e-46	DUSP10
ENSSSCG00000010834	0.12067	0.006924	0.042826	MIA3
ENSSSCG00000010855	0.48119	7.2915e-09	1.7619e-07	-//-
ENSSSCG00000010876	0.22373	6.8237e-07	1.2081e-05	DESI2
ENSSSCG00000010877	-0.18104	7.3153e-07	1.2835e-05	HNRNPU
ENSSSCG00000010892	-0.42793	5.2881e-10	1.4567e-08	KCNT2
ENSSSCG00000010893	-0.73548	3.406e-92	1.4564e-89	CFH
ENSSSCG00000010894	0.14532	0.0034282	0.024002	TP53BP2
ENSSSCG00000010913	0.54083	1.0382e-06	1.7788e-05	-//-
ENSSSCG00000010914	0.3701	5.9581e-07	1.0683e-05	-//-
ENSSSCG00000010915	0.43412	5.6158e-11	1.7286e-09	-//-
ENSSSCG00000010922	-0.38135	5.5703e-18	2.9452e-16	ELF3
ENSSSCG00000010928	-0.16496	0.000161	0.0017457	KDM5B
ENSSSCG00000010948	-0.61465	3.4398e-05	0.00042902	-//-
ENSSSCG00000010949	-0.314	0.0052216	0.03394	-//-
ENSSSCG00000010969	0.33232	0.00043633	0.004154	GALT
ENSSSCG00000010973	0.3119	0.0038461	0.02634	RPP25L
ENSSSCG00000010990	0.31214	3.6244e-06	5.5651e-05	NOL6
ENSSSCG00000010995	-0.26314	0.00011175	0.0012532	CHMP5
ENSSSCG00000010996	-0.25426	2.8338e-06	4.4377e-05	BAG1
ENSSSCG00000010998	-0.14721	0.0011336	0.0094637	B4GALT1
ENSSSCG00000011004	-0.19947	0.0024719	0.018361	TOPORS
ENSSSCG00000011010	-0.40042	1.1291e-07	2.2824e-06	C9orf72
ENSSSCG00000011014	0.66067	1.6599e-05	0.00022016	BAMBI
ENSSSCG00000011018	-0.23281	0.0035081	0.024442	-//-
ENSSSCG00000011025	-0.17811	0.0072575	0.044553	-//-
ENSSSCG00000011026	-0.2224	0.00023169	0.0024073	ARHGAP12
ENSSSCG00000011028	-0.25526	0.00066502	0.0059321	EPC1
ENSSSCG00000011033	0.36769	1.9712e-26	1.6784e-24	VIM
ENSSSCG00000011046	0.47539	2.0398e-12	7.2422e-11	ITGA8
ENSSSCG00000011071	0.4025	5.8267e-05	0.00069712	THNSL1
ENSSSCG00000011079	0.32794	8.1578e-07	1.4212e-05	PIP4K2A
ENSSSCG00000011101	0.11647	0.0014073	0.011403	ITGB1
ENSSSCG00000011104	-0.18269	0.0061524	0.038774	CUL2
ENSSSCG00000011107	0.20694	0.00015246	0.0016632	CCNY
ENSSSCG00000011119	0.22327	0.0052373	0.03402	ECHDC3
ENSSSCG00000011133	-0.56804	5.2293e-35	5.9799e-33	PFKFB3
ENSSSCG00000011136	0.16914	0.00052876	0.0048804	FAM208B
ENSSSCG00000011143	-0.4832	0.0005499	0.0050589	-//-
ENSSSCG00000011147	-0.94249	3.0482e-30	2.855e-28	-
ENSSSCG00000011158	0.19979	0.00010858	0.0012211	PFKP
ENSSSCG00000011196	-0.19614	0.0025178	0.018618	DPH3
ENSSSCG00000011218	-0.53857	4.1868e-31	4.0567e-29	SLC4A7
ENSSSCG00000011237	-0.21138	5.5612e-06	8.212e-05	PDCD6IP
ENSSSCG00000011239	-0.66874	2.6442e-24	1.9775e-22	-//-
ENSSSCG00000011253	0.36195	0.00028632	0.002885	-//-
ENSSSCG00000011263	-0.58877	0.00017205	0.0018549	TTC21A
ENSSSCG00000011264	-0.40581	3.6906e-06	5.649e-05	CSRNP1
ENSSSCG00000011265	-1.5787	0.00058632	0.0053194	XIRP1
ENSSSCG00000011266	-0.17247	1.6124e-06	2.6538e-05	RPSA
ENSSSCG00000011270	-0.18081	0.0017464	0.013663	EIF1B
ENSSSCG00000011272	-0.20556	1.7184e-07	3.3697e-06	RPL14
ENSSSCG00000011284	-0.16838	0.0025797	0.019018	NKTR
ENSSSCG00000011293	0.47699	0.0024357	0.018133	POMGNT2
ENSSSCG00000011298	-0.41012	1.1251e-27	1.0105e-25	CDCP1
ENSSSCG00000011314	-0.43432	9.3149e-05	0.0010689	LZTFL1
ENSSSCG00000011353	-0.48122	9.764e-06	0.00013458	PFKFB4
ENSSSCG00000011356	-0.22938	8.3994e-09	2.0001e-07	UQCRC1
ENSSSCG00000011357	-0.51509	1.4147e-20	8.9759e-19	-//-
ENSSSCG00000011360	-0.4786	5.8708e-18	3.0789e-16	CELSR3
ENSSSCG00000011361	-1.0183	3.3306e-63	7.8926e-61	-//-
ENSSSCG00000011367	-0.22325	7.117e-05	0.00083723	ARIH2
ENSSSCG00000011372	0.24581	3.1024e-05	0.00039066	IMPDH2
ENSSSCG00000011377	0.14461	0.0010989	0.0091973	LAMB2
ENSSSCG00000011379	0.50894	0.0008229	0.0071409	KLHDC8B
ENSSSCG00000011393	-1.9187	1.0521e-119	5.7483e-117	UBA7
ENSSSCG00000011399	0.18333	5.523e-06	8.1617e-05	GNAI2
ENSSSCG00000011403	0.66731	0.00043569	0.0041499	NAT6
ENSSSCG00000011405	0.29504	0.00036224	0.0035518	HYAL2
ENSSSCG00000011407	-0.12217	0.0024037	0.017929	RASSF1
ENSSSCG00000011420	0.22215	0.00018581	0.0019809	RBM15B
ENSSSCG00000011421	0.24199	4.8396e-07	8.8467e-06	MANF
ENSSSCG00000011430	0.37523	1.9124e-07	3.7132e-06	DUSP7
ENSSSCG00000011435	0.35428	0.00025678	0.0026305	-//-
ENSSSCG00000011438	0.29289	2.9066e-06	4.5446e-05	BAP1
ENSSSCG00000011439	1.6086	0.007458	0.045476	PHF7
ENSSSCG00000011442	0.13653	0.0079	0.047664	NISCH
ENSSSCG00000011447	-0.16888	0.0045673	0.030349	SPCS1
ENSSSCG00000011449	0.1455	0.0021964	0.016623	GNL3
ENSSSCG00000011459	-0.26281	3.9758e-05	0.00048936	SELK
ENSSSCG00000011466	-0.1308	0.0010766	0.0090612	ARF4
ENSSSCG00000011471	0.20327	1.1969e-06	2.0156e-05	-//-
ENSSSCG00000011482	-0.49088	4.6504e-06	6.9823e-05	-//-
ENSSSCG00000011493	-0.20975	0.00045802	0.0043353	ATXN7
ENSSSCG00000011501	-0.14025	0.0010161	0.0086067	SUCLG2
ENSSSCG00000011506	-0.15806	0.0061694	0.038843	UBA3
ENSSSCG00000011518	-0.44237	4.1078e-08	8.9883e-07	SHQ1
ENSSSCG00000011521	-1.8257	2.2738e-05	0.00029346	PDZRN3
ENSSSCG00000011533	-0.47627	2.1567e-06	3.4799e-05	-//-
ENSSSCG00000011538	0.80738	0.0029957	0.021557	LMCD1
ENSSSCG00000011546	0.16378	0.0067441	0.041911	MTMR14
ENSSSCG00000011560	-0.18145	0.0041766	0.02817	CRELD1
ENSSSCG00000011562	-0.14095	0.0080134	0.048127	EMC3
ENSSSCG00000011567	-0.4094	1.3603e-09	3.601e-08	VHLL
ENSSSCG00000011570	-0.91339	1.8737e-37	2.4246e-35	IRAK2
ENSSSCG00000011575	-0.24487	7.5058e-06	0.00010737	ATG7
ENSSSCG00000011576	-0.32339	1.0451e-07	2.1257e-06	HRH1
ENSSSCG00000011592	-0.2899	3.8008e-14	1.5222e-12	PLXND1
ENSSSCG00000011602	0.21793	1.8996e-05	0.00024925	XPC
ENSSSCG00000011603	0.26494	0.00082305	0.0071409	TMEM43
ENSSSCG00000011608	0.44841	0.0041704	0.02815	-//-
ENSSSCG00000011610	0.24483	1.3514e-06	2.2603e-05	NUP210
ENSSSCG00000011623	0.38033	0.0028511	0.020678	TPRA1
ENSSSCG00000011624	0.38244	6.4327e-07	1.1481e-05	MCM2
ENSSSCG00000011628	-0.22967	1.7782e-07	3.4835e-06	DNAJC13
ENSSSCG00000011640	-1.4712	8.4936e-05	0.00098329	TF
ENSSSCG00000011643	0.31502	1.2519e-09	3.3186e-08	-//-
ENSSSCG00000011650	-0.22384	0.0032789	0.023099	MSL2
ENSSSCG00000011670	-0.35145	4.9369e-05	0.00059719	PXYLP1
ENSSSCG00000011672	-0.44933	5.0696e-09	1.2496e-07	RASA2
ENSSSCG00000011678	-0.21387	0.0001063	0.0011989	XRN1
ENSSSCG00000011680	-0.52663	1.6992e-08	3.8953e-07	PLS1
ENSSSCG00000011700	-1.7336	1.4788e-294	3.6359e-291	CP
ENSSSCG00000011702	-0.4446	3.1182e-09	7.9549e-08	TM4SF1
ENSSSCG00000011703	-0.62739	4.314e-34	4.7404e-32	TM4SF4
ENSSSCG00000011710	-0.18608	0.0069215	0.042825	EIF2A
ENSSSCG00000011720	-0.3895	1.5745e-22	1.1021e-20	MBNL1
ENSSSCG00000011722	-0.29933	3.7645e-06	5.7533e-05	RAP2B
ENSSSCG00000011764	-0.27564	0.0017522	0.013698	NDUFB5
ENSSSCG00000011775	-0.43237	5.3569e-08	1.1503e-06	KLHL24
ENSSSCG00000011794	-0.2005	0.0005724	0.0052219	SENP2
ENSSSCG00000011795	-0.17464	0.0012993	0.010649	IGF2BP2
ENSSSCG00000011798	-0.14023	0.0032623	0.022991	-//-
ENSSSCG00000011803	0.14523	0.00058245	0.0052964	EIF4A2
ENSSSCG00000011810	-0.16622	0.0015457	0.012346	-//-
ENSSSCG00000011813	-0.1339	0.00033732	0.003334	P3H2
ENSSSCG00000011821	-0.78334	0.0054153	0.035038	-//-
ENSSSCG00000011825	-0.13229	0.00031893	0.003173	ATP13A3
ENSSSCG00000011826	0.36033	5.1814e-06	7.709e-05	TMEM44
ENSSSCG00000011849	0.4557	6.1574e-11	1.8865e-09	TNK2
ENSSSCG00000011862	-0.60531	4.9647e-06	7.4185e-05	MUC13
ENSSSCG00000011871	-0.22581	0.00047842	0.0044946	-//-
ENSSSCG00000011874	-2.3747	4.1779e-265	9.1305e-262	PARP14
ENSSSCG00000011876	-1.0461	1.0782e-16	5.1473e-15	DTX3L
ENSSSCG00000011877	-0.29583	1.0368e-06	1.7779e-05	CD86
ENSSSCG00000011882	-0.2731	2.1661e-09	5.6281e-08	GOLGB1
ENSSSCG00000011889	-0.14692	0.0056064	0.036084	GSK3B
ENSSSCG00000011901	-0.14968	0.0080678	0.048362	TMEM39A
ENSSSCG00000011916	-0.25873	1.4983e-08	3.4753e-07	ATP6V1A
ENSSSCG00000011927	-0.25387	2.5696e-06	4.0726e-05	UBE2B
ENSSSCG00000011933	0.24863	4.4777e-05	0.00054433	NECTIN3
ENSSSCG00000011936	0.48983	0.00042687	0.0040817	ZBED2
ENSSSCG00000011942	-0.44726	3.0267e-19	1.7306e-17	CD47
ENSSSCG00000011950	-0.39903	0.0035594	0.024747	NXPE3
ENSSSCG00000011951	-0.98661	1.6553e-126	1.0174e-123	NFKBIZ
ENSSSCG00000011968	-0.3554	0.0014515	0.01171	NIT2
ENSSSCG00000011972	-0.34173	1.7826e-07	3.4888e-06	FILIP1L
ENSSSCG00000011977	0.29457	1.0332e-08	2.4454e-07	-//-
ENSSSCG00000011980	-0.20771	1.6134e-05	0.00021428	CLDND1
ENSSSCG00000011997	-0.26273	0.00013525	0.0014937	CHMP2B
ENSSSCG00000012001	-0.15579	0.0011418	0.0095282	-//-
ENSSSCG00000012006	-0.24936	9.9381e-12	3.2676e-10	ABCC1
ENSSSCG00000012007	-0.23918	4.5701e-07	8.3842e-06	HSPA13
ENSSSCG00000012012	-0.21611	4.1642e-05	0.00050905	-//-
ENSSSCG00000012014	-0.53542	1.1357e-23	8.2431e-22	BTG3
ENSSSCG00000012021	-0.4127	0.00069884	0.0061916	MRPL39
ENSSSCG00000012026	-1.3938	5.7761e-115	3.0705e-112	ADAMTS1
ENSSSCG00000012027	-1.1746	1.3005e-05	0.00017532	ADAMTS5
ENSSSCG00000012029	-0.27063	2.4362e-05	0.00031258	BACH1
ENSSSCG00000012042	-0.16691	0.00075576	0.006645	ATP5O
ENSSSCG00000012050	0.21665	2.2526e-09	5.8453e-08	RCAN1
ENSSSCG00000012051	-0.48075	2.7057e-06	4.2643e-05	RUNX1
ENSSSCG00000012054	0.45623	3.1433e-07	5.877e-06	DOPEY2
ENSSSCG00000012055	-0.55328	9.2738e-12	3.0605e-10	MORC3
ENSSSCG00000012059	0.26952	0.00076422	0.0067134	-//-
ENSSSCG00000012066	-1.2377	0.0012889	0.010576	KCNJ15
ENSSSCG00000012068	-0.30972	2.6404e-05	0.00033658	ETS2
ENSSSCG00000012071	-1.0673	1.5975e-20	1.0039e-18	IGSF5
ENSSSCG00000012074	-0.13814	0.0011016	0.0092144	BACE2
ENSSSCG00000012076	-2.7425	8.3825e-252	0	MX2
ENSSSCG00000012077	-2.5157	3.94e-25	0	MX1
ENSSSCG00000012087	0.23919	0.0017051	0.013404	SLC37A1
ENSSSCG00000012102	0.4291	2.1776e-21	1.4373e-19	TBL1X
ENSSSCG00000012123	-0.38145	1.1454e-09	3.0485e-08	RAB9A
ENSSSCG00000012131	-0.2957	0.00010566	0.0011944	MOSPD2
ENSSSCG00000012132	-1.9887	3.9043e-05	0.00048117	ASB9
ENSSSCG00000012137	0.67018	0.0011606	0.0096602	BMX
ENSSSCG00000012141	1.2547	0.0072517	0.044534	CA5B
ENSSSCG00000012163	-0.2321	3.1329e-06	4.8597e-05	RPS6KA3
ENSSSCG00000012173	-0.56563	3.3392e-54	6.568e-52	SAT1
ENSSSCG00000012202	-0.92648	4.8963e-66	1.2672e-63	-//-
ENSSSCG00000012235	-0.37614	0.00044901	0.0042624	RPGR
ENSSSCG00000012238	-0.81721	8.1911e-23	5.7746e-21	TSPAN7
ENSSSCG00000012241	0.20757	0.0076091	0.046207	BCOR
ENSSSCG00000012252	-0.26813	1.8532e-10	5.3524e-09	DDX3X
ENSSSCG00000012258	-0.48564	2.6204e-10	7.4161e-09	FUNDC1
ENSSSCG00000012262	-0.23855	0.00087567	0.0075443	KDM6A
ENSSSCG00000012277	-0.9095	2.0441e-83	8.0409e-81	TIMP1
ENSSSCG00000012287	-0.18841	0.00085731	0.0074023	TFE3
ENSSSCG00000012293	0.27191	0.0013925	0.011299	PRICKLE3
ENSSSCG00000012294	0.22609	1.7056e-06	2.7956e-05	PLP2
ENSSSCG00000012306	1.1739	0.0063315	0.039711	-//-
ENSSSCG00000012315	0.19895	0.0055941	0.036027	-//-
ENSSSCG00000012322	-0.11075	0.007408	0.04524	KDM5C
ENSSSCG00000012334	0.30284	0.0022993	0.017268	TSR2
ENSSSCG00000012376	-2.4137	0.00036392	0.0035612	GDPD2
ENSSSCG00000012403	-0.12793	0.00078265	0.0068479	OGT
ENSSSCG00000012405	-0.10237	0.0066501	0.041406	RPS4X
ENSSSCG00000012424	-0.26791	0.00056195	0.0051433	ABCB7
ENSSSCG00000012435	-0.26564	1.5116e-07	2.9852e-06	MAGT1
ENSSSCG00000012440	-0.21928	1.2804e-05	0.00017309	PGK1
ENSSSCG00000012542	0.32537	4.2251e-06	6.3866e-05	FAM199X
ENSSSCG00000012547	-2.2086	0.0038506	0.026352	SERPINA7
ENSSSCG00000012548	-0.7159	4.0994e-21	2.6523e-19	MUM1L1
ENSSSCG00000012551	-0.20396	0.00039248	0.0038009	RNF128
ENSSSCG00000012574	-0.36761	3.2107e-09	8.1765e-08	AMMECR1
ENSSSCG00000012576	0.17715	2.8583e-05	0.00036224	CHRDL1
ENSSSCG00000012581	-0.27783	0.0031499	0.022365	NXT2
ENSSSCG00000012583	-0.35336	2.434e-24	1.8343e-22	-//-
ENSSSCG00000012585	0.78028	0.007244	0.044512	DCX
ENSSSCG00000012604	-0.31544	7.6751e-11	2.3261e-09	LAMP2
ENSSSCG00000012619	0.26704	0.0004067	0.003912	2020-09-06
ENSSSCG00000012625	0.17647	0.00042976	0.0041053	PGRMC1
ENSSSCG00000012633	-0.16833	2.8446e-05	0.00036074	IL13RA1
ENSSSCG00000012642	-0.14615	0.0018692	0.014469	STAG2
ENSSSCG00000012655	0.49557	1.2925e-07	2.5809e-06	BCORL1
ENSSSCG00000012686	-0.19318	0.004846	0.031887	MOSPD1
ENSSSCG00000012699	0.41462	5.9283e-15	2.4704e-13	FHL1
ENSSSCG00000012713	-0.30285	5.069e-12	1.716e-10	ATP11C
ENSSSCG00000012727	-0.24766	0.00039385	0.0038123	FMR1
ENSSSCG00000012731	0.2491	9.1034e-05	0.0010465	-//-
ENSSSCG00000012732	0.41999	0.0014496	0.0117	-//-
ENSSSCG00000012741	-0.43213	9.6844e-07	1.668e-05	MAMLD1
ENSSSCG00000012743	-0.36456	9.4932e-12	3.1277e-10	MTMR1
ENSSSCG00000012757	-0.37947	0.00033769	0.003336	CETN2
ENSSSCG00000012784	-0.15079	0.00018189	0.0019443	SSR4
ENSSSCG00000012787	0.32228	5.2266e-06	7.7645e-05	L1CAM
ENSSSCG00000012795	0.32821	5.1538e-13	1.9163e-11	IRAK1
ENSSSCG00000012823	0.30815	2.0795e-09	5.4176e-08	DKC1
ENSSSCG00000012833	0.27153	0.0051482	0.033541	PRKX
ENSSSCG00000012836	0.20345	0.00026917	0.0027375	AP2A2
ENSSSCG00000012838	0.5255	2.8312e-05	0.00035927	TSPAN4
ENSSSCG00000012840	0.25945	4.2515e-11	1.3252e-09	CD151
ENSSSCG00000012842	-0.21935	4.1082e-08	8.9883e-07	-//-
ENSSSCG00000012844	0.44581	1.1811e-12	4.2704e-11	SLC25A22
ENSSSCG00000012846	0.32661	7.482e-11	2.2781e-09	PDDC1
ENSSSCG00000012848	0.5793	1.9255e-12	6.8485e-11	EPS8L2
ENSSSCG00000012849	0.28267	0.00026104	0.0026672	TMEM80
ENSSSCG00000012850	0.36021	1.2724e-12	4.5921e-11	DEAF1
ENSSSCG00000012854	0.39288	0.0064774	0.040549	RASSF7
ENSSSCG00000012856	0.23246	8.4701e-08	1.7629e-06	NAP1L4
ENSSSCG00000012885	0.35522	0.00012605	0.001396	LRP5
ENSSSCG00000012903	0.24874	1.492e-06	2.4773e-05	PITPNM1
ENSSSCG00000012905	0.35286	0.00031688	0.0031574	TMEM134
ENSSSCG00000012912	0.59007	0.00041979	0.0040258	TBC1D10C
ENSSSCG00000012914	0.31629	0.004253	0.028526	RAD9A
ENSSSCG00000012915	-0.1673	0.0027436	0.020041	CLCF1
ENSSSCG00000012917	0.35069	0.0015015	0.012054	ANKRD13D
ENSSSCG00000012918	0.17186	0.0017694	0.013827	ADRBK1
ENSSSCG00000012955	0.2765	1.1471e-07	2.3165e-06	KLC2
ENSSSCG00000012960	-0.69708	0.0049538	0.032457	CST6
ENSSSCG00000012966	-0.21697	0.0015119	0.012123	C11orf68
ENSSSCG00000012967	-0.64943	4.3948e-33	4.6725e-31	FOSL1
ENSSSCG00000012982	0.62126	7.7907e-07	1.3609e-05	-//-
ENSSSCG00000012983	0.30601	4.3547e-08	9.4332e-07	PCNX3
ENSSSCG00000012985	0.30033	0.0016437	0.013	LTBP3
ENSSSCG00000012988	0.40037	3.5347e-07	6.5589e-06	-//-
ENSSSCG00000012999	0.17134	0.0007354	0.0064835	CAPN1
ENSSSCG00000013002	-0.13491	0.00038545	0.0037402	FAU
ENSSSCG00000013017	-0.18062	0.0031284	0.02227	EHD1
ENSSSCG00000013018	0.36629	5.4027e-06	8.002e-05	CDC42BPG
ENSSSCG00000013030	-0.4197	9.9511e-12	3.2676e-10	PRDX5
ENSSSCG00000013034	0.28119	1.9932e-06	3.2374e-05	PLCB3
ENSSSCG00000013035	0.21393	9.3387e-05	0.001071	PPP1R14B
ENSSSCG00000013048	0.36076	3.4856e-06	5.3645e-05	C11orf84
ENSSSCG00000013049	0.92729	3.9789e-08	8.7443e-07	-//-
ENSSSCG00000013050	-0.19406	0.00089416	0.0076896	MARK2
ENSSSCG00000013052	-0.20142	7.071e-06	0.00010189	-//-
ENSSSCG00000013061	0.17009	0.00084561	0.0073109	EML3
ENSSSCG00000013063	0.27252	0.0035965	0.024926	-//-
ENSSSCG00000013064	-0.18953	2.5228e-07	4.799e-06	EEF1G
ENSSSCG00000013072	-0.34104	6.2584e-18	3.2565e-16	FADS2
ENSSSCG00000013073	0.19976	0.00023113	0.0024028	FADS3
ENSSSCG00000013079	0.57659	2.4875e-12	8.7682e-11	DAGLA
ENSSSCG00000013083	0.16563	0.0046556	0.030874	CPSF7
ENSSSCG00000013105	0.32845	0.00016246	0.0017586	CCDC86
ENSSSCG00000013113	0.38744	1.9473e-05	0.00025517	TMEM132A
ENSSSCG00000013114	-0.46641	0.003102	0.022147	SLC15A3
ENSSSCG00000013119	-0.36007	1.1363e-06	1.9235e-05	STX3
ENSSSCG00000013145	0.89714	2.3285e-12	8.2224e-11	DTX4
ENSSSCG00000013146	-0.57764	1.5751e-25	1.2802e-23	FAM111A
ENSSSCG00000013147	-0.81866	3.1439e-17	1.5735e-15	FAM111B
ENSSSCG00000013174	-0.13084	0.0015532	0.012398	CTNND1
ENSSSCG00000013181	-0.53016	8.639e-31	8.2485e-29	SERPING1
ENSSSCG00000013223	0.29621	6.5221e-07	1.1609e-05	-//-
ENSSSCG00000013235	-0.23884	0.001147	0.0095677	MADD
ENSSSCG00000013237	-0.53726	0.0070371	0.043458	SPI1
ENSSSCG00000013241	-0.29727	6.2094e-12	2.0842e-10	NR1H3
ENSSSCG00000013242	-0.49047	3.2549e-17	1.6208e-15	ACP2
ENSSSCG00000013249	0.16218	0.00071018	0.0062837	-//-
ENSSSCG00000013252	-0.75185	1.2368e-09	3.2831e-08	F2
ENSSSCG00000013259	0.35177	3.3293e-10	9.3416e-09	DGKZ
ENSSSCG00000013269	0.40738	6.0256e-08	1.2827e-06	MAPK8IP1
ENSSSCG00000013296	-1.1146	3.663e-06	5.6156e-05	SLC1A2
ENSSSCG00000013297	-0.59245	2.868e-60	6.4841e-58	CD44
ENSSSCG00000013298	-0.46763	6.9105e-27	5.9877e-25	PDHX
ENSSSCG00000013299	-0.36165	2.1856e-08	4.9525e-07	APIP
ENSSSCG00000013300	-0.13986	0.0032584	0.022971	EHF
ENSSSCG00000013303	-0.50506	1.1421e-19	6.8699e-18	ABTB2
ENSSSCG00000013304	0.32943	2.8154e-09	7.2388e-08	NAT10
ENSSSCG00000013313	-0.91466	2.1217e-12	7.5191e-11	PRRG4
ENSSSCG00000013318	0.2715	2.8784e-10	8.1344e-09	RCN1
ENSSSCG00000013351	-0.65388	4.9683e-07	9.0651e-06	-//-
ENSSSCG00000013366	-0.27648	1.1425e-13	4.4236e-12	LDHA
ENSSSCG00000013367	-0.18008	0.0029599	0.021349	GTF2H1
ENSSSCG00000013369	-0.88791	5.437e-42	7.9806e-40	SAA1
ENSSSCG00000013370	-1.7523	5.4434e-35	6.1888e-33	-//-
ENSSSCG00000013380	-0.49284	8.5781e-16	3.8086e-14	NUCB2
ENSSSCG00000013381	-0.16469	5.7557e-05	0.00068988	RPS13
ENSSSCG00000013391	-0.16301	0.0034942	0.024354	PSMA1
ENSSSCG00000013393	-0.49019	0.0019549	0.015049	-//-
ENSSSCG00000013400	0.32913	0.0022048	0.016665	-//-
ENSSSCG00000013408	-0.66738	6.349e-19	3.5884e-17	ADM
ENSSSCG00000013410	0.28778	5.6083e-06	8.2691e-05	SWAP70
ENSSSCG00000013418	-0.52473	8.8639e-05	0.001022	CFD
ENSSSCG00000013423	0.2239	0.006002	0.038021	WDR18
ENSSSCG00000013424	0.51225	3.0324e-14	1.2197e-12	-//-
ENSSSCG00000013425	0.60492	6.8336e-13	2.5171e-11	MISP
ENSSSCG00000013435	0.37922	3.3031e-10	9.2813e-09	MBD3
ENSSSCG00000013437	0.36398	0.00028709	0.0028914	TCF3
ENSSSCG00000013460	-0.13153	0.0013827	0.011233	OAZ1
ENSSSCG00000013468	0.29711	0.00047739	0.0044905	THOP1
ENSSSCG00000013475	0.1733	0.00023959	0.0024763	NCLN
ENSSSCG00000013501	-0.52855	3.6523e-12	1.2625e-10	CREB3L3
ENSSSCG00000013506	-0.51764	0.00012362	0.0013737	STAP2
ENSSSCG00000013509	0.31696	0.00040198	0.0038795	CHAF1A
ENSSSCG00000013517	0.32891	0.00010537	0.0011932	UHRF1
ENSSSCG00000013538	0.21215	2.0821e-06	3.3706e-05	KHSRP
ENSSSCG00000013545	0.59164	1.2071e-13	4.6461e-12	TUBB4A
ENSSSCG00000013547	0.42044	0.0003156	0.0031463	CRB3
ENSSSCG00000013551	-0.60041	7.6399e-65	1.9265e-62	C3
ENSSSCG00000013564	0.44853	3.7902e-07	7.0065e-06	INSR
ENSSSCG00000013572	0.20941	0.00097496	0.0082944	PNPLA6
ENSSSCG00000013583	0.38734	0.00038421	0.0037319	CAMSAP3
ENSSSCG00000013586	0.28748	0.00064817	0.0057923	LRRC8E
ENSSSCG00000013589	0.25651	0.0048511	0.031891	SNAPC2
ENSSSCG00000013595	-0.8563	1.0939e-94	4.89e-92	CERS4
ENSSSCG00000013597	-0.21176	2.5952e-07	4.9035e-06	RPS28
ENSSSCG00000013618	0.56689	6.1504e-10	1.6778e-08	EPOR
ENSSSCG00000013633	0.1691	0.002622	0.019301	CARM1
ENSSSCG00000013639	0.31616	3.2919e-07	6.1315e-06	SLC44A2
ENSSSCG00000013648	0.12619	0.0037531	0.02582	TYK2
ENSSSCG00000013654	-2.0543	0.00029376	0.0029539	ICAM4
ENSSSCG00000013655	-0.71164	3.9058e-76	1.2391e-73	ICAM1
ENSSSCG00000013659	0.40046	5.9726e-13	2.2082e-11	DNMT1
ENSSSCG00000013662	0.18398	0.0046689	0.030951	PPAN
ENSSSCG00000013664	-0.42173	0.00047913	0.0044946	C19orf66
ENSSSCG00000013670	0.26572	0.00067186	0.0059796	FBXL12
ENSSSCG00000013746	-0.14323	0.00012496	0.0013862	CALR
ENSSSCG00000013751	0.2923	2.6156e-06	4.1355e-05	NACC1
ENSSSCG00000013758	-0.32823	2.4095e-06	3.8375e-05	ZSWIM4
ENSSSCG00000013763	0.16561	0.0058293	0.037214	DCAF15
ENSSSCG00000013768	0.23935	3.6042e-05	0.00044684	MISP3
ENSSSCG00000013773	0.37868	0.0013648	0.011111	ADGRL1
ENSSSCG00000013775	0.12668	0.006664	0.041453	ADGRE5
ENSSSCG00000013779	0.49862	3.4013e-15	1.4512e-13	-//-
ENSSSCG00000013780	-0.65742	7.7445e-19	4.3398e-17	TECR
ENSSSCG00000013783	0.454	5.0421e-11	1.5618e-09	-//-
ENSSSCG00000013784	-0.40164	6.9136e-07	1.2207e-05	-//-
ENSSSCG00000013829	0.33867	4.2903e-05	0.00052252	SYDE1
ENSSSCG00000013835	1.0257	0.0046225	0.030675	CASP14
ENSSSCG00000013837	0.26528	0.00036635	0.0035814	AKAP8
ENSSSCG00000013871	0.36569	0.0079718	0.047935	HAUS8
ENSSSCG00000013873	0.59508	8.3287e-15	3.4415e-13	NR2F6
ENSSSCG00000013883	0.35968	9.166e-19	5.1072e-17	COLGALT1
ENSSSCG00000013884	0.22687	0.0024016	0.01792	MAP1S
ENSSSCG00000013889	-0.14251	0.00024859	0.0025559	RPL18A
ENSSSCG00000013900	0.43077	4.0076e-09	9.9905e-08	-//-
ENSSSCG00000013901	-0.17199	0.0030088	0.021622	IFI30
ENSSSCG00000013907	-0.26207	7.6392e-11	2.3188e-09	-//-
ENSSSCG00000013919	0.46581	4.1738e-10	1.1595e-08	HOMER3
ENSSSCG00000013927	0.27426	0.0021202	0.016129	ARMC6
ENSSSCG00000013938	0.26736	1.1133e-09	2.9673e-08	GATAD2A
ENSSSCG00000013940	-0.73685	8.0637e-37	1.0102e-34	NLRP3
ENSSSCG00000013976	0.98154	1.0154e-06	1.7428e-05	-//-
ENSSSCG00000013994	0.31846	0.0002345	0.0024314	-//-
ENSSSCG00000014014	0.19415	1.5467e-05	0.00020569	TBC1D9B
ENSSSCG00000014016	-0.39392	4.7039e-27	4.1121e-25	SQSTM1
ENSSSCG00000014017	0.21839	1.3971e-05	0.00018753	MGAT4B
ENSSSCG00000014022	-0.1079	0.0075385	0.045825	HNRNPH1
ENSSSCG00000014058	-0.24493	0.00018522	0.0019756	CLTB
ENSSSCG00000014061	0.20908	0.0049036	0.03216	THOC3
ENSSSCG00000014071	-0.31649	6.3659e-15	2.6416e-13	BTF3
ENSSSCG00000014072	0.29007	4.6163e-12	1.5709e-10	ENC1
ENSSSCG00000014080	-0.35282	1.3685e-15	5.955e-14	HMGCR
ENSSSCG00000014133	-0.17542	7.6453e-06	0.00010905	RPS23
ENSSSCG00000014156	-0.65807	1.3733e-63	3.3348e-61	ARRDC3
ENSSSCG00000014167	-0.70627	4.7738e-18	2.5446e-16	-
ENSSSCG00000014168	-0.4546	5.2157e-07	9.4638e-06	ELL2
ENSSSCG00000014171	-0.30215	7.9907e-05	0.00092814	ERAP1
ENSSSCG00000014172	-1.239	3.2134e-09	8.1765e-08	-//-
ENSSSCG00000014184	-0.45908	3.0532e-15	1.3055e-13	PAM
ENSSSCG00000014197	0.32306	6.9475e-05	0.00081875	SLC25A46
ENSSSCG00000014224	-1.0492	1.7448e-10	5.0692e-09	SEMA6A
ENSSSCG00000014232	0.38795	6.6768e-12	2.2334e-10	LOX
ENSSSCG00000014240	-0.22827	0.0019413	0.014962	CSNK1G3
ENSSSCG00000014248	0.3205	2.0363e-07	3.9382e-06	LMNB1
ENSSSCG00000014249	-0.66345	7.2135e-19	4.0654e-17	2020-03-03
ENSSSCG00000014258	-0.12414	0.0068811	0.042642	ISOC1
ENSSSCG00000014277	-0.69246	9.2287e-60	2.0627e-57	IRF1
ENSSSCG00000014280	0.25902	3.6552e-06	5.6079e-05	RAD50
ENSSSCG00000014292	0.13253	0.00079589	0.0069483	HSPA4
ENSSSCG00000014296	0.17137	6.1261e-05	0.00072983	VDAC1
ENSSSCG00000014298	-0.13299	0.0068239	0.042314	PPP2CA
ENSSSCG00000014303	-0.35133	1.2479e-06	2.0925e-05	JADE2
ENSSSCG00000014304	-0.17345	0.0025614	0.018897	SEC24A
ENSSSCG00000014313	2.371	0.00025266	0.0025923	-//-
ENSSSCG00000014316	0.19097	1.4204e-05	0.00019019	TGFBI
ENSSSCG00000014327	-0.21087	0.0034441	0.02409	BRD8
ENSSSCG00000014335	0.55684	4.2701e-09	1.0618e-07	REEP2
ENSSSCG00000014336	-0.69294	1.7498e-46	2.7756e-44	EGR1
ENSSSCG00000014338	-0.11043	0.0020075	0.0154	HSPA9
ENSSSCG00000014339	-0.16398	9.3248e-06	0.00012934	CTNNA1
ENSSSCG00000014343	-0.1871	1.5168e-05	0.00020199	-//-
ENSSSCG00000014361	-0.46194	2.3301e-21	1.5328e-19	CYSTM1
ENSSSCG00000014362	-0.36836	7.9856e-10	2.1575e-08	HBEGF
ENSSSCG00000014366	-0.49303	1.1092e-08	2.6098e-07	APBB3
ENSSSCG00000014368	-0.97725	2.097e-05	0.00027206	-//-
ENSSSCG00000014369	-0.71216	2.0652e-36	2.5075e-34	CD14
ENSSSCG00000014370	-0.36129	4.3582e-13	1.6235e-11	TMCO6
ENSSSCG00000014375	-0.18136	0.0070314	0.043436	HARS
ENSSSCG00000014387	0.16399	0.0035926	0.024916	DIAPH1
ENSSSCG00000014388	0.16212	0.0062079	0.039073	HDAC3
ENSSSCG00000014391	0.44632	1.5528e-08	3.5889e-07	ARAP3
ENSSSCG00000014392	-0.28485	4.2076e-06	6.3709e-05	-//-
ENSSSCG00000014401	-0.36574	1.3164e-17	6.7254e-16	NR3C1
ENSSSCG00000014426	-1.5557	6.7605e-22	4.5695e-20	SPINK9
ENSSSCG00000014433	0.27641	6.2644e-05	0.00074495	PCYOX1L
ENSSSCG00000014435	-0.14702	0.00040672	0.003912	CSNK1A1
ENSSSCG00000014437	0.86045	8.3993e-06	0.00011784	PPARGC1B
ENSSSCG00000014439	0.40247	0.0041616	0.0281	-//-
ENSSSCG00000014440	0.26047	0.00017546	0.0018838	-//-
ENSSSCG00000014450	0.45977	7.9623e-06	0.00011287	TCOF1
ENSSSCG00000014540	-0.52267	1.6031e-50	2.7904e-48	-//-
ENSSSCG00000014556	0.22105	0.0075017	0.045658	BET1L
ENSSSCG00000014557	0.23842	0.0005263	0.0048616	RIC8A
ENSSSCG00000014564	-2.7797	2.9677e-14	1.1962e-12	IFITM1
ENSSSCG00000014565	-3.1994	7.2968e-187	1.104e-183	-//-
ENSSSCG00000014567	0.31483	1.0467e-05	0.00014367	TRIM66
ENSSSCG00000014618	-2.0594	7.4677e-17	3.6178e-15	-//-
ENSSSCG00000014625	0.49982	0.0077556	0.046937	TRIM3
ENSSSCG00000014626	-1.2655	7.7813e-05	0.00090777	HPX
ENSSSCG00000014670	-0.28223	7.4481e-05	0.00087252	TRIM5
ENSSSCG00000014672	-1.4486	6.5889e-11	2.0124e-09	TRIM6
ENSSSCG00000014780	-0.49137	6.2033e-09	1.5138e-07	TRIM21
ENSSSCG00000014792	0.24552	0.0018425	0.014279	STIM1
ENSSSCG00000014802	0.18829	3.0154e-05	0.00038068	NUMA1
ENSSSCG00000014816	0.33908	0.00051619	0.0047914	-//-
ENSSSCG00000014817	-0.20225	1.7947e-06	2.9344e-05	ARAP1
ENSSSCG00000014822	0.30321	0.0072097	0.044343	-//-
ENSSSCG00000014832	-1.068	0.0047727	0.031522	DNAJB13
ENSSSCG00000014840	0.88873	0.00040224	0.0038801	P4HA3
ENSSSCG00000014850	-0.13407	0.0034697	0.024235	SPCS2
ENSSSCG00000014851	0.51512	1.7891e-05	0.00023618	SLCO2B1
ENSSSCG00000014853	0.35924	0.0001908	0.0020264	GDPD5
ENSSSCG00000014855	-0.24107	8.5471e-11	2.5784e-09	RPS3
ENSSSCG00000014859	0.34234	8.7182e-17	4.1722e-15	-//-
ENSSSCG00000014869	0.30878	5.8868e-09	1.4437e-07	LRRC32
ENSSSCG00000014871	0.35633	7.4962e-08	1.5635e-06	TSKU
ENSSSCG00000014891	-0.88012	1.9505e-05	0.00025542	-//-
ENSSSCG00000014901	0.15579	0.0018237	0.014161	PCF11
ENSSSCG00000014913	-0.13262	0.0013372	0.0109	-
ENSSSCG00000014921	-0.20489	0.00013307	0.0014704	PRSS23
ENSSSCG00000014924	-0.33874	1.4596e-11	4.7144e-10	CTSC
ENSSSCG00000014976	-0.98336	1.5629e-34	1.7368e-32	ARHGAP42
ENSSSCG00000014980	0.50172	0.0019955	0.015326	C11orf70
ENSSSCG00000014982	-0.74408	0.002579	0.019018	MMP7
ENSSSCG00000014997	-1.0791	1.2474e-92	5.4524e-90	CASP4
ENSSSCG00000015001	0.46794	8.6346e-17	4.1423e-15	SLC35F2
ENSSSCG00000015009	0.22759	0.0036728	0.025321	KDELC2
ENSSSCG00000015027	0.81499	0.0004967	0.0046235	-//-
ENSSSCG00000015034	-0.21949	1.3682e-05	0.00018395	SDHD
ENSSSCG00000015037	-0.24432	4.245e-05	0.00051796	IL18
ENSSSCG00000015040	-0.25194	1.6978e-05	0.00022488	PTS
ENSSSCG00000015041	-1.415	4.1546e-17	2.0583e-15	-//-
ENSSSCG00000015065	-0.31184	0.00042382	0.0040565	BUD13
ENSSSCG00000015066	0.16439	0.0017973	0.013978	ZPR1
ENSSSCG00000015072	0.26178	9.2822e-05	0.0010658	PCSK7
ENSSSCG00000015073	0.17788	2.6537e-05	0.00033806	TAGLN
ENSSSCG00000015085	-0.6103	7.2109e-13	2.6461e-11	IL10RA
ENSSSCG00000015091	-0.90282	2.191e-59	4.8421e-57	MPZL2
ENSSSCG00000015099	0.45892	3.3063e-09	8.3912e-08	-//-
ENSSSCG00000015103	-0.23221	9.7498e-09	2.3188e-07	-//-
ENSSSCG00000015111	0.31351	3.1816e-06	4.9237e-05	C2CD2L
ENSSSCG00000015112	0.26097	0.0081956	0.048982	HINFP
ENSSSCG00000015113	1.1109	0.00042997	0.0041054	ABCG4
ENSSSCG00000015114	0.40461	1.1437e-06	1.9335e-05	NLRX1
ENSSSCG00000015135	-0.57543	1.6916e-38	2.2634e-36	-//-
ENSSSCG00000015136	0.2539	0.00169	0.013307	UBASH3B
ENSSSCG00000015175	-1.1245	4.5115e-37	5.7998e-35	VWA5A
ENSSSCG00000015227	-0.12075	0.002272	0.017095	SRPRA
ENSSSCG00000015232	0.24399	0.00019534	0.0020668	ST3GAL4
ENSSSCG00000015235	-0.21477	4.363e-05	0.00053103	ETS1
ENSSSCG00000015238	0.24752	0.00094483	0.0080835	ARHGAP32
ENSSSCG00000015252	0.26187	0.00048569	0.0045367	SNX19
ENSSSCG00000015255	-1.0784	0.0027729	0.020223	-//-
ENSSSCG00000015270	0.81037	1.2024e-07	2.4183e-06	FMOD
ENSSSCG00000015273	0.61072	1.5621e-26	1.3359e-24	-//-
ENSSSCG00000015274	-0.25246	3.8061e-05	0.00047024	ZBED6
ENSSSCG00000015283	0.66278	4.1248e-05	0.00050517	PIK3C2B
ENSSSCG00000015287	0.64667	0.0049636	0.032499	TMCC2
ENSSSCG00000015298	-0.31666	1.585e-08	3.6505e-07	SRI
ENSSSCG00000015299	-2.183	1.1196e-11	3.6581e-10	STEAP4
ENSSSCG00000015301	-0.22449	0.0031049	0.022159	STEAP1B
ENSSSCG00000015303	-0.52921	1.5864e-07	3.1266e-06	-//-
ENSSSCG00000015307	-0.41591	3.0354e-08	6.7538e-07	-//-
ENSSSCG00000015311	-0.29524	1.0254e-07	2.0957e-06	CYP51A1
ENSSSCG00000015317	-0.19273	0.005262	0.034158	FAM133B
ENSSSCG00000015318	-0.27779	3.8076e-14	1.5222e-12	-//-
ENSSSCG00000015351	-0.31005	7.3193e-06	0.00010501	TMEM106B
ENSSSCG00000015375	-0.4941	0.005878	0.037464	ITGB8
ENSSSCG00000015380	0.43299	2.8246e-07	5.3165e-06	CDCA7L
ENSSSCG00000015393	-0.29347	0.001736	0.013598	DMTF1
ENSSSCG00000015404	-0.40753	1.3923e-12	5.0065e-11	-//-
ENSSSCG00000015407	-1.1045	4.503e-09	1.1169e-07	GNAI1
ENSSSCG00000015434	-0.47095	6.531e-16	2.9328e-14	-//-
ENSSSCG00000015435	-0.40816	4.7794e-10	1.3222e-08	NAMPT
ENSSSCG00000015444	0.20328	7.0027e-09	1.6965e-07	LAMB1
ENSSSCG00000015446	-0.32395	2.8792e-06	4.5053e-05	-//-
ENSSSCG00000015476	-0.59652	4.3076e-26	3.6363e-24	CHI3L1
ENSSSCG00000015519	0.34604	1.099e-07	2.2285e-06	RASAL2
ENSSSCG00000015531	-0.22764	0.0010854	0.0091075	-//-
ENSSSCG00000015535	0.48472	1.2043e-05	0.00016404	QSOX1
ENSSSCG00000015537	-0.30019	2.4926e-07	4.7599e-06	XPR1
ENSSSCG00000015549	-0.73145	2.3198e-09	5.9959e-08	RNASEL
ENSSSCG00000015556	0.37227	0.0076383	0.046327	-//-
ENSSSCG00000015560	-0.18608	2.5436e-05	0.00032551	ARPC5
ENSSSCG00000015565	-0.25218	1.7474e-05	0.00023083	C1orf21
ENSSSCG00000015594	-0.70654	4.8903e-38	6.4992e-36	-//-
ENSSSCG00000015595	-0.39849	2.7959e-23	2.007e-21	ATF3
ENSSSCG00000015613	0.42252	0.0061321	0.038745	C1orf74
ENSSSCG00000015616	-0.19123	2.3287e-06	3.7147e-05	HSD11B1
ENSSSCG00000015621	0.58075	4.8055e-05	0.00058165	-//-
ENSSSCG00000015631	0.31467	6.8542e-12	2.2889e-10	GRB10
ENSSSCG00000015637	-0.17971	0.00048731	0.0045469	SEC61G
ENSSSCG00000015644	-0.49099	1.5368e-14	6.2974e-13	IKBKE
ENSSSCG00000015647	-0.54261	9.7692e-08	2.0078e-06	RASSF5
ENSSSCG00000015648	-0.17419	0.0024344	0.01813	EIF2D
ENSSSCG00000015649	-0.32327	0.003605	0.024942	-//-
ENSSSCG00000015653	-1.7381	1.4153e-38	1.9067e-36	IL19
ENSSSCG00000015654	-2.8406	0	1.0315e-305	IL20
ENSSSCG00000015664	-0.35322	2.651e-11	8.383e-10	CD55
ENSSSCG00000015720	0.2485	0.0036064	0.024942	BIN1
ENSSSCG00000015721	0.21193	0.006663	0.041453	ERCC3
ENSSSCG00000015729	0.23069	0.0073725	0.045062	TSN
ENSSSCG00000015770	-0.26238	0.0079578	0.047881	VEGFC
ENSSSCG00000015780	0.41791	0.001439	0.011624	STOX2
ENSSSCG00000015781	-0.54742	9.1088e-11	2.7395e-09	-//-
ENSSSCG00000015782	-0.60637	4.8928e-14	1.9403e-12	IRF2
ENSSSCG00000015783	-0.20886	5.8339e-05	0.00069755	CASP3
ENSSSCG00000015784	-0.9288	3.5132e-137	2.6577e-134	ACSL1
ENSSSCG00000015790	-0.3969	0.00020059	0.0021144	SLC25A4
ENSSSCG00000015814	0.30064	0.00062316	0.0056096	TACC1
ENSSSCG00000015815	-0.14757	0.0065439	0.040861	FGFR1
ENSSSCG00000015823	-0.5413	2.0736e-10	5.954e-09	-//-
ENSSSCG00000015834	-0.88815	1.7774e-22	1.2353e-20	RNF122
ENSSSCG00000015840	0.27307	0.0032577	0.022971	WRN
ENSSSCG00000015844	-0.18509	0.0068181	0.042291	GSR
ENSSSCG00000015845	0.1948	0.001054	0.0088894	GTF2E2
ENSSSCG00000015846	-0.33017	2.2474e-10	6.4156e-09	RBPMS
ENSSSCG00000015849	-0.13594	0.0053178	0.034474	SARAF
ENSSSCG00000015850	0.55772	4.6588e-22	3.1817e-20	DUSP4
ENSSSCG00000015859	0.21646	0.0059315	0.037708	SAP130
ENSSSCG00000015862	0.65007	0.00095828	0.0081878	LIMS2
ENSSSCG00000015864	-0.3217	0.004007	0.027255	-//-
ENSSSCG00000015872	-0.8384	1.0669e-33	1.153e-31	GPD2
ENSSSCG00000015880	0.16359	0.0071396	0.044008	-//-
ENSSSCG00000015882	-0.31275	2.8206e-06	4.4206e-05	BAZ2B
ENSSSCG00000015883	-0.19601	7.2287e-05	0.00084935	2020-03-07
ENSSSCG00000015886	-0.82189	3.7956e-07	7.0098e-06	-//-
ENSSSCG00000015894	0.36118	1.4429e-16	6.7571e-15	DPP4
ENSSSCG00000015897	-0.97611	2.0222e-56	4.1868e-54	IFIH1
ENSSSCG00000015955	0.34218	9.6137e-20	5.8004e-18	ITGA6
ENSSSCG00000015958	-0.25914	0.00037533	0.0036582	PDK1
ENSSSCG00000015960	-0.18936	0.0072522	0.044534	-//-
ENSSSCG00000015961	0.56027	1.9852e-19	1.1587e-17	CDCA7
ENSSSCG00000015982	0.51061	2.8253e-05	0.00035875	HOXD9
ENSSSCG00000015985	0.49121	0.0022124	0.016705	HOXD3
ENSSSCG00000015986	0.31917	0.0021336	0.016222	HOXD1
ENSSSCG00000015987	-0.34299	2.359e-11	7.4717e-10	NFE2L2
ENSSSCG00000015988	-0.15676	0.00020294	0.002138	HNRNPA3
ENSSSCG00000016027	-0.40551	2.47e-19	1.4209e-17	ITGAV
ENSSSCG00000016035	-0.35581	1.131e-05	0.00015437	COL5A2
ENSSSCG00000016052	-0.27051	7.5784e-09	1.8267e-07	MFSD6
ENSSSCG00000016053	-0.95356	6.9938e-05	0.00082322	NEMP2
ENSSSCG00000016056	-0.13839	0.0017371	0.013602	GLS
ENSSSCG00000016057	-1.4724	3.7542e-113	1.9432e-110	STAT1
ENSSSCG00000016061	-0.33532	3.2062e-17	1.6006e-15	-//-
ENSSSCG00000016062	-0.28974	4.2599e-05	0.00051917	NABP1
ENSSSCG00000016074	0.20336	0.00020785	0.0021851	-//-
ENSSSCG00000016076	-0.411	6.8821e-08	1.4462e-06	COQ10B
ENSSSCG00000016077	-0.24706	2.3964e-10	6.8115e-09	HSPD1
ENSSSCG00000016078	-0.41583	2.0737e-14	8.3926e-13	HSPE1
ENSSSCG00000016079	-0.32606	8.8297e-05	0.0010192	-//-
ENSSSCG00000016094	-0.28676	7.5253e-14	2.9544e-12	BZW1
ENSSSCG00000016099	-0.5026	7.5253e-05	0.00087999	-//-
ENSSSCG00000016101	-0.59691	6.1153e-41	8.6534e-39	CFLAR
ENSSSCG00000016106	-0.6053	1.463e-09	3.8471e-08	-//-
ENSSSCG00000016119	0.16649	0.0014076	0.011403	RAPH1
ENSSSCG00000016128	-0.14645	8.1601e-05	0.00094579	EEF1B2
ENSSSCG00000016159	-0.61469	1.5962e-37	2.0791e-35	-//-
ENSSSCG00000016174	0.1226	0.00032685	0.0032486	FN1
ENSSSCG00000016178	-0.53295	0.0035337	0.024595	-//-
ENSSSCG00000016183	-0.41201	0.0015747	0.012549	-//-
ENSSSCG00000016186	-0.17786	0.00054224	0.0049955	-//-
ENSSSCG00000016187	-0.57857	0.0073471	0.044991	-
ENSSSCG00000016206	0.25689	1.3724e-06	2.2915e-05	CNPPD1
ENSSSCG00000016207	0.21106	0.00026944	0.0027389	FAM134A
ENSSSCG00000016210	0.22912	0.0041354	0.02799	ABCB6
ENSSSCG00000016217	0.21728	0.0045174	0.030057	DNAJB2
ENSSSCG00000016223	0.25508	0.0073601	0.045014	ACSL3
ENSSSCG00000016233	-0.31054	7.1084e-12	2.3697e-10	SERPINE2
ENSSSCG00000016243	-0.24388	0.0045432	0.030199	RHBDD1
ENSSSCG00000016247	-2.093	0.0029485	0.021282	TM4SF20
ENSSSCG00000016248	-0.43902	2.7664e-22	1.9025e-20	AGFG1
ENSSSCG00000016254	-2.3366	0	0	CCL20
ENSSSCG00000016255	-1.2107	9.4909e-05	0.0010866	DAW1
ENSSSCG00000016261	-0.94358	1.4516e-18	7.9975e-17	-//-
ENSSSCG00000016262	-1.0386	1.2476e-65	3.1869e-63	SP140
ENSSSCG00000016263	-0.78123	4.4413e-17	2.1894e-15	-//-
ENSSSCG00000016266	-0.21495	2.4639e-06	3.9146e-05	-//-
ENSSSCG00000016291	0.22991	0.0028106	0.020467	-//-
ENSSSCG00000016302	0.30706	1.1149e-06	1.8936e-05	-//-
ENSSSCG00000016308	-0.82612	0.00064715	0.0057858	-//-
ENSSSCG00000016312	-0.67792	7.2053e-08	1.5093e-06	-//-
ENSSSCG00000016317	0.32858	7.8056e-06	0.00011095	-//-
ENSSSCG00000016331	-0.62008	0.00089116	0.0076695	RAMP1
ENSSSCG00000016340	0.30004	0.0028671	0.020771	ASB1
ENSSSCG00000016342	0.84177	0.00039483	0.0038199	HES6
ENSSSCG00000016364	0.34483	0.00014306	0.001571	GPC1
ENSSSCG00000016367	0.40876	1.2932e-05	0.00017458	RNPEPL1
ENSSSCG00000016370	0.12395	0.0014956	0.012016	2020-09-02
ENSSSCG00000016373	0.55364	2.0384e-07	3.9385e-06	-//-
ENSSSCG00000016396	-1.1561	2.1211e-17	1.0697e-15	TNFAIP6
ENSSSCG00000016436	-0.1586	0.0065265	0.040801	CHPF2
ENSSSCG00000016438	-0.46201	3.7345e-16	1.7003e-14	NUB1
ENSSSCG00000016444	-0.21091	0.0011614	0.0096633	TMEM176B
ENSSSCG00000016451	-0.82416	5.1166e-21	3.2781e-19	GIMAP1
ENSSSCG00000016459	-0.24734	2.2814e-09	5.9122e-08	EPHA1
ENSSSCG00000016464	0.17527	0.0059067	0.037586	CASP2
ENSSSCG00000016497	-0.40439	9.6253e-07	1.6598e-05	DENND2A
ENSSSCG00000016498	-0.32035	2.7613e-09	7.1183e-08	MKRN1
ENSSSCG00000016502	-2.3268	5.0334e-34	5.5001e-32	-//-
ENSSSCG00000016512	-0.67404	7.1511e-37	9.0164e-35	ZC3HAV1
ENSSSCG00000016529	-0.76592	0.0032811	0.023106	AGBL3
ENSSSCG00000016530	-1.7488	1.4152e-10	4.167e-09	TMEM140
ENSSSCG00000016535	0.20106	4.2973e-06	6.4819e-05	CALD1
ENSSSCG00000016553	-0.20306	0.0029559	0.021328	COPG2
ENSSSCG00000016554	-1.0604	2.2153e-11	7.0506e-10	MEST
ENSSSCG00000016555	-1.568	0.00034053	0.003359	-//-
ENSSSCG00000016564	-0.17152	0.004231	0.028413	UBE2H
ENSSSCG00000016573	0.74383	0.0010397	0.0087813	IRF5
ENSSSCG00000016574	0.37786	2.3494e-05	0.00030223	KCP
ENSSSCG00000016578	0.44807	2.9469e-21	1.9257e-19	FLNC
ENSSSCG00000016581	0.30272	6.256e-06	9.0978e-05	CALU
ENSSSCG00000016584	-0.41525	1.4709e-10	4.3245e-09	-//-
ENSSSCG00000016585	0.43571	5.63e-13	2.0894e-11	IMPDH1
ENSSSCG00000016590	0.18902	3.009e-05	0.00038012	SND1
ENSSSCG00000016613	-0.5523	2.3489e-18	1.2869e-16	AASS
ENSSSCG00000016619	-0.3433	0.0023324	0.017497	ING3
ENSSSCG00000016626	-1.4298	0.00017335	0.0018662	CFTR
ENSSSCG00000016629	-0.41118	0.00027161	0.0027576	-//-
ENSSSCG00000016638	-0.51779	3.194e-13	1.2058e-11	MDFIC
ENSSSCG00000016639	0.60923	0.0059144	0.037611	FOXP2
ENSSSCG00000016653	-0.18929	0.00017121	0.0018483	DNAJB9
ENSSSCG00000016658	0.23164	0.0017128	0.013449	ANLN
ENSSSCG00000016678	0.41537	1.1752e-07	2.366e-06	NOD1
ENSSSCG00000016684	0.69233	4.8019e-36	5.6897e-34	SCRN1
ENSSSCG00000016690	-0.28379	0.0039064	0.026679	-//-
ENSSSCG00000016692	-0.12884	0.0082546	0.049229	-//-
ENSSSCG00000016705	0.42391	2.2078e-06	3.5537e-05	HOXA3
ENSSSCG00000016709	-0.28697	2.2372e-05	0.0002893	SNX10
ENSSSCG00000016714	-0.1942	1.0018e-06	1.7225e-05	CYCS
ENSSSCG00000016720	-0.70012	2.6835e-11	8.472e-10	PGAM2
ENSSSCG00000016721	0.1186	0.0072269	0.044434	DBNL
ENSSSCG00000016723	0.35703	0.00086182	0.0074347	URGCP
ENSSSCG00000016732	0.20946	0.0010912	0.009137	-//-
ENSSSCG00000016773	0.25159	0.0012883	0.010576	ZNF282
ENSSSCG00000016775	0.30435	0.00078906	0.0068947	ZNF777
ENSSSCG00000016795	0.1527	3.3243e-05	0.00041593	-//-
ENSSSCG00000016832	-0.85163	1.6086e-19	9.4731e-18	IL7R
ENSSSCG00000016835	0.51523	0.0030046	0.0216	SKP2
ENSSSCG00000016850	-0.16884	0.00056941	0.0051971	LIFR
ENSSSCG00000016851	-0.34869	2.1617e-11	6.8911e-10	OSMR
ENSSSCG00000016872	-0.20412	0.0031355	0.02229	HMGCS1
ENSSSCG00000016882	-0.38046	1.2412e-14	5.1182e-13	PARP8
ENSSSCG00000016887	-0.28684	2.117e-15	9.1313e-14	ITGA2
ENSSSCG00000016898	0.53793	0.0033887	0.023779	-//-
ENSSSCG00000016920	-0.23277	0.0029669	0.021384	MIER3
ENSSSCG00000016922	-0.39963	1.2989e-05	0.00017523	GPBP1
ENSSSCG00000016925	0.18118	0.00042166	0.0040408	PLK2
ENSSSCG00000016929	0.16837	0.0021901	0.016581	PDE4D
ENSSSCG00000016943	0.67272	0.0023898	0.017846	ADAMTS6
ENSSSCG00000016970	-0.16275	0.0025153	0.01861	-//-
ENSSSCG00000016974	0.10213	0.0048208	0.031755	MAP1B
ENSSSCG00000016981	0.18923	0.0024585	0.018275	CPEB4
ENSSSCG00000016983	0.52296	2.4427e-41	3.507e-39	STC2
ENSSSCG00000016986	-0.41289	0.00024421	0.0025188	CREBRF
ENSSSCG00000016988	0.15867	0.0019423	0.014964	ERGIC1
ENSSSCG00000017024	-0.23227	8.7946e-08	1.8254e-06	CCNG1
ENSSSCG00000017042	-0.19345	0.0013163	0.01077	UBLCP1
ENSSSCG00000017043	-0.28065	0.00061705	0.0055596	RNF145
ENSSSCG00000017044	-1.0715	4.4952e-53	8.5015e-51	IL12B
ENSSSCG00000017054	0.24576	0.00056138	0.0051429	CYFIP2
ENSSSCG00000017066	0.21637	0.00030689	0.0030684	GEMIN5
ENSSSCG00000017069	0.16239	9.3587e-05	0.0010727	-//-
ENSSSCG00000017072	-0.15559	0.0021653	0.016425	GALNT10
ENSSSCG00000017082	0.3814	6.8053e-08	1.4346e-06	-//-
ENSSSCG00000017083	0.35926	8.1016e-11	2.4515e-09	SPARC
ENSSSCG00000017089	0.1892	0.0066152	0.04124	ANXA6
ENSSSCG00000017091	-0.44002	5.8517e-32	5.9024e-30	TNIP1
ENSSSCG00000017092	-0.2888	8.7241e-10	2.341e-08	GPX3
ENSSSCG00000017094	-0.14807	0.0016509	0.013042	2020-03-06
ENSSSCG00000017102	0.29151	5.1358e-09	1.2643e-07	PAPD7
ENSSSCG00000017103	0.41768	1.2451e-10	3.6995e-09	SRD5A1
ENSSSCG00000017104	0.22732	2.2206e-06	3.5683e-05	NSUN2
ENSSSCG00000017109	-0.57244	0.00055975	0.0051352	ADAMTS16
ENSSSCG00000017118	0.54443	0.00028152	0.0028455	TERT
ENSSSCG00000017125	0.2291	1.6021e-06	2.6392e-05	FOXK2
ENSSSCG00000017136	0.30688	6.0721e-05	0.00072427	TBCD
ENSSSCG00000017140	0.33256	0.00033151	0.0032882	CHMP6
ENSSSCG00000017146	-1.1735	6.6758e-76	2.0842e-73	RNF213
ENSSSCG00000017148	-1.2549	2.7042e-80	9.8498e-78	-//-
ENSSSCG00000017160	0.36119	4.7093e-11	1.461e-09	CBX4
ENSSSCG00000017164	0.28134	4.2602e-05	0.00051917	TIMP2
ENSSSCG00000017165	0.36025	8.0719e-09	1.9291e-07	USP36
ENSSSCG00000017167	-0.14769	0.0056883	0.03649	CYTH1
ENSSSCG00000017178	-0.18921	0.0034428	0.02409	SPHK1
ENSSSCG00000017184	0.15641	0.0025583	0.018881	PRPSAP1
ENSSSCG00000017187	0.34634	7.4095e-06	0.00010607	FOXJ1
ENSSSCG00000017195	0.6012	0.0033657	0.023635	TRIM65
[truncated: 1,312 more rows]
