# Supplementary material for: Differential expression and correlation analysis of miRNA–mRNA profiles in swine testicular cells infected with porcine epidemic diarrhea virus
Source: Sci Rep. 2021 Jan 21;11:1868. doi: 10.1038/s41598-021-81189-5 (PMC7820490; doi:10.1038/s41598-021-81189-5)
Supplement: Supplementary file 4 — Supplementary Information 4. [file 41598_2021_81189_MOESM4_ESM.xlsx]

## Sheet: YN15 vs Control
KEGG pathway analysis of the DE mRNAs in YN15 vs Control comparison group
Term	ID	Input number	Background number	P-Value	Corrected P-Value	Input
Toxoplasmosis	ssc05145	79	115	0.00438796	0.571262	ENSSSCG00000003809|ENSSSCG00000017755|ENSSSCG00000001472|ENSSSCG00000012795|ENSSSCG00000003909|ENSSSCG00000010872|ENSSSCG00000006824|ENSSSCG00000013291|ENSSSCG00000001453|ENSSSCG00000004428|ENSSSCG00000001456|ENSSSCG00000012825|ENSSSCG00000001454|ENSSSCG00000001455|ENSSSCG00000002989|ENSSSCG00000010081|ENSSSCG00000030957|Novel00522|ENSSSCG00000030900|ENSSSCG00000025028|ENSSSCG00000015407|ENSSSCG0…
Focal adhesion	ssc04510	122	194	0.0046595	0.571262	ENSSSCG00000024844|ENSSSCG00000017497|ENSSSCG00000007541|ENSSSCG00000004943|ENSSSCG00000016578|ENSSSCG00000003256|ENSSSCG00000023985|ENSSSCG00000010440|ENSSSCG00000015955|ENSSSCG00000009320|Novel00522|ENSSSCG00000005743|ENSSSCG00000029795|ENSSSCG00000017306|ENSSSCG00000025668|ENSSSCG00000029411|Novel00318|ENSSSCG00000030516|ENSSSCG00000027529|ENSSSCG00000011889|ENSSSCG00000008478|ENSSSCG000000054…
Protein processing in endoplasmic reticulum	ssc04141	102	162	0.00877317	0.571262	ENSSSCG00000023235|ENSSSCG00000000171|ENSSSCG00000002414|ENSSSCG00000009888|ENSSSCG00000015025|ENSSSCG00000010996|ENSSSCG00000011214|ENSSSCG00000005436|ENSSSCG00000013784|ENSSSCG00000017878|ENSSSCG00000010288|ENSSSCG00000003144|Novel00522|ENSSSCG00000016017|ENSSSCG00000025667|ENSSSCG00000009334|ENSSSCG00000029411|ENSSSCG00000027526|ENSSSCG00000013747|ENSSSCG00000013746|ENSSSCG00000023963|ENSSSCG0…
ErbB signaling pathway	ssc04012	59	85	0.0107645	0.571262	ENSSSCG00000005015|ENSSSCG00000030520|ENSSSCG00000003909|ENSSSCG00000010872|ENSSSCG00000009048|ENSSSCG00000008965|ENSSSCG00000024674|ENSSSCG00000022486|ENSSSCG00000027242|ENSSSCG00000017497|ENSSSCG00000010081|ENSSSCG00000015115|ENSSSCG00000004943|ENSSSCG00000002989|ENSSSCG00000003256|ENSSSCG00000017402|ENSSSCG00000023985|ENSSSCG00000022126|ENSSSCG00000021203|ENSSSCG00000016958|ENSSSCG00000020725|…
Renal cell carcinoma	ssc05211	47	64	0.0108611	0.571262	ENSSSCG00000002995|ENSSSCG00000028968|ENSSSCG00000030520|ENSSSCG00000003909|ENSSSCG00000010872|ENSSSCG00000005015|ENSSSCG00000027242|ENSSSCG00000010081|ENSSSCG00000026816|ENSSSCG00000004943|ENSSSCG00000006785|ENSSSCG00000002989|ENSSSCG00000005096|ENSSSCG00000001963|Novel02210|ENSSSCG00000006646|ENSSSCG00000021203|ENSSSCG00000016958|ENSSSCG00000008443|ENSSSCG00000013900|ENSSSCG00000004781|ENSSSCG0…
Pancreatic cancer	ssc05212	46	63	0.0124639	0.571262	ENSSSCG00000003809|ENSSSCG00000015318|ENSSSCG00000020961|ENSSSCG00000028968|ENSSSCG00000003909|ENSSSCG00000010872|ENSSSCG00000029741|ENSSSCG00000030460|ENSSSCG00000012825|ENSSSCG00000017497|ENSSSCG00000010081|ENSSSCG00000030957|ENSSSCG00000004952|ENSSSCG00000004943|ENSSSCG00000001079|ENSSSCG00000002989|ENSSSCG00000023985|ENSSSCG00000010548|ENSSSCG00000022126|ENSSSCG00000021203|ENSSSCG00000016958|…
FoxO signaling pathway	ssc04068	84	133	0.015267	0.599774	ENSSSCG00000003928|ENSSSCG00000015652|ENSSSCG00000009076|ENSSSCG00000025729|ENSSSCG00000003909|ENSSSCG00000010872|ENSSSCG00000022322|ENSSSCG00000012399|ENSSSCG00000027668|ENSSSCG00000004588|ENSSSCG00000007507|ENSSSCG00000010440|ENSSSCG00000026748|ENSSSCG00000010081|ENSSSCG00000013302|ENSSSCG00000014113|ENSSSCG00000004952|ENSSSCG00000004943|ENSSSCG00000016832|ENSSSCG00000003189|ENSSSCG00000002989|…
Fc gamma R-mediated phagocytosis	ssc04666	54	81	0.0235137	0.644874	ENSSSCG00000006851|ENSSSCG00000005012|ENSSSCG00000030378|ENSSSCG00000028108|ENSSSCG00000003909|ENSSSCG00000010872|ENSSSCG00000028887|ENSSSCG00000026443|ENSSSCG00000030425|ENSSSCG00000010081|ENSSSCG00000030547|ENSSSCG00000004943|ENSSSCG00000016185|ENSSSCG00000002989|ENSSSCG00000024136|ENSSSCG00000003256|ENSSSCG00000017912|ENSSSCG00000015560|ENSSSCG00000003577|ENSSSCG00000021203|ENSSSCG00000016958|…
AMPK signaling pathway	ssc04152	74	118	0.023989	0.644874	ENSSSCG00000013263|ENSSSCG00000012880|ENSSSCG00000025729|ENSSSCG00000016138|ENSSSCG00000003909|ENSSSCG00000010872|ENSSSCG00000009094|ENSSSCG00000024413|ENSSSCG00000007507|ENSSSCG00000006232|Novel00739|ENSSSCG00000009937|ENSSSCG00000017873|ENSSSCG00000011579|ENSSSCG00000028983|ENSSSCG00000011106|ENSSSCG00000002989|ENSSSCG00000005318|ENSSSCG00000000185|ENSSSCG00000016266|ENSSSCG00000002009|ENSSSCG0…
Prostate cancer	ssc05215	56	85	0.0248037	0.644874	ENSSSCG00000001952|ENSSSCG00000013263|ENSSSCG00000010440|ENSSSCG00000012371|ENSSSCG00000006465|ENSSSCG00000004895|ENSSSCG00000003909|ENSSSCG00000010872|ENSSSCG00000005015|ENSSSCG00000012825|ENSSSCG00000017497|ENSSSCG00000004812|ENSSSCG00000015815|ENSSSCG00000002535|ENSSSCG00000010081|ENSSSCG00000030957|ENSSSCG00000030680|ENSSSCG00000004943|ENSSSCG00000001079|ENSSSCG00000002989|ENSSSCG00000005318|…
Endometrial cancer	ssc05213	35	49	0.0326145	0.644874	ENSSSCG00000024866|ENSSSCG00000022126|ENSSSCG00000017497|ENSSSCG00000003909|ENSSSCG00000010872|ENSSSCG00000005015|Novel00363|ENSSSCG00000010081|ENSSSCG00000030680|ENSSSCG00000004943|ENSSSCG00000002989|ENSSSCG00000013900|ENSSSCG00000011274|ENSSSCG00000014339|ENSSSCG00000023985|ENSSSCG00000010440|ENSSSCG00000021203|ENSSSCG00000016958|ENSSSCG00000008060|ENSSSCG00000023204|Novel01624|ENSSSCG000000232…
Bacterial invasion of epithelial cells	ssc05100	48	73	0.0362802	0.644874	ENSSSCG00000028968|ENSSSCG00000003577|ENSSSCG00000003909|ENSSSCG00000013630|ENSSSCG00000022486|ENSSSCG00000016634|Novel00363|ENSSSCG00000015115|ENSSSCG00000016635|ENSSSCG00000023272|ENSSSCG00000016185|ENSSSCG00000011274|ENSSSCG00000014339|ENSSSCG00000015560|ENSSSCG00000017666|ENSSSCG00000021203|ENSSSCG00000016958|ENSSSCG00000030197|ENSSSCG00000013900|ENSSSCG00000006539|ENSSSCG00000022659|ENSSSCG0…
Vasopressin-regulated water reabsorption	ssc04962	31	43	0.0394183	0.644874	ENSSSCG00000013263|ENSSSCG00000020962|ENSSSCG00000000175|ENSSSCG00000000604|ENSSSCG00000029542|ENSSSCG00000013771|ENSSSCG00000010991|ENSSSCG00000007768|ENSSSCG00000005318|ENSSSCG00000023725|ENSSSCG00000002538|ENSSSCG00000011233|Novel02237|ENSSSCG00000023217|Novel02239|Novel02238|Novel02236|ENSSSCG00000013600|ENSSSCG00000011106|ENSSSCG00000021193|Novel02240|Novel02241|ENSSSCG00000009904|ENSSSCG000…
Fatty acid metabolism	ssc01212	32	45	0.0412229	0.644874	ENSSSCG00000017198|ENSSSCG00000003776|ENSSSCG00000000031|ENSSSCG00000011035|ENSSSCG00000024149|ENSSSCG00000008724|ENSSSCG00000001760|ENSSSCG00000011215|ENSSSCG00000009916|ENSSSCG00000004049|ENSSSCG00000004510|ENSSSCG00000013780|ENSSSCG00000008569|ENSSSCG00000010723|ENSSSCG00000001433|ENSSSCG00000030645|ENSSSCG00000020972|ENSSSCG00000009150|ENSSSCG00000016156|ENSSSCG00000003851|ENSSSCG00000017694|…
Pathways in cancer	ssc05200	174	319	0.04219	0.644874	ENSSSCG00000016140|ENSSSCG00000000769|ENSSSCG00000017497|ENSSSCG00000030957|ENSSSCG00000007541|ENSSSCG00000004943|ENSSSCG00000010448|ENSSSCG00000006556|ENSSSCG00000003256|ENSSSCG00000017402|ENSSSCG00000023985|ENSSSCG00000010440|ENSSSCG00000006646|ENSSSCG00000012825|ENSSSCG00000015115|ENSSSCG00000004432|ENSSSCG00000003144|ENSSSCG00000007030|Novel01043|ENSSSCG00000010052|ENSSSCG00000015955|Novel005…
Apoptosis	ssc04210	57	91	0.0435881	0.644874	ENSSSCG00000022362|ENSSSCG00000017259|ENSSSCG00000004895|ENSSSCG00000003909|ENSSSCG00000010872|ENSSSCG00000000769|ENSSSCG00000012999|ENSSSCG00000000884|ENSSSCG00000011363|ENSSSCG00000012657|ENSSSCG00000030957|ENSSSCG00000025028|ENSSSCG00000010448|ENSSSCG00000002989|ENSSSCG00000001952|ENSSSCG00000023589|ENSSSCG00000010548|ENSSSCG00000021206|ENSSSCG00000016714|ENSSSCG00000021203|ENSSSCG00000016958|…
Insulin signaling pathway	ssc04910	79	133	0.0449921	0.644874	Novel02127|Novel02126|ENSSSCG00000017259|ENSSSCG00000017190|ENSSSCG00000010081|ENSSSCG00000003909|ENSSSCG00000010872|ENSSSCG00000010253|ENSSSCG00000022815|ENSSSCG00000011745|ENSSSCG00000002021|ENSSSCG00000022486|ENSSSCG00000007507|ENSSSCG00000012411|ENSSSCG00000028420|ENSSSCG00000015115|ENSSSCG00000016858|ENSSSCG00000011363|ENSSSCG00000022584|ENSSSCG00000004943|ENSSSCG00000013448|ENSSSCG000000029…
Chronic myeloid leukemia	ssc05220	45	69	0.0451119	0.644874	ENSSSCG00000005015|ENSSSCG00000003909|ENSSSCG00000010872|ENSSSCG00000022486|ENSSSCG00000012825|ENSSSCG00000015115|ENSSSCG00000010081|ENSSSCG00000026816|ENSSSCG00000030957|ENSSSCG00000004943|ENSSSCG00000001079|ENSSSCG00000002989|ENSSSCG00000001952|ENSSSCG00000017402|ENSSSCG00000015318|ENSSSCG00000010548|ENSSSCG00000021203|ENSSSCG00000016958|ENSSSCG00000004432|ENSSSCG00000013900|ENSSSCG00000007030|…
TNF signaling pathway	ssc04668	66	109	0.0492422	0.644874	ENSSSCG00000001952|ENSSSCG00000013263|ENSSSCG00000015972|ENSSSCG00000007280|ENSSSCG00000017330|ENSSSCG00000005838|ENSSSCG00000006815|ENSSSCG00000003909|ENSSSCG00000010872|ENSSSCG00000012825|ENSSSCG00000030888|ENSSSCG00000008977|ENSSSCG00000010081|ENSSSCG00000030957|ENSSSCG00000004943|ENSSSCG00000014010|ENSSSCG00000011106|ENSSSCG00000002989|ENSSSCG00000005318|ENSSSCG00000001050|ENSSSCG00000001987|…
Colorectal cancer	ssc05210	44	68	0.0508879	0.644874	ENSSSCG00000024866|ENSSSCG00000028968|ENSSSCG00000004895|ENSSSCG00000003909|ENSSSCG00000010872|ENSSSCG00000004524|ENSSSCG00000010081|ENSSSCG00000004952|ENSSSCG00000030680|ENSSSCG00000004943|ENSSSCG00000002989|ENSSSCG00000013900|ENSSSCG00000011274|ENSSSCG00000016714|ENSSSCG00000021203|ENSSSCG00000016958|ENSSSCG00000008428|ENSSSCG00000003144|ENSSSCG00000023204|Novel00522|ENSSSCG00000014126|ENSSSCG0…
Salmonella infection	ssc05132	51	81	0.0509456	0.644874	ENSSSCG00000008629|ENSSSCG00000008090|ENSSSCG00000028968|ENSSSCG00000003577|ENSSSCG00000002538|ENSSSCG00000010081|ENSSSCG00000030957|ENSSSCG00000004854|ENSSSCG00000016185|ENSSSCG00000002547|Novel02241|ENSSSCG00000023737|ENSSSCG00000017700|ENSSSCG00000015560|ENSSSCG00000011233|Novel02237|Novel02236|Novel02239|Novel02238|ENSSSCG00000006927|ENSSSCG00000020970|Novel02240|ENSSSCG00000016578|ENSSSCG000…
Herpes simplex infection	ssc05168	103	182	0.0562468	0.644874	ENSSSCG00000003718|ENSSSCG00000003943|ENSSSCG00000024771|ENSSSCG00000009881|ENSSSCG00000009882|ENSSSCG00000001470|ENSSSCG00000001472|ENSSSCG00000024161|ENSSSCG00000030957|ENSSSCG00000010448|ENSSSCG00000020665|ENSSSCG00000012825|ENSSSCG00000026816|ENSSSCG00000007030|ENSSSCG00000009051|Novel00549|ENSSSCG00000011730|Novel00540|ENSSSCG00000002383|ENSSSCG00000030888|ENSSSCG00000022866|ENSSSCG000000179…
Adherens junction	ssc04520	45	71	0.0596332	0.644874	Novel02127|Novel02126|Novel00286|ENSSSCG00000017497|ENSSSCG00000002965|ENSSSCG00000028968|ENSSSCG00000003757|ENSSSCG00000003577|ENSSSCG00000011933|ENSSSCG00000004524|ENSSSCG00000027668|ENSSSCG00000004404|Novel00363|ENSSSCG00000010081|ENSSSCG00000004854|ENSSSCG00000004952|ENSSSCG00000030680|ENSSSCG00000001814|ENSSSCG00000011274|ENSSSCG00000014339|ENSSSCG00000023985|ENSSSCG00000022126|ENSSSCG000000…
Small cell lung cancer	ssc05222	54	88	0.0604226	0.644874	ENSSSCG00000017755|ENSSSCG00000015318|ENSSSCG00000004895|ENSSSCG00000003909|ENSSSCG00000010872|ENSSSCG00000012825|ENSSSCG00000000884|ENSSSCG00000011101|ENSSSCG00000003460|ENSSSCG00000030957|Novel00522|ENSSSCG00000025028|ENSSSCG00000005965|ENSSSCG00000002989|ENSSSCG00000023589|ENSSSCG00000010548|ENSSSCG00000010440|ENSSSCG00000016714|ENSSSCG00000021203|ENSSSCG00000016958|ENSSSCG00000013900|ENSSSCG0…
Notch signaling pathway	ssc04330	30	44	0.06462	0.644874	ENSSSCG00000024716|ENSSSCG00000011876|ENSSSCG00000017414|ENSSSCG00000013145|ENSSSCG00000002340|ENSSSCG00000007572|ENSSSCG00000026362|ENSSSCG00000025430|ENSSSCG00000004432|ENSSSCG00000006385|ENSSSCG00000009873|ENSSSCG00000008639|ENSSSCG00000006709|ENSSSCG00000009060|ENSSSCG00000030209|ENSSSCG00000028297|ENSSSCG00000000068|ENSSSCG00000025689|ENSSSCG00000022155|ENSSSCG00000002555|ENSSSCG00000022932|…
NOD-like receptor signaling pathway	ssc04621	33	50	0.0705825	0.644874	ENSSSCG00000013291|ENSSSCG00000002535|ENSSSCG00000010081|ENSSSCG00000030957|ENSSSCG00000029367|ENSSSCG00000016954|ENSSSCG00000023589|ENSSSCG00000010548|ENSSSCG00000012825|ENSSSCG00000012203|ENSSSCG00000024096|ENSSSCG00000007030|ENSSSCG00000020970|ENSSSCG00000010380|ENSSSCG00000009441|ENSSSCG00000004110|ENSSSCG00000004334|ENSSSCG00000023926|ENSSSCG00000015037|ENSSSCG00000027529|ENSSSCG00000000087|…
Estrogen signaling pathway	ssc04915	58	97	0.0709179	0.644874	ENSSSCG00000013263|ENSSSCG00000015972|ENSSSCG00000000272|ENSSSCG00000003909|ENSSSCG00000010872|ENSSSCG00000000743|ENSSSCG00000005015|ENSSSCG00000013771|ENSSSCG00000000555|ENSSSCG00000002535|ENSSSCG00000010081|ENSSSCG00000007058|ENSSSCG00000004943|ENSSSCG00000013501|ENSSSCG00000008478|ENSSSCG00000015407|ENSSSCG00000002989|ENSSSCG00000005318|ENSSSCG00000001988|ENSSSCG00000023725|ENSSSCG00000022126|…
Fatty acid elongation	ssc00062	16	20	0.0719411	0.644874	ENSSSCG00000025541|ENSSSCG00000010577|ENSSSCG00000002349|ENSSSCG00000008569|ENSSSCG00000004510|ENSSSCG00000003377|Novel00332|ENSSSCG00000016933|ENSSSCG00000009150|ENSSSCG00000021739|ENSSSCG00000013780|ENSSSCG00000023937|ENSSSCG00000010790|ENSSSCG00000024149|ENSSSCG00000011035|ENSSSCG00000001433
HTLV-I infection	ssc05166	137	253	0.0731083	0.644874	ENSSSCG00000014296|ENSSSCG00000016140|ENSSSCG00000000175|ENSSSCG00000001470|ENSSSCG00000024671|ENSSSCG00000024161|ENSSSCG00000030957|ENSSSCG00000007541|ENSSSCG00000017402|ENSSSCG00000012825|ENSSSCG00000003144|ENSSSCG00000007030|ENSSSCG00000007031|ENSSSCG00000011833|ENSSSCG00000010726|ENSSSCG00000007229|ENSSSCG00000009051|ENSSSCG00000029795|ENSSSCG00000025668|ENSSSCG00000017308|ENSSSCG00000026631|…
Cell cycle	ssc04110	67	115	0.0759867	0.644874	ENSSSCG00000025902|ENSSSCG00000014329|ENSSSCG00000029326|ENSSSCG00000010625|ENSSSCG00000009104|ENSSSCG00000009094|ENSSSCG00000013481|ENSSSCG00000004588|ENSSSCG00000009401|ENSSSCG00000026748|ENSSSCG00000030469|ENSSSCG00000004952|ENSSSCG00000016961|ENSSSCG00000012642|ENSSSCG00000013411|ENSSSCG00000004432|ENSSSCG00000021494|ENSSSCG00000015318|ENSSSCG00000024443|ENSSSCG00000014147|ENSSSCG00000010035|…
Viral carcinogenesis	ssc05203	104	189	0.0842396	0.644874	ENSSSCG00000024777|ENSSSCG00000002411|ENSSSCG00000024161|ENSSSCG00000010035|ENSSSCG00000030957|ENSSSCG00000006250|ENSSSCG00000017402|ENSSSCG00000012825|ENSSSCG00000004432|ENSSSCG00000003144|ENSSSCG00000007031|ENSSSCG00000011833|ENSSSCG00000007381|Novel00638|ENSSSCG00000001177|ENSSSCG00000003488|ENSSSCG00000006062|ENSSSCG00000030514|ENSSSCG00000017950|ENSSSCG00000005838|ENSSSCG00000000373|ENSSSCG0…
Epstein-Barr virus infection	ssc05169	104	189	0.0842396	0.644874	ENSSSCG00000005038|ENSSSCG00000024777|ENSSSCG00000008742|ENSSSCG00000024161|ENSSSCG00000010035|ENSSSCG00000030957|ENSSSCG00000006250|ENSSSCG00000021472|ENSSSCG00000012825|ENSSSCG00000004432|ENSSSCG00000007030|Novel00522|ENSSSCG00000029160|ENSSSCG00000006062|ENSSSCG00000001556|ENSSSCG00000017950|ENSSSCG00000000087|ENSSSCG00000005838|ENSSSCG00000000373|ENSSSCG00000011889|ENSSSCG00000004110|ENSSSCG0…
Neurotrophin signaling pathway	ssc04722	68	118	0.0842721	0.644874	ENSSSCG00000005015|ENSSSCG00000006831|ENSSSCG00000028968|ENSSSCG00000012795|ENSSSCG00000012318|ENSSSCG00000002437|ENSSSCG00000003909|ENSSSCG00000010872|Novel01779|ENSSSCG00000007682|ENSSSCG00000013291|ENSSSCG00000010081|ENSSSCG00000026816|ENSSSCG00000030957|ENSSSCG00000004943|ENSSSCG00000006785|ENSSSCG00000002340|ENSSSCG00000002989|ENSSSCG00000001952|ENSSSCG00000008644|ENSSSCG00000021203|ENSSSCG0…
Circadian rhythm	ssc04710	19	26	0.0865975	0.644874	ENSSSCG00000013270|ENSSSCG00000013397|ENSSSCG00000000185|ENSSSCG00000011534|ENSSSCG00000000164|ENSSSCG00000000107|ENSSSCG00000015455|ENSSSCG00000009472|ENSSSCG00000014314|ENSSSCG00000016138|ENSSSCG00000008909|ENSSSCG00000017983|ENSSSCG00000016200|ENSSSCG00000028552|ENSSSCG00000016858|ENSSSCG00000011106|ENSSSCG00000006703|ENSSSCG00000028572|ENSSSCG00000023802
Thyroid cancer	ssc05216	19	26	0.0865975	0.644874	ENSSSCG00000004943|ENSSSCG00000011579|ENSSSCG00000011961|ENSSSCG00000021332|ENSSSCG00000006556|ENSSSCG00000011274|ENSSSCG00000026969|ENSSSCG00000015576|ENSSSCG00000010399|ENSSSCG00000010199|ENSSSCG00000012873|Novel00250|Novel00363|Novel01043|ENSSSCG00000010081|ENSSSCG00000005965|ENSSSCG00000017950|ENSSSCG00000016494|ENSSSCG00000030680
Valine, leucine and isoleucine degradation	ssc00280	30	46	0.0889476	0.644874	ENSSSCG00000003776|ENSSSCG00000004510|ENSSSCG00000025942|ENSSSCG00000016863|ENSSSCG00000027231|ENSSSCG00000009889|ENSSSCG00000002357|ENSSSCG00000009916|ENSSSCG00000004049|ENSSSCG00000028794|ENSSSCG00000008569|ENSSSCG00000010723|ENSSSCG00000029589|ENSSSCG00000026025|ENSSSCG00000009150|ENSSSCG00000029163|ENSSSCG00000009522|ENSSSCG00000011653|ENSSSCG00000016695|ENSSSCG00000006324|ENSSSCG00000016872|…
Endocytosis	ssc04144	112	206	0.0908181	0.644874	ENSSSCG00000030153|ENSSSCG00000022126|ENSSSCG00000015823|ENSSSCG00000011745|ENSSSCG00000029541|ENSSSCG00000024161|ENSSSCG00000027812|ENSSSCG00000023985|ENSSSCG00000020666|ENSSSCG00000004948|ENSSSCG00000015115|ENSSSCG00000004639|ENSSSCG00000014359|ENSSSCG00000029160|ENSSSCG00000016399|ENSSSCG00000003083|ENSSSCG00000007707|ENSSSCG00000003017|Novel00495|ENSSSCG00000029497|ENSSSCG00000005641|ENSSSCG0…
Regulation of actin cytoskeleton	ssc04810	108	198	0.0908567	0.644874	ENSSSCG00000029916|ENSSSCG00000024844|ENSSSCG00000012335|ENSSSCG00000010850|ENSSSCG00000007541|ENSSSCG00000004943|ENSSSCG00000023985|ENSSSCG00000015955|Novel00638|ENSSSCG00000009448|ENSSSCG00000017306|ENSSSCG00000016019|ENSSSCG00000030516|ENSSSCG00000017142|ENSSSCG00000014207|ENSSSCG00000006465|ENSSSCG00000003569|ENSSSCG00000008478|ENSSSCG00000027956|ENSSSCG00000007625|ENSSSCG00000004058|ENSSSCG0…
Biosynthesis of amino acids	ssc01230	39	63	0.0914548	0.644874	Novel01366|ENSSSCG00000010495|ENSSSCG00000002736|ENSSSCG00000021229|ENSSSCG00000012440|ENSSSCG00000021408|ENSSSCG00000010855|ENSSSCG00000001761|ENSSSCG00000015545|ENSSSCG00000017759|Novel01390|ENSSSCG00000001852|ENSSSCG00000024179|ENSSSCG00000000694|ENSSSCG00000009870|ENSSSCG00000009871|ENSSSCG00000004195|ENSSSCG00000001930|ENSSSCG00000016159|ENSSSCG00000029163|ENSSSCG00000005287|Novel00739|ENSSS…
Dorso-ventral axis formation	ssc04320	17	23	0.0960959	0.66066	ENSSSCG00000004943|ENSSSCG00000024716|ENSSSCG00000005015|ENSSSCG00000012068|ENSSSCG00000023985|ENSSSCG00000022126|ENSSSCG00000022819|ENSSSCG00000002635|ENSSSCG00000024152|ENSSSCG00000030228|ENSSSCG00000008478|ENSSSCG00000006709|ENSSSCG00000010081|Novel01624|ENSSSCG00000026969|ENSSSCG00000015235|ENSSSCG00000023899
mTOR signaling pathway	ssc04150	37	60	0.10109	0.677019	ENSSSCG00000005174|ENSSSCG00000003256|ENSSSCG00000010081|ENSSSCG00000003909|ENSSSCG00000010872|ENSSSCG00000003194|ENSSSCG00000024356|ENSSSCG00000028420|ENSSSCG00000009742|ENSSSCG00000002989|ENSSSCG00000016266|ENSSSCG00000005096|ENSSSCG00000010440|ENSSSCG00000018045|ENSSSCG00000021203|ENSSSCG00000016958|ENSSSCG00000001898|ENSSSCG00000013900|ENSSSCG00000007030|ENSSSCG00000012910|ENSSSCG00000012163|…
Ubiquitin mediated proteolysis	ssc04120	75	134	0.103399	0.677019	ENSSSCG00000025638|ENSSSCG00000025902|ENSSSCG00000017878|ENSSSCG00000007280|ENSSSCG00000007930|ENSSSCG00000004561|ENSSSCG00000011644|ENSSSCG00000009208|ENSSSCG00000013107|Novel00434|ENSSSCG00000012270|ENSSSCG00000013481|ENSSSCG00000007162|ENSSSCG00000007423|ENSSSCG00000021766|ENSSSCG00000027457|ENSSSCG00000024373|ENSSSCG00000009556|ENSSSCG00000022486|ENSSSCG00000023413|ENSSSCG00000004317|ENSSSCG0…
Carbon metabolism	ssc01200	57	99	0.106942	0.682543	Novel01366|ENSSSCG00000016743|ENSSSCG00000003776|ENSSSCG00000030318|ENSSSCG00000016720|ENSSSCG00000025751|ENSSSCG00000012440|ENSSSCG00000007286|ENSSSCG00000002357|ENSSSCG00000013087|ENSSSCG00000002374|ENSSSCG00000022975|ENSSSCG00000009916|ENSSSCG00000025108|ENSSSCG00000002873|ENSSSCG00000017759|Novel01390|ENSSSCG00000001852|ENSSSCG00000015030|ENSSSCG00000001761|ENSSSCG00000004454|ENSSSCG000000167…
Arginine and proline metabolism	ssc00330	34	55	0.110319	0.682543	ENSSSCG00000010495|ENSSSCG00000003599|ENSSSCG00000012173|ENSSSCG00000027121|ENSSSCG00000010855|ENSSSCG00000009889|ENSSSCG00000004703|ENSSSCG00000015545|ENSSSCG00000017755|ENSSSCG00000010523|ENSSSCG00000023604|ENSSSCG00000006324|ENSSSCG00000012911|ENSSSCG00000004869|ENSSSCG00000016159|ENSSSCG00000023142|ENSSSCG00000021220|ENSSSCG00000003463|ENSSSCG00000004195|ENSSSCG00000007738|ENSSSCG00000024179|…
HIF-1 signaling pathway	ssc04066	59	104	0.118628	0.682543	ENSSSCG00000020970|ENSSSCG00000017755|ENSSSCG00000004895|ENSSSCG00000012277|ENSSSCG00000003909|ENSSSCG00000010872|ENSSSCG00000011640|ENSSSCG00000013448|ENSSSCG00000017497|ENSSSCG00000028420|ENSSSCG00000030957|ENSSSCG00000010081|ENSSSCG00000004943|ENSSSCG00000002989|ENSSSCG00000001050|ENSSSCG00000003256|ENSSSCG00000005096|ENSSSCG00000023985|ENSSSCG00000022126|ENSSSCG00000006646|ENSSSCG00000007200|…
Biosynthesis of unsaturated fatty acids	ssc01040	13	17	0.118725	0.682543	ENSSSCG00000017198|ENSSSCG00000010554|ENSSSCG00000011035|ENSSSCG00000002349|ENSSSCG00000003377|Novel00332|ENSSSCG00000021739|ENSSSCG00000013780|ENSSSCG00000024149|ENSSSCG00000011250|ENSSSCG00000008724|ENSSSCG00000024015|ENSSSCG00000013072
Proteoglycans in cancer	ssc05205	103	192	0.120813	0.682543	ENSSSCG00000016140|ENSSSCG00000024844|ENSSSCG00000024671|ENSSSCG00000004943|ENSSSCG00000016578|ENSSSCG00000010448|ENSSSCG00000003256|ENSSSCG00000023985|ENSSSCG00000026816|ENSSSCG00000006088|ENSSSCG00000027312|ENSSSCG00000003083|ENSSSCG00000017950|ENSSSCG00000022173|ENSSSCG00000004058|ENSSSCG00000003017|ENSSSCG00000003569|ENSSSCG00000008478|ENSSSCG00000009048|ENSSSCG00000007022|Novel01624|ENSSSCG0…
Non-small cell lung cancer	ssc05223	32	52	0.12228	0.682543	ENSSSCG00000005015|ENSSSCG00000003909|ENSSSCG00000010872|ENSSSCG00000017497|ENSSSCG00000011407|ENSSSCG00000010081|ENSSSCG00000004943|ENSSSCG00000001079|ENSSSCG00000002989|ENSSSCG00000013900|ENSSSCG00000003256|ENSSSCG00000023985|ENSSSCG00000022126|ENSSSCG00000021203|ENSSSCG00000016958|ENSSSCG00000017950|ENSSSCG00000008060|ENSSSCG00000008467|Novel01624|ENSSSCG00000008478|ENSSSCG00000013033|ENSSSCG0…
Galactose metabolism	ssc00052	19	28	0.126457	0.682543	ENSSSCG00000027146|ENSSSCG00000017156|ENSSSCG00000017365|ENSSSCG00000003812|ENSSSCG00000010998|ENSSSCG00000027827|Novel00739|ENSSSCG00000010252|ENSSSCG00000010253|ENSSSCG00000008773|ENSSSCG00000008486|ENSSSCG00000021129|ENSSSCG00000004651|ENSSSCG00000016751|ENSSSCG00000008261|ENSSSCG00000008368|ENSSSCG00000016539|ENSSSCG00000028197|ENSSSCG00000017203
Aldosterone-regulated sodium reabsorption	ssc04960	26	41	0.127636	0.682543	ENSSSCG00000028923|ENSSSCG00000003909|Novel00434|ENSSSCG00000010081|ENSSSCG00000000707|ENSSSCG00000003256|ENSSSCG00000021203|ENSSSCG00000016958|ENSSSCG00000013900|ENSSSCG00000007836|ENSSSCG00000008038|ENSSSCG00000008060|ENSSSCG00000029921|ENSSSCG00000006740|ENSSSCG00000017268|ENSSSCG00000011676|ENSSSCG00000030413|ENSSSCG00000004919|ENSSSCG00000021443|ENSSSCG00000003562|ENSSSCG00000017991|ENSSSCG0…
T cell receptor signaling pathway	ssc04660	60	107	0.130297	0.682543	ENSSSCG00000022362|ENSSSCG00000006851|ENSSSCG00000005015|ENSSSCG00000017330|ENSSSCG00000030520|ENSSSCG00000003909|ENSSSCG00000010872|ENSSSCG00000004421|ENSSSCG00000022486|ENSSSCG00000012825|ENSSSCG00000010081|ENSSSCG00000015115|ENSSSCG00000030957|ENSSSCG00000004943|ENSSSCG00000002989|ENSSSCG00000010548|ENSSSCG00000015652|ENSSSCG00000021203|ENSSSCG00000016958|ENSSSCG00000025537|ENSSSCG00000013900|…
Axon guidance	ssc04360	66	119	0.131528	0.682543	ENSSSCG00000022362|ENSSSCG00000008629|ENSSSCG00000030130|ENSSSCG00000006495|ENSSSCG00000030378|ENSSSCG00000030520|ENSSSCG00000000896|ENSSSCG00000009535|ENSSSCG00000029815|ENSSSCG00000004421|ENSSSCG00000011400|ENSSSCG00000012001|ENSSSCG00000014430|ENSSSCG00000027242|ENSSSCG00000007477|ENSSSCG00000010081|ENSSSCG00000026456|ENSSSCG00000015404|ENSSSCG00000000181|ENSSSCG00000015407|ENSSSCG00000001986|…
Hepatitis B	ssc05161	82	151	0.132043	0.682543	ENSSSCG00000001952|ENSSSCG00000013263|ENSSSCG00000015972|ENSSSCG00000000373|ENSSSCG00000000396|ENSSSCG00000004895|ENSSSCG00000015801|ENSSSCG00000003909|ENSSSCG00000010872|ENSSSCG00000003809|ENSSSCG00000009094|ENSSSCG00000024771|ENSSSCG00000012252|ENSSSCG00000012825|ENSSSCG00000000884|ENSSSCG00000007477|ENSSSCG00000010081|ENSSSCG00000030957|ENSSSCG00000030408|ENSSSCG00000004943|ENSSSCG00000001079|…
Ubiquinone and other terpenoid-quinone biosynthesis	ssc00130	8	9	0.134027	0.682543	ENSSSCG00000020758|Novel02128|ENSSSCG00000009238|ENSSSCG00000002754|ENSSSCG00000007764|ENSSSCG00000002354|ENSSSCG00000002736|ENSSSCG00000027381
Pertussis	ssc05133	42	73	0.149174	0.722299	Novel00549|ENSSSCG00000017755|ENSSSCG00000012795|ENSSSCG00000006824|ENSSSCG00000024771|ENSSSCG00000010081|ENSSSCG00000030957|ENSSSCG00000001427|ENSSSCG00000008090|ENSSSCG00000015407|ENSSSCG00000001422|ENSSSCG00000014216|ENSSSCG00000015652|ENSSSCG00000013291|ENSSSCG00000030385|ENSSSCG00000020970|ENSSSCG00000011730|ENSSSCG00000008433|ENSSSCG00000025768|ENSSSCG00000014277|ENSSSCG00000002383|ENSSSCG0…
Fructose and mannose metabolism	ssc00051	19	29	0.149852	0.722299	ENSSSCG00000004679|ENSSSCG00000011133|ENSSSCG00000021245|ENSSSCG00000021129|ENSSSCG00000025425|ENSSSCG00000017759|ENSSSCG00000010252|ENSSSCG00000010253|ENSSSCG00000024990|ENSSSCG00000000994|ENSSSCG00000000061|ENSSSCG00000008556|ENSSSCG00000023935|Novel00739|ENSSSCG00000008261|ENSSSCG00000016539|ENSSSCG00000028197|ENSSSCG00000011389|ENSSSCG00000011353
Phosphatidylinositol signaling system	ssc04070	45	79	0.150965	0.722299	ENSSSCG00000017338|ENSSSCG00000016298|ENSSSCG00000004746|ENSSSCG00000003909|ENSSSCG00000002457|ENSSSCG00000027340|ENSSSCG00000001518|ENSSSCG00000011079|ENSSSCG00000012035|ENSSSCG00000025768|ENSSSCG00000024162|ENSSSCG00000009432|ENSSSCG00000030547|ENSSSCG00000021599|ENSSSCG00000007058|ENSSSCG00000013900|ENSSSCG00000003256|ENSSSCG00000010440|ENSSSCG00000021203|ENSSSCG00000016958|ENSSSCG00000003000|…
Progesterone-mediated oocyte maturation	ssc04914	48	85	0.15234	0.722299	ENSSSCG00000025902|ENSSSCG00000000373|ENSSSCG00000030524|ENSSSCG00000011644|ENSSSCG00000003909|ENSSSCG00000010872|ENSSSCG00000009094|ENSSSCG00000013481|ENSSSCG00000004588|ENSSSCG00000013771|ENSSSCG00000026748|ENSSSCG00000002535|ENSSSCG00000030469|ENSSSCG00000010081|ENSSSCG00000004943|ENSSSCG00000015407|ENSSSCG00000002989|ENSSSCG00000001988|ENSSSCG00000021203|ENSSSCG00000016958|ENSSSCG00000013900|…
Riboflavin metabolism	ssc00740	10	13	0.157647	0.734797	ENSSSCG00000005276|ENSSSCG00000013242|ENSSSCG00000024700|ENSSSCG00000004194|ENSSSCG00000021067|ENSSSCG00000008659|ENSSSCG00000006538|ENSSSCG00000024736|ENSSSCG00000006697|ENSSSCG00000025992
Influenza A	ssc05164	89	168	0.161652	0.740903	ENSSSCG00000014296|ENSSSCG00000024771|ENSSSCG00000009881|ENSSSCG00000009882|ENSSSCG00000001470|ENSSSCG00000001472|ENSSSCG00000030957|ENSSSCG00000022866|ENSSSCG00000004943|ENSSSCG00000010448|ENSSSCG00000007030|ENSSSCG00000020906|ENSSSCG00000011730|ENSSSCG00000029160|Novel00540|ENSSSCG00000026631|ENSSSCG00000029005|ENSSSCG00000015037|ENSSSCG00000006543|ENSSSCG00000017705|ENSSSCG00000007143|ENSSSCG0…
Chagas disease (American trypanosomiasis)	ssc05142	59	108	0.168188	0.758225	ENSSSCG00000017755|ENSSSCG00000012795|ENSSSCG00000003909|ENSSSCG00000010872|ENSSSCG00000006824|ENSSSCG00000014298|ENSSSCG00000024771|ENSSSCG00000013291|ENSSSCG00000024413|ENSSSCG00000012825|ENSSSCG00000030888|ENSSSCG00000010081|ENSSSCG00000007058|ENSSSCG00000030957|ENSSSCG00000004952|ENSSSCG00000015407|ENSSSCG00000002989|ENSSSCG00000013900|ENSSSCG00000025698|ENSSSCG00000010548|ENSSSCG00000015652|…
Amino sugar and nucleotide sugar metabolism	ssc00520	29	49	0.172506	0.765147	ENSSSCG00000014393|ENSSSCG00000030150|ENSSSCG00000010252|ENSSSCG00000012792|ENSSSCG00000000038|ENSSSCG00000023935|ENSSSCG00000011389|ENSSSCG00000021245|ENSSSCG00000002873|ENSSSCG00000006340|ENSSSCG00000005373|ENSSSCG00000022124|ENSSSCG00000001927|ENSSSCG00000004651|ENSSSCG00000016751|ENSSSCG00000003812|ENSSSCG00000010929|ENSSSCG00000008773|ENSSSCG00000000994|ENSSSCG00000000061|ENSSSCG00000008808|…
Hepatitis C	ssc05160	68	127	0.180099	0.785425	ENSSSCG00000028484|ENSSSCG00000003809|ENSSSCG00000022126|ENSSSCG00000000396|ENSSSCG00000013241|ENSSSCG00000015801|ENSSSCG00000003909|ENSSSCG00000010872|ENSSSCG00000014298|ENSSSCG00000024771|ENSSSCG00000009881|ENSSSCG00000009882|ENSSSCG00000024413|ENSSSCG00000012825|ENSSSCG00000002002|ENSSSCG00000010081|ENSSSCG00000007718|ENSSSCG00000030957|ENSSSCG00000030408|ENSSSCG00000030900|ENSSSCG00000014277|…
Toll-like receptor signaling pathway	ssc04620	55	101	0.18279	0.785425	ENSSSCG00000011877|ENSSSCG00000028968|ENSSSCG00000012795|ENSSSCG00000015801|ENSSSCG00000003909|ENSSSCG00000010872|ENSSSCG00000024771|ENSSSCG00000012825|ENSSSCG00000008977|ENSSSCG00000010081|ENSSSCG00000030957|ENSSSCG00000004943|ENSSSCG00000011899|ENSSSCG00000002989|ENSSSCG00000014216|ENSSSCG00000010548|ENSSSCG00000016057|ENSSSCG00000021203|ENSSSCG00000016958|ENSSSCG00000013900|ENSSSCG00000007030|…
Hippo signaling pathway	ssc04390	73	138	0.191457	0.790909	ENSSSCG00000014920|ENSSSCG00000024866|ENSSSCG00000025689|ENSSSCG00000024671|ENSSSCG00000026003|ENSSSCG00000016140|ENSSSCG00000027206|ENSSSCG00000014298|ENSSSCG00000011889|ENSSSCG00000011704|ENSSSCG00000011745|ENSSSCG00000024413|ENSSSCG00000006074|Novel00363|ENSSSCG00000011407|ENSSSCG00000006052|ENSSSCG00000030348|ENSSSCG00000008645|ENSSSCG00000004952|ENSSSCG00000030680|ENSSSCG00000007692|ENSSSCG0…
Lysine degradation	ssc00310	29	50	0.193849	0.790909	ENSSSCG00000015820|ENSSSCG00000011689|ENSSSCG00000009889|ENSSSCG00000020663|ENSSSCG00000002374|ENSSSCG00000011332|ENSSSCG00000001420|ENSSSCG00000004049|ENSSSCG00000003433|ENSSSCG00000013729|ENSSSCG00000016613|ENSSSCG00000008682|ENSSSCG00000009777|ENSSSCG00000012887|ENSSSCG00000016743|ENSSSCG00000009150|ENSSSCG00000030396|ENSSSCG00000013883|ENSSSCG00000006324|ENSSSCG00000001755|ENSSSCG00000022734|…
Glycolysis / Gluconeogenesis	ssc00010	31	54	0.195585	0.790909	Novel01366|ENSSSCG00000007286|ENSSSCG00000017365|ENSSSCG00000010252|ENSSSCG00000008486|ENSSSCG00000012440|ENSSSCG00000007507|ENSSSCG00000009889|ENSSSCG00000029256|ENSSSCG00000002009|ENSSSCG00000002873|ENSSSCG00000017759|Novel01390|ENSSSCG00000015030|ENSSSCG00000016751|ENSSSCG00000000694|ENSSSCG00000023643|ENSSSCG00000003812|Novel00739|ENSSSCG00000008773|ENSSSCG00000006324|ENSSSCG00000028197|ENSSS…
RIG-I-like receptor signaling pathway	ssc04622	38	68	0.198986	0.790909	ENSSSCG00000021934|ENSSSCG00000012252|ENSSSCG00000013291|ENSSSCG00000008977|ENSSSCG00000030957|ENSSSCG00000030408|ENSSSCG00000027982|ENSSSCG00000010548|ENSSSCG00000012825|ENSSSCG00000013087|ENSSSCG00000007030|ENSSSCG00000015889|ENSSSCG00000028258|ENSSSCG00000005136|ENSSSCG00000011730|ENSSSCG00000026904|ENSSSCG00000004334|ENSSSCG00000029328|ENSSSCG00000007143|ENSSSCG00000030888|ENSSSCG00000010380|…
Selenocompound metabolism	ssc00450	11	16	0.204658	0.790909	ENSSSCG00000028470|ENSSSCG00000023370|ENSSSCG00000003789|ENSSSCG00000010131|ENSSSCG00000000843|ENSSSCG00000005663|ENSSSCG00000007795|ENSSSCG00000022474|ENSSSCG00000025315|ENSSSCG00000006925|ENSSSCG00000023318
Bladder cancer	ssc05219	21	35	0.207454	0.790909	ENSSSCG00000004943|ENSSSCG00000001079|ENSSSCG00000008953|ENSSSCG00000017497|ENSSSCG00000010949|ENSSSCG00000023985|ENSSSCG00000002437|ENSSSCG00000022126|ENSSSCG00000011407|ENSSSCG00000004789|ENSSSCG00000022111|ENSSSCG00000012873|ENSSSCG00000009401|Novel00250|Novel00363|Novel01451|ENSSSCG00000010081|ENSSSCG00000005965|ENSSSCG00000017950|ENSSSCG00000026969|ENSSSCG00000016494
Pyruvate metabolism	ssc00620	22	37	0.209201	0.790909	ENSSSCG00000005349|ENSSSCG00000002712|ENSSSCG00000025751|ENSSSCG00000007286|ENSSSCG00000007507|ENSSSCG00000009889|ENSSSCG00000002009|ENSSSCG00000004049|ENSSSCG00000004454|ENSSSCG00000008012|ENSSSCG00000023643|ENSSSCG00000006324|ENSSSCG00000009937|ENSSSCG00000015030|ENSSSCG00000025881|ENSSSCG00000017694|ENSSSCG00000013366|ENSSSCG00000004522|ENSSSCG00000012926|ENSSSCG00000014919|ENSSSCG00000001930|…
Thyroid hormone signaling pathway	ssc04919	60	113	0.211698	0.790909	ENSSSCG00000002688|ENSSSCG00000011274|ENSSSCG00000024716|ENSSSCG00000017338|ENSSSCG00000003909|ENSSSCG00000010872|ENSSSCG00000017414|ENSSSCG00000007458|ENSSSCG00000013771|ENSSSCG00000010081|ENSSSCG00000008581|ENSSSCG00000012396|ENSSSCG00000004943|ENSSSCG00000013416|ENSSSCG00000002989|ENSSSCG00000004432|ENSSSCG00000005096|ENSSSCG00000003569|ENSSSCG00000021203|ENSSSCG00000016958|ENSSSCG00000008060|…
Oocyte meiosis	ssc04114	57	107	0.213112	0.790909	ENSSSCG00000025902|ENSSSCG00000022362|ENSSSCG00000010606|ENSSSCG00000012163|ENSSSCG00000010625|ENSSSCG00000000175|ENSSSCG00000009104|ENSSSCG00000025719|ENSSSCG00000021707|ENSSSCG00000004588|ENSSSCG00000024413|ENSSSCG00000013771|ENSSSCG00000012371|ENSSSCG00000004812|ENSSSCG00000026748|ENSSSCG00000030469|ENSSSCG00000010035|ENSSSCG00000010081|ENSSSCG00000004943|ENSSSCG00000001988|ENSSSCG00000007493|…
Glioma	ssc05214	34	61	0.218317	0.790909	ENSSSCG00000010440|ENSSSCG00000003909|ENSSSCG00000010872|ENSSSCG00000005015|ENSSSCG00000025768|ENSSSCG00000010081|ENSSSCG00000007541|ENSSSCG00000004943|ENSSSCG00000001079|ENSSSCG00000002989|ENSSSCG00000003256|ENSSSCG00000023985|ENSSSCG00000022126|ENSSSCG00000021203|ENSSSCG00000016958|ENSSSCG00000017950|ENSSSCG00000013900|ENSSSCG00000006539|ENSSSCG00000010311|Novel01624|ENSSSCG00000008478|ENSSSCG0…
Leishmaniasis	ssc05140	35	63	0.218474	0.790909	ENSSSCG00000003809|ENSSSCG00000015559|ENSSSCG00000000137|ENSSSCG00000012795|ENSSSCG00000017755|ENSSSCG00000001453|ENSSSCG00000001456|ENSSSCG00000001472|ENSSSCG00000001455|ENSSSCG00000010081|ENSSSCG00000030957|ENSSSCG00000008090|ENSSSCG00000015652|ENSSSCG00000013291|ENSSSCG00000025537|ENSSSCG00000005215|ENSSSCG00000011730|ENSSSCG00000001454|Novel00540|ENSSSCG00000004334|ENSSSCG00000002383|ENSSSCG0…
RNA degradation	ssc03018	39	71	0.218579	0.790909	Novel01708|ENSSSCG00000013124|ENSSSCG00000006983|ENSSSCG00000009096|ENSSSCG00000030404|ENSSSCG00000003660|ENSSSCG00000002799|ENSSSCG00000012014|ENSSSCG00000013463|ENSSSCG00000001424|ENSSSCG00000000914|ENSSSCG00000014338|ENSSSCG00000000502|ENSSSCG00000009036|ENSSSCG00000003264|ENSSSCG00000015097|ENSSSCG00000022616|ENSSSCG00000007878|ENSSSCG00000001903|ENSSSCG00000024916|ENSSSCG00000008399|ENSSSCG0…
Other types of O-glycan biosynthesis	ssc00514	18	30	0.230971	0.81615	ENSSSCG00000009335|ENSSSCG00000026654|ENSSSCG00000010998|ENSSSCG00000007244|ENSSSCG00000011903|ENSSSCG00000029145|ENSSSCG00000012088|ENSSSCG00000030209|ENSSSCG00000027064|ENSSSCG00000011897|ENSSSCG00000005716|ENSSSCG00000013883|ENSSSCG00000011519|ENSSSCG00000029461|ENSSSCG00000002397|ENSSSCG00000006360|ENSSSCG00000012403|ENSSSCG00000007572
Fatty acid biosynthesis	ssc00061	9	13	0.234242	0.81615	ENSSSCG00000011215|ENSSSCG00000015784|ENSSSCG00000000031|ENSSSCG00000012583|ENSSSCG00000017694|ENSSSCG00000030645|ENSSSCG00000009937|ENSSSCG00000001760|ENSSSCG00000029944
MAPK signaling pathway	ssc04010	125	249	0.236812	0.81615	ENSSSCG00000022126|ENSSSCG00000017311|ENSSSCG00000027668|ENSSSCG00000013448|ENSSSCG00000030957|ENSSSCG00000013615|ENSSSCG00000007541|ENSSSCG00000023351|ENSSSCG00000016578|ENSSSCG00000010448|ENSSSCG00000003256|ENSSSCG00000023985|ENSSSCG00000003255|ENSSSCG00000012825|ENSSSCG00000007030|ENSSSCG00000020705|ENSSSCG00000029160|ENSSSCG00000003898|ENSSSCG00000017950|ENSSSCG00000000087|ENSSSCG00000000708|…
Legionellosis	ssc05134	35	64	0.239975	0.81615	ENSSSCG00000030368|ENSSSCG00000010580|Novel01493|ENSSSCG00000013064|ENSSSCG00000000884|ENSSSCG00000030957|ENSSSCG00000004169|ENSSSCG00000005917|ENSSSCG00000016714|ENSSSCG00000002274|ENSSSCG00000010260|ENSSSCG00000024388|ENSSSCG00000020970|ENSSSCG00000011730|ENSSSCG00000029160|ENSSSCG00000000242|ENSSSCG00000003460|ENSSSCG00000030385|ENSSSCG00000015783|ENSSSCG00000015037|ENSSSCG00000007754|ENSSSCG0…
Acute myeloid leukemia	ssc05221	30	54	0.240393	0.81615	ENSSSCG00000005015|ENSSSCG00000003909|ENSSSCG00000010872|ENSSSCG00000021203|ENSSSCG00000001539|ENSSSCG00000010081|ENSSSCG00000030957|ENSSSCG00000001573|ENSSSCG00000030680|ENSSSCG00000004943|ENSSSCG00000002989|ENSSSCG00000017402|ENSSSCG00000010548|ENSSSCG00000012825|ENSSSCG00000016958|ENSSSCG00000013900|ENSSSCG00000007030|Novel01624|ENSSSCG00000008478|ENSSSCG00000013033|ENSSSCG00000013237|ENSSSCG0…
Steroid biosynthesis	ssc00100	13	21	0.253783	0.840488	ENSSSCG00000028517|ENSSSCG00000026044|ENSSSCG00000028960|ENSSSCG00000012758|ENSSSCG00000006337|ENSSSCG00000027525|ENSSSCG00000021464|ENSSSCG00000008857|ENSSSCG00000021181|ENSSSCG00000021418|ENSSSCG00000005970|ENSSSCG00000020738|ENSSSCG00000015311
Pentose phosphate pathway	ssc00030	14	23	0.256542	0.840488	ENSSSCG00000025108|ENSSSCG00000002873|ENSSSCG00000003812|ENSSSCG00000017759|ENSSSCG00000012116|ENSSSCG00000016152|ENSSSCG00000008773|ENSSSCG00000021129|ENSSSCG00000021408|ENSSSCG00000003402|Novel00739|ENSSSCG00000000599|ENSSSCG00000008207|ENSSSCG00000028197
RNA transport	ssc03013	76	149	0.259953	0.840488	ENSSSCG00000017957|ENSSSCG00000017212|ENSSSCG00000008180|ENSSSCG00000011769|ENSSSCG00000027323|ENSSSCG00000024479|ENSSSCG00000030252|ENSSSCG00000013223|ENSSSCG00000016021|ENSSSCG00000026034|ENSSSCG00000014881|ENSSSCG00000023793|Novel01439|ENSSSCG00000016845|ENSSSCG00000008979|ENSSSCG00000011117|ENSSSCG00000028420|ENSSSCG00000010189|ENSSSCG00000006251|ENSSSCG00000000466|ENSSSCG00000003849|ENSSSCG0…
Prolactin signaling pathway	ssc04917	36	67	0.261794	0.840488	ENSSSCG00000005015|ENSSSCG00000003909|ENSSSCG00000010872|ENSSSCG00000010081|ENSSSCG00000030957|ENSSSCG00000004943|ENSSSCG00000014277|ENSSSCG00000002989|ENSSSCG00000017402|ENSSSCG00000021203|ENSSSCG00000016958|ENSSSCG00000013900|ENSSSCG00000016751|ENSSSCG00000005215|ENSSSCG00000005053|ENSSSCG00000020927|Novel01624|ENSSSCG00000000727|ENSSSCG00000008478|Novel00540|ENSSSCG00000029772|ENSSSCG000000179…
Inositol phosphate metabolism	ssc00562	31	57	0.264424	0.840488	ENSSSCG00000017338|ENSSSCG00000004746|ENSSSCG00000002457|ENSSSCG00000027340|ENSSSCG00000011079|ENSSSCG00000012035|ENSSSCG00000024162|ENSSSCG00000002357|ENSSSCG00000030547|ENSSSCG00000021599|ENSSSCG00000007058|ENSSSCG00000010440|ENSSSCG00000021203|ENSSSCG00000003000|ENSSSCG00000025733|ENSSSCG00000016298|ENSSSCG00000003749|ENSSSCG00000030345|ENSSSCG00000013490|ENSSSCG00000013034|ENSSSCG00000002688|…
Fatty acid degradation	ssc00071	23	41	0.2659	0.840488	ENSSSCG00000017198|ENSSSCG00000003776|ENSSSCG00000009889|ENSSSCG00000008724|ENSSSCG00000001760|ENSSSCG00000009916|ENSSSCG00000004049|ENSSSCG00000004510|ENSSSCG00000013729|ENSSSCG00000008569|ENSSSCG00000012880|ENSSSCG00000030645|ENSSSCG00000020972|ENSSSCG00000009150|ENSSSCG00000024587|ENSSSCG00000016156|ENSSSCG00000003851|ENSSSCG00000006324|ENSSSCG00000010723|ENSSSCG00000011250|ENSSSCG00000015784|…
ECM-receptor interaction	ssc04512	43	82	0.277663	0.866777	ENSSSCG00000024844|ENSSSCG00000017357|ENSSSCG00000015326|ENSSSCG00000007401|Novel00926|ENSSSCG00000011046|ENSSSCG00000017022|ENSSSCG00000001429|ENSSSCG00000011377|ENSSSCG00000004789|ENSSSCG00000003709|ENSSSCG00000023475|ENSSSCG00000015886|ENSSSCG00000015887|ENSSSCG00000015444|ENSSSCG00000030047|ENSSSCG00000015955|ENSSSCG00000015618|ENSSSCG00000005494|ENSSSCG00000022506|ENSSSCG00000016174|ENSSSCG0…
B cell receptor signaling pathway	ssc04662	38	72	0.282686	0.866777	ENSSSCG00000022362|ENSSSCG00000006851|ENSSSCG00000005015|ENSSSCG00000028968|ENSSSCG00000003909|ENSSSCG00000010872|ENSSSCG00000021203|ENSSSCG00000010081|ENSSSCG00000030957|ENSSSCG00000006250|ENSSSCG00000004943|ENSSSCG00000002989|ENSSSCG00000002688|ENSSSCG00000010548|ENSSSCG00000012825|ENSSSCG00000016958|ENSSSCG00000025537|ENSSSCG00000013900|ENSSSCG00000005743|ENSSSCG00000007030|Novel01624|ENSSSCG0…
Adipocytokine signaling pathway	ssc04920	37	70	0.283673	0.866777	ENSSSCG00000010872|ENSSSCG00000007507|ENSSSCG00000030957|ENSSSCG00000002009|ENSSSCG00000017873|ENSSSCG00000002989|ENSSSCG00000017933|ENSSSCG00000000185|ENSSSCG00000001760|ENSSSCG00000010548|ENSSSCG00000012825|ENSSSCG00000026816|ENSSSCG00000022208|ENSSSCG00000005215|ENSSSCG00000007030|ENSSSCG00000016200|ENSSSCG00000012880|ENSSSCG00000006703|ENSSSCG00000030645|ENSSSCG00000017365|Novel00540|ENSSSCG0…
Histidine metabolism	ssc00340	13	22	0.294122	0.878132	ENSSSCG00000004870|ENSSSCG00000028501|ENSSSCG00000022009|ENSSSCG00000001823|ENSSSCG00000027926|ENSSSCG00000004644|ENSSSCG00000000893|ENSSSCG00000000892|ENSSSCG00000004869|ENSSSCG00000009889|ENSSSCG00000017861|ENSSSCG00000012911|ENSSSCG00000006324
Citrate cycle (TCA cycle)	ssc00020	17	30	0.296886	0.878132	ENSSSCG00000025881|ENSSSCG00000023264|ENSSSCG00000002009|ENSSSCG00000001852|ENSSSCG00000017421|ENSSSCG00000025751|ENSSSCG00000012783|ENSSSCG00000012926|ENSSSCG00000030318|ENSSSCG00000015030|ENSSSCG00000007507|ENSSSCG00000020686|ENSSSCG00000023807|ENSSSCG00000023643|ENSSSCG00000001761|ENSSSCG00000002374|ENSSSCG00000016743
Base excision repair	ssc03410	18	32	0.296968	0.878132	ENSSSCG00000010564|ENSSSCG00000001882|ENSSSCG00000003216|ENSSSCG00000012348|ENSSSCG00000003919|ENSSSCG00000008039|ENSSSCG00000028699|ENSSSCG00000021313|ENSSSCG00000002143|ENSSSCG00000009327|ENSSSCG00000023660|ENSSSCG00000016753|ENSSSCG00000007031|ENSSSCG00000005478|ENSSSCG00000012916|ENSSSCG00000014842|ENSSSCG00000003128|ENSSSCG00000009938
Butirosin and neomycin biosynthesis	ssc00524	4	5	0.307308	0.897415	ENSSSCG00000016751|ENSSSCG00000008261|ENSSSCG00000010252|ENSSSCG00000010253
Fc epsilon RI signaling pathway	ssc04664	33	63	0.312311	0.897415	ENSSSCG00000006851|ENSSSCG00000005015|ENSSSCG00000028968|ENSSSCG00000003909|ENSSSCG00000010872|ENSSSCG00000010081|ENSSSCG00000006250|ENSSSCG00000023351|ENSSSCG00000002989|ENSSSCG00000021203|ENSSSCG00000016958|ENSSSCG00000013900|ENSSSCG00000005743|Novel01624|ENSSSCG00000016298|ENSSSCG00000004943|ENSSSCG00000008060|ENSSSCG00000017991|ENSSSCG00000002688|Novel00318|ENSSSCG00000030413|ENSSSCG000000148…
PI3K-Akt signaling pathway	ssc04151	159	328	0.321017	0.897415	ENSSSCG00000028092|ENSSSCG00000006815|ENSSSCG00000024844|ENSSSCG00000014298|ENSSSCG00000013618|ENSSSCG00000025795|ENSSSCG00000010035|ENSSSCG00000030957|ENSSSCG00000007381|ENSSSCG00000007541|ENSSSCG00000004943|ENSSSCG00000004789|ENSSSCG00000023985|ENSSSCG00000010440|ENSSSCG00000012825|ENSSSCG00000022101|ENSSSCG00000015955|ENSSSCG00000009320|Novel00522|ENSSSCG00000007229|ENSSSCG00000023475|ENSSSCG0…
Peroxisome	ssc04146	41	80	0.323921	0.897415	ENSSSCG00000017198|ENSSSCG00000028943|ENSSSCG00000002861|ENSSSCG00000025252|ENSSSCG00000013896|ENSSSCG00000013569|ENSSSCG00000014187|ENSSSCG00000007426|ENSSSCG00000013302|ENSSSCG00000000541|ENSSSCG00000008724|ENSSSCG00000027190|ENSSSCG00000017755|ENSSSCG00000001852|ENSSSCG00000021355|ENSSSCG00000023983|ENSSSCG00000016466|ENSSSCG00000006535|ENSSSCG00000010175|ENSSSCG00000029876|ENSSSCG00000030645|…
Sphingolipid metabolism	ssc00600	24	45	0.324564	0.897415	ENSSSCG00000027146|ENSSSCG00000001418|ENSSSCG00000002512|ENSSSCG00000030425|ENSSSCG00000017178|ENSSSCG00000013922|ENSSSCG00000026856|ENSSSCG00000014627|ENSSSCG00000025005|ENSSSCG00000022780|ENSSSCG00000014004|ENSSSCG00000026955|ENSSSCG00000009594|ENSSSCG00000009152|ENSSSCG00000003839|ENSSSCG00000002404|ENSSSCG00000013595|ENSSSCG00000025993|ENSSSCG00000004408|ENSSSCG00000010433|ENSSSCG00000010105|…
Sulfur relay system	ssc04122	6	9	0.326273	0.897415	ENSSSCG00000003235|ENSSSCG00000007307|ENSSSCG00000000007|ENSSSCG00000000133|ENSSSCG00000001596|ENSSSCG00000016888
TGF-beta signaling pathway	ssc04350	38	74	0.328957	0.897415	ENSSSCG00000030153|ENSSSCG00000000272|ENSSSCG00000000233|ENSSSCG00000024413|ENSSSCG00000007227|ENSSSCG00000009131|ENSSSCG00000010081|ENSSSCG00000008645|ENSSSCG00000004952|ENSSSCG00000004789|ENSSSCG00000029538|ENSSSCG00000002787|ENSSSCG00000004948|ENSSSCG00000006145|ENSSSCG00000014121|ENSSSCG00000015842|ENSSSCG00000012910|ENSSSCG00000016113|ENSSSCG00000005382|ENSSSCG00000029621|ENSSSCG00000030348|…
Protein export	ssc03060	14	25	0.335581	0.897415	ENSSSCG00000013322|ENSSSCG00000002042|ENSSSCG00000004382|ENSSSCG00000028491|ENSSSCG00000005601|ENSSSCG00000011639|ENSSSCG00000026230|Novel00945|ENSSSCG00000022596|ENSSSCG00000014850|ENSSSCG00000001955|ENSSSCG00000008900|ENSSSCG00000004912|ENSSSCG00000029183
Glycosaminoglycan biosynthesis - keratan sulfate	ssc00533	10	17	0.336065	0.897415	ENSSSCG00000002709|ENSSSCG00000008374|ENSSSCG00000002737|ENSSSCG00000011903|ENSSSCG00000012940|ENSSSCG00000002283|ENSSSCG00000010998|ENSSSCG00000025089|ENSSSCG00000029461|ENSSSCG00000006360
Butanoate metabolism	ssc00650	13	23	0.336123	0.897415	ENSSSCG00000026025|ENSSSCG00000001090|ENSSSCG00000009150|ENSSSCG00000009916|ENSSSCG00000010790|ENSSSCG00000004049|ENSSSCG00000007857|ENSSSCG00000009755|ENSSSCG00000016872|ENSSSCG00000007909|ENSSSCG00000016863|ENSSSCG00000026453|ENSSSCG00000007858
Measles	ssc05162	66	133	0.339907	0.898793	ENSSSCG00000030368|ENSSSCG00000003809|ENSSSCG00000003112|ENSSSCG00000000396|ENSSSCG00000012795|ENSSSCG00000003909|ENSSSCG00000010872|ENSSSCG00000004421|ENSSSCG00000009881|ENSSSCG00000009882|ENSSSCG00000013291|ENSSSCG00000002002|ENSSSCG00000030957|ENSSSCG00000030408|ENSSSCG00000009002|ENSSSCG00000004110|ENSSSCG00000010448|ENSSSCG00000002989|ENSSSCG00000013900|ENSSSCG00000017402|ENSSSCG00000028354|…
Glutathione metabolism	ssc00480	26	50	0.351078	0.907299	ENSSSCG00000007287|ENSSSCG00000028107|ENSSSCG00000017092|ENSSSCG00000003867|ENSSSCG00000003599|ENSSSCG00000027121|ENSSSCG00000006058|ENSSSCG00000025108|ENSSSCG00000024052|Novel00999|ENSSSCG00000001852|ENSSSCG00000016466|ENSSSCG00000006891|ENSSSCG00000023604|ENSSSCG00000015844|ENSSSCG00000002627|ENSSSCG00000002623|ENSSSCG00000009059|ENSSSCG00000021973|ENSSSCG00000006325|ENSSSCG00000001849|ENSSSCG0…
Type II diabetes mellitus	ssc04930	25	48	0.353084	0.907299	ENSSSCG00000003909|ENSSSCG00000010081|ENSSSCG00000013378|ENSSSCG00000017933|ENSSSCG00000021203|ENSSSCG00000016958|ENSSSCG00000013900|ENSSSCG00000016751|ENSSSCG00000007030|ENSSSCG00000005053|ENSSSCG00000020927|ENSSSCG00000008444|ENSSSCG00000029772|ENSSSCG00000011455|ENSSSCG00000017991|ENSSSCG00000030413|ENSSSCG00000010380|ENSSSCG00000009312|ENSSSCG00000010252|ENSSSCG00000010253|ENSSSCG00000024187|…
Nucleotide excision repair	ssc03420	23	44	0.357178	0.907299	ENSSSCG00000009556|ENSSSCG00000012757|ENSSSCG00000016961|ENSSSCG00000005436|ENSSSCG00000003216|ENSSSCG00000014147|ENSSSCG00000005090|ENSSSCG00000009854|ENSSSCG00000023886|ENSSSCG00000022102|ENSSSCG00000016753|ENSSSCG00000005478|ENSSSCG00000014842|ENSSSCG00000008788|ENSSSCG00000016934|ENSSSCG00000013747|ENSSSCG00000012916|ENSSSCG00000003128|ENSSSCG00000028504|ENSSSCG00000013367|ENSSSCG00000005368|…
Basal transcription factors	ssc03022	22	42	0.359267	0.907299	ENSSSCG00000003718|ENSSSCG00000006839|ENSSSCG00000010187|ENSSSCG00000002411|ENSSSCG00000004583|ENSSSCG00000024694|ENSSSCG00000007720|ENSSSCG00000007721|ENSSSCG00000006000|ENSSSCG00000020665|ENSSSCG00000022387|ENSSSCG00000014147|ENSSSCG00000005090|ENSSSCG00000015845|ENSSSCG00000016961|ENSSSCG00000026714|ENSSSCG00000020794|ENSSSCG00000013367|ENSSSCG00000022421|ENSSSCG00000015721|ENSSSCG00000009769|…
Platelet activation	ssc04611	65	132	0.359957	0.907299	ENSSSCG00000000175|ENSSSCG00000008629|ENSSSCG00000024863|ENSSSCG00000003909|ENSSSCG00000010872|ENSSSCG00000029795|ENSSSCG00000025095|ENSSSCG00000011745|ENSSSCG00000001518|ENSSSCG00000013771|ENSSSCG00000026602|Novel01880|ENSSSCG00000000555|ENSSSCG00000010081|ENSSSCG00000007058|ENSSSCG00000006250|ENSSSCG00000023351|ENSSSCG00000006785|ENSSSCG00000015407|ENSSSCG00000002989|ENSSSCG00000008866|ENSSSCG0…
Porphyrin and chlorophyll metabolism	ssc00860	18	34	0.367905	0.907299	ENSSSCG00000010821|ENSSSCG00000010541|ENSSSCG00000003922|ENSSSCG00000016308|ENSSSCG00000026759|ENSSSCG00000010742|ENSSSCG00000011700|ENSSSCG00000010797|ENSSSCG00000021067|ENSSSCG00000016312|ENSSSCG00000007942|ENSSSCG00000016756|ENSSSCG00000011978|ENSSSCG00000025046|Novel00238|ENSSSCG00000027031|ENSSSCG00000004541|ENSSSCG00000009932
African trypanosomiasis	ssc05143	18	34	0.367905	0.907299	ENSSSCG00000020970|ENSSSCG00000014091|ENSSSCG00000011730|ENSSSCG00000010448|ENSSSCG00000007058|ENSSSCG00000017044|ENSSSCG00000003256|ENSSSCG00000004425|ENSSSCG00000005285|ENSSSCG00000015652|ENSSSCG00000017268|ENSSSCG00000013034|ENSSSCG00000006862|Novel00633|ENSSSCG00000007007|ENSSSCG00000004428|ENSSSCG00000015037|ENSSSCG00000013468
Transcriptional misregulation in cancer	ssc05202	76	156	0.373309	0.907299	ENSSSCG00000020970|ENSSSCG00000011877|Novel02210|ENSSSCG00000003716|ENSSSCG00000025253|ENSSSCG00000012238|ENSSSCG00000028331|ENSSSCG00000010226|ENSSSCG00000000272|ENSSSCG00000028703|ENSSSCG00000004812|Novel01811|ENSSSCG00000030957|ENSSSCG00000008645|ENSSSCG00000013307|ENSSSCG00000007541|ENSSSCG00000013019|ENSSSCG00000011579|ENSSSCG00000011810|ENSSSCG00000012287|ENSSSCG00000007440|ENSSSCG000000134…
Propanoate metabolism	ssc00640	14	26	0.376936	0.907299	ENSSSCG00000003776|ENSSSCG00000004216|ENSSSCG00000002357|ENSSSCG00000009522|ENSSSCG00000013366|ENSSSCG00000010790|ENSSSCG00000011653|ENSSSCG00000004049|ENSSSCG00000000939|ENSSSCG00000027231|ENSSSCG00000007909|ENSSSCG00000009937|ENSSSCG00000017694|ENSSSCG00000007286
Mismatch repair	ssc03430	13	24	0.379229	0.907299	ENSSSCG00000028504|ENSSSCG00000003216|ENSSSCG00000008428|ENSSSCG00000009854|ENSSSCG00000010865|ENSSSCG00000002378|ENSSSCG00000023886|ENSSSCG00000008788|ENSSSCG00000016753|ENSSSCG00000014842|ENSSSCG00000012916|ENSSSCG00000003128|ENSSSCG00000014126
Pantothenate and CoA biosynthesis	ssc00770	10	18	0.386014	0.907299	ENSSSCG00000010456|ENSSSCG00000017398|ENSSSCG00000029163|ENSSSCG00000004194|ENSSSCG00000004181|ENSSSCG00000004180|ENSSSCG00000003966|ENSSSCG00000003139|ENSSSCG00000025992|ENSSSCG00000014998
2-Oxocarboxylic acid metabolism	ssc01210	10	18	0.386014	0.907299	ENSSSCG00000003139|ENSSSCG00000023264|ENSSSCG00000029163|ENSSSCG00000001852|ENSSSCG00000012783|ENSSSCG00000001761|ENSSSCG00000005900|ENSSSCG00000023325|ENSSSCG00000023807|ENSSSCG00000024179
One carbon pool by folate	ssc00670	10	18	0.386014	0.907299	ENSSSCG00000003428|ENSSSCG00000027926|ENSSSCG00000023869|ENSSSCG00000030677|ENSSSCG00000002269|ENSSSCG00000008289|Novel00226|ENSSSCG00000030626|ENSSSCG00000004543|ENSSSCG00000022975
Tuberculosis	ssc05152	84	174	0.390407	0.909848	ENSSSCG00000002867|ENSSSCG00000003809|ENSSSCG00000015652|ENSSSCG00000000884|ENSSSCG00000022362|ENSSSCG00000002776|ENSSSCG00000017755|ENSSSCG00000010872|ENSSSCG00000017753|ENSSSCG00000009766|ENSSSCG00000001453|ENSSSCG00000000769|ENSSSCG00000001456|ENSSSCG00000000708|ENSSSCG00000001454|ENSSSCG00000001455|ENSSSCG00000017178|ENSSSCG00000030425|ENSSSCG00000030957|ENSSSCG00000010081|ENSSSCG00000008090|…
VEGF signaling pathway	ssc04370	29	58	0.401597	0.92806	ENSSSCG00000022362|ENSSSCG00000028968|ENSSSCG00000003909|ENSSSCG00000010872|ENSSSCG00000030425|ENSSSCG00000010081|ENSSSCG00000004943|ENSSSCG00000002989|ENSSSCG00000003256|ENSSSCG00000017178|ENSSSCG00000021203|ENSSSCG00000016958|ENSSSCG00000013900|ENSSSCG00000023351|ENSSSCG00000003460|ENSSSCG00000013033|ENSSSCG00000017268|ENSSSCG00000017991|ENSSSCG00000002688|ENSSSCG00000030413|ENSSSCG00000007477|…
NF-kappa B signaling pathway	ssc04064	44	90	0.409036	0.930498	ENSSSCG00000010580|ENSSSCG00000004895|ENSSSCG00000024771|ENSSSCG00000013291|ENSSSCG00000012825|ENSSSCG00000030957|ENSSSCG00000030408|ENSSSCG00000025028|ENSSSCG00000007440|ENSSSCG00000014216|ENSSSCG00000023589|ENSSSCG00000010548|ENSSSCG00000001778|ENSSSCG00000012843|ENSSSCG00000006250|ENSSSCG00000012795|ENSSSCG00000010312|ENSSSCG00000007030|ENSSSCG00000002804|Novel00522|ENSSSCG00000007229|ENSSSCG0…
Amoebiasis	ssc05146	52	107	0.409419	0.930498	ENSSSCG00000015556|ENSSSCG00000017755|ENSSSCG00000002965|ENSSSCG00000003909|ENSSSCG00000004890|ENSSSCG00000013771|ENSSSCG00000015326|ENSSSCG00000030957|ENSSSCG00000007058|ENSSSCG00000013900|ENSSSCG00000003256|ENSSSCG00000015652|ENSSSCG00000021203|ENSSSCG00000016958|ENSSSCG00000009002|Novel00633|ENSSSCG00000023475|ENSSSCG00000015444|ENSSSCG00000030047|ENSSSCG00000010313|ENSSSCG00000015618|ENSSSCG0…
mRNA surveillance pathway	ssc03015	41	84	0.417652	0.934571	ENSSSCG00000008389|ENSSSCG00000006490|ENSSSCG00000027323|ENSSSCG00000014298|ENSSSCG00000026382|ENSSSCG00000024413|ENSSSCG00000013083|ENSSSCG00000011117|Novel01514|Novel00187|ENSSSCG00000022828|ENSSSCG00000003348|ENSSSCG00000014337|ENSSSCG00000028865|ENSSSCG00000004169|ENSSSCG00000009657|ENSSSCG00000003849|ENSSSCG00000008540|ENSSSCG00000021118|ENSSSCG00000015842|ENSSSCG00000014901|ENSSSCG000000036…
Nicotinate and nicotinamide metabolism	ssc00760	13	25	0.42288	0.934571	ENSSSCG00000015435|ENSSSCG00000015557|ENSSSCG00000012859|ENSSSCG00000028210|ENSSSCG00000008742|ENSSSCG00000004194|ENSSSCG00000028359|ENSSSCG00000018052|ENSSSCG00000016877|ENSSSCG00000027454|ENSSSCG00000014187|ENSSSCG00000025992|ENSSSCG00000002135
Spliceosome	ssc03040	62	129	0.423656	0.934571	ENSSSCG00000028640|ENSSSCG00000003596|ENSSSCG00000029119|ENSSSCG00000027224|ENSSSCG00000008484|ENSSSCG00000027789|ENSSSCG00000010877|ENSSSCG00000030507|ENSSSCG00000013107|ENSSSCG00000017289|ENSSSCG00000014416|ENSSSCG00000023792|ENSSSCG00000003964|ENSSSCG00000013582|ENSSSCG00000012957|ENSSSCG00000027323|ENSSSCG00000003849|ENSSSCG00000013463|ENSSSCG00000000288|ENSSSCG00000030390|ENSSSCG00000017817|…
Glyoxylate and dicarboxylate metabolism	ssc00630	12	23	0.427117	0.934571	ENSSSCG00000008046|ENSSSCG00000027231|ENSSSCG00000015545|ENSSSCG00000009522|ENSSSCG00000005349|ENSSSCG00000025751|ENSSSCG00000011432|ENSSSCG00000004049|ENSSSCG00000010523|ENSSSCG00000011653|ENSSSCG00000023807|ENSSSCG00000013302
Carbohydrate digestion and absorption	ssc04973	21	42	0.428802	0.934571	ENSSSCG00000020927|ENSSSCG00000002989|ENSSSCG00000010252|ENSSSCG00000017365|ENSSSCG00000011676|ENSSSCG00000011455|ENSSSCG00000015105|ENSSSCG00000003909|ENSSSCG00000010872|ENSSSCG00000010253|ENSSSCG00000021203|ENSSSCG00000016958|ENSSSCG00000006740|ENSSSCG00000017991|Novel00198|ENSSSCG00000013900|ENSSSCG00000030413|ENSSSCG00000027787|ENSSSCG00000008261|ENSSSCG00000015084|ENSSSCG00000020953
Glycosaminoglycan biosynthesis - chondroitin sulfate / dermatan sulfate	ssc00532	11	21	0.431602	0.934571	ENSSSCG00000011625|ENSSSCG00000016436|ENSSSCG00000022151|ENSSSCG00000010200|ENSSSCG00000021610|ENSSSCG00000007567|ENSSSCG00000004825|ENSSSCG00000004771|ENSSSCG00000014035|ENSSSCG00000000837|ENSSSCG00000023662
Terpenoid backbone biosynthesis	ssc00900	10	19	0.436378	0.937532	ENSSSCG00000004049|ENSSSCG00000014080|ENSSSCG00000029066|ENSSSCG00000006512|ENSSSCG00000010155|ENSSSCG00000027363|ENSSSCG00000006535|ENSSSCG00000016872|ENSSSCG00000009931|ENSSSCG00000011061
Alanine, aspartate and glutamate metabolism	ssc00250	18	36	0.441219	0.940583	ENSSSCG00000028978|ENSSSCG00000000077|ENSSSCG00000001090|ENSSSCG00000015545|ENSSSCG00000016159|ENSSSCG00000010874|ENSSSCG00000004401|ENSSSCG00000010368|ENSSSCG00000017861|ENSSSCG00000013976|ENSSSCG00000005900|ENSSSCG00000007738|ENSSSCG00000007909|ENSSSCG00000003968|ENSSSCG00000008902|ENSSSCG00000000665|ENSSSCG00000016056|ENSSSCG00000008339
Ribosome biogenesis in eukaryotes	ssc03008	40	83	0.444991	0.941328	ENSSSCG00000004328|ENSSSCG00000011449|ENSSSCG00000002753|ENSSSCG00000014199|ENSSSCG00000012654|ENSSSCG00000010990|ENSSSCG00000016962|ENSSSCG00000013304|ENSSSCG00000022952|ENSSSCG00000014068|ENSSSCG00000009912|ENSSSCG00000007855|ENSSSCG00000012823|ENSSSCG00000027733|ENSSSCG00000015056|ENSSSCG00000027831|ENSSSCG00000006727|ENSSSCG00000020907|ENSSSCG00000002804|ENSSSCG00000007672|ENSSSCG00000007732|…
N-Glycan biosynthesis	ssc00510	24	49	0.449443	0.943488	ENSSSCG00000009360|ENSSSCG00000010998|ENSSSCG00000014538|ENSSSCG00000014195|Novel00225|ENSSSCG00000000980|ENSSSCG00000015023|ENSSSCG00000002050|ENSSSCG00000015110|ENSSSCG00000023235|ENSSSCG00000005666|ENSSSCG00000022786|ENSSSCG00000011612|ENSSSCG00000011903|ENSSSCG00000002283|ENSSSCG00000027526|ENSSSCG00000015214|ENSSSCG00000026719|ENSSSCG00000007474|ENSSSCG00000006360|ENSSSCG00000011229|ENSSSCG0…
Osteoclast differentiation	ssc04380	63	133	0.459731	0.952495	ENSSSCG00000001952|ENSSSCG00000022362|ENSSSCG00000003809|ENSSSCG00000015559|ENSSSCG00000000396|ENSSSCG00000000137|ENSSSCG00000010580|ENSSSCG00000028968|ENSSSCG00000017330|ENSSSCG00000006815|ENSSSCG00000003909|ENSSSCG00000010872|ENSSSCG00000013291|ENSSSCG00000012825|ENSSSCG00000002002|ENSSSCG00000007477|ENSSSCG00000010081|ENSSSCG00000030957|ENSSSCG00000004943|ENSSSCG00000011579|ENSSSCG00000002989|…
p53 signaling pathway	ssc04115	35	73	0.462815	0.952495	ENSSSCG00000004153|ENSSSCG00000003112|ENSSSCG00000029326|ENSSSCG00000000769|ENSSSCG00000004588|ENSSSCG00000000884|ENSSSCG00000008586|ENSSSCG00000026454|ENSSSCG00000010448|ENSSSCG00000025698|ENSSSCG00000015318|ENSSSCG00000010440|ENSSSCG00000016714|ENSSSCG00000012843|ENSSSCG00000004789|ENSSSCG00000003144|Novel01942|ENSSSCG00000000002|ENSSSCG00000029438|ENSSSCG00000012307|ENSSSCG00000002855|ENSSSCG0…
Pentose and glucuronate interconversions	ssc00040	13	26	0.466529	0.952495	ENSSSCG00000004679|ENSSSCG00000009347|ENSSSCG00000011254|ENSSSCG00000030150|ENSSSCG00000016308|ENSSSCG00000016539|ENSSSCG00000016312|ENSSSCG00000016152|ENSSSCG00000009268|ENSSSCG00000009889|ENSSSCG00000008368|ENSSSCG00000029256|ENSSSCG00000027031
Ether lipid metabolism	ssc00565	20	41	0.467588	0.952495	ENSSSCG00000023351|ENSSSCG00000027427|ENSSSCG00000029070|ENSSSCG00000014004|ENSSSCG00000000110|ENSSSCG00000015781|ENSSSCG00000017836|ENSSSCG00000017912|ENSSSCG00000003839|ENSSSCG00000009139|ENSSSCG00000023983|ENSSSCG00000011750|ENSSSCG00000024027|ENSSSCG00000017116|ENSSSCG00000010023|ENSSSCG00000022599|ENSSSCG00000028887|ENSSSCG00000000864|ENSSSCG00000002235|ENSSSCG00000008541
Proximal tubule bicarbonate reclamation	ssc04964	11	22	0.479185	0.965051	ENSSSCG00000010368|ENSSSCG00000008943|ENSSSCG00000015084|ENSSSCG00000025751|ENSSSCG00000002009|ENSSSCG00000011676|ENSSSCG00000006740|ENSSSCG00000007507|ENSSSCG00000011397|ENSSSCG00000016056|ENSSSCG00000020953
Chemokine signaling pathway	ssc04062	81	173	0.481738	0.965051	ENSSSCG00000005743|ENSSSCG00000006851|ENSSSCG00000008629|ENSSSCG00000000396|ENSSSCG00000028092|ENSSSCG00000028968|ENSSSCG00000003909|ENSSSCG00000010872|ENSSSCG00000021944|ENSSSCG00000011322|ENSSSCG00000005015|ENSSSCG00000012825|ENSSSCG00000024759|ENSSSCG00000008977|ENSSSCG00000010081|ENSSSCG00000007058|ENSSSCG00000030957|ENSSSCG00000006250|ENSSSCG00000017918|ENSSSCG00000006785|ENSSSCG00000015407|…
Ras signaling pathway	ssc04014	104	223	0.486568	0.965051	ENSSSCG00000028092|ENSSSCG00000006815|ENSSSCG00000024674|ENSSSCG00000030957|ENSSSCG00000007541|ENSSSCG00000004943|ENSSSCG00000003256|ENSSSCG00000023985|ENSSSCG00000012825|ENSSSCG00000026816|ENSSSCG00000007030|ENSSSCG00000027890|ENSSSCG00000009320|ENSSSCG00000007229|ENSSSCG00000009139|ENSSSCG00000030289|ENSSSCG00000009567|ENSSSCG00000014891|ENSSSCG00000015235|ENSSSCG00000029497|ENSSSCG00000009048|…
Lysosome	ssc04142	54	115	0.48779	0.965051	ENSSSCG00000027146|ENSSSCG00000017401|ENSSSCG00000006831|ENSSSCG00000002776|ENSSSCG00000002452|ENSSSCG00000017211|ENSSSCG00000007431|Novel01779|ENSSSCG00000004486|ENSSSCG00000025034|ENSSSCG00000001418|ENSSSCG00000017865|ENSSSCG00000009555|ENSSSCG00000001927|ENSSSCG00000017156|ENSSSCG00000017152|ENSSSCG00000008867|ENSSSCG00000015772|ENSSSCG00000017400|ENSSSCG00000006762|ENSSSCG00000017666|ENSSSCG0…
Thyroid hormone synthesis	ssc04918	34	72	0.493102	0.965749	ENSSSCG00000013263|ENSSSCG00000015972|ENSSSCG00000021973|ENSSSCG00000017092|ENSSSCG00000000175|ENSSSCG00000001518|ENSSSCG00000013771|ENSSSCG00000000555|ENSSSCG00000007058|ENSSSCG00000005318|ENSSSCG00000003256|ENSSSCG00000001988|ENSSSCG00000023725|Novel00999|ENSSSCG00000005601|ENSSSCG00000006740|Novel00633|ENSSSCG00000015844|ENSSSCG00000004093|ENSSSCG00000005285|ENSSSCG00000017268|ENSSSCG000000130…
Metabolic pathways	ssc01100	539	1166	0.498843	0.965749	ENSSSCG00000006816|ENSSSCG00000024673|ENSSSCG00000026554|ENSSSCG00000023351|ENSSSCG00000017156|ENSSSCG00000017152|ENSSSCG00000017400|ENSSSCG00000013922|ENSSSCG00000023983|ENSSSCG00000030318|ENSSSCG00000003141|ENSSSCG00000010723|ENSSSCG00000026955|ENSSSCG00000008374|ENSSSCG00000016159|ENSSSCG00000016156|ENSSSCG00000009139|ENSSSCG00000016152|ENSSSCG00000024919|ENSSSCG00000027526|ENSSSCG00000002269|…
Amyotrophic lateral sclerosis (ALS)	ssc05014	26	55	0.502022	0.965749	ENSSSCG00000022362|ENSSSCG00000028968|ENSSSCG00000004895|ENSSSCG00000000769|ENSSSCG00000000708|ENSSSCG00000000884|ENSSSCG00000013302|ENSSSCG00000016714|ENSSSCG00000012934|ENSSSCG00000003144|ENSSSCG00000022208|ENSSSCG00000022025|Novel00522|ENSSSCG00000007229|ENSSSCG00000003460|ENSSSCG00000013033|ENSSSCG00000003089|ENSSSCG00000017950|ENSSSCG00000001509|ENSSSCG00000001556|ENSSSCG00000015783|ENSSSCG0…
Endocrine and other factor-regulated calcium reabsorption	ssc04961	20	42	0.50219	0.965749	ENSSSCG00000009347|ENSSSCG00000007058|ENSSSCG00000013630|ENSSSCG00000003256|ENSSSCG00000003106|ENSSSCG00000005285|ENSSSCG00000000175|ENSSSCG00000017666|ENSSSCG00000017268|ENSSSCG00000013034|ENSSSCG00000011676|ENSSSCG00000006740|Novel00633|ENSSSCG00000013771|ENSSSCG00000003199|ENSSSCG00000022659|ENSSSCG00000005641|ENSSSCG00000015084|ENSSSCG00000020953|ENSSSCG00000020864
Alzheimer's disease	ssc05010	81	175	0.5158	0.982281	ENSSSCG00000018082|ENSSSCG00000018081|ENSSSCG00000018080|ENSSSCG00000013229|ENSSSCG00000011764|ENSSSCG00000027344|ENSSSCG00000017279|ENSSSCG00000025688|ENSSSCG00000023150|ENSSSCG00000030970|ENSSSCG00000004480|ENSSSCG00000017730|ENSSSCG00000025104|ENSSSCG00000000884|ENSSSCG00000000555|ENSSSCG00000000423|ENSSSCG00000010081|ENSSSCG00000006346|ENSSSCG00000000405|ENSSSCG00000007058|ENSSSCG00000023277|…
GnRH signaling pathway	ssc04912	40	86	0.51793	0.982281	ENSSSCG00000005015|ENSSSCG00000000175|ENSSSCG00000028887|ENSSSCG00000001518|ENSSSCG00000013771|ENSSSCG00000000555|ENSSSCG00000010081|ENSSSCG00000004943|ENSSSCG00000007058|ENSSSCG00000001988|ENSSSCG00000023985|ENSSSCG00000017912|ENSSSCG00000022126|Novel00633|ENSSSCG00000010311|Novel01624|ENSSSCG00000024813|ENSSSCG00000023351|ENSSSCG00000008433|ENSSSCG00000005285|ENSSSCG00000025768|ENSSSCG000000130…
Ribosome	ssc03010	66	143	0.526725	0.987559	ENSSSCG00000013381|ENSSSCG00000013002|ENSSSCG00000001696|ENSSSCG00000029830|ENSSSCG00000023158|ENSSSCG00000008990|ENSSSCG00000006249|ENSSSCG00000025928|ENSSSCG00000021746|ENSSSCG00000001638|ENSSSCG00000005005|ENSSSCG00000012405|ENSSSCG00000024693|ENSSSCG00000024107|ENSSSCG00000027573|ENSSSCG00000011272|ENSSSCG00000013889|ENSSSCG00000004945|ENSSSCG00000014569|ENSSSCG00000006558|ENSSSCG00000004002|…
Prion diseases	ssc05020	16	34	0.527895	0.987559	ENSSSCG00000020970|ENSSSCG00000004943|ENSSSCG00000017705|ENSSSCG00000008090|ENSSSCG00000015555|Novel00549|ENSSSCG00000005601|ENSSSCG00000003144|ENSSSCG00000004421|ENSSSCG00000021355|ENSSSCG00000016856|ENSSSCG00000013771|Novel00318|ENSSSCG00000010081|ENSSSCG00000005512|ENSSSCG00000014336
Hypertrophic cardiomyopathy (HCM)	ssc05410	36	78	0.535723	0.989859	ENSSSCG00000024844|Novel00685|ENSSSCG00000008833|ENSSSCG00000020785|ENSSSCG00000006556|ENSSSCG00000000185|ENSSSCG00000003257|ENSSSCG00000009281|ENSSSCG00000003255|ENSSSCG00000004570|ENSSSCG00000016200|ENSSSCG00000015886|ENSSSCG00000015887|ENSSSCG00000015955|ENSSSCG00000006703|ENSSSCG00000017357|ENSSSCG00000013849|ENSSSCG00000020970|ENSSSCG00000017306|ENSSSCG00000030708|ENSSSCG00000013236|ENSSSCG0…
ABC transporters	ssc02010	20	43	0.536324	0.989859	ENSSSCG00000013378|ENSSSCG00000010543|ENSSSCG00000012424|ENSSSCG00000008051|ENSSSCG00000027986|ENSSSCG00000011782|ENSSSCG00000005423|ENSSSCG00000015113|ENSSSCG00000012779|ENSSSCG00000015390|ENSSSCG00000016210|ENSSSCG00000009784|ENSSSCG00000020893|ENSSSCG00000007874|ENSSSCG00000001680|ENSSSCG00000023121|ENSSSCG00000010188|ENSSSCG00000009213|ENSSSCG00000025173|ENSSSCG00000027745
Viral myocarditis	ssc05416	29	63	0.544339	0.997954	ENSSSCG00000011877|ENSSSCG00000001472|ENSSSCG00000028968|ENSSSCG00000001453|ENSSSCG00000000769|ENSSSCG00000024674|ENSSSCG00000001456|ENSSSCG00000001454|ENSSSCG00000001455|ENSSSCG00000008833|ENSSSCG00000024161|ENSSSCG00000011899|ENSSSCG00000009281|ENSSSCG00000016714|ENSSSCG00000016634|ENSSSCG00000030708|ENSSSCG00000007797|ENSSSCG00000012012|Novel00318|ENSSSCG00000003460|ENSSSCG00000013405|ENSSSCG0…
Homologous recombination	ssc03440	13	28	0.551828	1	ENSSSCG00000016753|ENSSSCG00000003216|ENSSSCG00000014280|ENSSSCG00000020961|ENSSSCG00000001815|ENSSSCG00000012973|ENSSSCG00000004766|ENSSSCG00000023886|ENSSSCG00000014955|ENSSSCG00000000754|ENSSSCG00000014842|ENSSSCG00000012916|ENSSSCG00000030323
Synthesis and degradation of ketone bodies	ssc00072	4	8	0.555665	1	ENSSSCG00000016863|ENSSSCG00000026025|ENSSSCG00000004049|ENSSSCG00000016872
Aminoacyl-tRNA biosynthesis	ssc00970	31	68	0.560865	1	ENSSSCG00000006835|ENSSSCG00000008068|ENSSSCG00000016226|ENSSSCG00000026395|ENSSSCG00000029424|ENSSSCG00000027748|ENSSSCG00000003843|ENSSSCG00000014411|ENSSSCG00000001384|ENSSSCG00000028470|ENSSSCG00000017015|ENSSSCG00000023370|ENSSSCG00000016677|ENSSSCG00000014375|ENSSSCG00000009015|ENSSSCG00000022474|ENSSSCG00000010821|ENSSSCG00000015492|ENSSSCG00000002704|ENSSSCG00000013745|ENSSSCG00000014893|…
cGMP-PKG signaling pathway	ssc04022	76	167	0.565397	1	ENSSSCG00000014296|ENSSSCG00000013263|ENSSSCG00000015972|ENSSSCG00000008629|ENSSSCG00000010629|ENSSSCG00000022362|ENSSSCG00000027344|ENSSSCG00000003909|ENSSSCG00000010872|ENSSSCG00000021707|ENSSSCG00000009106|ENSSSCG00000025095|ENSSSCG00000028069|ENSSSCG00000013501|Novel01880|ENSSSCG00000001661|ENSSSCG00000000555|ENSSSCG00000010081|ENSSSCG00000007058|ENSSSCG00000007720|ENSSSCG00000007721|ENSSSCG0…
Signaling pathways regulating pluripotency of stem cells	ssc04550	60	132	0.566833	1	ENSSSCG00000014920|ENSSSCG00000024866|ENSSSCG00000003809|ENSSSCG00000016140|ENSSSCG00000003909|ENSSSCG00000010872|ENSSSCG00000000233|ENSSSCG00000025374|ENSSSCG00000011746|ENSSSCG00000027365|ENSSSCG00000024671|ENSSSCG00000006052|ENSSSCG00000010081|ENSSSCG00000008645|ENSSSCG00000004952|ENSSSCG00000004943|ENSSSCG00000010462|ENSSSCG00000002989|ENSSSCG00000014207|ENSSSCG00000023357|ENSSSCG00000015874|…
Intestinal immune network for IgA production	ssc04672	20	44	0.569761	1	ENSSSCG00000020970|ENSSSCG00000011877|ENSSSCG00000015652|ENSSSCG00000001472|ENSSSCG00000007440|ENSSSCG00000015651|ENSSSCG00000001470|ENSSSCG00000003017|ENSSSCG00000011899|ENSSSCG00000015657|ENSSSCG00000026872|ENSSSCG00000001453|ENSSSCG00000021815|ENSSSCG00000022246|ENSSSCG00000001454|ENSSSCG00000001455|ENSSSCG00000001456|ENSSSCG00000017330|ENSSSCG00000021190|ENSSSCG00000009051
Adrenergic signaling in cardiomyocytes	ssc04261	64	141	0.571	1	ENSSSCG00000000175|ENSSSCG00000013263|ENSSSCG00000015972|ENSSSCG00000011106|ENSSSCG00000004895|ENSSSCG00000002437|ENSSSCG00000003909|ENSSSCG00000010872|ENSSSCG00000017307|ENSSSCG00000014298|ENSSSCG00000006556|ENSSSCG00000028069|ENSSSCG00000024413|ENSSSCG00000013771|ENSSSCG00000010081|ENSSSCG00000007058|ENSSSCG00000029538|ENSSSCG00000002989|ENSSSCG00000005318|ENSSSCG00000015402|ENSSSCG00000001988|…
Oxytocin signaling pathway	ssc04921	73	161	0.575372	1	ENSSSCG00000000175|ENSSSCG00000003255|ENSSSCG00000008629|ENSSSCG00000030839|ENSSSCG00000022362|ENSSSCG00000007477|ENSSSCG00000003909|ENSSSCG00000025095|Novel00685|ENSSSCG00000013771|ENSSSCG00000017873|Novel01880|ENSSSCG00000025768|ENSSSCG00000000555|ENSSSCG00000010081|ENSSSCG00000015402|ENSSSCG00000004943|ENSSSCG00000015407|ENSSSCG00000007058|ENSSSCG00000013900|ENSSSCG00000008866|ENSSSCG000000032…
Non-homologous end-joining	ssc03450	6	13	0.585766	1	ENSSSCG00000010564|ENSSSCG00000016177|ENSSSCG00000000059|ENSSSCG00000014280|ENSSSCG00000016755|ENSSSCG00000014955
Dopaminergic synapse	ssc04728	54	120	0.590355	1	ENSSSCG00000013263|ENSSSCG00000015972|ENSSSCG00000011106|ENSSSCG00000028092|ENSSSCG00000029037|ENSSSCG00000010872|ENSSSCG00000014298|ENSSSCG00000001518|ENSSSCG00000024413|ENSSSCG00000013771|ENSSSCG00000000555|ENSSSCG00000007058|ENSSSCG00000029538|ENSSSCG00000002989|ENSSSCG00000005318|ENSSSCG00000022009|ENSSSCG00000003256|ENSSSCG00000023725|ENSSSCG00000009657|Novel00633|ENSSSCG00000008540|Novel010…
Rheumatoid arthritis	ssc05323	39	87	0.59387	1	ENSSSCG00000011916|ENSSSCG00000011877|ENSSSCG00000001472|ENSSSCG00000002776|ENSSSCG00000006815|ENSSSCG00000001453|ENSSSCG00000001456|ENSSSCG00000011171|ENSSSCG00000001454|ENSSSCG00000001455|ENSSSCG00000008090|ENSSSCG00000011899|ENSSSCG00000017401|ENSSSCG00000016990|ENSSSCG00000007797|ENSSSCG00000016516|ENSSSCG00000005491|ENSSSCG00000009320|ENSSSCG00000026872|ENSSSCG00000009051|ENSSSCG00000020970|…
Staphylococcus aureus infection	ssc05150	21	47	0.594714	1	ENSSSCG00000001427|Novel00549|ENSSSCG00000024914|ENSSSCG00000029371|ENSSSCG00000001472|ENSSSCG00000000675|ENSSSCG00000004038|ENSSSCG00000001422|ENSSSCG00000015652|ENSSSCG00000030385|ENSSSCG00000013418|ENSSSCG00000009138|ENSSSCG00000001453|ENSSSCG00000001456|ENSSSCG00000001454|ENSSSCG00000001455|ENSSSCG00000007797|ENSSSCG00000001470|ENSSSCG00000007754|ENSSSCG00000005512|ENSSSCG00000010893
Amphetamine addiction	ssc05031	29	65	0.599148	1	ENSSSCG00000029635|ENSSSCG00000015972|ENSSSCG00000013263|ENSSSCG00000029037|ENSSSCG00000013771|ENSSSCG00000007714|ENSSSCG00000005318|ENSSSCG00000022009|ENSSSCG00000003256|ENSSSCG00000023725|ENSSSCG00000008540|ENSSSCG00000010311|ENSSSCG00000008433|ENSSSCG00000017268|ENSSSCG00000016690|ENSSSCG00000025768|ENSSSCG00000022362|ENSSSCG00000011106|ENSSSCG00000011455|ENSSSCG00000002383|ENSSSCG00000010235|…
Glycerolipid metabolism	ssc00561	24	54	0.603589	1	ENSSSCG00000027146|ENSSSCG00000027266|ENSSSCG00000008624|ENSSSCG00000005918|ENSSSCG00000009889|ENSSSCG00000009431|ENSSSCG00000009432|ENSSSCG00000029256|ENSSSCG00000013087|ENSSSCG00000016224|ENSSSCG00000012841|ENSSSCG00000014004|ENSSSCG00000016539|ENSSSCG00000012202|ENSSSCG00000003839|ENSSSCG00000011432|ENSSSCG00000006324|ENSSSCG00000017615|ENSSSCG00000001435|ENSSSCG00000027286|ENSSSCG00000004033|…
Wnt signaling pathway	ssc04310	57	128	0.616823	1	ENSSSCG00000014920|ENSSSCG00000024866|ENSSSCG00000008629|ENSSSCG00000011620|ENSSSCG00000022362|ENSSSCG00000016140|ENSSSCG00000011760|ENSSSCG00000029838|ENSSSCG00000011889|ENSSSCG00000027668|ENSSSCG00000027365|ENSSSCG00000024671|ENSSSCG00000014435|ENSSSCG00000001539|ENSSSCG00000006052|ENSSSCG00000030680|ENSSSCG00000002340|ENSSSCG00000007058|ENSSSCG00000001986|ENSSSCG00000011274|ENSSSCG00000003256|…
Huntington's disease	ssc05016	85	190	0.617726	1	ENSSSCG00000014296|ENSSSCG00000018082|ENSSSCG00000018081|ENSSSCG00000018080|ENSSSCG00000003112|ENSSSCG00000013229|ENSSSCG00000003106|ENSSSCG00000029034|ENSSSCG00000003718|ENSSSCG00000018075|ENSSSCG00000030970|ENSSSCG00000004480|ENSSSCG00000000272|ENSSSCG00000006789|ENSSSCG00000000884|ENSSSCG00000028278|ENSSSCG00000003199|ENSSSCG00000025688|ENSSSCG00000000093|ENSSSCG00000023522|ENSSSCG00000024694|…
Antigen processing and presentation	ssc04612	30	68	0.619308	1	ENSSSCG00000014292|ENSSSCG00000001454|ENSSSCG00000002452|ENSSSCG00000001453|ENSSSCG00000001456|ENSSSCG00000011171|ENSSSCG00000001472|ENSSSCG00000001455|ENSSSCG00000002535|ENSSSCG00000024161|ENSSSCG00000001701|ENSSSCG00000023666|ENSSSCG00000020893|ENSSSCG00000030368|ENSSSCG00000009356|ENSSSCG00000029160|ENSSSCG00000003976|ENSSSCG00000001507|ENSSSCG00000013746|ENSSSCG00000011106|ENSSSCG00000027756|…
PPAR signaling pathway	ssc03320	30	68	0.619308	1	ENSSSCG00000017198|ENSSSCG00000003776|ENSSSCG00000013241|ENSSSCG00000007507|ENSSSCG00000001539|ENSSSCG00000008724|ENSSSCG00000001760|ENSSSCG00000002009|ENSSSCG00000023272|ENSSSCG00000023435|ENSSSCG00000010992|ENSSSCG00000016224|ENSSSCG00000012202|ENSSSCG00000012880|ENSSSCG00000030645|ENSSSCG00000012583|ENSSSCG00000011477|ENSSSCG00000011579|ENSSSCG00000008060|ENSSSCG00000016156|ENSSSCG00000003851|…
Non-alcoholic fatty liver disease (NAFLD)	ssc04932	71	160	0.633611	1	ENSSSCG00000018082|ENSSSCG00000003017|ENSSSCG00000007280|ENSSSCG00000013229|ENSSSCG00000011764|ENSSSCG00000029034|ENSSSCG00000003909|ENSSSCG00000010872|ENSSSCG00000022322|ENSSSCG00000018075|ENSSSCG00000009794|ENSSSCG00000004480|ENSSSCG00000000708|ENSSSCG00000025688|ENSSSCG00000030957|ENSSSCG00000011356|ENSSSCG00000013241|ENSSSCG00000008090|ENSSSCG00000010448|ENSSSCG00000002989|ENSSSCG00000023277|…
Cysteine and methionine metabolism	ssc00270	16	37	0.636847	1	ENSSSCG00000007252|ENSSSCG00000000133|ENSSSCG00000007278|ENSSSCG00000002736|ENSSSCG00000029161|ENSSSCG00000013299|ENSSSCG00000009246|ENSSSCG00000004392|ENSSSCG00000003789|ENSSSCG00000025751|ENSSSCG00000013976|ENSSSCG00000006816|ENSSSCG00000013366|ENSSSCG00000009870|ENSSSCG00000009871|ENSSSCG00000021229
Glycosphingolipid biosynthesis - ganglio series	ssc00604	6	14	0.642604	1	ENSSSCG00000005628|ENSSSCG00000008227|ENSSSCG00000005623|ENSSSCG00000028961|ENSSSCG00000001927|ENSSSCG00000025089
beta-Alanine metabolism	ssc00410	12	28	0.643151	1	ENSSSCG00000004870|ENSSSCG00000028501|ENSSSCG00000002357|ENSSSCG00000007140|ENSSSCG00000010790|ENSSSCG00000003776|ENSSSCG00000004869|ENSSSCG00000007909|ENSSSCG00000009889|ENSSSCG00000023107|ENSSSCG00000012911|ENSSSCG00000006324
Melanoma	ssc05218	30	69	0.644717	1	ENSSSCG00000022126|ENSSSCG00000024862|ENSSSCG00000003909|ENSSSCG00000010872|Novel00363|ENSSSCG00000010081|ENSSSCG00000007541|ENSSSCG00000004943|ENSSSCG00000001079|ENSSSCG00000002989|ENSSSCG00000023985|ENSSSCG00000010440|ENSSSCG00000021203|ENSSSCG00000016958|ENSSSCG00000017950|ENSSSCG00000013900|ENSSSCG00000013033|ENSSSCG00000015815|ENSSSCG00000009278|ENSSSCG00000009086|ENSSSCG00000017991|ENSSSCG0…
DNA replication	ssc03030	15	35	0.646792	1	ENSSSCG00000028504|ENSSSCG00000003216|ENSSSCG00000025488|ENSSSCG00000013737|ENSSSCG00000010240|ENSSSCG00000024385|ENSSSCG00000023886|ENSSSCG00000008788|ENSSSCG00000016753|ENSSSCG00000014842|ENSSSCG00000005478|ENSSSCG00000012916|ENSSSCG00000009854|ENSSSCG00000003128|ENSSSCG00000026575
Fanconi anemia pathway	ssc03460	22	51	0.647511	1	ENSSSCG00000003820|ENSSSCG00000029616|ENSSSCG00000020961|ENSSSCG00000008179|ENSSSCG00000011261|Novel01516|ENSSSCG00000001815|ENSSSCG00000012973|ENSSSCG00000026362|ENSSSCG00000004766|ENSSSCG00000023886|ENSSSCG00000022102|ENSSSCG00000022101|ENSSSCG00000007954|ENSSSCG00000010924|ENSSSCG00000005000|ENSSSCG00000024687|ENSSSCG00000004529|ENSSSCG00000011563|ENSSSCG00000010794|ENSSSCG00000008022|ENSSSCG0…
Arrhythmogenic right ventricular cardiomyopathy (ARVC)	ssc05412	29	67	0.651192	1	ENSSSCG00000002965|ENSSSCG00000004241|ENSSSCG00000024844|Novel00685|ENSSSCG00000008833|ENSSSCG00000030680|ENSSSCG00000020785|ENSSSCG00000011046|ENSSSCG00000011274|ENSSSCG00000014339|ENSSSCG00000003257|ENSSSCG00000009281|ENSSSCG00000003255|ENSSSCG00000030708|ENSSSCG00000015887|ENSSSCG00000015955|ENSSSCG00000017357|ENSSSCG00000017306|ENSSSCG00000015886|ENSSSCG00000011455|ENSSSCG00000030516|ENSSSCG0…
Rap1 signaling pathway	ssc04015	92	208	0.655116	1	ENSSSCG00000008881|ENSSSCG00000006815|ENSSSCG00000000175|ENSSSCG00000026152|ENSSSCG00000007541|ENSSSCG00000004943|ENSSSCG00000004789|ENSSSCG00000003256|ENSSSCG00000023985|ENSSSCG00000007227|Novel00633|ENSSSCG00000009320|ENSSSCG00000029795|ENSSSCG00000017306|ENSSSCG00000025668|Novel00250|ENSSSCG00000012982|ENSSSCG00000006530|ENSSSCG00000027062|ENSSSCG00000008578|ENSSSCG00000005738|ENSSSCG000000164…
Glycosphingolipid biosynthesis - lacto and neolacto series	ssc00601	11	26	0.655612	1	ENSSSCG00000008374|ENSSSCG00000011903|ENSSSCG00000003141|ENSSSCG00000012940|ENSSSCG00000010998|ENSSSCG00000024393|ENSSSCG00000013886|ENSSSCG00000001039|ENSSSCG00000005518|ENSSSCG00000029461|ENSSSCG00000006360
Glycosaminoglycan degradation	ssc00531	8	19	0.656502	1	ENSSSCG00000017152|ENSSSCG00000017400|Novel01335|ENSSSCG00000001927|ENSSSCG00000011402|ENSSSCG00000011404|ENSSSCG00000011405|ENSSSCG00000007003
Cytosolic DNA-sensing pathway	ssc04623	26	61	0.671869	1	ENSSSCG00000026233|ENSSSCG00000008977|ENSSSCG00000007508|ENSSSCG00000030957|ENSSSCG00000030408|ENSSSCG00000021180|ENSSSCG00000007095|ENSSSCG00000001987|ENSSSCG00000006682|ENSSSCG00000010548|ENSSSCG00000012825|ENSSSCG00000007030|ENSSSCG00000020970|ENSSSCG00000026904|ENSSSCG00000011358|ENSSSCG00000009310|ENSSSCG00000015037|ENSSSCG00000021472|ENSSSCG00000006543|ENSSSCG00000017705|ENSSSCG00000007143|…
Insulin secretion	ssc04911	37	86	0.672396	1	ENSSSCG00000013263|ENSSSCG00000015972|ENSSSCG00000000175|ENSSSCG00000001518|ENSSSCG00000013771|ENSSSCG00000013897|ENSSSCG00000000555|ENSSSCG00000013378|ENSSSCG00000007714|ENSSSCG00000007058|ENSSSCG00000005318|ENSSSCG00000003256|ENSSSCG00000001988|ENSSSCG00000023725|ENSSSCG00000022672|ENSSSCG00000006740|Novel00633|ENSSSCG00000016751|ENSSSCG00000020927|ENSSSCG00000010311|ENSSSCG00000005285|ENSSSCG0…
Basal cell carcinoma	ssc05217	22	52	0.675839	1	ENSSSCG00000014920|ENSSSCG00000010586|ENSSSCG00000016140|ENSSSCG00000029838|ENSSSCG00000025374|ENSSSCG00000027365|ENSSSCG00000024671|ENSSSCG00000006052|ENSSSCG00000030680|ENSSSCG00000011274|ENSSSCG00000027312|ENSSSCG00000024866|ENSSSCG00000025689|ENSSSCG00000029031|ENSSSCG00000017950|ENSSSCG00000016569|ENSSSCG00000016416|ENSSSCG00000014207|ENSSSCG00000011889|ENSSSCG00000026964|ENSSSCG00000023204|…
Tight junction	ssc04530	56	129	0.676123	1	ENSSSCG00000028484|ENSSSCG00000005095|ENSSSCG00000002965|ENSSSCG00000003692|ENSSSCG00000010872|ENSSSCG00000006824|ENSSSCG00000014298|ENSSSCG00000017987|ENSSSCG00000011745|ENSSSCG00000012253|ENSSSCG00000024413|ENSSSCG00000027206|ENSSSCG00000018007|ENSSSCG00000012030|ENSSSCG00000004854|ENSSSCG00000015407|ENSSSCG00000002989|ENSSSCG00000003256|ENSSSCG00000014339|ENSSSCG00000005191|ENSSSCG00000010440|…
Phagosome	ssc04145	64	147	0.677054	1	ENSSSCG00000011916|ENSSSCG00000000675|ENSSSCG00000000137|ENSSSCG00000028968|ENSSSCG00000002776|ENSSSCG00000013746|ENSSSCG00000024844|ENSSSCG00000001453|ENSSSCG00000001456|ENSSSCG00000011171|ENSSSCG00000001454|ENSSSCG00000001455|ENSSSCG00000024161|ENSSSCG00000009555|ENSSSCG00000001006|ENSSSCG00000009002|ENSSSCG00000002288|ENSSSCG00000001470|ENSSSCG00000017401|ENSSSCG00000011233|ENSSSCG00000009766|…
Glycine, serine and threonine metabolism	ssc00260	15	36	0.680684	1	Novel01366|Novel01390|ENSSSCG00000005287|ENSSSCG00000023142|ENSSSCG00000005349|ENSSSCG00000016720|ENSSSCG00000011456|ENSSSCG00000011432|ENSSSCG00000003789|ENSSSCG00000005740|ENSSSCG00000009870|ENSSSCG00000009871|ENSSSCG00000006717|ENSSSCG00000010517|ENSSSCG00000022975
alpha-Linolenic acid metabolism	ssc00592	9	22	0.684232	1	ENSSSCG00000017198|ENSSSCG00000023351|ENSSSCG00000000110|ENSSSCG00000010023|ENSSSCG00000009139|ENSSSCG00000013072|ENSSSCG00000011250|ENSSSCG00000008541|ENSSSCG00000008724
Vitamin digestion and absorption	ssc04977	9	22	0.684232	1	ENSSSCG00000004272|ENSSSCG00000006290|ENSSSCG00000010011|ENSSSCG00000011030|ENSSSCG00000008550|ENSSSCG00000007874|ENSSSCG00000008541|ENSSSCG00000021968|ENSSSCG00000030696
Cocaine addiction	ssc05030	19	46	0.701869	1	ENSSSCG00000029635|ENSSSCG00000015972|ENSSSCG00000015407|ENSSSCG00000017730|ENSSSCG00000005318|ENSSSCG00000022009|ENSSSCG00000013263|ENSSSCG00000023725|ENSSSCG00000006824|ENSSSCG00000013501|ENSSSCG00000003133|ENSSSCG00000016138|ENSSSCG00000016690|ENSSSCG00000013771|ENSSSCG00000029037|ENSSSCG00000011399|ENSSSCG00000011106|ENSSSCG00000030957|ENSSSCG00000030839
Proteasome	ssc03050	19	46	0.701869	1	ENSSSCG00000005038|ENSSSCG00000017287|ENSSSCG00000013239|ENSSSCG00000006830|ENSSSCG00000017273|ENSSSCG00000005590|ENSSSCG00000011494|ENSSSCG00000021677|ENSSSCG00000002433|ENSSSCG00000024390|Novel00321|ENSSSCG00000001951|ENSSSCG00000001468|ENSSSCG00000015892|ENSSSCG00000001463|ENSSSCG00000017489|ENSSSCG00000002956|ENSSSCG00000001754|ENSSSCG00000008412
Chemical carcinogenesis	ssc05204	25	60	0.70458	1	ENSSSCG00000028107|ENSSSCG00000010853|ENSSSCG00000015616|ENSSSCG00000016308|ENSSSCG00000023138|ENSSSCG00000006646|ENSSSCG00000016466|ENSSSCG00000003130|ENSSSCG00000005663|ENSSSCG00000009059|ENSSSCG00000020706|ENSSSCG00000006925|ENSSSCG00000002627|ENSSSCG00000021395|ENSSSCG00000002623|ENSSSCG00000026893|ENSSSCG00000006325|ENSSSCG00000021557|ENSSSCG00000027031|ENSSSCG00000028501|ENSSSCG00000016312|…
Natural killer cell mediated cytotoxicity	ssc04650	46	108	0.704599	1	ENSSSCG00000022362|ENSSSCG00000006851|ENSSSCG00000005015|ENSSSCG00000028968|ENSSSCG00000003909|ENSSSCG00000000769|ENSSSCG00000010081|ENSSSCG00000026816|ENSSSCG00000004943|ENSSSCG00000010448|ENSSSCG00000003256|ENSSSCG00000007797|ENSSSCG00000021203|ENSSSCG00000016958|ENSSSCG00000025537|ENSSSCG00000013900|ENSSSCG00000005743|ENSSSCG00000004100|ENSSSCG00000009636|ENSSSCG00000009637|ENSSSCG00000009633|…
Glycerophospholipid metabolism	ssc00564	35	83	0.705562	1	ENSSSCG00000000110|ENSSSCG00000008624|ENSSSCG00000028887|ENSSSCG00000009431|ENSSSCG00000009432|ENSSSCG00000023351|ENSSSCG00000015276|ENSSSCG00000018009|ENSSSCG00000017912|ENSSSCG00000012889|ENSSSCG00000017116|ENSSSCG00000010175|ENSSSCG00000014004|ENSSSCG00000021977|ENSSSCG00000006260|ENSSSCG00000030123|ENSSSCG00000003839|ENSSSCG00000009139|ENSSSCG00000011845|ENSSSCG00000011750|ENSSSCG00000027205|…
Gap junction	ssc04540	38	90	0.708601	1	ENSSSCG00000005015|ENSSSCG00000029037|ENSSSCG00000000175|ENSSSCG00000001518|ENSSSCG00000013771|ENSSSCG00000000555|ENSSSCG00000010081|ENSSSCG00000004854|ENSSSCG00000001006|ENSSSCG00000004943|ENSSSCG00000015407|ENSSSCG00000007058|ENSSSCG00000008866|ENSSSCG00000001988|ENSSSCG00000023985|ENSSSCG00000022126|Novel00633|ENSSSCG00000004241|ENSSSCG00000007541|Novel01624|ENSSSCG00000006824|ENSSSCG000000260…
Cholinergic synapse	ssc04725	48	113	0.712953	1	ENSSSCG00000013263|ENSSSCG00000028092|ENSSSCG00000004895|ENSSSCG00000003909|ENSSSCG00000010872|ENSSSCG00000001518|ENSSSCG00000013771|ENSSSCG00000000555|ENSSSCG00000010081|ENSSSCG00000007058|ENSSSCG00000004943|ENSSSCG00000015407|ENSSSCG00000002989|ENSSSCG00000005318|ENSSSCG00000003256|ENSSSCG00000001988|ENSSSCG00000023725|ENSSSCG00000021203|ENSSSCG00000016958|ENSSSCG00000013900|Novel00633|ENSSSCG0…
Maturity onset diabetes of the young	ssc04950	9	23	0.724135	1	ENSSSCG00000010472|ENSSSCG00000016410|ENSSSCG00000007371|ENSSSCG00000026362|ENSSSCG00000022417|ENSSSCG00000016751|ENSSSCG00000024975|ENSSSCG00000009312|ENSSSCG00000020927
Dilated cardiomyopathy	ssc05414	35	84	0.726229	1	ENSSSCG00000000175|ENSSSCG00000024844|Novel00685|ENSSSCG00000013771|ENSSSCG00000008833|ENSSSCG00000020785|ENSSSCG00000006556|ENSSSCG00000011046|ENSSSCG00000001988|ENSSSCG00000003257|ENSSSCG00000009281|ENSSSCG00000003255|ENSSSCG00000004570|ENSSSCG00000015886|ENSSSCG00000015887|ENSSSCG00000015955|ENSSSCG00000017357|ENSSSCG00000013849|ENSSSCG00000017306|ENSSSCG00000030708|ENSSSCG00000013236|ENSSSCG0…
Jak-STAT signaling pathway	ssc04630	65	153	0.7359	1	ENSSSCG00000030088|ENSSSCG00000003809|ENSSSCG00000005015|ENSSSCG00000000396|ENSSSCG00000021815|ENSSSCG00000007816|ENSSSCG00000003909|ENSSSCG00000010872|ENSSSCG00000010968|ENSSSCG00000013618|ENSSSCG00000022486|ENSSSCG00000025795|ENSSSCG00000002002|ENSSSCG00000011036|ENSSSCG00000015115|ENSSSCG00000026816|ENSSSCG00000001573|ENSSSCG00000016832|ENSSSCG00000002989|ENSSSCG00000017402|ENSSSCG00000009051|…
Long-term depression	ssc04730	24	59	0.736555	1	ENSSSCG00000014298|ENSSSCG00000001518|ENSSSCG00000024413|ENSSSCG00000000555|ENSSSCG00000010081|ENSSSCG00000006250|ENSSSCG00000004943|ENSSSCG00000015407|ENSSSCG00000007058|ENSSSCG00000008866|ENSSSCG00000003256|Novel00633|ENSSSCG00000015842|ENSSSCG00000023351|ENSSSCG00000006824|ENSSSCG00000005285|ENSSSCG00000017268|ENSSSCG00000013034|ENSSSCG00000011399|ENSSSCG00000029538|ENSSSCG00000004812|ENSSSCG0…
Pyrimidine metabolism	ssc00240	42	101	0.743511	1	ENSSSCG00000028978|ENSSSCG00000028210|ENSSSCG00000026233|ENSSSCG00000006058|ENSSSCG00000024673|ENSSSCG00000028278|ENSSSCG00000024691|ENSSSCG00000002355|Novel00226|Novel01708|ENSSSCG00000021180|ENSSSCG00000008647|ENSSSCG00000003216|ENSSSCG00000002135|ENSSSCG00000027070|ENSSSCG00000021472|ENSSSCG00000025298|ENSSSCG00000010131|ENSSSCG00000016753|ENSSSCG00000005478|ENSSSCG00000014842|ENSSSCG000000260…
Collecting duct acid secretion	ssc04966	10	26	0.744579	1	ENSSSCG00000011916|ENSSSCG00000002288|ENSSSCG00000002776|ENSSSCG00000017401|ENSSSCG00000009766|ENSSSCG00000016990|ENSSSCG00000008314|ENSSSCG00000016516|ENSSSCG00000012890|ENSSSCG00000005491
Oxidative phosphorylation	ssc00190	56	134	0.75827	1	ENSSSCG00000011916|ENSSSCG00000018082|ENSSSCG00000018081|ENSSSCG00000018080|ENSSSCG00000018087|ENSSSCG00000022365|ENSSSCG00000013229|ENSSSCG00000002776|ENSSSCG00000011764|ENSSSCG00000029034|ENSSSCG00000018075|ENSSSCG00000030970|ENSSSCG00000004480|ENSSSCG00000006789|ENSSSCG00000010541|ENSSSCG00000018069|ENSSSCG00000023277|ENSSSCG00000030318|ENSSSCG00000018065|ENSSSCG00000018084|ENSSSCG00000025104|…
Melanogenesis	ssc04916	39	95	0.759864	1	ENSSSCG00000014920|ENSSSCG00000013263|ENSSSCG00000016140|ENSSSCG00000000175|ENSSSCG00000029838|ENSSSCG00000025374|ENSSSCG00000027365|ENSSSCG00000024671|ENSSSCG00000006052|ENSSSCG00000010081|ENSSSCG00000030680|ENSSSCG00000004943|ENSSSCG00000015407|ENSSSCG00000007058|ENSSSCG00000005318|ENSSSCG00000001050|ENSSSCG00000003256|ENSSSCG00000001988|Novel00633|ENSSSCG00000010311|ENSSSCG00000006824|ENSSSCG0…
Phenylalanine metabolism	ssc00360	7	19	0.760642	1	ENSSSCG00000013150|ENSSSCG00000028501|ENSSSCG00000022009|ENSSSCG00000022742|ENSSSCG00000013976|ENSSSCG00000010067|ENSSSCG00000002736
Leukocyte transendothelial migration	ssc04670	49	119	0.774683	1	ENSSSCG00000028484|ENSSSCG00000006851|ENSSSCG00000008629|ENSSSCG00000000137|ENSSSCG00000002965|ENSSSCG00000028968|ENSSSCG00000003909|ENSSSCG00000006824|ENSSSCG00000007718|ENSSSCG00000016958|ENSSSCG00000012030|ENSSSCG00000003520|ENSSSCG00000006785|ENSSSCG00000015407|ENSSSCG00000011274|ENSSSCG00000014339|ENSSSCG00000003692|ENSSSCG00000003107|ENSSSCG00000021203|ENSSSCG00000026816|ENSSSCG00000023526|…
Phenylalanine, tyrosine and tryptophan biosynthesis	ssc00400	2	6	0.774743	1	ENSSSCG00000013976|ENSSSCG00000002736
Long-term potentiation	ssc04720	27	68	0.779019	1	ENSSSCG00000022362|ENSSSCG00000001518|ENSSSCG00000013771|ENSSSCG00000000555|ENSSSCG00000010081|ENSSSCG00000004943|ENSSSCG00000006785|ENSSSCG00000007058|ENSSSCG00000003256|ENSSSCG00000023526|Novel00633|ENSSSCG00000008540|ENSSSCG00000010311|ENSSSCG00000012163|ENSSSCG00000008433|ENSSSCG00000005285|ENSSSCG00000017268|ENSSSCG00000013034|ENSSSCG00000025768|ENSSSCG00000000068|ENSSSCG00000024274|ENSSSCG0…
Starch and sucrose metabolism	ssc00500	19	49	0.779539	1	ENSSSCG00000022815|ENSSSCG00000009347|ENSSSCG00000017156|ENSSSCG00000030150|ENSSSCG00000003812|ENSSSCG00000016308|ENSSSCG00000003154|ENSSSCG00000017365|ENSSSCG00000004194|ENSSSCG00000016312|ENSSSCG00000010252|ENSSSCG00000010253|ENSSSCG00000008773|ENSSSCG00000002873|ENSSSCG00000016751|ENSSSCG00000025992|ENSSSCG00000008261|ENSSSCG00000008368|ENSSSCG00000027031
Metabolism of xenobiotics by cytochrome P450	ssc00980	19	49	0.779539	1	ENSSSCG00000010853|ENSSSCG00000002627|ENSSSCG00000028501|ENSSSCG00000016308|ENSSSCG00000028107|ENSSSCG00000002623|ENSSSCG00000003491|ENSSSCG00000022566|ENSSSCG00000003130|ENSSSCG00000023467|ENSSSCG00000010064|ENSSSCG00000015616|ENSSSCG00000006325|ENSSSCG00000016466|ENSSSCG00000009059|ENSSSCG00000020706|ENSSSCG00000016312|ENSSSCG00000027031|ENSSSCG00000012053
Other glycan degradation	ssc00511	6	17	0.782227	1	ENSSSCG00000015772|ENSSSCG00000027178|ENSSSCG00000027061|ENSSSCG00000001927|ENSSSCG00000027659|ENSSSCG00000001418
Pancreatic secretion	ssc04972	35	87	0.78289	1	ENSSSCG00000028968|ENSSSCG00000027344|ENSSSCG00000008742|ENSSSCG00000028359|ENSSSCG00000028069|ENSSSCG00000009413|ENSSSCG00000000555|ENSSSCG00000011681|ENSSSCG00000006785|ENSSSCG00000008943|ENSSSCG00000014255|ENSSSCG00000001988|ENSSSCG00000006740|ENSSSCG00000016557|Novel00633|ENSSSCG00000013848|ENSSSCG00000000175|ENSSSCG00000005285|ENSSSCG00000009139|ENSSSCG00000017268|ENSSSCG00000013034|ENSSSCG0…
Cardiac muscle contraction	ssc04260	29	73	0.784505	1	ENSSSCG00000018082|ENSSSCG00000003903|ENSSSCG00000029034|ENSSSCG00000006070|ENSSSCG00000004480|Novel00685|ENSSSCG00000006556|ENSSSCG00000015402|ENSSSCG00000003257|ENSSSCG00000003255|ENSSSCG00000006740|ENSSSCG00000025533|ENSSSCG00000004570|ENSSSCG00000013849|ENSSSCG00000017307|ENSSSCG00000011455|ENSSSCG00000011676|ENSSSCG00000011356|ENSSSCG00000024505|ENSSSCG00000025688|ENSSSCG00000018078|ENSSSCG0…
Mineral absorption	ssc04978	16	42	0.785252	1	ENSSSCG00000007942|ENSSSCG00000026759|ENSSSCG00000011676|ENSSSCG00000028203|ENSSSCG00000021581|ENSSSCG00000011640|ENSSSCG00000024509|ENSSSCG00000005905|ENSSSCG00000006740|ENSSSCG00000011361|ENSSSCG00000015302|ENSSSCG00000021949|ENSSSCG00000015084|ENSSSCG00000020953|ENSSSCG00000020864|ENSSSCG00000023103
Hedgehog signaling pathway	ssc04340	18	47	0.789037	1	ENSSSCG00000022697|ENSSSCG00000010586|ENSSSCG00000027312|ENSSSCG00000016416|ENSSSCG00000014240|ENSSSCG00000000107|ENSSSCG00000011889|ENSSSCG00000013771|ENSSSCG00000029031|ENSSSCG00000004558|ENSSSCG00000026964|ENSSSCG00000016569|ENSSSCG00000027365|ENSSSCG00000024671|ENSSSCG00000014435|ENSSSCG00000029539|ENSSSCG00000005045|ENSSSCG00000013445
Nitrogen metabolism	ssc00910	5	15	0.806745	1	ENSSSCG00000010368|ENSSSCG00000015545|ENSSSCG00000027875|ENSSSCG00000016159|ENSSSCG00000006143
Allograft rejection	ssc05330	14	38	0.807356	1	ENSSSCG00000011877|ENSSSCG00000010448|ENSSSCG00000007440|ENSSSCG00000001472|ENSSSCG00000017044|ENSSSCG00000011899|ENSSSCG00000015652|ENSSSCG00000011730|ENSSSCG00000001453|ENSSSCG00000001456|ENSSSCG00000001454|ENSSSCG00000001455|ENSSSCG00000001470|ENSSSCG00000024161
Salivary secretion	ssc04970	29	75	0.820266	1	ENSSSCG00000000175|ENSSSCG00000000492|ENSSSCG00000028359|ENSSSCG00000001518|ENSSSCG00000013771|ENSSSCG00000000555|ENSSSCG00000008742|ENSSSCG00000007058|ENSSSCG00000008866|ENSSSCG00000014255|ENSSSCG00000001988|ENSSSCG00000006740|Novel00633|ENSSSCG00000028069|ENSSSCG00000008433|ENSSSCG00000005285|ENSSSCG00000017268|ENSSSCG00000013034|ENSSSCG00000011676|ENSSSCG00000025768|ENSSSCG00000021475|ENSSSCG0…
Parkinson's disease	ssc05012	61	151	0.830556	1	ENSSSCG00000014296|ENSSSCG00000018082|ENSSSCG00000018081|ENSSSCG00000018080|ENSSSCG00000018087|ENSSSCG00000013229|ENSSSCG00000029037|ENSSSCG00000029034|ENSSSCG00000012270|ENSSSCG00000018075|ENSSSCG00000030970|ENSSSCG00000004480|ENSSSCG00000013771|ENSSSCG00000000884|ENSSSCG00000015790|ENSSSCG00000023379|ENSSSCG00000015407|ENSSSCG00000018069|ENSSSCG00000023277|ENSSSCG00000012623|ENSSSCG00000018065|…
Vitamin B6 metabolism	ssc00750	2	7	0.83074	1	ENSSSCG00000005287|ENSSSCG00000024458
Folate biosynthesis	ssc00790	4	13	0.83495	1	ENSSSCG00000008309|ENSSSCG00000001596|ENSSSCG00000016888|ENSSSCG00000005626
Asthma	ssc05310	8	24	0.839357	1	ENSSSCG00000001454|ENSSSCG00000007440|ENSSSCG00000015652|ENSSSCG00000001453|ENSSSCG00000001456|ENSSSCG00000001472|ENSSSCG00000001455|ENSSSCG00000001470
Primary immunodeficiency	ssc05340	13	37	0.841995	1	ENSSSCG00000024042|ENSSSCG00000009356|ENSSSCG00000025464|ENSSSCG00000007440|ENSSSCG00000000687|ENSSSCG00000016832|ENSSSCG00000012825|ENSSSCG00000020893|ENSSSCG00000009938|ENSSSCG00000021255|ENSSSCG00000007901|ENSSSCG00000025173|ENSSSCG00000027756
Gastric acid secretion	ssc04971	28	74	0.842862	1	ENSSSCG00000000175|ENSSSCG00000001518|ENSSSCG00000013771|ENSSSCG00000000555|ENSSSCG00000015407|ENSSSCG00000007058|ENSSSCG00000001988|ENSSSCG00000012066|ENSSSCG00000006740|Novel00633|ENSSSCG00000010311|ENSSSCG00000011867|ENSSSCG00000006824|ENSSSCG00000008433|ENSSSCG00000005285|ENSSSCG00000017268|ENSSSCG00000013034|ENSSSCG00000011676|ENSSSCG00000025768|ENSSSCG00000011399|ENSSSCG00000021475|ENSSSCG0…
Inflammatory mediator regulation of TRP channels	ssc04750	43	110	0.845071	1	ENSSSCG00000005095|ENSSSCG00000000110|ENSSSCG00000003909|ENSSSCG00000000216|ENSSSCG00000001518|ENSSSCG00000013771|ENSSSCG00000009929|ENSSSCG00000025768|ENSSSCG00000000555|ENSSSCG00000017862|ENSSSCG00000023351|ENSSSCG00000007058|ENSSSCG00000001988|ENSSSCG00000021206|ENSSSCG00000021203|ENSSSCG00000016958|ENSSSCG00000013900|Novel00633|ENSSSCG00000008444|ENSSSCG00000008540|ENSSSCG00000010311|ENSSSCG0…
Graft-versus-host disease	ssc05332	12	35	0.853802	1	ENSSSCG00000020970|ENSSSCG00000008090|ENSSSCG00000011877|ENSSSCG00000010448|ENSSSCG00000001472|ENSSSCG00000011899|ENSSSCG00000001453|ENSSSCG00000001456|ENSSSCG00000001454|ENSSSCG00000001455|ENSSSCG00000001470|ENSSSCG00000024161
Ascorbate and aldarate metabolism	ssc00053	7	22	0.857064	1	ENSSSCG00000030150|ENSSSCG00000016308|ENSSSCG00000016312|ENSSSCG00000006324|ENSSSCG00000009667|ENSSSCG00000009889|ENSSSCG00000027031
Protein digestion and absorption	ssc04974	30	80	0.859795	1	ENSSSCG00000010607|ENSSSCG00000030275|ENSSSCG00000012138|ENSSSCG00000029657|ENSSSCG00000009413|ENSSSCG00000004484|ENSSSCG00000015326|ENSSSCG00000005222|ENSSSCG00000022948|ENSSSCG00000006740|ENSSSCG00000016557|ENSSSCG00000023475|ENSSSCG00000030047|ENSSSCG00000008449|ENSSSCG00000021131|ENSSSCG00000005381|ENSSSCG00000011676|ENSSSCG00000002032|ENSSSCG00000009545|ENSSSCG00000000808|Novel00988|ENSSSCG0…
Regulation of autophagy	ssc04140	13	38	0.862569	1	ENSSSCG00000003749|ENSSSCG00000003816|ENSSSCG00000000644|ENSSSCG00000000645|ENSSSCG00000011930|ENSSSCG00000013257|ENSSSCG00000018045|ENSSSCG00000009742|ENSSSCG00000001898|ENSSSCG00000012569|ENSSSCG00000016858|ENSSSCG00000004370|ENSSSCG00000024356
Complement and coagulation cascades	ssc04610	27	73	0.863987	1	ENSSSCG00000009413|ENSSSCG00000023693|ENSSSCG00000010893|ENSSSCG00000001427|ENSSSCG00000007115|ENSSSCG00000001422|ENSSSCG00000025698|ENSSSCG00000013418|ENSSSCG00000024208|ENSSSCG00000003065|ENSSSCG00000007032|ENSSSCG00000010312|Novel00549|ENSSSCG00000024914|ENSSSCG00000013252|ENSSSCG00000013181|ENSSSCG00000009138|ENSSSCG00000016856|ENSSSCG00000000675|ENSSSCG00000025463|ENSSSCG00000029371|ENSSSCG0…
cAMP signaling pathway	ssc04024	81	201	0.865162	1	ENSSSCG00000017198|ENSSSCG00000029635|ENSSSCG00000006851|ENSSSCG00000008629|ENSSSCG00000028069|ENSSSCG00000021059|ENSSSCG00000013263|ENSSSCG00000029037|ENSSSCG00000003909|ENSSSCG00000010872|ENSSSCG00000003805|ENSSSCG00000028887|ENSSSCG00000025095|ENSSSCG00000014878|ENSSSCG00000027312|ENSSSCG00000016929|ENSSSCG00000013771|Novel01880|ENSSSCG00000010081|ENSSSCG00000008724|ENSSSCG00000030957|ENSSSCG0…
Sulfur metabolism	ssc00920	5	17	0.871491	1	ENSSSCG00000027672|ENSSSCG00000000133|ENSSSCG00000010822|ENSSSCG00000016714|ENSSSCG00000000376
Mucin type O-Glycan biosynthesis	ssc00512	9	28	0.871819	1	ENSSSCG00000005379|ENSSSCG00000016430|ENSSSCG00000013403|ENSSSCG00000025548|ENSSSCG00000003743|ENSSSCG00000025089|ENSSSCG00000007465|ENSSSCG00000008524|ENSSSCG00000005277
Circadian entrainment	ssc04713	37	98	0.873398	1	ENSSSCG00000011455|ENSSSCG00000028092|ENSSSCG00000002437|ENSSSCG00000000175|ENSSSCG00000001518|ENSSSCG00000017983|ENSSSCG00000013771|ENSSSCG00000000555|ENSSSCG00000029333|ENSSSCG00000010081|ENSSSCG00000015407|ENSSSCG00000007058|ENSSSCG00000008866|ENSSSCG00000003256|ENSSSCG00000001988|Novel00633|Novel01020|ENSSSCG00000010311|ENSSSCG00000006824|ENSSSCG00000008433|ENSSSCG00000005285|ENSSSCG000000172…
Taurine and hypotaurine metabolism	ssc00430	2	8	0.873838	1	ENSSSCG00000010223|ENSSSCG00000000259
Synaptic vesicle cycle	ssc04721	21	59	0.875651	1	ENSSSCG00000011916|ENSSSCG00000007714|ENSSSCG00000017401|ENSSSCG00000008314|ENSSSCG00000002288|ENSSSCG00000003106|ENSSSCG00000002776|ENSSSCG00000017666|ENSSSCG00000005617|ENSSSCG00000003120|ENSSSCG00000013630|ENSSSCG00000009766|ENSSSCG00000016990|ENSSSCG00000013897|ENSSSCG00000003199|ENSSSCG00000016516|ENSSSCG00000012890|ENSSSCG00000005491|ENSSSCG00000022659|ENSSSCG00000005641|ENSSSCG00000003170
Malaria	ssc05144	19	54	0.875822	1	ENSSSCG00000020970|ENSSSCG00000017482|ENSSSCG00000011730|ENSSSCG00000015652|ENSSSCG00000007440|ENSSSCG00000017723|ENSSSCG00000006524|ENSSSCG00000003017|ENSSSCG00000009002|ENSSSCG00000023150|ENSSSCG00000004789|ENSSSCG00000007797|ENSSSCG00000006088|ENSSSCG00000008953|ENSSSCG00000006862|ENSSSCG00000000423|ENSSSCG00000015037|ENSSSCG00000004012|ENSSSCG00000015929
Renin-angiotensin system	ssc04614	6	20	0.876022	1	ENSSSCG00000001849|ENSSSCG00000012138|ENSSSCG00000007431|ENSSSCG00000013468|ENSSSCG00000010184|ENSSSCG00000016778
Bile secretion	ssc04976	25	69	0.876606	1	ENSSSCG00000027320|ENSSSCG00000000175|ENSSSCG00000010853|ENSSSCG00000013771|ENSSSCG00000030900|ENSSSCG00000010543|ENSSSCG00000028512|ENSSSCG00000014080|ENSSSCG00000001988|ENSSSCG00000015390|ENSSSCG00000006740|ENSSSCG00000000875|ENSSSCG00000011846|ENSSSCG00000011676|ENSSSCG00000026635|ENSSSCG00000008943|ENSSSCG00000021475|ENSSSCG00000021707|ENSSSCG00000003569|ENSSSCG00000028833|ENSSSCG00000003130|…
Glycosylphosphatidylinositol(GPI)-anchor biosynthesis	ssc00563	8	26	0.886481	1	ENSSSCG00000001089|ENSSSCG00000012134|Novel00497|ENSSSCG00000022069|ENSSSCG00000005303|ENSSSCG00000021861|ENSSSCG00000005912|ENSSSCG00000015486
Type I diabetes mellitus	ssc04940	14	42	0.887705	1	ENSSSCG00000008090|ENSSSCG00000011877|ENSSSCG00000010448|ENSSSCG00000001472|ENSSSCG00000017044|ENSSSCG00000011899|ENSSSCG00000011730|ENSSSCG00000001453|ENSSSCG00000001456|ENSSSCG00000001454|ENSSSCG00000001455|ENSSSCG00000001470|ENSSSCG00000024161|ENSSSCG00000016077
Purine metabolism	ssc00230	72	183	0.890032	1	ENSSSCG00000000175|Novel01708|ENSSSCG00000001820|ENSSSCG00000028210|ENSSSCG00000010874|ENSSSCG00000029761|ENSSSCG00000003805|ENSSSCG00000000077|ENSSSCG00000012116|ENSSSCG00000006058|ENSSSCG00000024673|ENSSSCG00000002355|ENSSSCG00000028278|ENSSSCG00000024355|ENSSSCG00000016929|ENSSSCG00000016962|ENSSSCG00000011113|ENSSSCG00000021180|ENSSSCG00000018009|ENSSSCG00000003216|ENSSSCG00000002135|ENSSSCG0…
Hematopoietic cell lineage	ssc04640	31	85	0.891603	1	ENSSSCG00000020970|ENSSSCG00000000687|ENSSSCG00000030088|ENSSSCG00000006815|ENSSSCG00000028331|ENSSSCG00000013618|ENSSSCG00000008090|ENSSSCG00000016832|ENSSSCG00000025795|ENSSSCG00000015955|ENSSSCG00000017357|ENSSSCG00000006161|ENSSSCG00000011848|ENSSSCG00000017306|ENSSSCG00000008163|ENSSSCG00000008162|ENSSSCG00000017482|ENSSSCG00000010968|ENSSSCG00000023909|ENSSSCG00000007754|ENSSSCG00000001849|…
Glycosphingolipid biosynthesis - globo series	ssc00603	4	15	0.895611	1	ENSSSCG00000001927|ENSSSCG00000027146|ENSSSCG00000025089|ENSSSCG00000003141
Glycosaminoglycan biosynthesis - heparan sulfate / heparin	ssc00534	7	24	0.901731	1	ENSSSCG00000030136|ENSSSCG00000022151|ENSSSCG00000022197|ENSSSCG00000014035|ENSSSCG00000021515|ENSSSCG00000022032|ENSSSCG00000029558
Tryptophan metabolism	ssc00380	13	41	0.911812	1	ENSSSCG00000004049|ENSSSCG00000009150|ENSSSCG00000022009|ENSSSCG00000010790|ENSSSCG00000013729|ENSSSCG00000013976|ENSSSCG00000007007|ENSSSCG00000016743|ENSSSCG00000005663|ENSSSCG00000009889|ENSSSCG00000013302|ENSSSCG00000006925|ENSSSCG00000006324
Vascular smooth muscle contraction	ssc04270	43	117	0.91619	1	ENSSSCG00000008629|ENSSSCG00000000110|ENSSSCG00000000175|ENSSSCG00000025095|ENSSSCG00000001518|ENSSSCG00000013771|ENSSSCG00000026602|Novel01880|ENSSSCG00000000555|ENSSSCG00000010081|ENSSSCG00000004943|ENSSSCG00000007058|ENSSSCG00000008866|ENSSSCG00000001988|ENSSSCG00000005095|ENSSSCG00000016535|ENSSSCG00000008294|Novel00633|ENSSSCG00000008444|Novel01879|ENSSSCG00000028808|ENSSSCG00000008540|ENSSS…
Primary bile acid biosynthesis	ssc00120	4	16	0.917827	1	ENSSSCG00000021238|ENSSSCG00000001718|ENSSSCG00000011477|ENSSSCG00000007426
Drug metabolism - other enzymes	ssc00983	9	31	0.92411	1	ENSSSCG00000021259|ENSSSCG00000016585|ENSSSCG00000016308|ENSSSCG00000030388|ENSSSCG00000001073|ENSSSCG00000016312|ENSSSCG00000026893|ENSSSCG00000027031|ENSSSCG00000008522
Glutamatergic synapse	ssc04724	45	123	0.924523	1	ENSSSCG00000029635|ENSSSCG00000028092|ENSSSCG00000022362|ENSSSCG00000000175|ENSSSCG00000028887|ENSSSCG00000001518|ENSSSCG00000013771|ENSSSCG00000000555|ENSSSCG00000010081|ENSSSCG00000011681|ENSSSCG00000023351|ENSSSCG00000015407|ENSSSCG00000007058|ENSSSCG00000001988|ENSSSCG00000017912|ENSSSCG00000012864|Novel00633|ENSSSCG00000012918|Novel01020|ENSSSCG00000006824|ENSSSCG00000005285|ENSSSCG000000008…
RNA polymerase	ssc03020	10	34	0.926932	1	ENSSSCG00000008226|ENSSSCG00000007095|ENSSSCG00000021472|ENSSSCG00000026233|ENSSSCG00000025298|ENSSSCG00000028278|ENSSSCG00000009310|ENSSSCG00000006682|ENSSSCG00000021180|ENSSSCG00000009622
Alcoholism	ssc05034	53	143	0.927966	1	ENSSSCG00000029635|ENSSSCG00000015972|ENSSSCG00000005015|ENSSSCG00000028092|ENSSSCG00000013263|ENSSSCG00000029037|ENSSSCG00000011608|ENSSSCG00000024777|ENSSSCG00000026572|ENSSSCG00000010081|ENSSSCG00000005462|ENSSSCG00000023971|ENSSSCG00000004943|ENSSSCG00000015407|ENSSSCG00000005318|ENSSSCG00000027859|ENSSSCG00000023725|ENSSSCG00000026930|ENSSSCG00000004432|ENSSSCG00000009178|ENSSSCG00000000971|…
Ovarian steroidogenesis	ssc04913	16	51	0.934914	1	ENSSSCG00000023351|ENSSSCG00000030900|ENSSSCG00000028512|ENSSSCG00000021707|ENSSSCG00000001988|ENSSSCG00000000175|ENSSSCG00000014288|ENSSSCG00000028833|ENSSSCG00000006719|ENSSSCG00000003151|ENSSSCG00000006337|ENSSSCG00000004812|ENSSSCG00000001027|ENSSSCG00000008578|ENSSSCG00000002686|ENSSSCG00000013771
Inflammatory bowel disease (IBD)	ssc05321	20	62	0.938836	1	ENSSSCG00000020970|ENSSSCG00000008090|ENSSSCG00000011730|ENSSSCG00000015652|ENSSSCG00000001454|ENSSSCG00000007816|ENSSSCG00000001472|ENSSSCG00000003017|ENSSSCG00000016057|ENSSSCG00000001453|ENSSSCG00000009002|ENSSSCG00000001456|ENSSSCG00000004505|ENSSSCG00000001455|ENSSSCG00000001470|ENSSSCG00000015037|ENSSSCG00000030957|ENSSSCG00000017044|ENSSSCG00000004952|ENSSSCG00000030839
Drug metabolism - cytochrome P450	ssc00982	15	49	0.941303	1	ENSSSCG00000002627|ENSSSCG00000028501|ENSSSCG00000016308|ENSSSCG00000028107|ENSSSCG00000002623|ENSSSCG00000006702|ENSSSCG00000023467|ENSSSCG00000010064|ENSSSCG00000023472|ENSSSCG00000022566|ENSSSCG00000006325|ENSSSCG00000016466|ENSSSCG00000009059|ENSSSCG00000016312|ENSSSCG00000027031
Taste transduction	ssc04742	9	33	0.947722	1	ENSSSCG00000028923|ENSSSCG00000003382|ENSSSCG00000001988|ENSSSCG00000000175|ENSSSCG00000001518|ENSSSCG00000013771|ENSSSCG00000007836|ENSSSCG00000000555|ENSSSCG00000000707
SNARE interactions in vesicular transport	ssc04130	10	36	0.949006	1	ENSSSCG00000005386|ENSSSCG00000013752|ENSSSCG00000007714|ENSSSCG00000004190|ENSSSCG00000016985|ENSSSCG00000028008|ENSSSCG00000004125|ENSSSCG00000030183|ENSSSCG00000007768|ENSSSCG00000014556
GABAergic synapse	ssc04727	28	85	0.954092	1	ENSSSCG00000028092|ENSSSCG00000000175|ENSSSCG00000013771|ENSSSCG00000015407|ENSSSCG00000015545|ENSSSCG00000001988|ENSSSCG00000017427|ENSSSCG00000016104|Novel01020|ENSSSCG00000006824|ENSSSCG00000002285|ENSSSCG00000017268|ENSSSCG00000011455|ENSSSCG00000011397|ENSSSCG00000011399|Novel00075|ENSSSCG00000007334|ENSSSCG00000000808|ENSSSCG00000000644|ENSSSCG00000000645|ENSSSCG00000021707|ENSSSCG000000160…
Fat digestion and absorption	ssc04975	9	34	0.956888	1	ENSSSCG00000009179|ENSSSCG00000001435|ENSSSCG00000005423|ENSSSCG00000010023|ENSSSCG00000003839|ENSSSCG00000009139|ENSSSCG00000016746|ENSSSCG00000005918|ENSSSCG00000014004
Linoleic acid metabolism	ssc00591	8	32	0.964506	1	ENSSSCG00000023351|ENSSSCG00000000110|ENSSSCG00000021395|ENSSSCG00000010023|ENSSSCG00000009139|ENSSSCG00000023138|ENSSSCG00000008541|Novel00380
Retrograde endocannabinoid signaling	ssc04723	31	95	0.965251	1	ENSSSCG00000003901|ENSSSCG00000028092|ENSSSCG00000000175|ENSSSCG00000001518|ENSSSCG00000013771|ENSSSCG00000000555|ENSSSCG00000010081|ENSSSCG00000015407|ENSSSCG00000007058|ENSSSCG00000001988|Novel00633|Novel01020|ENSSSCG00000011470|ENSSSCG00000006824|ENSSSCG00000005285|ENSSSCG00000017268|ENSSSCG00000013034|ENSSSCG00000011455|ENSSSCG00000011399|Novel00075|ENSSSCG00000010380|ENSSSCG00000001556|ENSSS…
MicroRNAs in cancer	ssc05206	84	228	0.968559	1	ENSSSCG00000024866|ENSSSCG00000024716|ENSSSCG00000014329|ENSSSCG00000015318|ENSSSCG00000006652|ENSSSCG00000004895|ENSSSCG00000000293|ENSSSCG00000013008|ENSSSCG00000022322|ENSSSCG00000030520|ENSSSCG00000007874|ENSSSCG00000005015|ENSSSCG00000000155|ENSSSCG00000017497|ENSSSCG00000011407|ENSSSCG00000015246|ENSSSCG00000021560|ENSSSCG00000004570|ENSSSCG00000030957|ENSSSCG00000022101|ENSSSCG00000007541|…
Systemic lupus erythematosus	ssc05322	33	102	0.972249	1	ENSSSCG00000011877|ENSSSCG00000001454|ENSSSCG00000002965|ENSSSCG00000001453|ENSSSCG00000001456|ENSSSCG00000001472|ENSSSCG00000001455|ENSSSCG00000026572|ENSSSCG00000023971|ENSSSCG00000001427|ENSSSCG00000011899|ENSSSCG00000001422|ENSSSCG00000026930|ENSSSCG00000015652|ENSSSCG00000014780|ENSSSCG00000007178|ENSSSCG00000025307|Novel00549|ENSSSCG00000001177|ENSSSCG00000029773|ENSSSCG00000020991|ENSSSCG0…
Phototransduction	ssc04744	6	27	0.972808	1	ENSSSCG00000017918|ENSSSCG00000008433|ENSSSCG00000024609|ENSSSCG00000025768|ENSSSCG00000014852|ENSSSCG00000022545
Steroid hormone biosynthesis	ssc00140	14	51	0.973242	1	ENSSSCG00000021395|ENSSSCG00000016308|ENSSSCG00000006719|ENSSSCG00000016312|ENSSSCG00000023138|ENSSSCG00000001476|ENSSSCG00000015616|ENSSSCG00000021739|ENSSSCG00000006337|ENSSSCG00000017103|ENSSSCG00000023280|Novel00380|ENSSSCG00000002686|ENSSSCG00000027031
Morphine addiction	ssc05032	28	90	0.976055	1	ENSSSCG00000028092|ENSSSCG00000029037|ENSSSCG00000000175|ENSSSCG00000003805|ENSSSCG00000013771|ENSSSCG00000016929|ENSSSCG00000017918|ENSSSCG00000001810|ENSSSCG00000015407|ENSSSCG00000021573|ENSSSCG00000021059|ENSSSCG00000003256|ENSSSCG00000026420|ENSSSCG00000029344|ENSSSCG00000012918|Novel01020|ENSSSCG00000006824|ENSSSCG00000029388|ENSSSCG00000017268|ENSSSCG00000011399|Novel00075|ENSSSCG000000217…
Arachidonic acid metabolism	ssc00590	17	62	0.98251	1	ENSSSCG00000023351|ENSSSCG00000027903|ENSSSCG00000000110|ENSSSCG00000012053|ENSSSCG00000017092|Novel00999|ENSSSCG00000010023|ENSSSCG00000028753|ENSSSCG00000009139|ENSSSCG00000021973|ENSSSCG00000017978|ENSSSCG00000005533|ENSSSCG00000026554|ENSSSCG00000020706|ENSSSCG00000008541|ENSSSCG00000016503|ENSSSCG00000016504
Retinol metabolism	ssc00830	14	54	0.984355	1	ENSSSCG00000008237|ENSSSCG00000021395|ENSSSCG00000016308|ENSSSCG00000016312|ENSSSCG00000002297|ENSSSCG00000002296|ENSSSCG00000024919|ENSSSCG00000012100|ENSSSCG00000023138|ENSSSCG00000005918|ENSSSCG00000002013|Novel00380|ENSSSCG00000027031|ENSSSCG00000024526
Tyrosine metabolism	ssc00350	7	33	0.985704	1	ENSSSCG00000028501|ENSSSCG00000022009|ENSSSCG00000001780|ENSSSCG00000013976|ENSSSCG00000010067|ENSSSCG00000002396|ENSSSCG00000002736
Cell adhesion molecules (CAMs)	ssc04514	47	146	0.988993	1	ENSSSCG00000028484|ENSSSCG00000011877|Novel02126|Novel00363|ENSSSCG00000011933|Novel02127|ENSSSCG00000022246|ENSSSCG00000001453|ENSSSCG00000001456|ENSSSCG00000001454|ENSSSCG00000001455|ENSSSCG00000024161|ENSSSCG00000007718|ENSSSCG00000012030|ENSSSCG00000007401|ENSSSCG00000030420|ENSSSCG00000011899|ENSSSCG00000011046|ENSSSCG00000021630|ENSSSCG00000005723|ENSSSCG00000006088|ENSSSCG00000005211|ENSSS…
Autoimmune thyroid disease	ssc05320	12	51	0.991189	1	ENSSSCG00000011877|ENSSSCG00000010448|ENSSSCG00000001472|ENSSSCG00000007440|ENSSSCG00000015652|ENSSSCG00000011899|ENSSSCG00000001453|ENSSSCG00000001456|ENSSSCG00000001454|ENSSSCG00000001455|ENSSSCG00000001470|ENSSSCG00000024161
Cytokine-cytokine receptor interaction	ssc04060	75	223	0.993786	1	ENSSSCG00000030088|ENSSSCG00000015652|ENSSSCG00000021815|ENSSSCG00000007816|ENSSSCG00000006815|ENSSSCG00000028331|ENSSSCG00000000233|ENSSSCG00000010968|ENSSSCG00000013618|ENSSSCG00000000708|ENSSSCG00000024759|ENSSSCG00000015488|ENSSSCG00000008977|ENSSSCG00000000243|ENSSSCG00000001727|ENSSSCG00000007541|ENSSSCG00000008090|ENSSSCG00000016832|ENSSSCG00000020784|ENSSSCG00000016113|ENSSSCG00000015874|…
Serotonergic synapse	ssc04726	32	112	0.995118	1	ENSSSCG00000028092|ENSSSCG00000001518|ENSSSCG00000013771|ENSSSCG00000000555|ENSSSCG00000010081|ENSSSCG00000011681|ENSSSCG00000004943|ENSSSCG00000012022|ENSSSCG00000015407|ENSSSCG00000007058|ENSSSCG00000022009|ENSSSCG00000003256|ENSSSCG00000023526|Novel00633|ENSSSCG00000004475|Novel01020|ENSSSCG00000023351|ENSSSCG00000006824|ENSSSCG00000005285|ENSSSCG00000017268|ENSSSCG00000013034|ENSSSCG000000179…
Calcium signaling pathway	ssc04020	58	182	0.995412	1	ENSSSCG00000014296|ENSSSCG00000022362|ENSSSCG00000011455|ENSSSCG00000004746|ENSSSCG00000029037|ENSSSCG00000027344|ENSSSCG00000008742|ENSSSCG00000010459|ENSSSCG00000001518|ENSSSCG00000017868|ENSSSCG00000013771|ENSSSCG00000017497|ENSSSCG00000000555|ENSSSCG00000030425|ENSSSCG00000015790|ENSSSCG00000007058|ENSSSCG00000012623|ENSSSCG00000001988|ENSSSCG00000023985|ENSSSCG00000017178|ENSSSCG00000022126|…
Nicotine addiction	ssc05033	4	33	0.999268	1	ENSSSCG00000003133|ENSSSCG00000029635|ENSSSCG00000021902|ENSSSCG00000003170
Neuroactive ligand-receptor interaction	ssc04080	31	268	1	1	ENSSSCG00000029635|ENSSSCG00000010629|ENSSSCG00000003714|ENSSSCG00000000033|ENSSSCG00000029037|ENSSSCG00000027062|ENSSSCG00000017868|ENSSSCG00000026602|ENSSSCG00000021059|ENSSSCG00000009817|ENSSSCG00000013868|ENSSSCG00000004475|ENSSSCG00000020941|ENSSSCG00000014823|ENSSSCG00000030263|ENSSSCG00000013252|ENSSSCG00000017480|ENSSSCG00000009402|ENSSSCG00000014401|ENSSSCG00000014091|ENSSSCG00000003038|…
Olfactory transduction	ssc04740	23	810	1	1	Novel01054|Novel01598|Novel01753|ENSSSCG00000013771|Novel00565|Novel01900|Novel01355|ENSSSCG00000010311|Novel01642|ENSSSCG00000008433|Novel02393|Novel02295|ENSSSCG00000025768|Novel01745|ENSSSCG00000022545|Novel02269|Novel01284|Novel01972|Novel00627|ENSSSCG00000008578|Novel01237|Novel00534|Novel00744

## Sheet: YN144 vs Control
KEGG pathway analysis of the DE mRNAs in YN144 vs Control comparison group
Term	ID	Input number	Background number	P-Value	Corrected P-Value	Input
Viral carcinogenesis	ssc05203	130	189	0.00256971	0.236231	ENSSSCG00000027140|ENSSSCG00000002411|ENSSSCG00000024161|ENSSSCG00000010035|ENSSSCG00000030957|ENSSSCG00000006250|ENSSSCG00000016263|ENSSSCG00000002525|ENSSSCG00000017402|ENSSSCG00000017403|ENSSSCG00000012825|ENSSSCG00000013551|Novel00637|ENSSSCG00000004432|ENSSSCG00000003144|ENSSSCG00000000971|ENSSSCG00000011833|ENSSSCG00000020703|ENSSSCG00000007381|Novel00638|ENSSSCG00000000488|ENSSSCG000000034…
NOD-like receptor signaling pathway	ssc04621	45	50	0.00276493	0.236231	ENSSSCG00000013291|ENSSSCG00000021684|ENSSSCG00000002535|ENSSSCG00000010081|ENSSSCG00000030957|ENSSSCG00000001867|ENSSSCG00000016954|ENSSSCG00000009228|ENSSSCG00000023589|ENSSSCG00000010548|ENSSSCG00000027850|ENSSSCG00000000087|ENSSSCG00000012203|ENSSSCG00000024096|ENSSSCG00000007030|ENSSSCG00000016106|ENSSSCG00000016678|ENSSSCG00000013940|ENSSSCG00000020970|ENSSSCG00000010380|ENSSSCG00000029823|…
Protein processing in endoplasmic reticulum	ssc04141	113	162	0.00341847	0.236231	ENSSSCG00000023235|ENSSSCG00000014304|ENSSSCG00000000171|ENSSSCG00000002414|ENSSSCG00000009888|ENSSSCG00000015025|ENSSSCG00000010996|ENSSSCG00000011214|ENSSSCG00000005436|Novel02230|ENSSSCG00000024306|ENSSSCG00000017878|ENSSSCG00000004826|ENSSSCG00000010288|ENSSSCG00000003144|Novel00522|ENSSSCG00000016017|Novel01317|ENSSSCG00000009334|ENSSSCG00000029411|ENSSSCG00000027526|ENSSSCG00000013747|ENSSS…
FoxO signaling pathway	ssc04068	95	133	0.00427041	0.236231	ENSSSCG00000027140|ENSSSCG00000027668|ENSSSCG00000004943|ENSSSCG00000030396|ENSSSCG00000023985|ENSSSCG00000010440|ENSSSCG00000007030|ENSSSCG00000020906|Novel00525|ENSSSCG00000000488|ENSSSCG00000002707|ENSSSCG00000030514|ENSSSCG00000010235|ENSSSCG00000000644|ENSSSCG00000000645|ENSSSCG00000029876|ENSSSCG00000003017|ENSSSCG00000004524|ENSSSCG00000011226|ENSSSCG00000008478|Novel01133|ENSSSCG000000141…
Pancreatic cancer	ssc05212	51	63	0.00647457	0.236231	ENSSSCG00000010816|ENSSSCG00000015318|ENSSSCG00000020961|ENSSSCG00000028968|ENSSSCG00000012275|ENSSSCG00000010872|ENSSSCG00000003809|ENSSSCG00000030460|ENSSSCG00000021684|ENSSSCG00000017497|ENSSSCG00000010081|ENSSSCG00000030957|ENSSSCG00000004952|ENSSSCG00000004943|ENSSSCG00000001079|ENSSSCG00000007268|ENSSSCG00000002989|ENSSSCG00000023985|ENSSSCG00000010548|ENSSSCG00000022126|ENSSSCG00000012825|…
Salmonella infection	ssc05132	62	81	0.00682263	0.236231	ENSSSCG00000022307|ENSSSCG00000008629|ENSSSCG00000008090|ENSSSCG00000028968|ENSSSCG00000003577|ENSSSCG00000002538|ENSSSCG00000021684|ENSSSCG00000010081|ENSSSCG00000021893|ENSSSCG00000030957|ENSSSCG00000004854|ENSSSCG00000028711|ENSSSCG00000016185|ENSSSCG00000002547|ENSSSCG00000017816|ENSSSCG00000015560|ENSSSCG00000011233|ENSSSCG00000027850|ENSSSCG00000009228|Novel02237|Novel02236|Novel02239|ENSSS…
Endocytosis	ssc04144	135	206	0.00710585	0.236231	ENSSSCG00000030153|ENSSSCG00000004140|ENSSSCG00000000130|ENSSSCG00000011745|ENSSSCG00000029541|ENSSSCG00000024161|ENSSSCG00000010995|ENSSSCG00000027812|ENSSSCG00000023985|ENSSSCG00000020666|ENSSSCG00000004948|ENSSSCG00000015115|Novel00525|ENSSSCG00000004639|Novel00651|ENSSSCG00000014812|ENSSSCG00000029160|ENSSSCG00000000488|ENSSSCG00000014817|ENSSSCG00000016399|ENSSSCG00000005904|ENSSSCG000000213…
Prostate cancer	ssc05215	64	85	0.00775972	0.236231	ENSSSCG00000013263|ENSSSCG00000010440|ENSSSCG00000027140|ENSSSCG00000012371|ENSSSCG00000006465|ENSSSCG00000004895|ENSSSCG00000012275|ENSSSCG00000010872|ENSSSCG00000024960|ENSSSCG00000021684|ENSSSCG00000017497|ENSSSCG00000015815|ENSSSCG00000002535|ENSSSCG00000010081|ENSSSCG00000030957|ENSSSCG00000030680|ENSSSCG00000004943|ENSSSCG00000001079|ENSSSCG00000007268|ENSSSCG00000002989|ENSSSCG00000005318|…
Renal cell carcinoma	ssc05211	51	64	0.00794144	0.236231	ENSSSCG00000010816|ENSSSCG00000002995|ENSSSCG00000028968|ENSSSCG00000030520|ENSSSCG00000012275|ENSSSCG00000010872|ENSSSCG00000001781|ENSSSCG00000005015|ENSSSCG00000021684|ENSSSCG00000010081|ENSSSCG00000026816|ENSSSCG00000004943|ENSSSCG00000006785|ENSSSCG00000002989|ENSSSCG00000005096|ENSSSCG00000001963|Novel02210|ENSSSCG00000006646|ENSSSCG00000016958|ENSSSCG00000008443|ENSSSCG00000013900|ENSSSCG0…
Focal adhesion	ssc04510	127	194	0.00900076	0.236231	ENSSSCG00000024960|ENSSSCG00000024844|ENSSSCG00000017497|ENSSSCG00000007541|ENSSSCG00000004943|ENSSSCG00000003256|ENSSSCG00000023985|ENSSSCG00000010440|ENSSSCG00000016461|ENSSSCG00000015955|ENSSSCG00000020703|Novel00522|ENSSSCG00000029795|ENSSSCG00000017306|ENSSSCG00000025668|ENSSSCG00000029411|Novel00318|ENSSSCG00000030516|ENSSSCG00000027529|ENSSSCG00000011889|ENSSSCG00000008478|ENSSSCG000000216…
ErbB signaling pathway	ssc04012	63	85	0.010305	0.236231	ENSSSCG00000005015|ENSSSCG00000030520|ENSSSCG00000012275|ENSSSCG00000010872|ENSSSCG00000009048|ENSSSCG00000024674|ENSSSCG00000022486|ENSSSCG00000021684|ENSSSCG00000017497|ENSSSCG00000010081|ENSSSCG00000015115|ENSSSCG00000004943|ENSSSCG00000002989|ENSSSCG00000007356|ENSSSCG00000017402|ENSSSCG00000023985|ENSSSCG00000022126|ENSSSCG00000016958|ENSSSCG00000020725|ENSSSCG00000009228|ENSSSCG00000013900|…
TNF signaling pathway	ssc04668	77	109	0.0111344	0.236231	ENSSSCG00000001952|ENSSSCG00000013263|ENSSSCG00000015972|ENSSSCG00000007280|ENSSSCG00000030888|ENSSSCG00000005838|ENSSSCG00000006815|ENSSSCG00000010872|ENSSSCG00000016254|ENSSSCG00000021684|ENSSSCG00000001404|ENSSSCG00000008977|ENSSSCG00000010081|ENSSSCG00000030957|ENSSSCG00000004943|ENSSSCG00000014010|ENSSSCG00000010448|ENSSSCG00000002989|ENSSSCG00000005318|ENSSSCG00000002525|ENSSSCG00000001987|…
Chronic myeloid leukemia	ssc05220	53	69	0.0111673	0.236231	ENSSSCG00000010816|ENSSSCG00000005015|ENSSSCG00000027140|ENSSSCG00000012275|ENSSSCG00000010872|ENSSSCG00000022486|ENSSSCG00000021684|ENSSSCG00000015115|ENSSSCG00000010081|ENSSSCG00000026816|ENSSSCG00000030957|ENSSSCG00000004943|ENSSSCG00000001079|ENSSSCG00000007268|ENSSSCG00000002989|ENSSSCG00000001952|ENSSSCG00000017402|ENSSSCG00000015318|ENSSSCG00000010548|ENSSSCG00000012825|ENSSSCG00000016958|…
Toxoplasmosis	ssc05145	80	115	0.0126544	0.248569	ENSSSCG00000010816|ENSSSCG00000017755|ENSSSCG00000012795|ENSSSCG00000015085|ENSSSCG00000003460|ENSSSCG00000010872|ENSSSCG00000006824|ENSSSCG00000013291|ENSSSCG00000004428|ENSSSCG00000001470|ENSSSCG00000021684|Novel00540|ENSSSCG00000001455|ENSSSCG00000002989|ENSSSCG00000010081|ENSSSCG00000030957|Novel00522|ENSSSCG00000030900|ENSSSCG00000025028|ENSSSCG00000015407|ENSSSCG00000028512|ENSSSCG000000139…
Endometrial cancer	ssc05213	39	49	0.0187651	0.343047	ENSSSCG00000022126|Novel00363|ENSSSCG00000012275|ENSSSCG00000010872|ENSSSCG00000005015|ENSSSCG00000021684|ENSSSCG00000017497|ENSSSCG00000010081|ENSSSCG00000030680|ENSSSCG00000004943|ENSSSCG00000002989|ENSSSCG00000013900|ENSSSCG00000011274|ENSSSCG00000014339|ENSSSCG00000023985|ENSSSCG00000024222|ENSSSCG00000010440|ENSSSCG00000016958|ENSSSCG00000008060|ENSSSCG00000023204|ENSSSCG00000022633|ENSSSCG0…
Insulin signaling pathway	ssc04910	88	133	0.0217393	0.343047	ENSSSCG00000017259|ENSSSCG00000011745|ENSSSCG00000004943|ENSSSCG00000015115|ENSSSCG00000007030|ENSSSCG00000023802|ENSSSCG00000008040|ENSSSCG00000003898|ENSSSCG00000009937|ENSSSCG00000010872|ENSSSCG00000013448|ENSSSCG00000005733|ENSSSCG00000003154|ENSSSCG00000008478|ENSSSCG00000012910|ENSSSCG00000016494|ENSSSCG00000021684|ENSSSCG00000011889|ENSSSCG00000022486|ENSSSCG00000013771|ENSSSCG00000028420|…
Pathways in cancer	ssc05200	191	319	0.0218849	0.343047	ENSSSCG00000027140|ENSSSCG00000016140|ENSSSCG00000017497|ENSSSCG00000030888|ENSSSCG00000030957|Novel00249|ENSSSCG00000004943|ENSSSCG00000000182|ENSSSCG00000010448|ENSSSCG00000006556|ENSSSCG00000002525|ENSSSCG00000003256|ENSSSCG00000017402|ENSSSCG00000017403|Novel02210|ENSSSCG00000006646|ENSSSCG00000012825|ENSSSCG00000027291|Novel00637|ENSSSCG00000008428|ENSSSCG00000003144|ENSSSCG00000007030|Novel…
RIG-I-like receptor signaling pathway	ssc04622	50	68	0.022454	0.343047	ENSSSCG00000021934|ENSSSCG00000013291|ENSSSCG00000012252|ENSSSCG00000012825|ENSSSCG00000030888|ENSSSCG00000008977|ENSSSCG00000030957|ENSSSCG00000013087|ENSSSCG00000027982|ENSSSCG00000002525|ENSSSCG00000010548|ENSSSCG00000015114|ENSSSCG00000023879|ENSSSCG00000009228|ENSSSCG00000007030|ENSSSCG00000015889|ENSSSCG00000016106|ENSSSCG00000005136|ENSSSCG00000011730|ENSSSCG00000005163|ENSSSCG00000012981|…
Epstein-Barr virus infection	ssc05169	119	189	0.0240909	0.348683	ENSSSCG00000005038|ENSSSCG00000027140|ENSSSCG00000011033|ENSSSCG00000015027|ENSSSCG00000024161|ENSSSCG00000010035|ENSSSCG00000030957|ENSSSCG00000006250|ENSSSCG00000002525|ENSSSCG00000017403|ENSSSCG00000012825|Novel00637|ENSSSCG00000004432|ENSSSCG00000007030|ENSSSCG00000007970|Novel00522|ENSSSCG00000029160|ENSSSCG00000000488|ENSSSCG00000013655|ENSSSCG00000006062|ENSSSCG00000010843|ENSSSCG000000179…
Hepatitis B	ssc05161	97	151	0.0276837	0.372587	ENSSSCG00000027140|ENSSSCG00000000884|ENSSSCG00000030957|ENSSSCG00000007381|ENSSSCG00000004943|ENSSSCG00000010448|ENSSSCG00000003256|ENSSSCG00000017402|ENSSSCG00000017403|ENSSSCG00000010440|ENSSSCG00000012825|ENSSSCG00000003144|ENSSSCG00000007030|Novel00522|ENSSSCG00000006062|ENSSSCG00000010843|ENSSSCG00000030888|ENSSSCG00000017950|ENSSSCG00000000084|ENSSSCG00000012981|ENSSSCG00000007143|ENSSSCG0…
Bladder cancer	ssc05219	29	35	0.0284521	0.372587	Novel00363|ENSSSCG00000012275|ENSSSCG00000014982|ENSSSCG00000021684|ENSSSCG00000017497|ENSSSCG00000011407|ENSSSCG00000010081|Novel00249|ENSSSCG00000004943|ENSSSCG00000001079|ENSSSCG00000007268|ENSSSCG00000023985|ENSSSCG00000022126|ENSSSCG00000004789|ENSSSCG00000030827|ENSSSCG00000022633|ENSSSCG00000025652|ENSSSCG00000000488|ENSSSCG00000009401|Novel00250|ENSSSCG00000005965|ENSSSCG00000017950|ENSSS…
Cell cycle	ssc04110	76	115	0.0315187	0.385492	ENSSSCG00000025902|ENSSSCG00000010816|ENSSSCG00000014329|ENSSSCG00000027140|ENSSSCG00000029264|ENSSSCG00000029326|ENSSSCG00000011644|ENSSSCG00000030514|ENSSSCG00000009104|ENSSSCG00000009094|ENSSSCG00000013481|ENSSSCG00000029450|Novel01557|ENSSSCG00000004588|ENSSSCG00000026748|ENSSSCG00000030469|ENSSSCG00000004952|ENSSSCG00000016961|ENSSSCG00000007692|ENSSSCG00000012642|ENSSSCG00000007268|ENSSSCG0…
Proteoglycans in cancer	ssc05205	119	192	0.0322411	0.385492	ENSSSCG00000016140|ENSSSCG00000015115|ENSSSCG00000024844|ENSSSCG00000017497|ENSSSCG00000015027|ENSSSCG00000004943|ENSSSCG00000000182|ENSSSCG00000010448|ENSSSCG00000003256|ENSSSCG00000023985|ENSSSCG00000026816|ENSSSCG00000006088|ENSSSCG00000027312|ENSSSCG00000000488|ENSSSCG00000017950|ENSSSCG00000011533|ENSSSCG00000022173|ENSSSCG00000004058|ENSSSCG00000003017|ENSSSCG00000003569|Novel01551|ENSSSCG0…
Acute myeloid leukemia	ssc05221	40	54	0.0354708	0.404033	ENSSSCG00000005015|ENSSSCG00000012275|ENSSSCG00000010872|ENSSSCG00000021684|ENSSSCG00000001539|ENSSSCG00000010081|ENSSSCG00000030957|ENSSSCG00000001573|ENSSSCG00000030680|ENSSSCG00000004943|ENSSSCG00000008478|ENSSSCG00000017428|ENSSSCG00000017402|ENSSSCG00000017403|ENSSSCG00000010548|ENSSSCG00000012825|ENSSSCG00000016958|ENSSSCG00000001912|ENSSSCG00000013900|ENSSSCG00000007030|ENSSSCG00000012910|…
Ubiquitin mediated proteolysis	ssc04120	86	134	0.0367303	0.404033	ENSSSCG00000030153|ENSSSCG00000007423|ENSSSCG00000021766|ENSSSCG00000024373|ENSSSCG00000016865|ENSSSCG00000011506|ENSSSCG00000024306|ENSSSCG00000017878|ENSSSCG00000015115|ENSSSCG00000022101|ENSSSCG00000025667|ENSSSCG00000000488|ENSSSCG00000017308|ENSSSCG00000008924|ENSSSCG00000027529|ENSSSCG00000009933|ENSSSCG00000021560|ENSSSCG00000014325|ENSSSCG00000004832|Novel00495|ENSSSCG00000027496|ENSSSCG0…
AMPK signaling pathway	ssc04152	76	118	0.0448741	0.443419	ENSSSCG00000013263|ENSSSCG00000012880|ENSSSCG00000017365|ENSSSCG00000016138|ENSSSCG00000010872|ENSSSCG00000029944|ENSSSCG00000009094|ENSSSCG00000017694|ENSSSCG00000024413|ENSSSCG00000003194|ENSSSCG00000016958|ENSSSCG00000013564|ENSSSCG00000017873|ENSSSCG00000011579|ENSSSCG00000028983|ENSSSCG00000002989|ENSSSCG00000005318|ENSSSCG00000016266|ENSSSCG00000002009|ENSSSCG00000023725|ENSSSCG00000009815|…
Thyroid cancer	ssc05216	22	26	0.0456254	0.443419	ENSSSCG00000021684|Novel00363|ENSSSCG00000010081|Novel00249|ENSSSCG00000004943|ENSSSCG00000011579|ENSSSCG00000006556|ENSSSCG00000011274|ENSSSCG00000010399|ENSSSCG00000025652|ENSSSCG00000030680|Novel01043|Novel00250|ENSSSCG00000010199|ENSSSCG00000005965|ENSSSCG00000017950|ENSSSCG00000015576|ENSSSCG00000021332|ENSSSCG00000006753|ENSSSCG00000012873|ENSSSCG00000026969|ENSSSCG00000016494
Legionellosis	ssc05134	45	64	0.0458355	0.443419	ENSSSCG00000030368|ENSSSCG00000005917|ENSSSCG00000010580|Novel01493|ENSSSCG00000003460|ENSSSCG00000000246|ENSSSCG00000013064|ENSSSCG00000000884|ENSSSCG00000030957|ENSSSCG00000004169|ENSSSCG00000015783|ENSSSCG00000016714|ENSSSCG00000027850|ENSSSCG00000002274|ENSSSCG00000010260|ENSSSCG00000016106|ENSSSCG00000024388|ENSSSCG00000020970|ENSSSCG00000011730|ENSSSCG00000029160|ENSSSCG00000000242|ENSSSCG0…
Adherens junction	ssc04520	49	71	0.0468105	0.443419	Novel02127|Novel02126|Novel00286|Novel00363|ENSSSCG00000002965|ENSSSCG00000028968|ENSSSCG00000003757|ENSSSCG00000004524|ENSSSCG00000027668|ENSSSCG00000007469|ENSSSCG00000021684|ENSSSCG00000017497|ENSSSCG00000010081|ENSSSCG00000004854|ENSSSCG00000004952|ENSSSCG00000030680|ENSSSCG00000001814|ENSSSCG00000011274|ENSSSCG00000014339|ENSSSCG00000023985|ENSSSCG00000022126|ENSSSCG00000003577|ENSSSCG000000…
Chagas disease (American trypanosomiasis)	ssc05142	70	108	0.048373	0.443419	ENSSSCG00000010816|ENSSSCG00000017755|ENSSSCG00000012981|ENSSSCG00000012795|ENSSSCG00000004779|ENSSSCG00000010872|ENSSSCG00000006824|ENSSSCG00000014298|ENSSSCG00000013291|ENSSSCG00000024413|ENSSSCG00000021684|ENSSSCG00000001404|ENSSSCG00000010081|ENSSSCG00000030957|ENSSSCG00000004952|ENSSSCG00000015407|ENSSSCG00000002989|ENSSSCG00000013900|ENSSSCG00000025698|ENSSSCG00000001952|ENSSSCG00000010548|…
Hepatitis C	ssc05160	80	127	0.0548717	0.478348	ENSSSCG00000028484|ENSSSCG00000003809|ENSSSCG00000022126|ENSSSCG00000013241|ENSSSCG00000015801|ENSSSCG00000012275|ENSSSCG00000010872|ENSSSCG00000014298|ENSSSCG00000009881|ENSSSCG00000009882|Novel00242|ENSSSCG00000021684|ENSSSCG00000002002|ENSSSCG00000001404|ENSSSCG00000010081|ENSSSCG00000007718|ENSSSCG00000030957|ENSSSCG00000023879|ENSSSCG00000030900|ENSSSCG00000014277|ENSSSCG00000028512|ENSSSCG0…
Fc gamma R-mediated phagocytosis	ssc04666	54	81	0.0560877	0.478348	ENSSSCG00000003614|ENSSSCG00000005012|ENSSSCG00000008642|ENSSSCG00000030378|ENSSSCG00000028108|ENSSSCG00000010872|ENSSSCG00000006851|ENSSSCG00000028887|ENSSSCG00000021684|ENSSSCG00000026443|ENSSSCG00000030425|ENSSSCG00000010081|ENSSSCG00000030547|ENSSSCG00000004943|ENSSSCG00000016185|ENSSSCG00000002989|ENSSSCG00000024136|ENSSSCG00000003256|ENSSSCG00000017178|ENSSSCG00000015560|ENSSSCG00000003577|…
Herpes simplex infection	ssc05168	110	182	0.0575044	0.478348	ENSSSCG00000003943|ENSSSCG00000009881|ENSSSCG00000009882|Novel00242|ENSSSCG00000013291|ENSSSCG00000024161|ENSSSCG00000030957|ENSSSCG00000016263|ENSSSCG00000010448|ENSSSCG00000002525|ENSSSCG00000020665|ENSSSCG00000012825|ENSSSCG00000026816|Novel00637|ENSSSCG00000007030|ENSSSCG00000009051|ENSSSCG00000011730|Novel00540|ENSSSCG00000030289|ENSSSCG00000002383|ENSSSCG00000030888|ENSSSCG00000022866|ENSSS…
Toll-like receptor signaling pathway	ssc04620	65	101	0.0601572	0.478348	ENSSSCG00000017705|ENSSSCG00000011877|ENSSSCG00000028968|ENSSSCG00000012795|ENSSSCG00000015801|ENSSSCG00000010872|Novel00242|ENSSSCG00000021684|ENSSSCG00000008978|ENSSSCG00000030888|ENSSSCG00000008977|ENSSSCG00000010081|ENSSSCG00000030957|ENSSSCG00000023879|ENSSSCG00000004943|ENSSSCG00000011899|ENSSSCG00000002989|ENSSSCG00000013900|ENSSSCG00000002525|ENSSSCG00000017700|ENSSSCG00000014216|ENSSSCG0…
Axon guidance	ssc04360	75	119	0.0608806	0.478348	ENSSSCG00000022362|ENSSSCG00000024362|ENSSSCG00000008629|ENSSSCG00000030130|ENSSSCG00000030378|ENSSSCG00000030520|ENSSSCG00000000896|ENSSSCG00000009535|ENSSSCG00000029815|ENSSSCG00000004421|ENSSSCG00000011400|ENSSSCG00000012001|ENSSSCG00000014430|ENSSSCG00000021684|ENSSSCG00000026556|ENSSSCG00000021893|ENSSSCG00000010081|ENSSSCG00000026456|ENSSSCG00000015404|ENSSSCG00000000181|ENSSSCG00000015407|…
Colorectal cancer	ssc05210	46	68	0.0638484	0.487731	ENSSSCG00000011274|ENSSSCG00000010816|ENSSSCG00000028968|ENSSSCG00000004895|ENSSSCG00000012275|ENSSSCG00000010872|ENSSSCG00000004524|ENSSSCG00000021684|ENSSSCG00000010081|ENSSSCG00000004952|ENSSSCG00000030680|ENSSSCG00000004943|ENSSSCG00000002989|ENSSSCG00000013900|ENSSSCG00000009228|ENSSSCG00000024222|ENSSSCG00000016714|ENSSSCG00000016958|ENSSSCG00000008428|ENSSSCG00000003144|ENSSSCG00000023204|…
Non-small cell lung cancer	ssc05223	36	52	0.0773085	0.556641	ENSSSCG00000005015|ENSSSCG00000015318|ENSSSCG00000012275|ENSSSCG00000010872|ENSSSCG00000021684|ENSSSCG00000017497|ENSSSCG00000011407|ENSSSCG00000010081|ENSSSCG00000004943|ENSSSCG00000001079|ENSSSCG00000007268|ENSSSCG00000002989|ENSSSCG00000013900|ENSSSCG00000003256|ENSSSCG00000023985|ENSSSCG00000022126|ENSSSCG00000016958|ENSSSCG00000008060|ENSSSCG00000008467|ENSSSCG00000022633|Novel01624|ENSSSCG0…
Neurotrophin signaling pathway	ssc04722	73	118	0.0796161	0.556641	ENSSSCG00000005015|ENSSSCG00000006831|ENSSSCG00000028968|ENSSSCG00000012795|ENSSSCG00000012318|ENSSSCG00000010872|ENSSSCG00000000493|Novel01779|ENSSSCG00000007682|Novel01551|ENSSSCG00000021684|ENSSSCG00000010081|ENSSSCG00000026816|ENSSSCG00000030957|ENSSSCG00000004943|ENSSSCG00000006785|ENSSSCG00000002989|ENSSSCG00000009228|ENSSSCG00000008644|ENSSSCG00000013291|ENSSSCG00000016958|ENSSSCG000000080…
Apoptosis	ssc04210	58	91	0.0799883	0.556641	ENSSSCG00000022362|ENSSSCG00000017259|ENSSSCG00000012795|ENSSSCG00000003460|ENSSSCG00000010872|ENSSSCG00000012825|ENSSSCG00000000884|ENSSSCG00000030888|ENSSSCG00000011363|ENSSSCG00000012657|ENSSSCG00000030957|ENSSSCG00000025028|ENSSSCG00000010448|ENSSSCG00000002989|ENSSSCG00000001952|ENSSSCG00000023589|ENSSSCG00000010548|ENSSSCG00000021206|ENSSSCG00000016714|ENSSSCG00000012999|ENSSSCG00000016958|…
Glioma	ssc05214	41	61	0.0809659	0.556641	ENSSSCG00000010440|ENSSSCG00000015318|ENSSSCG00000012275|ENSSSCG00000010872|ENSSSCG00000005015|Novel01551|ENSSSCG00000021684|ENSSSCG00000025768|ENSSSCG00000010081|ENSSSCG00000007541|ENSSSCG00000004943|ENSSSCG00000001079|ENSSSCG00000007268|ENSSSCG00000002989|ENSSSCG00000007356|ENSSSCG00000003256|ENSSSCG00000023985|ENSSSCG00000022126|ENSSSCG00000016958|ENSSSCG00000013900|ENSSSCG00000022633|ENSSSCG0…
Influenza A	ssc05164	100	168	0.0834702	0.559861	ENSSSCG00000009881|ENSSSCG00000009882|Novel00242|ENSSSCG00000030957|ENSSSCG00000022866|ENSSSCG00000004943|ENSSSCG00000010448|ENSSSCG00000015114|ENSSSCG00000007030|ENSSSCG00000020906|ENSSSCG00000011730|ENSSSCG00000029160|Novel00540|ENSSSCG00000004156|ENSSSCG00000026631|ENSSSCG00000029005|ENSSSCG00000015037|ENSSSCG00000012981|ENSSSCG00000006543|ENSSSCG00000017705|ENSSSCG00000007143|ENSSSCG000000118…
Pertussis	ssc05133	47	73	0.0970288	0.619506	ENSSSCG00000017755|ENSSSCG00000012795|ENSSSCG00000006824|ENSSSCG00000021684|ENSSSCG00000001404|ENSSSCG00000010081|ENSSSCG00000030957|ENSSSCG00000001427|ENSSSCG00000008090|ENSSSCG00000015407|ENSSSCG00000001422|ENSSSCG00000014216|ENSSSCG00000022413|ENSSSCG00000015652|ENSSSCG00000027850|ENSSSCG00000013551|ENSSSCG00000009228|ENSSSCG00000030385|ENSSSCG00000016678|ENSSSCG00000013940|ENSSSCG00000020970|…
Dorso-ventral axis formation	ssc04320	18	23	0.0989617	0.619506	ENSSSCG00000004943|ENSSSCG00000005015|ENSSSCG00000012068|ENSSSCG00000023985|ENSSSCG00000022126|Novel01624|ENSSSCG00000002635|ENSSSCG00000024152|ENSSSCG00000030228|ENSSSCG00000008478|ENSSSCG00000021684|ENSSSCG00000006709|ENSSSCG00000017206|ENSSSCG00000001561|ENSSSCG00000026969|ENSSSCG00000010081|ENSSSCG00000015235|ENSSSCG00000023899
Fatty acid metabolism	ssc01212	31	45	0.099121	0.619506	ENSSSCG00000017198|ENSSSCG00000003776|ENSSSCG00000000031|ENSSSCG00000011035|ENSSSCG00000024149|ENSSSCG00000008724|ENSSSCG00000001760|ENSSSCG00000011215|ENSSSCG00000009916|ENSSSCG00000004049|ENSSSCG00000004510|ENSSSCG00000016223|ENSSSCG00000013780|ENSSSCG00000012880|ENSSSCG00000001433|ENSSSCG00000030645|ENSSSCG00000020972|ENSSSCG00000009150|ENSSSCG00000016156|ENSSSCG00000003851|ENSSSCG00000017694|…
Progesterone-mediated oocyte maturation	ssc04914	53	85	0.111409	0.670385	ENSSSCG00000025902|ENSSSCG00000030524|ENSSSCG00000011644|ENSSSCG00000012275|ENSSSCG00000010872|ENSSSCG00000009094|ENSSSCG00000013481|Novel01557|ENSSSCG00000004588|ENSSSCG00000021684|ENSSSCG00000026748|ENSSSCG00000002535|ENSSSCG00000030469|ENSSSCG00000010081|ENSSSCG00000001701|ENSSSCG00000004943|ENSSSCG00000014010|ENSSSCG00000015407|ENSSSCG00000002989|ENSSSCG00000029264|ENSSSCG00000001988|ENSSSCG0…
MAPK signaling pathway	ssc04010	141	249	0.113069	0.670385	ENSSSCG00000022126|ENSSSCG00000017311|ENSSSCG00000027668|ENSSSCG00000013448|ENSSSCG00000030957|ENSSSCG00000013615|ENSSSCG00000007541|ENSSSCG00000004943|ENSSSCG00000010448|ENSSSCG00000003256|ENSSSCG00000023985|ENSSSCG00000003255|ENSSSCG00000012825|ENSSSCG00000007030|ENSSSCG00000020705|ENSSSCG00000029160|ENSSSCG00000011430|ENSSSCG00000003898|ENSSSCG00000000082|ENSSSCG00000017950|ENSSSCG00000000087|…
HTLV-I infection	ssc05166	143	253	0.114575	0.670385	ENSSSCG00000016140|ENSSSCG00000001470|ENSSSCG00000006862|ENSSSCG00000024161|ENSSSCG00000030957|ENSSSCG00000007541|ENSSSCG00000000182|ENSSSCG00000017402|ENSSSCG00000012825|ENSSSCG00000003144|ENSSSCG00000000084|ENSSSCG00000007030|ENSSSCG00000007031|Novel00525|ENSSSCG00000010726|ENSSSCG00000007229|ENSSSCG00000009051|ENSSSCG00000029795|ENSSSCG00000025668|ENSSSCG00000017308|ENSSSCG00000026631|ENSSSCG0…
African trypanosomiasis	ssc05143	24	34	0.117516	0.67327	ENSSSCG00000013468|ENSSSCG00000010448|ENSSSCG00000003256|ENSSSCG00000015652|ENSSSCG00000027850|ENSSSCG00000007978|Novel00633|ENSSSCG00000023054|ENSSSCG00000020970|ENSSSCG00000011730|ENSSSCG00000005285|ENSSSCG00000017268|ENSSSCG00000013034|ENSSSCG00000007007|ENSSSCG00000001404|ENSSSCG00000015037|ENSSSCG00000014091|ENSSSCG00000013655|ENSSSCG00000004428|ENSSSCG00000017044|ENSSSCG00000004425|ENSSSCG0…
Transcriptional misregulation in cancer	ssc05202	91	156	0.121698	0.682997	ENSSSCG00000000272|ENSSSCG00000027140|ENSSSCG00000003716|ENSSSCG00000011081|ENSSSCG00000029450|ENSSSCG00000028703|ENSSSCG00000030957|ENSSSCG00000007541|ENSSSCG00000013437|Novel02210|ENSSSCG00000030798|Novel00637|ENSSSCG00000004432|ENSSSCG00000007032|ENSSSCG00000009320|ENSSSCG00000007229|ENSSSCG00000000488|ENSSSCG00000017950|ENSSSCG00000012981|ENSSSCG00000023593|ENSSSCG00000017707|ENSSSCG000000047…
Small cell lung cancer	ssc05222	54	88	0.126066	0.690281	ENSSSCG00000017755|ENSSSCG00000015318|ENSSSCG00000004895|ENSSSCG00000003460|ENSSSCG00000010872|ENSSSCG00000013291|ENSSSCG00000000884|ENSSSCG00000030957|Novel00522|ENSSSCG00000025028|ENSSSCG00000007268|ENSSSCG00000002989|ENSSSCG00000016835|ENSSSCG00000002525|Novel00637|ENSSSCG00000023589|ENSSSCG00000010548|ENSSSCG00000010440|ENSSSCG00000016714|ENSSSCG00000012825|ENSSSCG00000016958|ENSSSCG000000179…
Regulation of actin cytoskeleton	ssc04810	113	198	0.128016	0.690281	ENSSSCG00000024960|ENSSSCG00000024844|ENSSSCG00000012335|ENSSSCG00000010850|ENSSSCG00000029916|ENSSSCG00000007541|ENSSSCG00000004943|ENSSSCG00000023985|ENSSSCG00000015955|ENSSSCG00000020703|Novel00638|ENSSSCG00000009448|ENSSSCG00000017306|ENSSSCG00000016019|ENSSSCG00000030516|ENSSSCG00000004058|ENSSSCG00000006465|ENSSSCG00000003569|ENSSSCG00000008478|ENSSSCG00000021641|ENSSSCG00000027956|ENSSSCG0…
T cell receptor signaling pathway	ssc04660	64	107	0.134017	0.706038	ENSSSCG00000022362|ENSSSCG00000006851|ENSSSCG00000005015|ENSSSCG00000030520|ENSSSCG00000010872|ENSSSCG00000004421|ENSSSCG00000014878|ENSSSCG00000022486|ENSSSCG00000021684|ENSSSCG00000015115|ENSSSCG00000010081|ENSSSCG00000016958|ENSSSCG00000030957|ENSSSCG00000004856|ENSSSCG00000004943|ENSSSCG00000007356|ENSSSCG00000002989|ENSSSCG00000001952|ENSSSCG00000010548|ENSSSCG00000015652|Novel02405|ENSSSCG0…
Galactose metabolism	ssc00052	20	28	0.136073	0.706038	ENSSSCG00000027827|ENSSSCG00000027146|ENSSSCG00000017156|ENSSSCG00000017365|ENSSSCG00000003812|ENSSSCG00000016539|ENSSSCG00000010252|ENSSSCG00000010253|ENSSSCG00000008773|ENSSSCG00000008486|ENSSSCG00000021129|ENSSSCG00000004651|Novel00696|ENSSSCG00000016751|ENSSSCG00000026793|ENSSSCG00000010969|ENSSSCG00000008261|Novel02024|ENSSSCG00000028197|ENSSSCG00000017203
Pantothenate and CoA biosynthesis	ssc00770	14	18	0.139194	0.707237	ENSSSCG00000010456|ENSSSCG00000017398|ENSSSCG00000029163|ENSSSCG00000007142|ENSSSCG00000017014|ENSSSCG00000004179|ENSSSCG00000004194|ENSSSCG00000004181|ENSSSCG00000004180|ENSSSCG00000003966|ENSSSCG00000003139|ENSSSCG00000025992|ENSSSCG00000027478|ENSSSCG00000014998
HIF-1 signaling pathway	ssc04066	62	104	0.142713	0.707237	ENSSSCG00000020970|ENSSSCG00000017755|ENSSSCG00000027140|ENSSSCG00000004895|ENSSSCG00000012277|ENSSSCG00000010081|ENSSSCG00000010872|ENSSSCG00000011640|ENSSSCG00000010253|ENSSSCG00000013448|ENSSSCG00000003256|ENSSSCG00000021684|ENSSSCG00000017497|ENSSSCG00000028420|ENSSSCG00000030957|ENSSSCG00000013564|ENSSSCG00000004943|ENSSSCG00000002989|ENSSSCG00000001050|ENSSSCG00000007356|ENSSSCG00000005096|…
Estrogen signaling pathway	ssc04915	58	97	0.147945	0.707237	ENSSSCG00000013263|ENSSSCG00000015972|ENSSSCG00000000272|ENSSSCG00000010872|ENSSSCG00000013771|ENSSSCG00000000743|ENSSSCG00000005015|ENSSSCG00000021684|ENSSSCG00000000555|ENSSSCG00000002535|ENSSSCG00000010081|ENSSSCG00000004943|ENSSSCG00000013501|ENSSSCG00000015407|ENSSSCG00000002989|ENSSSCG00000005318|ENSSSCG00000001988|ENSSSCG00000023725|ENSSSCG00000022126|ENSSSCG00000016958|ENSSSCG00000004779|…
Hippo signaling pathway	ssc04390	80	138	0.148438	0.707237	ENSSSCG00000014920|ENSSSCG00000010816|ENSSSCG00000011833|ENSSSCG00000003112|ENSSSCG00000016140|ENSSSCG00000027206|ENSSSCG00000014298|ENSSSCG00000011889|ENSSSCG00000011704|ENSSSCG00000011745|ENSSSCG00000024413|ENSSSCG00000006074|Novel00363|ENSSSCG00000011407|ENSSSCG00000006052|ENSSSCG00000008645|ENSSSCG00000004952|ENSSSCG00000030680|ENSSSCG00000006062|ENSSSCG00000000182|ENSSSCG00000005965|ENSSSCG0…
Fatty acid elongation	ssc00062	15	20	0.149163	0.707237	ENSSSCG00000025541|ENSSSCG00000010577|ENSSSCG00000002349|ENSSSCG00000010790|ENSSSCG00000004510|ENSSSCG00000003377|Novel00332|ENSSSCG00000016933|ENSSSCG00000009150|ENSSSCG00000021739|ENSSSCG00000013780|ENSSSCG00000023937|ENSSSCG00000024149|ENSSSCG00000011035|ENSSSCG00000001433
Histidine metabolism	ssc00340	16	22	0.158325	0.735768	ENSSSCG00000004870|ENSSSCG00000028501|ENSSSCG00000024023|ENSSSCG00000001823|ENSSSCG00000022009|ENSSSCG00000026349|ENSSSCG00000027926|ENSSSCG00000004644|ENSSSCG00000000893|ENSSSCG00000000892|ENSSSCG00000004869|ENSSSCG00000018041|ENSSSCG00000009889|ENSSSCG00000006324|ENSSSCG00000012911|ENSSSCG00000018044
Biosynthesis of unsaturated fatty acids	ssc01040	13	17	0.160531	0.735768	ENSSSCG00000017198|ENSSSCG00000010554|ENSSSCG00000011035|ENSSSCG00000002349|ENSSSCG00000003377|Novel00332|ENSSSCG00000021739|ENSSSCG00000013780|ENSSSCG00000024149|ENSSSCG00000011250|ENSSSCG00000008724|ENSSSCG00000024015|ENSSSCG00000013072
Prolactin signaling pathway	ssc04917	41	67	0.167864	0.756765	ENSSSCG00000005015|ENSSSCG00000010872|ENSSSCG00000021684|ENSSSCG00000010081|ENSSSCG00000030957|ENSSSCG00000004943|ENSSSCG00000014277|ENSSSCG00000002989|ENSSSCG00000017402|ENSSSCG00000017403|ENSSSCG00000000910|ENSSSCG00000016958|ENSSSCG00000009228|ENSSSCG00000013900|ENSSSCG00000016751|ENSSSCG00000005215|ENSSSCG00000005053|ENSSSCG00000020927|Novel01624|ENSSSCG00000008478|ENSSSCG00000012981|Novel005…
Circadian rhythm	ssc04710	18	26	0.174594	0.770334	ENSSSCG00000013270|ENSSSCG00000013396|ENSSSCG00000013397|ENSSSCG00000028897|ENSSSCG00000000164|ENSSSCG00000003837|ENSSSCG00000000107|ENSSSCG00000015455|ENSSSCG00000009472|ENSSSCG00000014314|ENSSSCG00000016138|ENSSSCG00000008909|ENSSSCG00000016200|ENSSSCG00000028552|ENSSSCG00000016858|ENSSSCG00000026427|ENSSSCG00000006703|ENSSSCG00000023802
Bacterial invasion of epithelial cells	ssc05100	44	73	0.176477	0.770334	ENSSSCG00000028968|ENSSSCG00000003577|Novel00432|ENSSSCG00000013630|ENSSSCG00000022486|Novel00363|ENSSSCG00000015115|ENSSSCG00000016635|Novel00249|ENSSSCG00000023272|ENSSSCG00000016185|ENSSSCG00000011274|ENSSSCG00000014339|ENSSSCG00000015560|ENSSSCG00000017666|ENSSSCG00000016958|ENSSSCG00000030197|ENSSSCG00000013900|ENSSSCG00000025652|ENSSSCG00000006539|ENSSSCG00000022659|Novel01485|Novel01484|EN…
Arginine and proline metabolism	ssc00330	34	55	0.18318	0.78338	ENSSSCG00000012173|ENSSSCG00000002294|ENSSSCG00000003599|ENSSSCG00000027121|ENSSSCG00000010855|ENSSSCG00000009889|ENSSSCG00000015545|ENSSSCG00000017755|ENSSSCG00000010523|ENSSSCG00000018041|ENSSSCG00000023604|ENSSSCG00000006324|ENSSSCG00000014840|ENSSSCG00000012911|ENSSSCG00000023142|ENSSSCG00000021220|ENSSSCG00000004195|ENSSSCG00000010495|ENSSSCG00000004869|ENSSSCG00000024179|ENSSSCG00000017952|…
Valine, leucine and isoleucine degradation	ssc00280	29	46	0.185163	0.78338	ENSSSCG00000003776|ENSSSCG00000004510|ENSSSCG00000025942|ENSSSCG00000009150|ENSSSCG00000009889|ENSSSCG00000002357|ENSSSCG00000009916|ENSSSCG00000004049|ENSSSCG00000028794|ENSSSCG00000018041|ENSSSCG00000029589|ENSSSCG00000026025|ENSSSCG00000027231|ENSSSCG00000029163|ENSSSCG00000009522|ENSSSCG00000011653|ENSSSCG00000016695|ENSSSCG00000006324|ENSSSCG00000016872|ENSSSCG00000011250|ENSSSCG00000016971|…
Adipocytokine signaling pathway	ssc04920	42	70	0.189059	0.784186	ENSSSCG00000010872|ENSSSCG00000012825|ENSSSCG00000001760|ENSSSCG00000009815|ENSSSCG00000030957|ENSSSCG00000002009|ENSSSCG00000017873|ENSSSCG00000002989|ENSSSCG00000017933|ENSSSCG00000000708|ENSSSCG00000017403|ENSSSCG00000010548|ENSSSCG00000016223|ENSSSCG00000026816|ENSSSCG00000009228|ENSSSCG00000005215|ENSSSCG00000007030|ENSSSCG00000016200|ENSSSCG00000012880|ENSSSCG00000006703|ENSSSCG00000030645|…
Tuberculosis	ssc05152	97	174	0.193569	0.784186	ENSSSCG00000002867|ENSSSCG00000001470|ENSSSCG00000000884|ENSSSCG00000030425|ENSSSCG00000030957|ENSSSCG00000001611|ENSSSCG00000017401|ENSSSCG00000003144|ENSSSCG00000027756|Novel00522|Novel00939|Novel00651|ENSSSCG00000011730|Novel00540|ENSSSCG00000030888|ENSSSCG00000015037|ENSSSCG00000012981|ENSSSCG00000024042|ENSSSCG00000024274|ENSSSCG00000003017|ENSSSCG00000009766|ENSSSCG00000029497|ENSSSCG000000…
TGF-beta signaling pathway	ssc04350	44	74	0.19455	0.784186	ENSSSCG00000029429|ENSSSCG00000030153|ENSSSCG00000010816|ENSSSCG00000000272|ENSSSCG00000000233|ENSSSCG00000000068|ENSSSCG00000024413|ENSSSCG00000021684|ENSSSCG00000009131|ENSSSCG00000010081|ENSSSCG00000021893|ENSSSCG00000008645|ENSSSCG00000004952|ENSSSCG00000011014|ENSSSCG00000007227|ENSSSCG00000029538|ENSSSCG00000004948|ENSSSCG00000004789|ENSSSCG00000014121|Novel00525|ENSSSCG00000015842|ENSSSCG0…
Fatty acid biosynthesis	ssc00061	10	13	0.200938	0.784186	ENSSSCG00000011215|ENSSSCG00000015784|ENSSSCG00000000031|ENSSSCG00000016223|ENSSSCG00000012583|ENSSSCG00000017694|ENSSSCG00000029944|ENSSSCG00000009937|ENSSSCG00000001760|ENSSSCG00000030645
Riboflavin metabolism	ssc00740	10	13	0.200938	0.784186	ENSSSCG00000005276|ENSSSCG00000013242|ENSSSCG00000024700|ENSSSCG00000004194|ENSSSCG00000021067|ENSSSCG00000008659|ENSSSCG00000006538|ENSSSCG00000024736|ENSSSCG00000006697|ENSSSCG00000025992
mTOR signaling pathway	ssc04150	36	60	0.211215	0.784186	ENSSSCG00000005174|ENSSSCG00000003256|ENSSSCG00000010081|ENSSSCG00000010872|ENSSSCG00000021684|ENSSSCG00000024356|ENSSSCG00000028420|ENSSSCG00000009742|ENSSSCG00000002989|ENSSSCG00000016266|ENSSSCG00000005096|ENSSSCG00000010440|ENSSSCG00000016958|ENSSSCG00000013900|ENSSSCG00000007030|ENSSSCG00000012910|ENSSSCG00000012163|ENSSSCG00000003837|ENSSSCG00000008040|ENSSSCG00000008060|ENSSSCG00000017268|…
Fructose and mannose metabolism	ssc00051	19	29	0.211844	0.784186	ENSSSCG00000004679|ENSSSCG00000011133|ENSSSCG00000021245|ENSSSCG00000026124|ENSSSCG00000021129|ENSSSCG00000025425|ENSSSCG00000017759|ENSSSCG00000010252|ENSSSCG00000010253|ENSSSCG00000024990|ENSSSCG00000000994|ENSSSCG00000000061|ENSSSCG00000008556|Novel00696|ENSSSCG00000023935|ENSSSCG00000008261|ENSSSCG00000016539|ENSSSCG00000028197|ENSSSCG00000011389
N-Glycan biosynthesis	ssc00510	30	49	0.212719	0.784186	ENSSSCG00000028728|ENSSSCG00000009360|ENSSSCG00000005006|ENSSSCG00000014195|ENSSSCG00000000980|ENSSSCG00000015023|ENSSSCG00000025770|ENSSSCG00000002050|ENSSSCG00000015110|ENSSSCG00000023235|ENSSSCG00000005666|ENSSSCG00000026793|ENSSSCG00000022786|ENSSSCG00000011612|Novel01317|ENSSSCG00000011903|ENSSSCG00000002283|ENSSSCG00000027526|ENSSSCG00000015214|ENSSSCG00000026719|ENSSSCG00000007474|ENSSSCG0…
NF-kappa B signaling pathway	ssc04064	52	90	0.213524	0.784186	ENSSSCG00000010580|ENSSSCG00000012795|ENSSSCG00000013291|ENSSSCG00000012825|ENSSSCG00000004917|ENSSSCG00000030957|ENSSSCG00000030408|ENSSSCG00000025028|ENSSSCG00000002525|ENSSSCG00000007356|ENSSSCG00000014216|ENSSSCG00000023589|ENSSSCG00000022413|ENSSSCG00000001778|ENSSSCG00000012843|ENSSSCG00000025691|Novel00637|ENSSSCG00000004895|ENSSSCG00000010312|ENSSSCG00000007030|ENSSSCG00000002804|ENSSSCG0…
Oocyte meiosis	ssc04114	61	107	0.213869	0.784186	ENSSSCG00000025902|ENSSSCG00000022362|ENSSSCG00000014329|ENSSSCG00000010625|ENSSSCG00000009104|ENSSSCG00000025719|ENSSSCG00000013771|ENSSSCG00000021707|ENSSSCG00000004588|ENSSSCG00000024413|ENSSSCG00000002001|ENSSSCG00000012371|ENSSSCG00000004812|ENSSSCG00000026748|ENSSSCG00000030469|ENSSSCG00000010035|ENSSSCG00000010081|ENSSSCG00000004943|Novel01551|ENSSSCG00000002540|ENSSSCG00000029264|ENSSSCG0…
Thyroid hormone signaling pathway	ssc04919	64	113	0.21899	0.792398	ENSSSCG00000002688|ENSSSCG00000011274|ENSSSCG00000012396|ENSSSCG00000016027|ENSSSCG00000010872|ENSSSCG00000017414|ENSSSCG00000013771|ENSSSCG00000007458|ENSSSCG00000003256|ENSSSCG00000021684|ENSSSCG00000010081|ENSSSCG00000006753|ENSSSCG00000008581|ENSSSCG00000024621|ENSSSCG00000004943|ENSSSCG00000001716|ENSSSCG00000002989|ENSSSCG00000008040|ENSSSCG00000004432|ENSSSCG00000005096|ENSSSCG00000003569|…
B cell receptor signaling pathway	ssc04662	42	72	0.22848	0.804153	ENSSSCG00000022362|ENSSSCG00000006851|ENSSSCG00000005015|ENSSSCG00000028968|ENSSSCG00000010872|ENSSSCG00000021684|ENSSSCG00000010081|ENSSSCG00000016958|ENSSSCG00000030957|ENSSSCG00000006250|ENSSSCG00000004856|ENSSSCG00000004943|ENSSSCG00000002989|ENSSSCG00000028367|ENSSSCG00000010548|ENSSSCG00000012825|ENSSSCG00000025691|ENSSSCG00000025537|ENSSSCG00000013900|ENSSSCG00000007030|Novel01624|ENSSSCG0…
Terpenoid backbone biosynthesis	ssc00900	13	19	0.2356	0.804153	ENSSSCG00000003369|ENSSSCG00000014080|ENSSSCG00000029066|ENSSSCG00000029790|ENSSSCG00000006512|ENSSSCG00000010155|ENSSSCG00000004049|ENSSSCG00000027363|ENSSSCG00000006535|ENSSSCG00000016872|ENSSSCG00000030162|ENSSSCG00000009931|ENSSSCG00000011061
Fc epsilon RI signaling pathway	ssc04664	37	63	0.236334	0.804153	ENSSSCG00000006851|ENSSSCG00000005015|ENSSSCG00000028968|ENSSSCG00000010872|ENSSSCG00000021684|ENSSSCG00000001404|ENSSSCG00000010081|ENSSSCG00000006250|ENSSSCG00000004943|ENSSSCG00000002989|ENSSSCG00000016958|ENSSSCG00000009228|ENSSSCG00000013900|Novel01624|ENSSSCG00000016298|ENSSSCG00000023351|ENSSSCG00000008060|ENSSSCG00000017991|ENSSSCG00000002688|Novel00318|ENSSSCG00000030413|ENSSSCG000000148…
Leishmaniasis	ssc05140	37	63	0.236334	0.804153	ENSSSCG00000010816|ENSSSCG00000015559|ENSSSCG00000012795|ENSSSCG00000017755|ENSSSCG00000003809|ENSSSCG00000001470|ENSSSCG00000021684|ENSSSCG00000001455|ENSSSCG00000003614|ENSSSCG00000030957|ENSSSCG00000010081|ENSSSCG00000008090|ENSSSCG00000015652|ENSSSCG00000013291|ENSSSCG00000013551|ENSSSCG00000025537|ENSSSCG00000005215|ENSSSCG00000011730|ENSSSCG00000012981|Novel00540|ENSSSCG00000002383|ENSSSCG0…
mRNA surveillance pathway	ssc03015	48	84	0.242521	0.804153	ENSSSCG00000008389|ENSSSCG00000006490|ENSSSCG00000014298|ENSSSCG00000026382|ENSSSCG00000028976|ENSSSCG00000013083|Novel01432|ENSSSCG00000011117|Novel01514|Novel00187|ENSSSCG00000022828|ENSSSCG00000003348|ENSSSCG00000002540|ENSSSCG00000014337|ENSSSCG00000028865|ENSSSCG00000004169|ENSSSCG00000013179|ENSSSCG00000009657|ENSSSCG00000003849|ENSSSCG00000008540|ENSSSCG00000007119|ENSSSCG00000021118|ENSSS…
Melanoma	ssc05218	40	69	0.24456	0.804153	ENSSSCG00000022126|ENSSSCG00000015318|ENSSSCG00000012275|ENSSSCG00000010872|ENSSSCG00000024960|ENSSSCG00000021684|Novel00363|ENSSSCG00000024862|ENSSSCG00000010081|Novel00249|ENSSSCG00000004943|ENSSSCG00000001079|ENSSSCG00000007268|ENSSSCG00000002989|ENSSSCG00000013900|ENSSSCG00000023985|ENSSSCG00000010440|ENSSSCG00000016958|ENSSSCG00000004650|ENSSSCG00000022633|ENSSSCG00000025652|ENSSSCG000000075…
RNA degradation	ssc03018	41	71	0.247103	0.804153	Novel01708|ENSSSCG00000013124|ENSSSCG00000006983|ENSSSCG00000009096|ENSSSCG00000002719|ENSSSCG00000030404|ENSSSCG00000003660|ENSSSCG00000002799|ENSSSCG00000012014|ENSSSCG00000001424|ENSSSCG00000025233|ENSSSCG00000000914|ENSSSCG00000014338|ENSSSCG00000000502|ENSSSCG00000003264|ENSSSCG00000015097|ENSSSCG00000022616|ENSSSCG00000007878|ENSSSCG00000001903|ENSSSCG00000024916|ENSSSCG00000008399|ENSSSCG0…
Vasopressin-regulated water reabsorption	ssc04962	26	43	0.248337	0.804153	ENSSSCG00000013263|ENSSSCG00000017984|ENSSSCG00000002538|ENSSSCG00000013771|ENSSSCG00000010991|ENSSSCG00000007768|ENSSSCG00000005318|ENSSSCG00000023725|ENSSSCG00000011233|Novel02237|ENSSSCG00000023217|Novel02239|Novel02238|Novel02236|ENSSSCG00000016690|ENSSSCG00000021193|Novel02240|Novel02241|ENSSSCG00000010793|ENSSSCG00000013501|ENSSSCG00000016138|ENSSSCG00000029497|ENSSSCG00000030184|ENSSSCG000…
Base excision repair	ssc03410	20	32	0.249693	0.804153	ENSSSCG00000010564|ENSSSCG00000001882|ENSSSCG00000003216|ENSSSCG00000012348|ENSSSCG00000007031|ENSSSCG00000003919|ENSSSCG00000008039|ENSSSCG00000023033|ENSSSCG00000028699|ENSSSCG00000009327|ENSSSCG00000028696|ENSSSCG00000007982|ENSSSCG00000023660|ENSSSCG00000016753|ENSSSCG00000012916|ENSSSCG00000014842|ENSSSCG00000022957|ENSSSCG00000003055|ENSSSCG00000003128|ENSSSCG00000009938
Butanoate metabolism	ssc00650	15	23	0.252566	0.804153	ENSSSCG00000005016|ENSSSCG00000026025|ENSSSCG00000001090|ENSSSCG00000009150|ENSSSCG00000022282|ENSSSCG00000009916|ENSSSCG00000010790|ENSSSCG00000004049|ENSSSCG00000007857|ENSSSCG00000009755|ENSSSCG00000016872|ENSSSCG00000007909|ENSSSCG00000024109|ENSSSCG00000026453|ENSSSCG00000007858
Phosphatidylinositol signaling system	ssc04070	45	79	0.25642	0.804153	ENSSSCG00000000555|ENSSSCG00000016298|ENSSSCG00000004746|ENSSSCG00000002457|ENSSSCG00000027340|ENSSSCG00000010765|ENSSSCG00000011079|ENSSSCG00000012035|ENSSSCG00000025768|ENSSSCG00000024162|ENSSSCG00000012650|ENSSSCG00000030547|ENSSSCG00000021599|ENSSSCG00000008190|ENSSSCG00000013900|ENSSSCG00000007356|ENSSSCG00000003256|ENSSSCG00000010440|ENSSSCG00000016958|ENSSSCG00000003000|ENSSSCG00000025733|…
Sulfur relay system	ssc04122	7	9	0.257329	0.804153	ENSSSCG00000003235|ENSSSCG00000007307|ENSSSCG00000000007|ENSSSCG00000000133|ENSSSCG00000001596|ENSSSCG00000005649|ENSSSCG00000016888
Ribosome biogenesis in eukaryotes	ssc03008	47	83	0.260627	0.805307	ENSSSCG00000011449|ENSSSCG00000002753|ENSSSCG00000014199|ENSSSCG00000017593|ENSSSCG00000012654|ENSSSCG00000006078|ENSSSCG00000016962|ENSSSCG00000022952|ENSSSCG00000014068|ENSSSCG00000009912|ENSSSCG00000000998|ENSSSCG00000026812|ENSSSCG00000027733|ENSSSCG00000010973|ENSSSCG00000015056|ENSSSCG00000007855|ENSSSCG00000006727|ENSSSCG00000020907|ENSSSCG00000002804|ENSSSCG00000007672|ENSSSCG00000007732|…
PI3K-Akt signaling pathway	ssc04151	173	328	0.268787	0.812475	ENSSSCG00000024960|ENSSSCG00000027140|ENSSSCG00000028092|ENSSSCG00000006815|ENSSSCG00000024844|ENSSSCG00000014298|ENSSSCG00000013618|Novel00242|ENSSSCG00000010035|ENSSSCG00000030957|ENSSSCG00000007381|ENSSSCG00000007541|ENSSSCG00000004943|ENSSSCG00000004789|ENSSSCG00000023985|ENSSSCG00000010440|ENSSSCG00000012825|ENSSSCG00000022101|ENSSSCG00000015955|ENSSSCG00000009320|Novel00522|ENSSSCG000000072…
2-Oxocarboxylic acid metabolism	ssc01210	12	18	0.268856	0.812475	ENSSSCG00000003139|ENSSSCG00000023264|ENSSSCG00000029163|ENSSSCG00000001852|ENSSSCG00000012783|ENSSSCG00000001761|ENSSSCG00000010537|ENSSSCG00000005900|ENSSSCG00000023325|ENSSSCG00000023807|ENSSSCG00000002847|ENSSSCG00000024179
Notch signaling pathway	ssc04330	26	44	0.276872	0.821755	ENSSSCG00000011876|ENSSSCG00000017414|ENSSSCG00000029450|ENSSSCG00000013145|ENSSSCG00000007572|ENSSSCG00000026362|ENSSSCG00000004432|ENSSSCG00000006385|ENSSSCG00000008639|ENSSSCG00000024621|ENSSSCG00000009060|ENSSSCG00000030209|ENSSSCG00000000068|ENSSSCG00000025689|ENSSSCG00000022155|ENSSSCG00000002555|ENSSSCG00000022932|ENSSSCG00000023228|ENSSSCG00000024330|ENSSSCG00000022178|ENSSSCG00000004755|…
Platelet activation	ssc04611	72	132	0.279931	0.821755	ENSSSCG00000008629|ENSSSCG00000024863|ENSSSCG00000015326|ENSSSCG00000010872|ENSSSCG00000029795|ENSSSCG00000025095|ENSSSCG00000011745|ENSSSCG00000021684|ENSSSCG00000026602|Novel01880|ENSSSCG00000021893|ENSSSCG00000000555|ENSSSCG00000010081|ENSSSCG00000016958|ENSSSCG00000005533|ENSSSCG00000017263|ENSSSCG00000023351|ENSSSCG00000006785|ENSSSCG00000015407|ENSSSCG00000002989|ENSSSCG00000008866|ENSSSCG0…
Amoebiasis	ssc05146	59	107	0.281137	0.821755	ENSSSCG00000010816|ENSSSCG00000017755|ENSSSCG00000002965|ENSSSCG00000004428|ENSSSCG00000002294|ENSSSCG00000009545|ENSSSCG00000028331|ENSSSCG00000022307|ENSSSCG00000013771|ENSSSCG00000013034|ENSSSCG00000015326|ENSSSCG00000030957|ENSSSCG00000015556|ENSSSCG00000013900|ENSSSCG00000003256|ENSSSCG00000015652|ENSSSCG00000027850|ENSSSCG00000016958|ENSSSCG00000016035|ENSSSCG00000009002|Novel00633|ENSSSCG0…
Type II diabetes mellitus	ssc04930	28	48	0.283879	0.821755	ENSSSCG00000021684|ENSSSCG00000010081|ENSSSCG00000013564|ENSSSCG00000013378|ENSSSCG00000017933|ENSSSCG00000000910|ENSSSCG00000016958|ENSSSCG00000009228|ENSSSCG00000013900|ENSSSCG00000016751|ENSSSCG00000008444|ENSSSCG00000005053|ENSSSCG00000020927|ENSSSCG00000007030|ENSSSCG00000029772|ENSSSCG00000011455|ENSSSCG00000017991|ENSSSCG00000030413|ENSSSCG00000001404|ENSSSCG00000010380|ENSSSCG00000008261|…
Lysine degradation	ssc00310	29	50	0.287098	0.822417	ENSSSCG00000010790|ENSSSCG00000015820|ENSSSCG00000029082|ENSSSCG00000011689|ENSSSCG00000009889|ENSSSCG00000020663|ENSSSCG00000002374|ENSSSCG00000011332|ENSSSCG00000001420|ENSSSCG00000004049|ENSSSCG00000003433|ENSSSCG00000013729|ENSSSCG00000016613|ENSSSCG00000018041|ENSSSCG00000030217|ENSSSCG00000009777|ENSSSCG00000016743|ENSSSCG00000009150|ENSSSCG00000006324|ENSSSCG00000023928|ENSSSCG00000001755|…
Pyruvate metabolism	ssc00620	22	37	0.291901	0.827556	ENSSSCG00000004522|ENSSSCG00000002712|ENSSSCG00000025751|ENSSSCG00000007286|ENSSSCG00000007507|ENSSSCG00000009889|ENSSSCG00000002009|ENSSSCG00000004049|ENSSSCG00000018041|ENSSSCG00000008012|ENSSSCG00000006324|ENSSSCG00000009937|ENSSSCG00000015030|ENSSSCG00000025881|ENSSSCG00000017694|ENSSSCG00000025886|ENSSSCG00000013366|ENSSSCG00000005349|ENSSSCG00000012926|ENSSSCG00000014919|ENSSSCG00000001930|…
Aldosterone-regulated sodium reabsorption	ssc04960	24	41	0.299708	0.841018	ENSSSCG00000028923|ENSSSCG00000008038|Novel00434|ENSSSCG00000021684|ENSSSCG00000010081|ENSSSCG00000000707|ENSSSCG00000003256|ENSSSCG00000016958|ENSSSCG00000013900|ENSSSCG00000013564|ENSSSCG00000007836|ENSSSCG00000008060|ENSSSCG00000006740|ENSSSCG00000017268|ENSSSCG00000011676|ENSSSCG00000030413|ENSSSCG00000004919|ENSSSCG00000003562|ENSSSCG00000017991|ENSSSCG00000026969|Novel00495|ENSSSCG000000062…
Sphingolipid metabolism	ssc00600	26	45	0.306549	0.848774	ENSSSCG00000027146|ENSSSCG00000001418|ENSSSCG00000002512|ENSSSCG00000030425|ENSSSCG00000007072|ENSSSCG00000017178|ENSSSCG00000013922|ENSSSCG00000026856|ENSSSCG00000014627|ENSSSCG00000025005|ENSSSCG00000022780|ENSSSCG00000014004|ENSSSCG00000026955|ENSSSCG00000009594|ENSSSCG00000009152|ENSSSCG00000003839|ENSSSCG00000025744|ENSSSCG00000002404|ENSSSCG00000013595|ENSSSCG00000025993|ENSSSCG00000004408|…
Other types of O-glycan biosynthesis	ssc00514	18	30	0.308645	0.848774	ENSSSCG00000009335|ENSSSCG00000026654|ENSSSCG00000007244|ENSSSCG00000011903|ENSSSCG00000029145|ENSSSCG00000012088|ENSSSCG00000030209|ENSSSCG00000027064|ENSSSCG00000011897|ENSSSCG00000005716|ENSSSCG00000011519|ENSSSCG00000026793|ENSSSCG00000002397|ENSSSCG00000025770|ENSSSCG00000030217|Novel02024|ENSSSCG00000012403|ENSSSCG00000007572
Amino sugar and nucleotide sugar metabolism	ssc00520	28	49	0.312601	0.851141	ENSSSCG00000000038|ENSSSCG00000010252|ENSSSCG00000012792|ENSSSCG00000023935|ENSSSCG00000000572|ENSSSCG00000011389|ENSSSCG00000021245|ENSSSCG00000002873|ENSSSCG00000005373|ENSSSCG00000022124|ENSSSCG00000001927|ENSSSCG00000004651|ENSSSCG00000016751|ENSSSCG00000026124|ENSSSCG00000003812|ENSSSCG00000010929|ENSSSCG00000008773|ENSSSCG00000000994|ENSSSCG00000000061|ENSSSCG00000010969|ENSSSCG00000008808|…
Steroid biosynthesis	ssc00100	13	21	0.321508	0.854517	ENSSSCG00000028517|ENSSSCG00000026044|ENSSSCG00000028960|ENSSSCG00000012758|ENSSSCG00000006337|ENSSSCG00000027525|ENSSSCG00000021464|ENSSSCG00000008857|ENSSSCG00000021181|ENSSSCG00000021418|ENSSSCG00000005970|ENSSSCG00000020738|ENSSSCG00000015311
Inositol phosphate metabolism	ssc00562	32	57	0.322851	0.854517	ENSSSCG00000010765|ENSSSCG00000002457|ENSSSCG00000027340|ENSSSCG00000011079|ENSSSCG00000012035|ENSSSCG00000024162|ENSSSCG00000002357|ENSSSCG00000012650|ENSSSCG00000030547|ENSSSCG00000021599|ENSSSCG00000008190|ENSSSCG00000007356|ENSSSCG00000010440|ENSSSCG00000003000|ENSSSCG00000004746|ENSSSCG00000025733|ENSSSCG00000016298|ENSSSCG00000030345|ENSSSCG00000013490|ENSSSCG00000013034|ENSSSCG00000002688|…
Lysosome	ssc04142	62	115	0.323163	0.854517	ENSSSCG00000027146|ENSSSCG00000006762|ENSSSCG00000014924|ENSSSCG00000009075|ENSSSCG00000002776|ENSSSCG00000002452|ENSSSCG00000017211|ENSSSCG00000008602|Novel01779|ENSSSCG00000004486|ENSSSCG00000029406|ENSSSCG00000001418|ENSSSCG00000006831|ENSSSCG00000009555|ENSSSCG00000000662|ENSSSCG00000017156|ENSSSCG00000006263|ENSSSCG00000025034|ENSSSCG00000017152|ENSSSCG00000001927|ENSSSCG00000017400|ENSSSCG0…
Measles	ssc05162	71	133	0.331735	0.86883	ENSSSCG00000030368|ENSSSCG00000003809|ENSSSCG00000003112|ENSSSCG00000015318|ENSSSCG00000012795|ENSSSCG00000010872|ENSSSCG00000004421|ENSSSCG00000009881|ENSSSCG00000009882|Novel00242|ENSSSCG00000017403|ENSSSCG00000002002|ENSSSCG00000027140|ENSSSCG00000030957|ENSSSCG00000023879|ENSSSCG00000004110|ENSSSCG00000010448|ENSSSCG00000002989|ENSSSCG00000013900|ENSSSCG00000017402|ENSSSCG00000028354|ENSSSCG0…
RNA transport	ssc03013	79	149	0.337962	0.873872	ENSSSCG00000017212|ENSSSCG00000008180|ENSSSCG00000011769|ENSSSCG00000024479|ENSSSCG00000030252|ENSSSCG00000013223|ENSSSCG00000016021|ENSSSCG00000026034|ENSSSCG00000014881|ENSSSCG00000007503|ENSSSCG00000023793|Novel01439|ENSSSCG00000010973|ENSSSCG00000006078|ENSSSCG00000011117|ENSSSCG00000028420|ENSSSCG00000010189|ENSSSCG00000000466|ENSSSCG00000003849|ENSSSCG00000022828|ENSSSCG00000010460|ENSSSCG0…
Butirosin and neomycin biosynthesis	ssc00524	4	5	0.345197	0.873872	ENSSSCG00000016751|ENSSSCG00000008261|ENSSSCG00000010252|ENSSSCG00000010253
Glycerolipid metabolism	ssc00561	30	54	0.346621	0.873872	ENSSSCG00000027146|ENSSSCG00000027266|ENSSSCG00000008624|ENSSSCG00000005918|ENSSSCG00000009889|ENSSSCG00000009431|ENSSSCG00000029256|ENSSSCG00000013087|ENSSSCG00000001078|ENSSSCG00000024134|ENSSSCG00000016224|ENSSSCG00000012841|ENSSSCG00000007019|ENSSSCG00000018041|ENSSSCG00000012202|ENSSSCG00000014004|ENSSSCG00000016539|ENSSSCG00000013259|ENSSSCG00000010631|ENSSSCG00000003839|ENSSSCG00000011432|…
Glycolysis / Gluconeogenesis	ssc00010	30	54	0.346621	0.873872	ENSSSCG00000007286|ENSSSCG00000017365|ENSSSCG00000008486|ENSSSCG00000012440|ENSSSCG00000007507|ENSSSCG00000009889|ENSSSCG00000029256|ENSSSCG00000002009|ENSSSCG00000003812|ENSSSCG00000017759|ENSSSCG00000026349|ENSSSCG00000015030|ENSSSCG00000018044|ENSSSCG00000016751|ENSSSCG00000018041|ENSSSCG00000000694|ENSSSCG00000002873|ENSSSCG00000008773|Novel00696|ENSSSCG00000006324|ENSSSCG00000028197|ENSSSCG0…
Selenocompound metabolism	ssc00450	10	16	0.349549	0.873872	ENSSSCG00000023318|ENSSSCG00000023370|ENSSSCG00000003789|ENSSSCG00000010131|ENSSSCG00000000843|ENSSSCG00000005663|ENSSSCG00000007795|ENSSSCG00000025315|ENSSSCG00000006925|ENSSSCG00000028470
Fatty acid degradation	ssc00071	23	41	0.361689	0.892759	ENSSSCG00000017198|ENSSSCG00000003776|ENSSSCG00000016223|ENSSSCG00000009889|ENSSSCG00000008724|ENSSSCG00000001760|ENSSSCG00000009916|ENSSSCG00000004049|ENSSSCG00000004510|ENSSSCG00000013729|ENSSSCG00000018041|ENSSSCG00000012880|ENSSSCG00000030645|ENSSSCG00000020972|ENSSSCG00000009150|ENSSSCG00000024587|ENSSSCG00000016156|ENSSSCG00000003851|ENSSSCG00000006324|ENSSSCG00000011250|ENSSSCG00000015784|…
Peroxisome	ssc04146	43	80	0.366826	0.892759	ENSSSCG00000017198|ENSSSCG00000028943|ENSSSCG00000025252|ENSSSCG00000013896|ENSSSCG00000008387|ENSSSCG00000013569|ENSSSCG00000014187|ENSSSCG00000007426|ENSSSCG00000013302|ENSSSCG00000000541|ENSSSCG00000008724|ENSSSCG00000027190|ENSSSCG00000017755|ENSSSCG00000001852|ENSSSCG00000015391|ENSSSCG00000016223|ENSSSCG00000023983|ENSSSCG00000016466|ENSSSCG00000021170|ENSSSCG00000006535|ENSSSCG00000010175|…
Osteoclast differentiation	ssc04380	70	133	0.368106	0.892759	ENSSSCG00000022362|ENSSSCG00000010816|ENSSSCG00000015559|ENSSSCG00000010580|ENSSSCG00000028968|ENSSSCG00000006815|ENSSSCG00000010872|ENSSSCG00000003809|ENSSSCG00000012967|ENSSSCG00000013291|Novel00242|ENSSSCG00000021684|ENSSSCG00000002002|ENSSSCG00000001404|ENSSSCG00000026832|ENSSSCG00000010081|ENSSSCG00000030957|ENSSSCG00000004856|ENSSSCG00000004943|ENSSSCG00000011579|ENSSSCG00000002989|ENSSSCG0…
GnRH signaling pathway	ssc04912	46	86	0.370089	0.892759	ENSSSCG00000030354|ENSSSCG00000005015|ENSSSCG00000028887|Novel01551|ENSSSCG00000021684|ENSSSCG00000000555|ENSSSCG00000010081|ENSSSCG00000004943|ENSSSCG00000001988|ENSSSCG00000023985|ENSSSCG00000022126|ENSSSCG00000009228|Novel00633|ENSSSCG00000010311|Novel01624|ENSSSCG00000024813|ENSSSCG00000023351|ENSSSCG00000007334|ENSSSCG00000005285|ENSSSCG00000025768|ENSSSCG00000013034|ENSSSCG00000011750|ENSSS…
Ubiquinone and other terpenoid-quinone biosynthesis	ssc00130	6	9	0.375748	0.898528	ENSSSCG00000020758|Novel02128|ENSSSCG00000009238|ENSSSCG00000007764|ENSSSCG00000002354|ENSSSCG00000027381
Rap1 signaling pathway	ssc04015	107	208	0.399093	0.944321	ENSSSCG00000024960|ENSSSCG00000006815|ENSSSCG00000011745|Novel00249|ENSSSCG00000004943|ENSSSCG00000004789|ENSSSCG00000003256|ENSSSCG00000023985|ENSSSCG00000007227|Novel00633|ENSSSCG00000010054|ENSSSCG00000029795|ENSSSCG00000017306|ENSSSCG00000025668|Novel00250|ENSSSCG00000012982|ENSSSCG00000006530|ENSSSCG00000027062|ENSSSCG00000021641|ENSSSCG00000008578|ENSSSCG00000005738|ENSSSCG00000016494|ENSSS…
Glycosaminoglycan biosynthesis - keratan sulfate	ssc00533	10	17	0.402822	0.944321	ENSSSCG00000002709|ENSSSCG00000008374|ENSSSCG00000023347|ENSSSCG00000011903|ENSSSCG00000012940|ENSSSCG00000002283|ENSSSCG00000025089|ENSSSCG00000026793|Novel02024|ENSSSCG00000002737
Tight junction	ssc04530	67	129	0.4052	0.944321	ENSSSCG00000028484|ENSSSCG00000005095|ENSSSCG00000002965|ENSSSCG00000030361|ENSSSCG00000003692|ENSSSCG00000002287|ENSSSCG00000010872|ENSSSCG00000006824|ENSSSCG00000014298|ENSSSCG00000017987|ENSSSCG00000011745|ENSSSCG00000012253|ENSSSCG00000024413|ENSSSCG00000027206|ENSSSCG00000007718|ENSSSCG00000006753|ENSSSCG00000012030|ENSSSCG00000004854|ENSSSCG00000018007|ENSSSCG00000020703|ENSSSCG00000015407|…
Antigen processing and presentation	ssc04612	36	68	0.411201	0.945442	ENSSSCG00000014292|ENSSSCG00000001227|ENSSSCG00000002452|ENSSSCG00000002004|ENSSSCG00000001470|ENSSSCG00000011171|ENSSSCG00000001455|ENSSSCG00000002535|ENSSSCG00000003976|ENSSSCG00000024161|ENSSSCG00000001701|ENSSSCG00000030731|ENSSSCG00000001611|ENSSSCG00000023666|ENSSSCG00000020893|ENSSSCG00000004687|ENSSSCG00000006625|ENSSSCG00000030368|ENSSSCG00000009356|ENSSSCG00000029160|ENSSSCG00000010948|…
Pentose phosphate pathway	ssc00030	13	23	0.413247	0.945442	ENSSSCG00000025108|ENSSSCG00000002873|ENSSSCG00000003812|ENSSSCG00000017759|ENSSSCG00000012116|ENSSSCG00000008773|ENSSSCG00000021129|Novel00696|ENSSSCG00000003402|ENSSSCG00000008543|ENSSSCG00000000599|ENSSSCG00000008207|ENSSSCG00000028197
ECM-receptor interaction	ssc04512	43	82	0.415994	0.945442	ENSSSCG00000016027|ENSSSCG00000024844|ENSSSCG00000008601|ENSSSCG00000015326|ENSSSCG00000007401|Novel00926|ENSSSCG00000013297|ENSSSCG00000017022|ENSSSCG00000011377|ENSSSCG00000004789|ENSSSCG00000003709|ENSSSCG00000023475|ENSSSCG00000015886|ENSSSCG00000015887|ENSSSCG00000015444|ENSSSCG00000030047|ENSSSCG00000015955|ENSSSCG00000015618|ENSSSCG00000005494|ENSSSCG00000022506|ENSSSCG00000017306|ENSSSCG0…
Cytosolic DNA-sensing pathway	ssc04623	32	61	0.43655	0.95526	ENSSSCG00000012825|ENSSSCG00000008977|ENSSSCG00000007508|ENSSSCG00000030957|ENSSSCG00000030408|ENSSSCG00000021180|ENSSSCG00000007095|ENSSSCG00000001987|ENSSSCG00000010548|ENSSSCG00000027850|ENSSSCG00000023879|ENSSSCG00000007030|ENSSSCG00000007970|ENSSSCG00000020970|ENSSSCG00000005163|ENSSSCG00000026904|ENSSSCG00000028711|ENSSSCG00000000063|ENSSSCG00000009310|ENSSSCG00000015037|ENSSSCG00000006682|…
Biosynthesis of amino acids	ssc01230	33	63	0.437068	0.95526	ENSSSCG00000010495|ENSSSCG00000022300|ENSSSCG00000002294|ENSSSCG00000002847|ENSSSCG00000012116|ENSSSCG00000010855|ENSSSCG00000001761|ENSSSCG00000012926|ENSSSCG00000015545|ENSSSCG00000017759|ENSSSCG00000001852|ENSSSCG00000024179|ENSSSCG00000010337|ENSSSCG00000000694|ENSSSCG00000001930|ENSSSCG00000029163|ENSSSCG00000005287|ENSSSCG00000004195|ENSSSCG00000012783|Novel00696|ENSSSCG00000005900|ENSSSCG0…
Synthesis and degradation of ketone bodies	ssc00072	5	8	0.442299	0.95526	ENSSSCG00000026025|ENSSSCG00000004049|ENSSSCG00000024109|ENSSSCG00000022282|ENSSSCG00000016872
Chemokine signaling pathway	ssc04062	88	173	0.445885	0.95526	ENSSSCG00000028092|ENSSSCG00000030957|ENSSSCG00000006250|ENSSSCG00000004943|ENSSSCG00000017403|ENSSSCG00000017392|ENSSSCG00000012825|ENSSSCG00000007030|ENSSSCG00000000246|ENSSSCG00000000242|ENSSSCG00000000243|Novel00540|ENSSSCG00000016254|ENSSSCG00000012981|ENSSSCG00000017702|ENSSSCG00000017705|ENSSSCG00000011889|ENSSSCG00000008478|ENSSSCG00000008578|ENSSSCG00000016494|ENSSSCG00000013771|ENSSSCG0…
Ras signaling pathway	ssc04014	113	223	0.445919	0.95526	ENSSSCG00000024960|ENSSSCG00000028092|ENSSSCG00000006815|ENSSSCG00000024674|ENSSSCG00000030957|ENSSSCG00000007541|ENSSSCG00000004943|ENSSSCG00000009228|ENSSSCG00000003256|ENSSSCG00000023985|ENSSSCG00000012825|ENSSSCG00000026816|ENSSSCG00000004650|ENSSSCG00000007030|ENSSSCG00000027890|ENSSSCG00000009320|ENSSSCG00000007229|ENSSSCG00000009139|ENSSSCG00000030289|ENSSSCG00000009567|ENSSSCG00000014891|…
Proximal tubule bicarbonate reclamation	ssc04964	12	22	0.458694	0.95526	ENSSSCG00000010368|ENSSSCG00000008943|ENSSSCG00000015084|ENSSSCG00000025751|ENSSSCG00000002009|ENSSSCG00000011676|ENSSSCG00000006740|ENSSSCG00000007507|ENSSSCG00000011397|ENSSSCG00000006296|ENSSSCG00000016056|ENSSSCG00000020953
Mismatch repair	ssc03430	13	24	0.459639	0.95526	ENSSSCG00000003216|ENSSSCG00000008428|ENSSSCG00000024222|ENSSSCG00000009854|ENSSSCG00000010865|ENSSSCG00000002378|ENSSSCG00000023886|ENSSSCG00000008788|ENSSSCG00000016753|ENSSSCG00000012916|ENSSSCG00000014842|ENSSSCG00000003128|ENSSSCG00000014126
Propanoate metabolism	ssc00640	14	26	0.460447	0.95526	ENSSSCG00000003776|ENSSSCG00000004216|ENSSSCG00000002357|ENSSSCG00000009522|ENSSSCG00000013366|ENSSSCG00000010790|ENSSSCG00000011653|ENSSSCG00000004049|ENSSSCG00000000939|ENSSSCG00000027231|ENSSSCG00000007909|ENSSSCG00000009937|ENSSSCG00000017694|ENSSSCG00000007286
beta-Alanine metabolism	ssc00410	15	28	0.461143	0.95526	ENSSSCG00000004870|ENSSSCG00000028501|ENSSSCG00000002357|ENSSSCG00000007140|ENSSSCG00000010790|ENSSSCG00000026349|ENSSSCG00000003776|ENSSSCG00000004869|ENSSSCG00000018041|ENSSSCG00000007909|ENSSSCG00000009889|ENSSSCG00000006324|ENSSSCG00000023107|ENSSSCG00000012911|ENSSSCG00000018044
Citrate cycle (TCA cycle)	ssc00020	16	30	0.461746	0.95526	ENSSSCG00000025881|ENSSSCG00000023264|ENSSSCG00000002009|ENSSSCG00000001852|ENSSSCG00000012783|ENSSSCG00000025751|ENSSSCG00000017421|ENSSSCG00000012926|ENSSSCG00000007507|ENSSSCG00000020686|ENSSSCG00000015034|ENSSSCG00000023807|ENSSSCG00000015030|ENSSSCG00000001761|ENSSSCG00000002374|ENSSSCG00000016743
Dopaminergic synapse	ssc04728	61	120	0.465157	0.95526	ENSSSCG00000013263|ENSSSCG00000015972|ENSSSCG00000028092|ENSSSCG00000029037|ENSSSCG00000010872|ENSSSCG00000014298|ENSSSCG00000024413|ENSSSCG00000013771|ENSSSCG00000025768|ENSSSCG00000000555|ENSSSCG00000013501|ENSSSCG00000029538|ENSSSCG00000002989|ENSSSCG00000005318|ENSSSCG00000022009|ENSSSCG00000003256|ENSSSCG00000023725|ENSSSCG00000024187|ENSSSCG00000009228|ENSSSCG00000009657|Novel00633|ENSSSCG0…
VEGF signaling pathway	ssc04370	30	58	0.465406	0.95526	ENSSSCG00000022362|ENSSSCG00000028968|ENSSSCG00000010872|ENSSSCG00000021684|ENSSSCG00000030425|ENSSSCG00000010081|ENSSSCG00000004943|ENSSSCG00000002989|ENSSSCG00000003256|ENSSSCG00000017178|ENSSSCG00000016958|ENSSSCG00000013900|ENSSSCG00000023351|ENSSSCG00000003460|ENSSSCG00000013033|ENSSSCG00000017268|ENSSSCG00000017991|ENSSSCG00000002688|ENSSSCG00000030413|ENSSSCG00000001556|ENSSSCG00000007334|…
Natural killer cell mediated cytotoxicity	ssc04650	55	108	0.465472	0.95526	ENSSSCG00000022362|ENSSSCG00000006851|ENSSSCG00000005015|ENSSSCG00000028968|ENSSSCG00000012275|ENSSSCG00000030289|ENSSSCG00000014878|Novel00242|ENSSSCG00000021684|ENSSSCG00000010081|ENSSSCG00000026816|ENSSSCG00000004856|ENSSSCG00000004943|ENSSSCG00000010448|ENSSSCG00000003256|ENSSSCG00000022004|ENSSSCG00000016958|ENSSSCG00000025537|ENSSSCG00000013900|ENSSSCG00000022633|ENSSSCG00000004100|ENSSSCG0…
Spliceosome	ssc03040	65	129	0.485163	0.987039	ENSSSCG00000015387|ENSSSCG00000028640|ENSSSCG00000003596|ENSSSCG00000029119|ENSSSCG00000027224|ENSSSCG00000027789|ENSSSCG00000029158|ENSSSCG00000030507|ENSSSCG00000013107|ENSSSCG00000001531|ENSSSCG00000008587|ENSSSCG00000014416|ENSSSCG00000023792|ENSSSCG00000003964|ENSSSCG00000028663|ENSSSCG00000012957|ENSSSCG00000001564|ENSSSCG00000003849|ENSSSCG00000028588|ENSSSCG00000000288|ENSSSCG00000030390|…
Glycerophospholipid metabolism	ssc00564	42	83	0.491072	0.987039	ENSSSCG00000000110|ENSSSCG00000008624|ENSSSCG00000028887|ENSSSCG00000009431|ENSSSCG00000026701|ENSSSCG00000001078|ENSSSCG00000015276|ENSSSCG00000018009|ENSSSCG00000025109|ENSSSCG00000006260|ENSSSCG00000012889|ENSSSCG00000007019|ENSSSCG00000017116|ENSSSCG00000010175|ENSSSCG00000014004|ENSSSCG00000021977|ENSSSCG00000023351|ENSSSCG00000013259|ENSSSCG00000030123|ENSSSCG00000010631|ENSSSCG00000003839|…
p53 signaling pathway	ssc04115	37	73	0.492694	0.987039	ENSSSCG00000021742|ENSSSCG00000029326|ENSSSCG00000004588|ENSSSCG00000000884|ENSSSCG00000026454|ENSSSCG00000010448|ENSSSCG00000008040|ENSSSCG00000025698|ENSSSCG00000015318|ENSSSCG00000010440|ENSSSCG00000016714|ENSSSCG00000012843|ENSSSCG00000004789|ENSSSCG00000003144|ENSSSCG00000016106|ENSSSCG00000008988|ENSSSCG00000000002|ENSSSCG00000029438|ENSSSCG00000012307|ENSSSCG00000000488|ENSSSCG00000028157|…
Long-term depression	ssc04730	30	59	0.495314	0.987039	ENSSSCG00000012275|ENSSSCG00000014298|ENSSSCG00000024413|ENSSSCG00000021684|ENSSSCG00000000555|ENSSSCG00000010081|ENSSSCG00000006250|ENSSSCG00000004943|ENSSSCG00000015407|ENSSSCG00000008866|ENSSSCG00000023433|ENSSSCG00000003256|Novel00633|ENSSSCG00000022633|ENSSSCG00000015842|ENSSSCG00000023351|ENSSSCG00000006824|ENSSSCG00000017263|ENSSSCG00000005285|ENSSSCG00000017268|ENSSSCG00000013034|ENSSSCG0…
Ether lipid metabolism	ssc00565	21	41	0.499669	0.988554	ENSSSCG00000027427|ENSSSCG00000006001|ENSSSCG00000029070|ENSSSCG00000014004|ENSSSCG00000000110|ENSSSCG00000015781|ENSSSCG00000023351|ENSSSCG00000017836|ENSSSCG00000010023|ENSSSCG00000003839|ENSSSCG00000009139|ENSSSCG00000023983|ENSSSCG00000011750|ENSSSCG00000025109|Novel01722|ENSSSCG00000024027|ENSSSCG00000017116|ENSSSCG00000022599|ENSSSCG00000028887|ENSSSCG00000002235|ENSSSCG00000008541
Glyoxylate and dicarboxylate metabolism	ssc00630	12	23	0.506544	0.994996	ENSSSCG00000008046|ENSSSCG00000027231|ENSSSCG00000015545|ENSSSCG00000009522|ENSSSCG00000005349|ENSSSCG00000025751|ENSSSCG00000011432|ENSSSCG00000004049|ENSSSCG00000010523|ENSSSCG00000011653|ENSSSCG00000023807|ENSSSCG00000013302
Folate biosynthesis	ssc00790	7	13	0.513679	0.996244	ENSSSCG00000005626|Novel00623|ENSSSCG00000015040|ENSSSCG00000001596|Novel00240|ENSSSCG00000008309|ENSSSCG00000016888
Gap junction	ssc04540	45	90	0.514424	0.996244	ENSSSCG00000030354|ENSSSCG00000002639|ENSSSCG00000024960|ENSSSCG00000016216|ENSSSCG00000029037|ENSSSCG00000005015|ENSSSCG00000021684|ENSSSCG00000000555|ENSSSCG00000010081|ENSSSCG00000004854|ENSSSCG00000001006|ENSSSCG00000004943|ENSSSCG00000015407|ENSSSCG00000008866|ENSSSCG00000001988|ENSSSCG00000023985|ENSSSCG00000022126|Novel00633|ENSSSCG00000004241|ENSSSCG00000007541|Novel01624|ENSSSCG000000068…
Hypertrophic cardiomyopathy (HCM)	ssc05410	39	78	0.51806	0.99627	ENSSSCG00000010816|ENSSSCG00000006496|ENSSSCG00000016027|ENSSSCG00000017510|ENSSSCG00000024844|Novel00685|ENSSSCG00000008833|ENSSSCG00000003837|ENSSSCG00000006556|ENSSSCG00000015402|ENSSSCG00000003257|ENSSSCG00000009281|ENSSSCG00000003255|ENSSSCG00000027850|ENSSSCG00000004570|ENSSSCG00000025532|ENSSSCG00000015886|ENSSSCG00000016200|ENSSSCG00000015955|ENSSSCG00000006703|ENSSSCG00000015887|ENSSSCG0…
Basal transcription factors	ssc03022	21	42	0.535061	1	ENSSSCG00000006000|ENSSSCG00000009769|ENSSSCG00000017707|ENSSSCG00000013367|ENSSSCG00000020665|ENSSSCG00000022387|ENSSSCG00000006839|ENSSSCG00000022421|ENSSSCG00000005090|ENSSSCG00000014147|ENSSSCG00000015721|ENSSSCG00000010187|ENSSSCG00000002411|ENSSSCG00000006926|ENSSSCG00000004583|ENSSSCG00000001383|ENSSSCG00000026714|ENSSSCG00000007721|ENSSSCG00000024694|ENSSSCG00000020842|ENSSSCG00000016961
Rheumatoid arthritis	ssc05323	43	87	0.540156	1	ENSSSCG00000010816|ENSSSCG00000002776|ENSSSCG00000006815|ENSSSCG00000011877|ENSSSCG00000014982|ENSSSCG00000011171|ENSSSCG00000001455|ENSSSCG00000000767|ENSSSCG00000009542|ENSSSCG00000006054|ENSSSCG00000008090|ENSSSCG00000011899|ENSSSCG00000006263|ENSSSCG00000002288|ENSSSCG00000017401|ENSSSCG00000027850|ENSSSCG00000026832|ENSSSCG00000007797|ENSSSCG00000005491|ENSSSCG00000009320|ENSSSCG00000026872|…
Viral myocarditis	ssc05416	31	63	0.552883	1	ENSSSCG00000011877|ENSSSCG00000001227|ENSSSCG00000028968|ENSSSCG00000012012|ENSSSCG00000024674|ENSSSCG00000001470|ENSSSCG00000001455|ENSSSCG00000008833|ENSSSCG00000024161|ENSSSCG00000011899|ENSSSCG00000009281|ENSSSCG00000016714|ENSSSCG00000003512|ENSSSCG00000030708|ENSSSCG00000007797|ENSSSCG00000016106|ENSSSCG00000030731|ENSSSCG00000028157|ENSSSCG00000001398|Novel00318|ENSSSCG00000003460|ENSSSCG0…
Vitamin digestion and absorption	ssc04977	11	22	0.556333	1	ENSSSCG00000006290|ENSSSCG00000010011|Novel01722|ENSSSCG00000007874|ENSSSCG00000009759|ENSSSCG00000008550|ENSSSCG00000015068|ENSSSCG00000021968|ENSSSCG00000008541|ENSSSCG00000030696|ENSSSCG00000025848
Amyotrophic lateral sclerosis (ALS)	ssc05014	27	55	0.558624	1	ENSSSCG00000022362|ENSSSCG00000028968|ENSSSCG00000004895|ENSSSCG00000000708|ENSSSCG00000000884|ENSSSCG00000013302|ENSSSCG00000013296|ENSSSCG00000016714|ENSSSCG00000012934|ENSSSCG00000003144|ENSSSCG00000016109|Novel00522|ENSSSCG00000007229|ENSSSCG00000022025|ENSSSCG00000003460|ENSSSCG00000013033|ENSSSCG00000026041|ENSSSCG00000028711|ENSSSCG00000003089|ENSSSCG00000001404|ENSSSCG00000017950|ENSSSCG0…
Non-alcoholic fatty liver disease (NAFLD)	ssc04932	78	160	0.573695	1	ENSSSCG00000003261|ENSSSCG00000003017|ENSSSCG00000027085|ENSSSCG00000007280|ENSSSCG00000013229|ENSSSCG00000011764|ENSSSCG00000029034|ENSSSCG00000010872|ENSSSCG00000022322|ENSSSCG00000026807|ENSSSCG00000009794|ENSSSCG00000024316|ENSSSCG00000001404|ENSSSCG00000025688|ENSSSCG00000030957|ENSSSCG00000013564|ENSSSCG00000027307|ENSSSCG00000008090|ENSSSCG00000010448|ENSSSCG00000002989|ENSSSCG00000023277|…
PPAR signaling pathway	ssc03320	33	68	0.577831	1	ENSSSCG00000017198|ENSSSCG00000003776|ENSSSCG00000013241|ENSSSCG00000014982|ENSSSCG00000007507|ENSSSCG00000001539|ENSSSCG00000010992|ENSSSCG00000001760|ENSSSCG00000002009|ENSSSCG00000023272|ENSSSCG00000023435|ENSSSCG00000008724|ENSSSCG00000016224|ENSSSCG00000016223|ENSSSCG00000005648|ENSSSCG00000012880|ENSSSCG00000012202|ENSSSCG00000030645|ENSSSCG00000012583|ENSSSCG00000011477|ENSSSCG00000011579|…
Pyrimidine metabolism	ssc00240	49	101	0.580708	1	Novel01708|ENSSSCG00000028210|ENSSSCG00000024673|ENSSSCG00000021742|ENSSSCG00000028278|ENSSSCG00000024691|Novel00501|Novel00226|ENSSSCG00000021180|ENSSSCG00000008647|ENSSSCG00000012997|ENSSSCG00000003216|ENSSSCG00000007095|ENSSSCG00000025233|ENSSSCG00000027070|ENSSSCG00000015372|ENSSSCG00000002355|ENSSSCG00000025298|ENSSSCG00000010131|ENSSSCG00000016753|ENSSSCG00000014842|ENSSSCG00000007970|ENSSS…
Carbon metabolism	ssc01200	48	99	0.581891	1	ENSSSCG00000016743|ENSSSCG00000003776|ENSSSCG00000025751|ENSSSCG00000002847|ENSSSCG00000012440|ENSSSCG00000007286|ENSSSCG00000002357|ENSSSCG00000013087|ENSSSCG00000002374|ENSSSCG00000009916|ENSSSCG00000025108|ENSSSCG00000017759|ENSSSCG00000004049|ENSSSCG00000001852|ENSSSCG00000001761|ENSSSCG00000005287|ENSSSCG00000016751|ENSSSCG00000012926|ENSSSCG00000000694|ENSSSCG00000015030|ENSSSCG00000001930|…
Signaling pathways regulating pluripotency of stem cells	ssc04550	64	132	0.585639	1	ENSSSCG00000014920|ENSSSCG00000016113|ENSSSCG00000003809|ENSSSCG00000016140|ENSSSCG00000010872|ENSSSCG00000000233|ENSSSCG00000025374|ENSSSCG00000011746|ENSSSCG00000021684|ENSSSCG00000006052|ENSSSCG00000010081|ENSSSCG00000008645|ENSSSCG00000004952|ENSSSCG00000004943|ENSSSCG00000000182|ENSSSCG00000010462|ENSSSCG00000002989|ENSSSCG00000013900|ENSSSCG00000023357|ENSSSCG00000011274|ENSSSCG00000013437|…
Proteasome	ssc03050	22	46	0.600619	1	ENSSSCG00000005038|ENSSSCG00000006830|ENSSSCG00000017273|ENSSSCG00000002433|ENSSSCG00000024390|Novel00305|Novel00321|ENSSSCG00000020769|ENSSSCG00000017913|ENSSSCG00000005072|ENSSSCG00000001468|ENSSSCG00000001463|ENSSSCG00000017489|ENSSSCG00000001754|ENSSSCG00000016272|ENSSSCG00000002004|ENSSSCG00000017287|ENSSSCG00000001951|ENSSSCG00000015892|ENSSSCG00000002956|ENSSSCG00000030630|ENSSSCG000000084…
Nucleotide excision repair	ssc03420	21	44	0.60343	1	ENSSSCG00000016934|ENSSSCG00000005436|ENSSSCG00000003216|ENSSSCG00000016753|ENSSSCG00000012916|ENSSSCG00000008788|ENSSSCG00000013367|ENSSSCG00000005368|ENSSSCG00000014147|ENSSSCG00000005090|ENSSSCG00000009854|ENSSSCG00000023886|ENSSSCG00000015721|ENSSSCG00000022102|ENSSSCG00000013747|ENSSSCG00000014842|ENSSSCG00000001383|ENSSSCG00000003128|ENSSSCG00000009769|ENSSSCG00000012757|ENSSSCG00000016961
Carbohydrate digestion and absorption	ssc04973	20	42	0.606425	1	ENSSSCG00000015105|ENSSSCG00000002989|ENSSSCG00000017365|ENSSSCG00000011676|ENSSSCG00000020927|ENSSSCG00000010872|ENSSSCG00000010252|ENSSSCG00000010253|ENSSSCG00000011455|ENSSSCG00000016958|ENSSSCG00000006296|ENSSSCG00000017991|Novel00198|ENSSSCG00000013900|ENSSSCG00000030413|ENSSSCG00000027787|ENSSSCG00000006740|ENSSSCG00000008261|ENSSSCG00000015084|ENSSSCG00000020953
Glycosaminoglycan biosynthesis - chondroitin sulfate / dermatan sulfate	ssc00532	10	21	0.608609	1	ENSSSCG00000011625|ENSSSCG00000016436|ENSSSCG00000010200|ENSSSCG00000021610|ENSSSCG00000004441|ENSSSCG00000004771|ENSSSCG00000014035|ENSSSCG00000023662|ENSSSCG00000007005|ENSSSCG00000007567
Phenylalanine metabolism	ssc00360	9	19	0.615	1	ENSSSCG00000013150|ENSSSCG00000028501|ENSSSCG00000022009|ENSSSCG00000010537|ENSSSCG00000026349|ENSSSCG00000022742|ENSSSCG00000013976|ENSSSCG00000010067|ENSSSCG00000018044
Protein digestion and absorption	ssc04974	38	80	0.620501	1	ENSSSCG00000010607|ENSSSCG00000030275|ENSSSCG00000012138|ENSSSCG00000029657|ENSSSCG00000022404|ENSSSCG00000004484|ENSSSCG00000015326|ENSSSCG00000005222|ENSSSCG00000028846|ENSSSCG00000006296|ENSSSCG00000022948|ENSSSCG00000003105|ENSSSCG00000006740|ENSSSCG00000016557|ENSSSCG00000023475|ENSSSCG00000030047|ENSSSCG00000008449|ENSSSCG00000021131|ENSSSCG00000005381|ENSSSCG00000016035|ENSSSCG00000011676|…
Prion diseases	ssc05020	16	34	0.62075	1	ENSSSCG00000020970|ENSSSCG00000004943|ENSSSCG00000017705|ENSSSCG00000008090|ENSSSCG00000015555|ENSSSCG00000008088|ENSSSCG00000005601|ENSSSCG00000004421|ENSSSCG00000027850|ENSSSCG00000014336|ENSSSCG00000003144|ENSSSCG00000016856|ENSSSCG00000021684|Novel00318|ENSSSCG00000010081|ENSSSCG00000013771
Oxytocin signaling pathway	ssc04921	77	161	0.62721	1	ENSSSCG00000003255|ENSSSCG00000008629|ENSSSCG00000022362|ENSSSCG00000004779|ENSSSCG00000025095|Novel00685|Novel01551|ENSSSCG00000021684|ENSSSCG00000017873|Novel01880|ENSSSCG00000025768|ENSSSCG00000000555|ENSSSCG00000010081|ENSSSCG00000016958|ENSSSCG00000004856|ENSSSCG00000004943|ENSSSCG00000015407|ENSSSCG00000021573|ENSSSCG00000013900|ENSSSCG00000001986|ENSSSCG00000003256|ENSSSCG00000001988|ENSSS…
Long-term potentiation	ssc04720	32	68	0.633215	1	ENSSSCG00000022362|ENSSSCG00000012275|Novel01551|ENSSSCG00000013771|ENSSSCG00000000555|ENSSSCG00000010081|ENSSSCG00000004943|ENSSSCG00000006785|ENSSSCG00000003256|ENSSSCG00000023526|Novel00633|ENSSSCG00000022633|ENSSSCG00000008540|ENSSSCG00000010311|ENSSSCG00000012163|ENSSSCG00000005285|ENSSSCG00000017268|ENSSSCG00000013034|ENSSSCG00000025768|ENSSSCG00000004779|ENSSSCG00000000068|ENSSSCG000000000…
Phagosome	ssc04145	70	147	0.635084	1	ENSSSCG00000011848|ENSSSCG00000022307|ENSSSCG00000017401|ENSSSCG00000001227|ENSSSCG00000028968|ENSSSCG00000002776|ENSSSCG00000024844|ENSSSCG00000002639|ENSSSCG00000002538|ENSSSCG00000000912|ENSSSCG00000001455|ENSSSCG00000030731|ENSSSCG00000024161|ENSSSCG00000000767|ENSSSCG00000009555|ENSSSCG00000001006|ENSSSCG00000006263|ENSSSCG00000026022|ENSSSCG00000000662|ENSSSCG00000012604|ENSSSCG00000011233|…
Adrenergic signaling in cardiomyocytes	ssc04261	67	141	0.63877	1	ENSSSCG00000013263|ENSSSCG00000015972|ENSSSCG00000004895|ENSSSCG00000010872|ENSSSCG00000017307|ENSSSCG00000014298|ENSSSCG00000006556|Novel00685|ENSSSCG00000024413|ENSSSCG00000021684|ENSSSCG00000025768|ENSSSCG00000010081|ENSSSCG00000029538|ENSSSCG00000002989|ENSSSCG00000005318|ENSSSCG00000015402|ENSSSCG00000001988|ENSSSCG00000023725|ENSSSCG00000003255|ENSSSCG00000016958|ENSSSCG00000023526|ENSSSCG0…
Non-homologous end-joining	ssc03450	6	13	0.641883	1	ENSSSCG00000010564|ENSSSCG00000016177|ENSSSCG00000028696|ENSSSCG00000000059|ENSSSCG00000014280|ENSSSCG00000016755
Malaria	ssc05144	25	54	0.652634	1	ENSSSCG00000010816|ENSSSCG00000008601|ENSSSCG00000017488|ENSSSCG00000006088|ENSSSCG00000015652|ENSSSCG00000027850|ENSSSCG00000004789|ENSSSCG00000007978|ENSSSCG00000007797|ENSSSCG00000020970|ENSSSCG00000011730|ENSSSCG00000017482|ENSSSCG00000001404|ENSSSCG00000015037|ENSSSCG00000027291|ENSSSCG00000013655|ENSSSCG00000008953|ENSSSCG00000007440|ENSSSCG00000017723|ENSSSCG00000008088|ENSSSCG00000003017|…
alpha-Linolenic acid metabolism	ssc00592	10	22	0.654501	1	ENSSSCG00000017198|ENSSSCG00000023351|ENSSSCG00000000110|ENSSSCG00000010023|ENSSSCG00000009139|Novel01722|ENSSSCG00000013072|ENSSSCG00000011250|ENSSSCG00000008541|ENSSSCG00000008724
DNA replication	ssc03030	16	35	0.656967	1	ENSSSCG00000012997|ENSSSCG00000028696|ENSSSCG00000006273|ENSSSCG00000025488|ENSSSCG00000013737|ENSSSCG00000010240|ENSSSCG00000024385|ENSSSCG00000023886|ENSSSCG00000001493|ENSSSCG00000016753|ENSSSCG00000012916|ENSSSCG00000014842|ENSSSCG00000009854|ENSSSCG00000003216|ENSSSCG00000003128|ENSSSCG00000008788
Glutathione metabolism	ssc00480	23	50	0.659508	1	ENSSSCG00000007287|ENSSSCG00000003867|ENSSSCG00000003599|ENSSSCG00000027121|ENSSSCG00000021742|ENSSSCG00000005911|ENSSSCG00000025108|ENSSSCG00000024052|Novel00999|ENSSSCG00000001852|ENSSSCG00000016466|ENSSSCG00000023604|ENSSSCG00000015844|ENSSSCG00000001488|ENSSSCG00000002623|ENSSSCG00000009059|ENSSSCG00000006325|ENSSSCG00000001849|ENSSSCG00000023264|ENSSSCG00000023467|ENSSSCG00000010064|ENSSSCG0…
Arrhythmogenic right ventricular cardiomyopathy (ARVC)	ssc05412	31	67	0.661627	1	ENSSSCG00000006496|ENSSSCG00000002965|ENSSSCG00000016027|ENSSSCG00000000293|ENSSSCG00000024844|Novel00685|ENSSSCG00000008833|ENSSSCG00000030680|ENSSSCG00000017428|ENSSSCG00000015402|ENSSSCG00000011274|ENSSSCG00000014339|ENSSSCG00000003257|ENSSSCG00000009281|ENSSSCG00000003255|ENSSSCG00000025532|ENSSSCG00000015886|ENSSSCG00000015887|ENSSSCG00000015955|ENSSSCG00000020703|ENSSSCG00000017306|ENSSSCG0…
Cocaine addiction	ssc05030	21	46	0.667189	1	ENSSSCG00000012981|ENSSSCG00000015972|ENSSSCG00000015407|ENSSSCG00000005318|ENSSSCG00000009601|ENSSSCG00000029635|ENSSSCG00000013263|ENSSSCG00000023725|ENSSSCG00000022009|ENSSSCG00000006824|ENSSSCG00000013501|ENSSSCG00000003133|ENSSSCG00000016138|ENSSSCG00000016690|ENSSSCG00000013771|ENSSSCG00000029037|ENSSSCG00000011399|ENSSSCG00000030957|ENSSSCG00000024070|ENSSSCG00000000084|ENSSSCG00000030839
One carbon pool by folate	ssc00670	8	18	0.672283	1	ENSSSCG00000003428|ENSSSCG00000027926|ENSSSCG00000023869|ENSSSCG00000002269|ENSSSCG00000008289|Novel00226|ENSSSCG00000030626|ENSSSCG00000030677
Endocrine and other factor-regulated calcium reabsorption	ssc04961	19	42	0.675858	1	ENSSSCG00000009347|ENSSSCG00000013630|ENSSSCG00000003256|ENSSSCG00000003106|ENSSSCG00000005285|ENSSSCG00000017666|ENSSSCG00000017268|ENSSSCG00000013034|ENSSSCG00000011676|ENSSSCG00000006740|Novel00633|ENSSSCG00000013771|ENSSSCG00000003199|ENSSSCG00000004779|ENSSSCG00000022659|ENSSSCG00000006296|ENSSSCG00000015084|ENSSSCG00000020953|ENSSSCG00000020864
Melanogenesis	ssc04916	44	95	0.676356	1	ENSSSCG00000014920|ENSSSCG00000013263|ENSSSCG00000016140|ENSSSCG00000009477|ENSSSCG00000029838|ENSSSCG00000025374|ENSSSCG00000013771|Novel01551|ENSSSCG00000021684|ENSSSCG00000011513|ENSSSCG00000006052|ENSSSCG00000010081|ENSSSCG00000030680|ENSSSCG00000004943|ENSSSCG00000000182|ENSSSCG00000015407|ENSSSCG00000005318|ENSSSCG00000001050|ENSSSCG00000003256|ENSSSCG00000001988|Novel00633|ENSSSCG000000096…
Thyroid hormone synthesis	ssc04918	33	72	0.680793	1	ENSSSCG00000013263|ENSSSCG00000015972|ENSSSCG00000013771|ENSSSCG00000000555|ENSSSCG00000005318|ENSSSCG00000003256|ENSSSCG00000001988|ENSSSCG00000023725|Novel00999|ENSSSCG00000005601|ENSSSCG00000006740|Novel00633|ENSSSCG00000015844|ENSSSCG00000004093|ENSSSCG00000005285|ENSSSCG00000017268|ENSSSCG00000013034|ENSSSCG00000011676|ENSSSCG00000016690|ENSSSCG00000000084|ENSSSCG00000011533|ENSSSCG000000213…
Aminoacyl-tRNA biosynthesis	ssc00970	31	68	0.686666	1	ENSSSCG00000006835|ENSSSCG00000014376|ENSSSCG00000026395|ENSSSCG00000010823|ENSSSCG00000027748|ENSSSCG00000024638|ENSSSCG00000003843|ENSSSCG00000014411|ENSSSCG00000016226|ENSSSCG00000001384|ENSSSCG00000014893|ENSSSCG00000023318|ENSSSCG00000017015|ENSSSCG00000026810|ENSSSCG00000023370|ENSSSCG00000016677|ENSSSCG00000009015|ENSSSCG00000008068|ENSSSCG00000015492|ENSSSCG00000002723|ENSSSCG00000029424|…
Protein export	ssc03060	11	25	0.688639	1	ENSSSCG00000002042|ENSSSCG00000004382|ENSSSCG00000028491|ENSSSCG00000005601|ENSSSCG00000011639|ENSSSCG00000026230|Novel00945|ENSSSCG00000022596|ENSSSCG00000001955|ENSSSCG00000008900|ENSSSCG00000029183
cGMP-PKG signaling pathway	ssc04022	78	167	0.691737	1	ENSSSCG00000013263|ENSSSCG00000015972|ENSSSCG00000008629|ENSSSCG00000010629|ENSSSCG00000022362|ENSSSCG00000027344|ENSSSCG00000009477|ENSSSCG00000010872|ENSSSCG00000009106|ENSSSCG00000025095|ENSSSCG00000028771|ENSSSCG00000021684|Novel01880|ENSSSCG00000001661|ENSSSCG00000007665|ENSSSCG00000010081|ENSSSCG00000021893|ENSSSCG00000013564|ENSSSCG00000007721|ENSSSCG00000004943|ENSSSCG00000013501|ENSSSCG0…
Glycosphingolipid biosynthesis - ganglio series	ssc00604	6	14	0.696828	1	ENSSSCG00000005628|ENSSSCG00000008227|ENSSSCG00000005623|ENSSSCG00000028961|ENSSSCG00000001927|ENSSSCG00000025089
Maturity onset diabetes of the young	ssc04950	10	23	0.697183	1	ENSSSCG00000010472|ENSSSCG00000016410|ENSSSCG00000007371|ENSSSCG00000026362|ENSSSCG00000022417|ENSSSCG00000016751|ENSSSCG00000009919|ENSSSCG00000024975|ENSSSCG00000009312|ENSSSCG00000020927
Cholinergic synapse	ssc04725	52	113	0.69964	1	ENSSSCG00000013263|ENSSSCG00000028092|ENSSSCG00000004895|ENSSSCG00000010872|Novel01551|ENSSSCG00000021684|ENSSSCG00000000555|ENSSSCG00000010081|ENSSSCG00000006753|ENSSSCG00000004943|ENSSSCG00000013501|ENSSSCG00000015407|ENSSSCG00000002989|ENSSSCG00000005318|ENSSSCG00000003256|ENSSSCG00000001988|ENSSSCG00000023725|ENSSSCG00000016958|ENSSSCG00000013900|Novel00633|ENSSSCG00000005215|ENSSSCG000000115…
ABC transporters	ssc02010	19	43	0.706538	1	ENSSSCG00000013378|ENSSSCG00000011782|ENSSSCG00000023121|ENSSSCG00000008051|ENSSSCG00000027986|ENSSSCG00000010543|ENSSSCG00000005423|ENSSSCG00000015113|ENSSSCG00000012779|ENSSSCG00000015390|ENSSSCG00000016626|ENSSSCG00000016210|ENSSSCG00000009784|ENSSSCG00000020893|ENSSSCG00000007874|ENSSSCG00000010188|ENSSSCG00000009213|ENSSSCG00000025173|ENSSSCG00000027745
Amphetamine addiction	ssc05031	29	65	0.717505	1	ENSSSCG00000029635|ENSSSCG00000015972|ENSSSCG00000013263|ENSSSCG00000029037|Novel01551|ENSSSCG00000013771|ENSSSCG00000005318|ENSSSCG00000022009|ENSSSCG00000003256|ENSSSCG00000023725|ENSSSCG00000008540|ENSSSCG00000010311|ENSSSCG00000009601|ENSSSCG00000017268|ENSSSCG00000016690|ENSSSCG00000025768|ENSSSCG00000022362|ENSSSCG00000011455|ENSSSCG00000000084|ENSSSCG00000002383|ENSSSCG00000010235|ENSSSCG0…
Glycosaminoglycan degradation	ssc00531	8	19	0.717887	1	ENSSSCG00000017152|ENSSSCG00000017400|ENSSSCG00000014106|ENSSSCG00000001927|ENSSSCG00000011402|ENSSSCG00000011404|ENSSSCG00000011405|ENSSSCG00000009237
Mucin type O-Glycan biosynthesis	ssc00512	12	28	0.718426	1	ENSSSCG00000005379|ENSSSCG00000016430|ENSSSCG00000013403|ENSSSCG00000002306|ENSSSCG00000025548|ENSSSCG00000003743|ENSSSCG00000012602|ENSSSCG00000030178|ENSSSCG00000025089|ENSSSCG00000011195|ENSSSCG00000017072|ENSSSCG00000009705
Homologous recombination	ssc03440	12	28	0.718426	1	ENSSSCG00000012916|ENSSSCG00000002546|ENSSSCG00000003216|ENSSSCG00000014280|ENSSSCG00000020961|ENSSSCG00000001815|ENSSSCG00000012973|ENSSSCG00000023886|ENSSSCG00000006127|ENSSSCG00000000754|ENSSSCG00000016753|ENSSSCG00000014842
Graft-versus-host disease	ssc05332	15	35	0.729983	1	ENSSSCG00000020970|ENSSSCG00000008090|ENSSSCG00000011877|ENSSSCG00000010448|ENSSSCG00000021378|ENSSSCG00000001227|ENSSSCG00000008088|ENSSSCG00000011899|ENSSSCG00000027850|ENSSSCG00000001398|ENSSSCG00000001470|ENSSSCG00000001455|ENSSSCG00000030731|ENSSSCG00000001404|ENSSSCG00000024161
Mineral absorption	ssc04978	18	42	0.741083	1	ENSSSCG00000007942|ENSSSCG00000026759|ENSSSCG00000005905|ENSSSCG00000028203|ENSSSCG00000025517|ENSSSCG00000006740|ENSSSCG00000011640|ENSSSCG00000006296|ENSSSCG00000024509|ENSSSCG00000011676|ENSSSCG00000004636|ENSSSCG00000014540|ENSSSCG00000015302|ENSSSCG00000021949|ENSSSCG00000015084|ENSSSCG00000020953|ENSSSCG00000020864|ENSSSCG00000023103
Glycosphingolipid biosynthesis - globo series	ssc00603	6	15	0.7458	1	ENSSSCG00000027146|ENSSSCG00000003141|ENSSSCG00000000042|ENSSSCG00000001927|ENSSSCG00000025089|ENSSSCG00000026962
Dilated cardiomyopathy	ssc05414	37	84	0.755849	1	ENSSSCG00000010816|ENSSSCG00000006496|ENSSSCG00000016027|ENSSSCG00000000293|ENSSSCG00000024844|Novel00685|ENSSSCG00000013771|ENSSSCG00000008833|ENSSSCG00000006556|ENSSSCG00000015402|ENSSSCG00000001988|ENSSSCG00000003257|ENSSSCG00000009281|ENSSSCG00000003255|ENSSSCG00000004570|ENSSSCG00000025532|ENSSSCG00000015886|ENSSSCG00000015887|ENSSSCG00000015955|ENSSSCG00000013849|ENSSSCG00000017306|ENSSSCG0…
Alanine, aspartate and glutamate metabolism	ssc00250	15	36	0.760407	1	ENSSSCG00000000077|ENSSSCG00000001090|ENSSSCG00000004401|ENSSSCG00000015545|ENSSSCG00000010537|ENSSSCG00000008683|ENSSSCG00000010368|ENSSSCG00000002847|ENSSSCG00000013976|ENSSSCG00000005900|ENSSSCG00000007909|ENSSSCG00000003968|ENSSSCG00000000665|ENSSSCG00000016056|ENSSSCG00000008339
Jak-STAT signaling pathway	ssc04630	69	153	0.765719	1	ENSSSCG00000022500|ENSSSCG00000030088|ENSSSCG00000003809|ENSSSCG00000005015|ENSSSCG00000021815|ENSSSCG00000007816|ENSSSCG00000010872|ENSSSCG00000000068|ENSSSCG00000013618|Novel00242|ENSSSCG00000002002|ENSSSCG00000011036|ENSSSCG00000015115|ENSSSCG00000026816|ENSSSCG00000017488|ENSSSCG00000001573|ENSSSCG00000016832|ENSSSCG00000002989|ENSSSCG00000017402|ENSSSCG00000009051|ENSSSCG00000015653|ENSSSCG0…
Porphyrin and chlorophyll metabolism	ssc00860	14	34	0.767807	1	ENSSSCG00000010541|ENSSSCG00000003922|ENSSSCG00000025468|ENSSSCG00000010742|ENSSSCG00000011700|ENSSSCG00000021067|ENSSSCG00000016312|ENSSSCG00000007942|ENSSSCG00000016756|ENSSSCG00000011978|ENSSSCG00000026759|Novel00238|ENSSSCG00000004541|ENSSSCG00000009932
Nicotinate and nicotinamide metabolism	ssc00760	10	25	0.772078	1	ENSSSCG00000015435|ENSSSCG00000015557|ENSSSCG00000012859|ENSSSCG00000028210|ENSSSCG00000022912|ENSSSCG00000004194|ENSSSCG00000018052|ENSSSCG00000027454|ENSSSCG00000014187|ENSSSCG00000025992
Alcoholism	ssc05034	64	143	0.774842	1	ENSSSCG00000029635|ENSSSCG00000015972|ENSSSCG00000005015|ENSSSCG00000028092|ENSSSCG00000013263|ENSSSCG00000029037|ENSSSCG00000011608|ENSSSCG00000012275|ENSSSCG00000021684|ENSSSCG00000017873|ENSSSCG00000026572|ENSSSCG00000010081|ENSSSCG00000005462|ENSSSCG00000023971|ENSSSCG00000004943|ENSSSCG00000013501|ENSSSCG00000015407|ENSSSCG00000005318|ENSSSCG00000027859|ENSSSCG00000023725|ENSSSCG00000026930|…
Cysteine and methionine metabolism	ssc00270	15	37	0.788438	1	ENSSSCG00000007252|ENSSSCG00000010537|ENSSSCG00000007278|ENSSSCG00000022300|ENSSSCG00000000133|ENSSSCG00000009246|ENSSSCG00000004392|ENSSSCG00000003789|ENSSSCG00000025751|ENSSSCG00000013976|ENSSSCG00000010337|ENSSSCG00000006816|ENSSSCG00000013659|ENSSSCG00000013366|ENSSSCG00000005135
Primary immunodeficiency	ssc05340	15	37	0.788438	1	ENSSSCG00000024042|ENSSSCG00000009356|ENSSSCG00000025464|ENSSSCG00000007440|ENSSSCG00000000687|ENSSSCG00000016832|ENSSSCG00000012825|ENSSSCG00000020893|ENSSSCG00000009938|ENSSSCG00000021255|ENSSSCG00000007901|ENSSSCG00000025173|ENSSSCG00000006625|ENSSSCG00000025294|ENSSSCG00000027756
Metabolic pathways	ssc01100	555	1166	0.799814	1	ENSSSCG00000012586|ENSSSCG00000006816|ENSSSCG00000024673|ENSSSCG00000026554|ENSSSCG00000000767|ENSSSCG00000025770|ENSSSCG00000023351|ENSSSCG00000017156|ENSSSCG00000017152|ENSSSCG00000017014|ENSSSCG00000017400|ENSSSCG00000013922|ENSSSCG00000023983|ENSSSCG00000003141|ENSSSCG00000026955|ENSSSCG00000008374|ENSSSCG00000016156|ENSSSCG00000009139|ENSSSCG00000024919|ENSSSCG00000027526|ENSSSCG00000002269|…
Type I diabetes mellitus	ssc04940	17	42	0.800094	1	ENSSSCG00000030731|ENSSSCG00000008090|ENSSSCG00000011877|ENSSSCG00000010448|ENSSSCG00000021378|ENSSSCG00000001227|ENSSSCG00000011899|ENSSSCG00000008088|ENSSSCG00000011730|ENSSSCG00000001398|ENSSSCG00000001470|ENSSSCG00000001455|ENSSSCG00000016218|ENSSSCG00000001404|ENSSSCG00000024161|ENSSSCG00000016077|ENSSSCG00000017044
Leukocyte transendothelial migration	ssc04670	52	119	0.800141	1	ENSSSCG00000028484|ENSSSCG00000006851|ENSSSCG00000008629|ENSSSCG00000002965|ENSSSCG00000028968|ENSSSCG00000006824|ENSSSCG00000011274|ENSSSCG00000021893|ENSSSCG00000007718|ENSSSCG00000003691|ENSSSCG00000012030|ENSSSCG00000003520|ENSSSCG00000006785|ENSSSCG00000015407|ENSSSCG00000003256|ENSSSCG00000014339|ENSSSCG00000003692|ENSSSCG00000003107|ENSSSCG00000026816|ENSSSCG00000023526|ENSSSCG00000013900|…
Chemical carcinogenesis	ssc05204	25	60	0.800857	1	ENSSSCG00000018044|ENSSSCG00000026349|ENSSSCG00000015616|ENSSSCG00000010853|ENSSSCG00000023467|ENSSSCG00000016466|ENSSSCG00000006646|ENSSSCG00000023138|ENSSSCG00000003130|ENSSSCG00000003006|ENSSSCG00000005663|ENSSSCG00000009059|ENSSSCG00000020706|ENSSSCG00000006925|ENSSSCG00000021395|ENSSSCG00000002623|ENSSSCG00000026893|ENSSSCG00000006325|ENSSSCG00000021557|ENSSSCG00000028501|ENSSSCG00000016312|…
Phenylalanine, tyrosine and tryptophan biosynthesis	ssc00400	2	6	0.80193	1	ENSSSCG00000013976|ENSSSCG00000010537
Glycosphingolipid biosynthesis - lacto and neolacto series	ssc00601	10	26	0.80417	1	ENSSSCG00000008374|ENSSSCG00000011903|ENSSSCG00000003141|ENSSSCG00000012940|ENSSSCG00000024393|ENSSSCG00000013886|ENSSSCG00000026793|ENSSSCG00000005518|Novel02024|ENSSSCG00000001039
Wnt signaling pathway	ssc04310	56	128	0.805352	1	ENSSSCG00000014920|ENSSSCG00000022362|ENSSSCG00000008629|ENSSSCG00000011620|ENSSSCG00000028968|ENSSSCG00000016140|ENSSSCG00000011760|ENSSSCG00000029838|ENSSSCG00000011889|ENSSSCG00000027668|ENSSSCG00000012967|Novel01551|ENSSSCG00000027365|ENSSSCG00000014435|ENSSSCG00000001539|ENSSSCG00000006052|ENSSSCG00000030680|ENSSSCG00000000182|ENSSSCG00000001986|ENSSSCG00000011274|ENSSSCG00000003256|ENSSSCG0…
Allograft rejection	ssc05330	15	38	0.814077	1	ENSSSCG00000017044|ENSSSCG00000011730|ENSSSCG00000010448|ENSSSCG00000007440|ENSSSCG00000021378|ENSSSCG00000001227|ENSSSCG00000011899|ENSSSCG00000015652|ENSSSCG00000011877|ENSSSCG00000001398|ENSSSCG00000001470|ENSSSCG00000001455|ENSSSCG00000030731|ENSSSCG00000001404|ENSSSCG00000024161
Regulation of autophagy	ssc04140	15	38	0.814077	1	ENSSSCG00000003816|ENSSSCG00000000644|ENSSSCG00000000645|ENSSSCG00000011930|ENSSSCG00000013257|ENSSSCG00000014220|ENSSSCG00000002707|ENSSSCG00000011575|ENSSSCG00000009742|ENSSSCG00000005058|ENSSSCG00000012569|ENSSSCG00000016858|ENSSSCG00000004370|ENSSSCG00000024356|ENSSSCG00000003837
Insulin secretion	ssc04911	36	86	0.829333	1	ENSSSCG00000013263|ENSSSCG00000015972|ENSSSCG00000017984|Novel01551|ENSSSCG00000013771|ENSSSCG00000000555|ENSSSCG00000013378|ENSSSCG00000005318|ENSSSCG00000003256|ENSSSCG00000001988|ENSSSCG00000023725|ENSSSCG00000022672|ENSSSCG00000006740|ENSSSCG00000016751|Novel00633|ENSSSCG00000020927|ENSSSCG00000010311|ENSSSCG00000005285|ENSSSCG00000017268|ENSSSCG00000013034|ENSSSCG00000006045|ENSSSCG000000166…
RNA polymerase	ssc03020	13	34	0.829902	1	ENSSSCG00000008226|Novel01212|ENSSSCG00000007095|ENSSSCG00000015372|ENSSSCG00000028278|ENSSSCG00000025298|ENSSSCG00000000063|ENSSSCG00000008098|ENSSSCG00000009310|ENSSSCG00000007970|ENSSSCG00000006682|ENSSSCG00000021180|ENSSSCG00000009622
Vascular smooth muscle contraction	ssc04270	50	117	0.832806	1	ENSSSCG00000008629|ENSSSCG00000000110|ENSSSCG00000012275|ENSSSCG00000025095|ENSSSCG00000021684|ENSSSCG00000026602|Novel01880|ENSSSCG00000000555|ENSSSCG00000010081|ENSSSCG00000021893|ENSSSCG00000016331|ENSSSCG00000004943|ENSSSCG00000008866|ENSSSCG00000023433|ENSSSCG00000001988|ENSSSCG00000005095|ENSSSCG00000016535|Novel01879|Novel00633|ENSSSCG00000008444|ENSSSCG00000028808|ENSSSCG00000008540|ENSSS…
Inflammatory bowel disease (IBD)	ssc05321	25	62	0.838866	1	ENSSSCG00000010816|ENSSSCG00000007816|ENSSSCG00000001470|ENSSSCG00000001455|ENSSSCG00000030957|ENSSSCG00000004952|ENSSSCG00000004856|ENSSSCG00000008090|ENSSSCG00000017403|ENSSSCG00000015652|ENSSSCG00000027850|ENSSSCG00000026427|Novel00525|ENSSSCG00000020970|ENSSSCG00000011730|ENSSSCG00000001404|ENSSSCG00000015037|ENSSSCG00000012981|ENSSSCG00000004156|ENSSSCG00000030839|ENSSSCG00000017044|ENSSSCG0…
Nitrogen metabolism	ssc00910	5	15	0.844533	1	ENSSSCG00000004565|ENSSSCG00000010368|ENSSSCG00000015545|ENSSSCG00000027875|ENSSSCG00000006143
Fanconi anemia pathway	ssc03460	20	51	0.846046	1	ENSSSCG00000004529|ENSSSCG00000003820|ENSSSCG00000022149|ENSSSCG00000029616|ENSSSCG00000005000|ENSSSCG00000020961|ENSSSCG00000001815|ENSSSCG00000010942|ENSSSCG00000024222|ENSSSCG00000012973|ENSSSCG00000011563|ENSSSCG00000026362|ENSSSCG00000008179|ENSSSCG00000023886|ENSSSCG00000022102|ENSSSCG00000022101|ENSSSCG00000007954|ENSSSCG00000011261|ENSSSCG00000008022|Novel01516
Hematopoietic cell lineage	ssc04640	35	85	0.847695	1	ENSSSCG00000020970|ENSSSCG00000000687|ENSSSCG00000030088|ENSSSCG00000006815|ENSSSCG00000028331|ENSSSCG00000013618|ENSSSCG00000008090|ENSSSCG00000016832|ENSSSCG00000013297|ENSSSCG00000027850|ENSSSCG00000026832|ENSSSCG00000015955|ENSSSCG00000006161|ENSSSCG00000011848|ENSSSCG00000017306|ENSSSCG00000008163|ENSSSCG00000008162|ENSSSCG00000017482|ENSSSCG00000010968|ENSSSCG00000001404|ENSSSCG00000017488|…
Alzheimer's disease	ssc05010	76	175	0.850363	1	ENSSSCG00000022362|ENSSSCG00000027085|ENSSSCG00000027307|ENSSSCG00000030888|ENSSSCG00000013229|ENSSSCG00000024316|ENSSSCG00000011764|ENSSSCG00000027344|ENSSSCG00000017279|ENSSSCG00000025533|ENSSSCG00000011889|ENSSSCG00000030970|ENSSSCG00000025104|ENSSSCG00000000884|ENSSSCG00000001404|ENSSSCG00000000555|ENSSSCG00000010081|ENSSSCG00000006346|ENSSSCG00000000405|ENSSSCG00000023277|ENSSSCG00000017311|…
Gastric acid secretion	ssc04971	30	74	0.85069	1	Novel01551|ENSSSCG00000013771|ENSSSCG00000000555|ENSSSCG00000016626|ENSSSCG00000015407|ENSSSCG00000001988|ENSSSCG00000012066|ENSSSCG00000006740|Novel00633|ENSSSCG00000010311|ENSSSCG00000011867|ENSSSCG00000006824|ENSSSCG00000005285|ENSSSCG00000017268|ENSSSCG00000013034|ENSSSCG00000011676|ENSSSCG00000025768|ENSSSCG00000011399|ENSSSCG00000021475|ENSSSCG00000008578|ENSSSCG00000011533|ENSSSCG000000217…
Vitamin B6 metabolism	ssc00750	2	7	0.854383	1	ENSSSCG00000005287|ENSSSCG00000024458
Hedgehog signaling pathway	ssc04340	18	47	0.857734	1	ENSSSCG00000022697|ENSSSCG00000000182|ENSSSCG00000010586|ENSSSCG00000027312|ENSSSCG00000016416|ENSSSCG00000014240|ENSSSCG00000028897|ENSSSCG00000000107|ENSSSCG00000011889|ENSSSCG00000013771|ENSSSCG00000004558|ENSSSCG00000026964|ENSSSCG00000016569|ENSSSCG00000027365|ENSSSCG00000014435|ENSSSCG00000029539|ENSSSCG00000005045|ENSSSCG00000013445
Basal cell carcinoma	ssc05217	20	52	0.863944	1	ENSSSCG00000014920|ENSSSCG00000000182|ENSSSCG00000010586|ENSSSCG00000027312|ENSSSCG00000016416|ENSSSCG00000025689|ENSSSCG00000011274|ENSSSCG00000016140|ENSSSCG00000005045|ENSSSCG00000025374|ENSSSCG00000029838|ENSSSCG00000011889|ENSSSCG00000026964|ENSSSCG00000016569|ENSSSCG00000023204|ENSSSCG00000027365|ENSSSCG00000006052|ENSSSCG00000009679|ENSSSCG00000017950|ENSSSCG00000030680
Collecting duct acid secretion	ssc04966	9	26	0.868863	1	ENSSSCG00000002288|ENSSSCG00000002776|ENSSSCG00000000767|ENSSSCG00000017401|ENSSSCG00000009766|ENSSSCG00000008314|ENSSSCG00000005491|ENSSSCG00000022846|ENSSSCG00000006054
Glycosylphosphatidylinositol(GPI)-anchor biosynthesis	ssc00563	9	26	0.868863	1	ENSSSCG00000023260|ENSSSCG00000018035|ENSSSCG00000001089|ENSSSCG00000012134|Novel00497|ENSSSCG00000022069|ENSSSCG00000004901|ENSSSCG00000005303|ENSSSCG00000029291
Huntington's disease	ssc05016	82	190	0.869316	1	ENSSSCG00000013263|ENSSSCG00000000272|ENSSSCG00000027085|ENSSSCG00000027307|ENSSSCG00000013229|ENSSSCG00000003106|ENSSSCG00000029034|ENSSSCG00000029450|ENSSSCG00000030970|ENSSSCG00000030328|ENSSSCG00000024316|ENSSSCG00000000884|ENSSSCG00000028278|ENSSSCG00000003199|ENSSSCG00000025688|ENSSSCG00000000093|ENSSSCG00000023522|ENSSSCG00000024694|ENSSSCG00000021180|ENSSSCG00000015790|ENSSSCG00000011579|…
Tryptophan metabolism	ssc00380	15	41	0.877227	1	ENSSSCG00000004049|ENSSSCG00000009150|ENSSSCG00000005663|ENSSSCG00000022009|ENSSSCG00000010790|ENSSSCG00000013729|ENSSSCG00000013976|ENSSSCG00000007007|ENSSSCG00000023054|ENSSSCG00000018041|ENSSSCG00000009889|ENSSSCG00000006324|ENSSSCG00000013302|ENSSSCG00000006925|ENSSSCG00000016743
Inflammatory mediator regulation of TRP channels	ssc04750	45	110	0.881265	1	ENSSSCG00000005095|ENSSSCG00000000110|ENSSSCG00000000216|Novel01551|ENSSSCG00000013771|ENSSSCG00000009929|ENSSSCG00000025768|ENSSSCG00000000555|ENSSSCG00000017862|ENSSSCG00000023351|ENSSSCG00000003256|ENSSSCG00000001988|ENSSSCG00000021206|ENSSSCG00000016958|ENSSSCG00000009228|ENSSSCG00000013900|Novel00633|ENSSSCG00000008444|ENSSSCG00000008540|ENSSSCG00000010311|ENSSSCG00000018032|ENSSSCG000000081…
Intestinal immune network for IgA production	ssc04672	16	44	0.887546	1	ENSSSCG00000020970|ENSSSCG00000011877|ENSSSCG00000003017|ENSSSCG00000021815|ENSSSCG00000007440|ENSSSCG00000015652|ENSSSCG00000017392|ENSSSCG00000011899|ENSSSCG00000027850|ENSSSCG00000026872|ENSSSCG00000001470|ENSSSCG00000022246|ENSSSCG00000001455|ENSSSCG00000009542|ENSSSCG00000021190|ENSSSCG00000009051
cAMP signaling pathway	ssc04024	86	201	0.888342	1	ENSSSCG00000014391|ENSSSCG00000017251|ENSSSCG00000030957|ENSSSCG00000004943|ENSSSCG00000010054|ENSSSCG00000027312|ENSSSCG00000002383|ENSSSCG00000012981|ENSSSCG00000025464|ENSSSCG00000021374|ENSSSCG00000003569|ENSSSCG00000008578|ENSSSCG00000016494|ENSSSCG00000013263|ENSSSCG00000003805|ENSSSCG00000028887|Novel01551|ENSSSCG00000013771|Novel01880|ENSSSCG00000006296|ENSSSCG00000004856|ENSSSCG000000067…
Taurine and hypotaurine metabolism	ssc00430	2	8	0.893829	1	ENSSSCG00000010223|ENSSSCG00000000259
Glutamatergic synapse	ssc04724	50	123	0.899263	1	ENSSSCG00000029635|ENSSSCG00000028092|ENSSSCG00000022362|ENSSSCG00000028887|ENSSSCG00000013771|ENSSSCG00000021684|ENSSSCG00000000555|ENSSSCG00000010081|ENSSSCG00000011681|ENSSSCG00000023351|ENSSSCG00000015407|ENSSSCG00000015545|ENSSSCG00000003215|ENSSSCG00000001988|ENSSSCG00000013296|ENSSSCG00000003690|ENSSSCG00000004779|ENSSSCG00000012864|Novel00633|ENSSSCG00000012918|ENSSSCG00000011533|Novel010…
Sulfur metabolism	ssc00920	5	17	0.900864	1	ENSSSCG00000027672|ENSSSCG00000000133|ENSSSCG00000006242|ENSSSCG00000016714|ENSSSCG00000000376
Pancreatic secretion	ssc04972	34	87	0.900972	1	ENSSSCG00000028968|ENSSSCG00000027344|ENSSSCG00000009413|ENSSSCG00000000555|ENSSSCG00000011681|ENSSSCG00000006785|ENSSSCG00000008943|ENSSSCG00000014255|ENSSSCG00000001988|ENSSSCG00000016626|ENSSSCG00000016557|Novel00633|ENSSSCG00000013848|ENSSSCG00000017101|ENSSSCG00000005285|ENSSSCG00000009139|ENSSSCG00000006740|ENSSSCG00000017268|ENSSSCG00000013034|ENSSSCG00000013623|ENSSSCG00000021475|ENSSSCG0…
SNARE interactions in vesicular transport	ssc04130	12	36	0.914948	1	ENSSSCG00000005386|ENSSSCG00000013752|ENSSSCG00000004125|ENSSSCG00000002295|ENSSSCG00000016985|ENSSSCG00000029615|ENSSSCG00000017984|ENSSSCG00000028008|ENSSSCG00000004190|ENSSSCG00000030183|ENSSSCG00000007768|ENSSSCG00000014556
Purine metabolism	ssc00230	76	183	0.916181	1	Novel01708|ENSSSCG00000001820|ENSSSCG00000012916|ENSSSCG00000028210|ENSSSCG00000029761|ENSSSCG00000002650|ENSSSCG00000003805|ENSSSCG00000000077|ENSSSCG00000012116|ENSSSCG00000003808|ENSSSCG00000024673|ENSSSCG00000002355|ENSSSCG00000021742|ENSSSCG00000028278|ENSSSCG00000024355|ENSSSCG00000016962|ENSSSCG00000011113|ENSSSCG00000021180|ENSSSCG00000012997|ENSSSCG00000018009|ENSSSCG00000003216|ENSSSCG0…
Ovarian steroidogenesis	ssc04913	18	51	0.91792	1	ENSSSCG00000030900|ENSSSCG00000023351|ENSSSCG00000028512|ENSSSCG00000021707|ENSSSCG00000001988|ENSSSCG00000004812|ENSSSCG00000014288|ENSSSCG00000006719|ENSSSCG00000010404|ENSSSCG00000003151|ENSSSCG00000006337|ENSSSCG00000017101|ENSSSCG00000009759|ENSSSCG00000001027|ENSSSCG00000008578|ENSSSCG00000002686|ENSSSCG00000013564|ENSSSCG00000013771
Pentose and glucuronate interconversions	ssc00040	8	26	0.919028	1	ENSSSCG00000004679|ENSSSCG00000009347|ENSSSCG00000016539|ENSSSCG00000016312|ENSSSCG00000018041|ENSSSCG00000009889|ENSSSCG00000029256|ENSSSCG00000011254
Starch and sucrose metabolism	ssc00500	17	49	0.923006	1	ENSSSCG00000029384|ENSSSCG00000009347|ENSSSCG00000017156|ENSSSCG00000025992|ENSSSCG00000002873|ENSSSCG00000003812|Novel00348|ENSSSCG00000017365|ENSSSCG00000010252|ENSSSCG00000016312|ENSSSCG00000004194|ENSSSCG00000010253|ENSSSCG00000008773|ENSSSCG00000022815|ENSSSCG00000016751|ENSSSCG00000003154|ENSSSCG00000008261
Metabolism of xenobiotics by cytochrome P450	ssc00980	17	49	0.923006	1	ENSSSCG00000010853|ENSSSCG00000018044|ENSSSCG00000028501|ENSSSCG00000012053|ENSSSCG00000002623|ENSSSCG00000022566|ENSSSCG00000003491|ENSSSCG00000026349|ENSSSCG00000003130|ENSSSCG00000023467|ENSSSCG00000010064|ENSSSCG00000015616|ENSSSCG00000006325|ENSSSCG00000016466|ENSSSCG00000009059|ENSSSCG00000020706|ENSSSCG00000016312
Parkinson's disease	ssc05012	61	151	0.925166	1	ENSSSCG00000027085|ENSSSCG00000027307|ENSSSCG00000013229|ENSSSCG00000024316|ENSSSCG00000029037|ENSSSCG00000029034|ENSSSCG00000012270|ENSSSCG00000030970|ENSSSCG00000010088|ENSSSCG00000030328|ENSSSCG00000013771|ENSSSCG00000000884|ENSSSCG00000015034|ENSSSCG00000015790|ENSSSCG00000023379|ENSSSCG00000015407|ENSSSCG00000018069|ENSSSCG00000023277|ENSSSCG00000012623|ENSSSCG00000003334|ENSSSCG00000018065|…
Linoleic acid metabolism	ssc00591	10	32	0.930174	1	ENSSSCG00000023351|ENSSSCG00000000110|ENSSSCG00000021395|ENSSSCG00000010023|ENSSSCG00000009139|ENSSSCG00000023320|ENSSSCG00000023138|Novel01722|ENSSSCG00000008541|Novel00380
Bile secretion	ssc04976	25	69	0.930314	1	ENSSSCG00000010853|ENSSSCG00000013771|ENSSSCG00000016626|ENSSSCG00000030900|ENSSSCG00000010543|ENSSSCG00000008943|ENSSSCG00000014080|ENSSSCG00000001988|ENSSSCG00000015390|ENSSSCG00000006740|ENSSSCG00000009759|ENSSSCG00000000875|ENSSSCG00000011846|ENSSSCG00000011676|ENSSSCG00000028512|ENSSSCG00000021475|ENSSSCG00000021707|ENSSSCG00000003569|ENSSSCG00000006296|ENSSSCG00000003130|ENSSSCG00000017101|…
Primary bile acid biosynthesis	ssc00120	4	16	0.937584	1	ENSSSCG00000021238|ENSSSCG00000001718|ENSSSCG00000011477|ENSSSCG00000007426
Salivary secretion	ssc04970	27	75	0.940596	1	ENSSSCG00000000492|ENSSSCG00000017984|ENSSSCG00000013771|ENSSSCG00000000555|ENSSSCG00000008866|ENSSSCG00000014255|ENSSSCG00000003256|ENSSSCG00000006740|Novel00633|ENSSSCG00000005285|ENSSSCG00000017268|ENSSSCG00000013034|ENSSSCG00000011676|ENSSSCG00000025768|ENSSSCG00000021475|ENSSSCG00000008578|ENSSSCG00000011533|ENSSSCG00000013733|ENSSSCG00000021707|ENSSSCG00000003569|ENSSSCG00000006296|ENSSSCG0…
Cardiac muscle contraction	ssc04260	26	73	0.943577	1	ENSSSCG00000027085|ENSSSCG00000029034|ENSSSCG00000030970|Novel00685|ENSSSCG00000006556|ENSSSCG00000015402|ENSSSCG00000003257|ENSSSCG00000003255|ENSSSCG00000006740|ENSSSCG00000025533|ENSSSCG00000025532|ENSSSCG00000004570|ENSSSCG00000013849|ENSSSCG00000017307|ENSSSCG00000011455|ENSSSCG00000011676|ENSSSCG00000024505|ENSSSCG00000025688|ENSSSCG00000009909|ENSSSCG00000017510|ENSSSCG00000003569|ENSSSCG0…
MicroRNAs in cancer	ssc05206	94	228	0.943636	1	ENSSSCG00000027140|ENSSSCG00000011033|ENSSSCG00000017497|ENSSSCG00000030957|ENSSSCG00000001573|ENSSSCG00000007541|ENSSSCG00000004943|ENSSSCG00000004789|ENSSSCG00000021494|ENSSSCG00000023985|ENSSSCG00000010440|ENSSSCG00000022101|ENSSSCG00000009324|Novel00522|ENSSSCG00000007252|ENSSSCG00000017306|ENSSSCG00000000488|ENSSSCG00000013297|ENSSSCG00000017950|ENSSSCG00000021560|ENSSSCG00000010235|ENSSSCG0…
Retrograde endocannabinoid signaling	ssc04723	35	95	0.947781	1	ENSSSCG00000003901|ENSSSCG00000028092|ENSSSCG00000013771|ENSSSCG00000021684|ENSSSCG00000000555|ENSSSCG00000010081|ENSSSCG00000015407|ENSSSCG00000024134|ENSSSCG00000001988|ENSSSCG00000009228|Novel00633|Novel01020|ENSSSCG00000006824|ENSSSCG00000005285|ENSSSCG00000017268|ENSSSCG00000013034|ENSSSCG00000011455|ENSSSCG00000011399|Novel00075|ENSSSCG00000013079|ENSSSCG00000011533|ENSSSCG00000010380|ENSSS…
Renin-angiotensin system	ssc04614	5	20	0.952026	1	ENSSSCG00000013468|ENSSSCG00000007431|ENSSSCG00000001849|ENSSSCG00000012138|ENSSSCG00000016778
Other glycan degradation	ssc00511	4	17	0.952218	1	ENSSSCG00000001927|ENSSSCG00000027061|ENSSSCG00000027659|ENSSSCG00000001418
Fat digestion and absorption	ssc04975	10	34	0.952465	1	ENSSSCG00000001435|ENSSSCG00000005423|ENSSSCG00000010023|ENSSSCG00000003839|ENSSSCG00000009139|ENSSSCG00000016746|ENSSSCG00000005918|ENSSSCG00000009759|ENSSSCG00000015068|ENSSSCG00000014004
Ribosome	ssc03010	55	143	0.955812	1	ENSSSCG00000013002|ENSSSCG00000013381|ENSSSCG00000028020|ENSSSCG00000029830|ENSSSCG00000023158|ENSSSCG00000008990|ENSSSCG00000025928|ENSSSCG00000021746|ENSSSCG00000001638|ENSSSCG00000005005|ENSSSCG00000012405|ENSSSCG00000027573|ENSSSCG00000022703|ENSSSCG00000013889|ENSSSCG00000008882|ENSSSCG00000014569|ENSSSCG00000006558|ENSSSCG00000003347|ENSSSCG00000004002|ENSSSCG00000003367|ENSSSCG00000012977|…
Glycosaminoglycan biosynthesis - heparan sulfate / heparin	ssc00534	6	24	0.962985	1	ENSSSCG00000006009|ENSSSCG00000022197|ENSSSCG00000014035|ENSSSCG00000022032|ENSSSCG00000006861|ENSSSCG00000029558
Circadian entrainment	ssc04713	35	98	0.963746	1	ENSSSCG00000011455|ENSSSCG00000028092|Novel01551|ENSSSCG00000021684|ENSSSCG00000000555|ENSSSCG00000010081|ENSSSCG00000015407|ENSSSCG00000021573|ENSSSCG00000008866|ENSSSCG00000003256|ENSSSCG00000001988|Novel00633|Novel01020|ENSSSCG00000010311|ENSSSCG00000006824|ENSSSCG00000005285|ENSSSCG00000017268|ENSSSCG00000013034|ENSSSCG00000006344|ENSSSCG00000002383|ENSSSCG00000025768|ENSSSCG00000000082|ENSSS…
Synaptic vesicle cycle	ssc04721	19	59	0.964671	1	ENSSSCG00000006263|ENSSSCG00000017401|ENSSSCG00000002288|ENSSSCG00000009601|ENSSSCG00000003106|ENSSSCG00000002776|ENSSSCG00000017666|ENSSSCG00000005617|ENSSSCG00000003120|ENSSSCG00000005491|ENSSSCG00000013630|ENSSSCG00000009766|ENSSSCG00000017984|ENSSSCG00000008314|ENSSSCG00000003199|ENSSSCG00000022659|ENSSSCG00000006054|ENSSSCG00000000767|ENSSSCG00000003170
Taste transduction	ssc04742	9	33	0.966598	1	ENSSSCG00000028923|ENSSSCG00000003382|ENSSSCG00000016458|ENSSSCG00000001988|ENSSSCG00000000682|ENSSSCG00000013771|ENSSSCG00000007836|ENSSSCG00000000555|ENSSSCG00000000707
GABAergic synapse	ssc04727	29	85	0.970243	1	ENSSSCG00000028092|ENSSSCG00000013771|ENSSSCG00000025981|ENSSSCG00000015407|ENSSSCG00000015545|ENSSSCG00000001988|ENSSSCG00000017427|ENSSSCG00000016104|Novel01020|ENSSSCG00000006824|ENSSSCG00000002707|ENSSSCG00000017268|ENSSSCG00000011455|ENSSSCG00000011397|ENSSSCG00000011399|Novel00075|ENSSSCG00000007334|ENSSSCG00000000808|ENSSSCG00000000644|ENSSSCG00000000645|ENSSSCG00000021707|ENSSSCG000000160…
Ascorbate and aldarate metabolism	ssc00053	5	22	0.971265	1	ENSSSCG00000009889|ENSSSCG00000006324|ENSSSCG00000009667|ENSSSCG00000018041|ENSSSCG00000016312
Drug metabolism - other enzymes	ssc00983	8	31	0.972066	1	ENSSSCG00000021259|ENSSSCG00000016585|ENSSSCG00000030388|ENSSSCG00000001073|ENSSSCG00000005717|ENSSSCG00000016312|ENSSSCG00000026893|ENSSSCG00000008522
Tyrosine metabolism	ssc00350	8	33	0.982326	1	ENSSSCG00000010537|ENSSSCG00000028501|ENSSSCG00000022009|ENSSSCG00000026349|ENSSSCG00000001780|ENSSSCG00000013976|ENSSSCG00000010067|ENSSSCG00000018044
Phototransduction	ssc04744	6	27	0.982444	1	ENSSSCG00000017918|ENSSSCG00000001636|ENSSSCG00000024609|ENSSSCG00000025768|ENSSSCG00000014852|ENSSSCG00000022545
Glycine, serine and threonine metabolism	ssc00260	9	36	0.982656	1	ENSSSCG00000005287|ENSSSCG00000023142|ENSSSCG00000005349|ENSSSCG00000011456|ENSSSCG00000011432|ENSSSCG00000005740|ENSSSCG00000003789|ENSSSCG00000010517|ENSSSCG00000006717
Asthma	ssc05310	5	24	0.983121	1	ENSSSCG00000001404|ENSSSCG00000015652|ENSSSCG00000001470|ENSSSCG00000007440|ENSSSCG00000001455
Serotonergic synapse	ssc04726	38	112	0.984852	1	ENSSSCG00000028092|ENSSSCG00000012275|ENSSSCG00000013771|ENSSSCG00000000555|ENSSSCG00000010081|ENSSSCG00000011681|ENSSSCG00000004943|ENSSSCG00000012022|ENSSSCG00000015407|ENSSSCG00000021573|ENSSSCG00000022009|ENSSSCG00000003256|ENSSSCG00000023526|ENSSSCG00000010404|Novel00633|ENSSSCG00000022633|ENSSSCG00000004475|Novel01020|ENSSSCG00000023351|ENSSSCG00000006824|ENSSSCG00000009601|ENSSSCG000000052…
Cytokine-cytokine receptor interaction	ssc04060	85	223	0.98491	1	ENSSSCG00000030088|ENSSSCG00000010816|ENSSSCG00000015652|ENSSSCG00000021815|ENSSSCG00000007816|ENSSSCG00000006815|ENSSSCG00000028331|ENSSSCG00000000233|ENSSSCG00000013618|Novel00242|ENSSSCG00000000708|ENSSSCG00000008978|ENSSSCG00000024759|ENSSSCG00000008977|ENSSSCG00000000243|ENSSSCG00000023737|ENSSSCG00000017488|ENSSSCG00000007541|ENSSSCG00000008090|ENSSSCG00000016832|ENSSSCG00000020784|ENSSSCG0…
Morphine addiction	ssc05032	29	90	0.985511	1	ENSSSCG00000028092|ENSSSCG00000029037|ENSSSCG00000003805|ENSSSCG00000013771|ENSSSCG00000017918|ENSSSCG00000001810|ENSSSCG00000015407|ENSSSCG00000021573|ENSSSCG00000021059|ENSSSCG00000003256|ENSSSCG00000026420|ENSSSCG00000029344|ENSSSCG00000012918|Novel01020|ENSSSCG00000006824|ENSSSCG00000017101|ENSSSCG00000014816|ENSSSCG00000029388|ENSSSCG00000017268|ENSSSCG00000023924|ENSSSCG00000011399|Novel000…
Steroid hormone biosynthesis	ssc00140	14	51	0.985801	1	ENSSSCG00000021395|ENSSSCG00000006719|ENSSSCG00000016312|ENSSSCG00000023320|ENSSSCG00000023138|ENSSSCG00000001476|ENSSSCG00000015616|ENSSSCG00000021739|ENSSSCG00000006337|ENSSSCG00000017103|ENSSSCG00000023280|Novel00380|ENSSSCG00000002686|ENSSSCG00000003006
Arachidonic acid metabolism	ssc00590	18	62	0.986348	1	ENSSSCG00000000406|ENSSSCG00000023351|ENSSSCG00000000110|ENSSSCG00000012053|ENSSSCG00000028753|ENSSSCG00000010023|Novel00999|ENSSSCG00000009139|ENSSSCG00000010404|Novel01722|ENSSSCG00000003006|ENSSSCG00000005533|ENSSSCG00000005688|ENSSSCG00000026554|ENSSSCG00000020706|ENSSSCG00000008541|ENSSSCG00000016503|ENSSSCG00000016504
Drug metabolism - cytochrome P450	ssc00982	13	49	0.987814	1	ENSSSCG00000018044|ENSSSCG00000028501|ENSSSCG00000002623|ENSSSCG00000026349|ENSSSCG00000016312|ENSSSCG00000023467|ENSSSCG00000010064|ENSSSCG00000023472|ENSSSCG00000022566|ENSSSCG00000006325|ENSSSCG00000016466|ENSSSCG00000009059|ENSSSCG00000006702
Oxidative phosphorylation	ssc00190	46	134	0.989062	1	ENSSSCG00000003261|ENSSSCG00000027085|ENSSSCG00000000405|ENSSSCG00000013229|ENSSSCG00000002776|ENSSSCG00000011764|ENSSSCG00000029034|ENSSSCG00000030970|ENSSSCG00000030328|ENSSSCG00000024316|ENSSSCG00000000767|ENSSSCG00000027307|ENSSSCG00000006263|ENSSSCG00000018069|ENSSSCG00000023277|ENSSSCG00000018065|ENSSSCG00000017401|ENSSSCG00000014371|ENSSSCG00000025104|ENSSSCG00000025533|ENSSSCG00000016893|…
Systemic lupus erythematosus	ssc05322	33	102	0.989146	1	ENSSSCG00000011877|ENSSSCG00000002965|ENSSSCG00000029130|ENSSSCG00000001470|ENSSSCG00000001455|ENSSSCG00000026572|ENSSSCG00000023971|ENSSSCG00000001427|ENSSSCG00000011899|ENSSSCG00000001422|ENSSSCG00000009178|ENSSSCG00000026930|ENSSSCG00000015652|ENSSSCG00000014780|ENSSSCG00000007178|ENSSSCG00000020703|ENSSSCG00000025307|ENSSSCG00000020971|ENSSSCG00000001134|ENSSSCG00000021399|ENSSSCG00000020991|…
Staphylococcus aureus infection	ssc05150	11	47	0.994563	1	ENSSSCG00000001427|ENSSSCG00000013655|ENSSSCG00000001422|ENSSSCG00000030385|ENSSSCG00000015652|ENSSSCG00000001470|ENSSSCG00000001455|ENSSSCG00000007797|ENSSSCG00000004038|ENSSSCG00000013551|ENSSSCG00000007754
Complement and coagulation cascades	ssc04610	20	73	0.99513	1	ENSSSCG00000001427|ENSSSCG00000007115|ENSSSCG00000001422|ENSSSCG00000025698|ENSSSCG00000030385|ENSSSCG00000015664|ENSSSCG00000029503|ENSSSCG00000013252|ENSSSCG00000010312|ENSSSCG00000003065|ENSSSCG00000022447|ENSSSCG00000016856|ENSSSCG00000009413|ENSSSCG00000023693|ENSSSCG00000007032|ENSSSCG00000028936|ENSSSCG00000004038|ENSSSCG00000030658|ENSSSCG00000013551|ENSSSCG00000024208
Calcium signaling pathway	ssc04020	63	182	0.995322	1	ENSSSCG00000022362|ENSSSCG00000011455|ENSSSCG00000004746|ENSSSCG00000029037|ENSSSCG00000027344|ENSSSCG00000009477|ENSSSCG00000012157|ENSSSCG00000010459|ENSSSCG00000008762|ENSSSCG00000017868|ENSSSCG00000013771|ENSSSCG00000017497|ENSSSCG00000000555|ENSSSCG00000023912|ENSSSCG00000030425|ENSSSCG00000015790|ENSSSCG00000012623|ENSSSCG00000003256|ENSSSCG00000001988|ENSSSCG00000023985|ENSSSCG00000017178|…
Autoimmune thyroid disease	ssc05320	12	51	0.9957	1	ENSSSCG00000011877|ENSSSCG00000010448|ENSSSCG00000021378|ENSSSCG00000001227|ENSSSCG00000007440|ENSSSCG00000015652|ENSSSCG00000011899|ENSSSCG00000001398|ENSSSCG00000001470|ENSSSCG00000001455|ENSSSCG00000030731|ENSSSCG00000024161
Retinol metabolism	ssc00830	13	54	0.995762	1	ENSSSCG00000023320|ENSSSCG00000021395|ENSSSCG00000010475|ENSSSCG00000016312|ENSSSCG00000002297|ENSSSCG00000002296|ENSSSCG00000024919|ENSSSCG00000012100|ENSSSCG00000023138|ENSSSCG00000005918|ENSSSCG00000003006|ENSSSCG00000002013|Novel00380
Cell adhesion molecules (CAMs)	ssc04514	46	146	0.997895	1	ENSSSCG00000028484|ENSSSCG00000011877|Novel02126|ENSSSCG00000001227|ENSSSCG00000003592|ENSSSCG00000016027|Novel02127|ENSSSCG00000022246|ENSSSCG00000001470|Novel00363|ENSSSCG00000001455|ENSSSCG00000024161|ENSSSCG00000007718|ENSSSCG00000012030|ENSSSCG00000007401|Novel00249|ENSSSCG00000011899|ENSSSCG00000007797|ENSSSCG00000005723|ENSSSCG00000006088|ENSSSCG00000005211|ENSSSCG00000025652|ENSSSCG000000…
Nicotine addiction	ssc05033	4	33	0.99962	1	ENSSSCG00000003133|ENSSSCG00000029635|ENSSSCG00000021902|ENSSSCG00000003170
Neuroactive ligand-receptor interaction	ssc04080	34	268	1	1	ENSSSCG00000029635|ENSSSCG00000010629|ENSSSCG00000029037|ENSSSCG00000009477|ENSSSCG00000010459|ENSSSCG00000017868|ENSSSCG00000026602|ENSSSCG00000022064|ENSSSCG00000021059|ENSSSCG00000009817|ENSSSCG00000021053|ENSSSCG00000013868|ENSSSCG00000004475|ENSSSCG00000010054|ENSSSCG00000014823|ENSSSCG00000000121|ENSSSCG00000030263|ENSSSCG00000013252|ENSSSCG00000017480|ENSSSCG00000014401|ENSSSCG00000011103|…
Olfactory transduction	ssc04740	30	810	1	1	Novel01054|Novel01074|Novel01093|Novel00518|Novel01753|Novel01551|ENSSSCG00000013771|ENSSSCG00000001636|Novel02314|Novel02376|Novel00481|Novel01900|Novel01355|ENSSSCG00000010311|Novel01237|Novel01338|Novel02011|Novel02393|Novel00565|ENSSSCG00000025768|Novel01892|ENSSSCG00000022545|Novel02269|Novel01284|Novel01972|Novel00627|ENSSSCG00000008578|Novel01642|Novel00534|Novel00744

## Sheet: YN15 vs YN144
KEGG pathway analysis of the DE mRNAs in YN15 vs YN144 comparison group
Term	ID	Input number	Background number	P-Value	Corrected P-Value	Input
TNF signaling pathway	ssc04668	52	109	0.000100895	0.0231554	ENSSSCG00000007280|ENSSSCG00000016690|ENSSSCG00000006815|ENSSSCG00000008977|ENSSSCG00000030957|ENSSSCG00000008954|ENSSSCG00000004943|ENSSSCG00000010448|ENSSSCG00000002525|ENSSSCG00000023725|ENSSSCG00000027850|ENSSSCG00000000087|Novel00637|ENSSSCG00000026832|ENSSSCG00000013900|ENSSSCG00000022208|ENSSSCG00000028806|ENSSSCG00000009996|ENSSSCG00000016106|ENSSSCG00000016101|ENSSSCG00000020970|ENSSSCG0…
Bladder cancer	ssc05219	24	35	0.000169637	0.0231554	ENSSSCG00000017497|ENSSSCG00000027127|ENSSSCG00000014982|Novel00363|ENSSSCG00000011407|Novel00249|ENSSSCG00000004943|ENSSSCG00000007268|ENSSSCG00000022126|ENSSSCG00000004789|ENSSSCG00000030827|ENSSSCG00000022633|Novel01451|ENSSSCG00000025652|ENSSSCG00000000488|ENSSSCG00000010949|ENSSSCG00000007436|Novel00250|ENSSSCG00000005965|ENSSSCG00000027291|ENSSSCG00000008953|ENSSSCG00000022111|ENSSSCG000000…
Influenza A	ssc05164	69	168	0.000304171	0.0276796	ENSSSCG00000014296|ENSSSCG00000003809|ENSSSCG00000000396|Novel00260|ENSSSCG00000027127|ENSSSCG00000011889|ENSSSCG00000009881|ENSSSCG00000001453|ENSSSCG00000009882|ENSSSCG00000001456|ENSSSCG00000012076|ENSSSCG00000002002|ENSSSCG00000001455|ENSSSCG00000008977|ENSSSCG00000007585|ENSSSCG00000030957|ENSSSCG00000030408|ENSSSCG00000017991|ENSSSCG00000004943|ENSSSCG00000008090|ENSSSCG00000010448|ENSSSCG0…
Herpes simplex infection	ssc05168	71	182	0.000788805	0.053836	Novel00549|ENSSSCG00000003809|ENSSSCG00000000396|ENSSSCG00000028588|Novel00260|ENSSSCG00000003718|ENSSSCG00000003943|ENSSSCG00000009881|ENSSSCG00000001453|ENSSSCG00000009882|ENSSSCG00000001456|ENSSSCG00000023616|ENSSSCG00000002002|ENSSSCG00000001455|ENSSSCG00000024161|ENSSSCG00000030957|ENSSSCG00000030408|ENSSSCG00000007720|ENSSSCG00000007721|ENSSSCG00000016263|ENSSSCG00000010448|ENSSSCG000000168…
Pathways in cancer	ssc05200	111	319	0.0010782	0.0542217	ENSSSCG00000027140|ENSSSCG00000000769|ENSSSCG00000017497|ENSSSCG00000030957|Novel00249|ENSSSCG00000004943|ENSSSCG00000000182|ENSSSCG00000010448|ENSSSCG00000002525|ENSSSCG00000017403|ENSSSCG00000017406|ENSSSCG00000011377|Novel00637|ENSSSCG00000003413|ENSSSCG00000010052|ENSSSCG00000015955|Novel02443|ENSSSCG00000000488|ENSSSCG00000002385|ENSSSCG00000026635|Novel00250|ENSSSCG00000003083|ENSSSCG000000…
Pertussis	ssc05133	35	73	0.00119169	0.0542217	Novel00549|ENSSSCG00000012795|ENSSSCG00000001404|ENSSSCG00000030957|ENSSSCG00000008090|ENSSSCG00000015407|ENSSSCG00000001422|ENSSSCG00000017755|ENSSSCG00000027850|ENSSSCG00000013551|ENSSSCG00000030385|ENSSSCG00000016678|ENSSSCG00000013940|ENSSSCG00000020970|ENSSSCG00000008433|ENSSSCG00000025768|ENSSSCG00000028711|ENSSSCG00000014277|ENSSSCG00000002383|ENSSSCG00000000675|ENSSSCG00000011399|ENSSSCG0…
Ribosome	ssc03010	54	143	0.00526824	0.188584	ENSSSCG00000013381|ENSSSCG00000013002|ENSSSCG00000001696|ENSSSCG00000006249|Novel00189|ENSSSCG00000012405|ENSSSCG00000011266|ENSSSCG00000024107|ENSSSCG00000027573|ENSSSCG00000011272|ENSSSCG00000001543|ENSSSCG00000004945|ENSSSCG00000006558|ENSSSCG00000004002|ENSSSCG00000003367|ENSSSCG00000012842|ENSSSCG00000017239|ENSSSCG00000013907|ENSSSCG00000009146|ENSSSCG00000009019|ENSSSCG00000003042|ENSSSCG0…
Legionellosis	ssc05134	29	64	0.00556414	0.188584	ENSSSCG00000010580|ENSSSCG00000013064|ENSSSCG00000004489|ENSSSCG00000030957|ENSSSCG00000008954|ENSSSCG00000016714|ENSSSCG00000027850|ENSSSCG00000013551|ENSSSCG00000030385|ENSSSCG00000016106|ENSSSCG00000020970|ENSSSCG00000000246|ENSSSCG00000000242|ENSSSCG00000028157|ENSSSCG00000028711|ENSSSCG00000001404|ENSSSCG00000015037|ENSSSCG00000027291|ENSSSCG00000008953|ENSSSCG00000015783|ENSSSCG00000017044|…
Toxoplasmosis	ssc05145	45	115	0.00621705	0.188584	ENSSSCG00000003809|ENSSSCG00000012795|ENSSSCG00000001455|ENSSSCG00000001453|ENSSSCG00000001456|ENSSSCG00000001404|ENSSSCG00000030957|ENSSSCG00000030900|ENSSSCG00000015407|ENSSSCG00000028512|ENSSSCG00000013648|ENSSSCG00000017403|ENSSSCG00000017755|ENSSSCG00000016714|ENSSSCG00000000087|ENSSSCG00000016057|ENSSSCG00000013900|ENSSSCG00000015444|ENSSSCG00000005215|ENSSSCG00000016106|ENSSSCG00000015955|…
HIF-1 signaling pathway	ssc04066	41	104	0.00789551	0.201569	ENSSSCG00000022126|ENSSSCG00000027140|ENSSSCG00000027127|ENSSSCG00000011640|ENSSSCG00000010253|ENSSSCG00000017497|ENSSSCG00000022301|ENSSSCG00000028420|ENSSSCG00000000706|ENSSSCG00000030957|ENSSSCG00000013564|ENSSSCG00000004943|ENSSSCG00000013900|ENSSSCG00000025698|ENSSSCG00000022111|ENSSSCG00000005096|ENSSSCG00000001963|ENSSSCG00000017755|ENSSSCG00000006646|ENSSSCG00000027850|ENSSSCG00000003413|…
Toll-like receptor signaling pathway	ssc04620	40	101	0.00812182	0.201569	ENSSSCG00000011877|ENSSSCG00000028968|Novel00260|ENSSSCG00000027127|Novel00242|ENSSSCG00000008977|ENSSSCG00000030957|ENSSSCG00000023879|ENSSSCG00000004943|ENSSSCG00000002525|ENSSSCG00000016573|ENSSSCG00000027850|ENSSSCG00000000087|ENSSSCG00000012795|ENSSSCG00000013900|ENSSSCG00000016106|ENSSSCG00000020705|ENSSSCG00000020970|ENSSSCG00000006175|ENSSSCG00000005163|ENSSSCG00000028157|ENSSSCG000000179…
Salmonella infection	ssc05132	33	81	0.0111288	0.242915	ENSSSCG00000022307|ENSSSCG00000015560|ENSSSCG00000028968|ENSSSCG00000007585|ENSSSCG00000030957|ENSSSCG00000016578|ENSSSCG00000017755|ENSSSCG00000027850|ENSSSCG00000012955|ENSSSCG00000006927|ENSSSCG00000020970|ENSSSCG00000000246|Novel02354|ENSSSCG00000000242|ENSSSCG00000008090|Novel00406|ENSSSCG00000028711|ENSSSCG00000002383|ENSSSCG00000015037|ENSSSCG00000027291|ENSSSCG00000017700|ENSSSCG000000041…
Hepatitis C	ssc05160	47	127	0.0115674	0.242915	ENSSSCG00000003809|ENSSSCG00000000396|ENSSSCG00000013241|Novel00260|ENSSSCG00000014298|ENSSSCG00000009881|ENSSSCG00000009882|Novel00242|ENSSSCG00000015644|ENSSSCG00000002002|ENSSSCG00000017385|ENSSSCG00000030957|ENSSSCG00000030408|ENSSSCG00000006033|ENSSSCG00000030900|ENSSSCG00000014277|ENSSSCG00000028512|ENSSSCG00000002525|ENSSSCG00000001952|ENSSSCG00000013648|ENSSSCG00000017403|ENSSSCG000000221…
Amoebiasis	ssc05146	40	107	0.0165428	0.322584	ENSSSCG00000022307|ENSSSCG00000002965|ENSSSCG00000002294|ENSSSCG00000028331|ENSSSCG00000004890|ENSSSCG00000029279|ENSSSCG00000001404|ENSSSCG00000030957|ENSSSCG00000017755|ENSSSCG00000027850|ENSSSCG00000027291|ENSSSCG00000013900|ENSSSCG00000015444|ENSSSCG00000023737|ENSSSCG00000020703|Novel02443|ENSSSCG00000020970|ENSSSCG00000016174|ENSSSCG00000008163|ENSSSCG00000008162|ENSSSCG00000016035|ENSSSCG0…
ECM-receptor interaction	ssc04512	32	82	0.0192526	0.350397	ENSSSCG00000016027|ENSSSCG00000008601|ENSSSCG00000006687|ENSSSCG00000007401|ENSSSCG00000011046|ENSSSCG00000013297|ENSSSCG00000009544|ENSSSCG00000001429|ENSSSCG00000004789|ENSSSCG00000015444|ENSSSCG00000030708|ENSSSCG00000015955|Novel02443|ENSSSCG00000016174|ENSSSCG00000015886|ENSSSCG00000016035|ENSSSCG00000015556|ENSSSCG00000015375|ENSSSCG00000011101|ENSSSCG00000011377|ENSSSCG00000004428|ENSSSCG0…
Measles	ssc05162	47	133	0.0212436	0.362469	ENSSSCG00000003809|ENSSSCG00000027140|Novel00260|ENSSSCG00000009881|ENSSSCG00000009882|Novel00242|ENSSSCG00000012076|ENSSSCG00000002002|ENSSSCG00000000396|ENSSSCG00000030957|ENSSSCG00000030408|ENSSSCG00000008090|ENSSSCG00000010448|ENSSSCG00000013648|ENSSSCG00000017403|ENSSSCG00000017406|ENSSSCG00000027850|ENSSSCG00000023879|ENSSSCG00000012795|ENSSSCG00000013900|ENSSSCG00000005215|ENSSSCG000000209…
Rheumatoid arthritis	ssc05323	33	87	0.0237026	0.380637	ENSSSCG00000011916|ENSSSCG00000011877|ENSSSCG00000008056|ENSSSCG00000006815|ENSSSCG00000001453|ENSSSCG00000014982|ENSSSCG00000001455|ENSSSCG00000000767|ENSSSCG00000009542|ENSSSCG00000006054|ENSSSCG00000008090|ENSSSCG00000027850|ENSSSCG00000026832|ENSSSCG00000020970|ENSSSCG00000010948|ENSSSCG00000002385|ENSSSCG00000002383|ENSSSCG00000001695|ENSSSCG00000001404|ENSSSCG00000015037|ENSSSCG00000001401|…
Apoptosis	ssc04210	34	91	0.0256517	0.383885	ENSSSCG00000017259|ENSSSCG00000012795|ENSSSCG00000000769|ENSSSCG00000030957|ENSSSCG00000008090|ENSSSCG00000010448|ENSSSCG00000001952|ENSSSCG00000023589|ENSSSCG00000021206|ENSSSCG00000016714|ENSSSCG00000012999|ENSSSCG00000017330|ENSSSCG00000013900|Novel00939|ENSSSCG00000020906|ENSSSCG00000009636|ENSSSCG00000016106|ENSSSCG00000016101|ENSSSCG00000008162|ENSSSCG00000028157|ENSSSCG00000017991|ENSSSCG0…
African trypanosomiasis	ssc05143	16	34	0.0267372	0.383885	ENSSSCG00000020970|ENSSSCG00000013655|ENSSSCG00000010448|ENSSSCG00000004428|ENSSSCG00000017044|ENSSSCG00000004425|ENSSSCG00000008088|ENSSSCG00000027850|ENSSSCG00000013034|ENSSSCG00000007007|ENSSSCG00000013468|ENSSSCG00000017268|ENSSSCG00000004779|ENSSSCG00000006862|ENSSSCG00000001404|ENSSSCG00000015037
Viral carcinogenesis	ssc05203	62	189	0.0292958	0.383885	ENSSSCG00000008388|ENSSSCG00000022111|ENSSSCG00000027140|ENSSSCG00000002002|ENSSSCG00000002965|ENSSSCG00000028968|ENSSSCG00000024777|ENSSSCG00000011608|ENSSSCG00000003809|ENSSSCG00000017414|Novel01557|ENSSSCG00000002411|ENSSSCG00000030731|ENSSSCG00000024161|ENSSSCG00000010224|ENSSSCG00000030957|ENSSSCG00000026454|ENSSSCG00000016263|ENSSSCG00000000706|ENSSSCG00000016835|ENSSSCG00000002525|ENSSSCG0…
NOD-like receptor signaling pathway	ssc04621	21	50	0.0298311	0.383885	ENSSSCG00000020970|ENSSSCG00000004154|ENSSSCG00000008953|ENSSSCG00000023589|ENSSSCG00000001952|ENSSSCG00000029367|ENSSSCG00000008088|ENSSSCG00000027850|ENSSSCG00000027291|ENSSSCG00000007964|ENSSSCG00000028711|ENSSSCG00000000087|ENSSSCG00000024096|ENSSSCG00000028157|ENSSSCG00000001404|ENSSSCG00000016106|ENSSSCG00000027529|ENSSSCG00000030957|ENSSSCG00000015037|ENSSSCG00000016678|ENSSSCG00000013940
Hepatitis B	ssc05161	51	151	0.0309358	0.383885	ENSSSCG00000003809|ENSSSCG00000000396|Novel00260|ENSSSCG00000027127|ENSSSCG00000023879|ENSSSCG00000012252|ENSSSCG00000013501|ENSSSCG00000007477|ENSSSCG00000027140|ENSSSCG00000030957|ENSSSCG00000030408|ENSSSCG00000004943|ENSSSCG00000010448|ENSSSCG00000022111|ENSSSCG00000017403|ENSSSCG00000017406|ENSSSCG00000016714|ENSSSCG00000027850|ENSSSCG00000010224|ENSSSCG00000013900|ENSSSCG00000016690|ENSSSCG0…
NF-kappa B signaling pathway	ssc04064	33	90	0.0332073	0.394157	ENSSSCG00000010580|ENSSSCG00000012795|ENSSSCG00000000706|ENSSSCG00000030957|ENSSSCG00000030408|ENSSSCG00000002525|ENSSSCG00000001952|ENSSSCG00000023589|ENSSSCG00000000087|ENSSSCG00000025691|Novel00637|ENSSSCG00000017330|ENSSSCG00000010312|ENSSSCG00000008162|ENSSSCG00000029475|ENSSSCG00000016101|ENSSSCG00000001404|ENSSSCG00000009542|ENSSSCG00000027529|ENSSSCG00000027291|ENSSSCG00000004154|ENSSSCG0…
Chagas disease (American trypanosomiasis)	ssc05142	38	108	0.0369448	0.419742	ENSSSCG00000012795|ENSSSCG00000014298|ENSSSCG00000029279|ENSSSCG00000001404|ENSSSCG00000030957|ENSSSCG00000004952|ENSSSCG00000010448|ENSSSCG00000025698|ENSSSCG00000017755|ENSSSCG00000027850|ENSSSCG00000027291|ENSSSCG00000013900|ENSSSCG00000016106|ENSSSCG00000016101|ENSSSCG00000020970|ENSSSCG00000005163|ENSSSCG00000028157|ENSSSCG00000018016|ENSSSCG00000028976|ENSSSCG00000013034|ENSSSCG00000017991|…
RIG-I-like receptor signaling pathway	ssc04622	26	68	0.0384379	0.419742	Novel00260|ENSSSCG00000012252|ENSSSCG00000008977|ENSSSCG00000030957|ENSSSCG00000030408|ENSSSCG00000027982|ENSSSCG00000002525|ENSSSCG00000015114|ENSSSCG00000023879|ENSSSCG00000016106|ENSSSCG00000005163|ENSSSCG00000028157|ENSSSCG00000029475|ENSSSCG00000001404|ENSSSCG00000027291|ENSSSCG00000008953|ENSSSCG00000017044|ENSSSCG00000005838|ENSSSCG00000007143|ENSSSCG00000015644|ENSSSCG00000017416|ENSSSCG0…
Leishmaniasis	ssc05140	24	63	0.0466383	0.471565	ENSSSCG00000003809|ENSSSCG00000000137|ENSSSCG00000012795|ENSSSCG00000001453|ENSSSCG00000001456|ENSSSCG00000001455|ENSSSCG00000030957|ENSSSCG00000008090|ENSSSCG00000017755|ENSSSCG00000013551|ENSSSCG00000005215|ENSSSCG00000002385|ENSSSCG00000002383|ENSSSCG00000001404|ENSSSCG00000011101|ENSSSCG00000000087|ENSSSCG00000004156|ENSSSCG00000030839|ENSSSCG00000017044|ENSSSCG00000030385|ENSSSCG00000008088|…
Viral myocarditis	ssc05416	24	63	0.0466383	0.471565	ENSSSCG00000011877|ENSSSCG00000028968|ENSSSCG00000030255|ENSSSCG00000001453|ENSSSCG00000000769|ENSSSCG00000024674|ENSSSCG00000001456|ENSSSCG00000001455|ENSSSCG00000012012|ENSSSCG00000024161|ENSSSCG00000009281|ENSSSCG00000005706|ENSSSCG00000016714|ENSSSCG00000003512|ENSSSCG00000030708|ENSSSCG00000016106|ENSSSCG00000030731|ENSSSCG00000028157|ENSSSCG00000013655|ENSSSCG00000015783|ENSSSCG00000021378|…
Renal cell carcinoma	ssc05211	24	64	0.0525572	0.493735	ENSSSCG00000028968|ENSSSCG00000027127|ENSSSCG00000001781|ENSSSCG00000027242|ENSSSCG00000004943|ENSSSCG00000005096|ENSSSCG00000001963|ENSSSCG00000006646|ENSSSCG00000008443|ENSSSCG00000013900|ENSSSCG00000022633|ENSSSCG00000010172|ENSSSCG00000017991|ENSSSCG00000002385|ENSSSCG00000026635|ENSSSCG00000001695|ENSSSCG00000011104|ENSSSCG00000005719|ENSSSCG00000030839|ENSSSCG00000011567|ENSSSCG00000002995|…
Focal adhesion	ssc04510	61	194	0.0538966	0.493735	ENSSSCG00000016174|ENSSSCG00000024960|ENSSSCG00000002965|ENSSSCG00000028968|ENSSSCG00000016027|ENSSSCG00000006687|ENSSSCG00000011889|ENSSSCG00000027242|ENSSSCG00000017497|ENSSSCG00000010313|ENSSSCG00000011101|ENSSSCG00000004943|ENSSSCG00000016578|ENSSSCG00000001771|ENSSSCG00000015375|ENSSSCG00000011046|ENSSSCG00000009216|ENSSSCG00000015770|ENSSSCG00000022126|ENSSSCG00000003692|ENSSSCG00000001429|…
Small cell lung cancer	ssc05222	31	88	0.0545001	0.493735	ENSSSCG00000016027|ENSSSCG00000009544|ENSSSCG00000030957|ENSSSCG00000007268|ENSSSCG00000016835|ENSSSCG00000002525|ENSSSCG00000011101|ENSSSCG00000017755|ENSSSCG00000016714|Novel00637|ENSSSCG00000005965|ENSSSCG00000013900|ENSSSCG00000015444|ENSSSCG00000015955|Novel02443|ENSSSCG00000016174|ENSSSCG00000017991|ENSSSCG00000015556|ENSSSCG00000027529|ENSSSCG00000015318|ENSSSCG00000011377|ENSSSCG000000210…
Dorso-ventral axis formation	ssc04320	11	23	0.0560651	0.493735	ENSSSCG00000004943|ENSSSCG00000024716|ENSSSCG00000012068|ENSSSCG00000022126|ENSSSCG00000002635|ENSSSCG00000024152|ENSSSCG00000006709|ENSSSCG00000017206|ENSSSCG00000026969|ENSSSCG00000015235|ENSSSCG00000001561
Proteoglycans in cancer	ssc05205	60	192	0.0599763	0.511673	ENSSSCG00000003413|ENSSSCG00000016174|ENSSSCG00000009125|ENSSSCG00000024671|ENSSSCG00000028968|ENSSSCG00000016027|ENSSSCG00000000293|ENSSSCG00000008601|ENSSSCG00000029838|ENSSSCG00000001518|ENSSSCG00000000155|ENSSSCG00000017497|ENSSSCG00000015815|ENSSSCG00000015027|ENSSSCG00000007401|ENSSSCG00000007585|ENSSSCG00000016364|ENSSSCG00000000182|ENSSSCG00000010448|ENSSSCG00000000488|ENSSSCG00000022111|…
FoxO signaling pathway	ssc04068	43	133	0.0701907	0.580668	ENSSSCG00000011810|ENSSSCG00000027140|ENSSSCG00000027127|ENSSSCG00000003928|ENSSSCG00000007507|ENSSSCG00000016925|ENSSSCG00000013564|ENSSSCG00000004952|ENSSSCG00000004943|ENSSSCG00000016832|ENSSSCG00000016835|ENSSSCG00000030396|ENSSSCG00000017403|ENSSSCG00000022126|ENSSSCG00000005981|ENSSSCG00000027850|ENSSSCG00000002009|ENSSSCG00000013900|ENSSSCG00000022633|ENSSSCG00000020906|ENSSSCG00000008988|…
Arrhythmogenic right ventricular cardiomyopathy (ARVC)	ssc05412	24	67	0.0734974	0.590141	ENSSSCG00000006496|ENSSSCG00000002965|ENSSSCG00000016027|ENSSSCG00000004241|ENSSSCG00000020785|ENSSSCG00000011046|ENSSSCG00000014339|ENSSSCG00000009281|ENSSSCG00000025532|ENSSSCG00000030708|ENSSSCG00000015955|ENSSSCG00000020703|ENSSSCG00000015886|ENSSSCG00000006687|ENSSSCG00000015375|ENSSSCG00000011101|ENSSSCG00000001025|ENSSSCG00000000293|ENSSSCG00000007585|ENSSSCG00000016887|Novel00161|ENSSSCG0…
Antigen processing and presentation	ssc04612	24	68	0.0815903	0.636404	ENSSSCG00000014292|ENSSSCG00000002452|ENSSSCG00000002004|ENSSSCG00000001453|ENSSSCG00000001456|ENSSSCG00000001455|ENSSSCG00000024161|ENSSSCG00000030731|ENSSSCG00000001611|ENSSSCG00000013901|ENSSSCG00000023666|ENSSSCG00000020893|ENSSSCG00000006625|ENSSSCG00000010948|ENSSSCG00000003976|ENSSSCG00000001507|ENSSSCG00000013746|ENSSSCG00000001404|ENSSSCG00000004682|ENSSSCG00000021378|ENSSSCG00000002274|…
Arginine and proline metabolism	ssc00330	20	55	0.0874238	0.662964	ENSSSCG00000010368|ENSSSCG00000004870|ENSSSCG00000016159|ENSSSCG00000002294|ENSSSCG00000007140|ENSSSCG00000017755|ENSSSCG00000004392|ENSSSCG00000003463|ENSSSCG00000027121|ENSSSCG00000010537|ENSSSCG00000010523|ENSSSCG00000010855|ENSSSCG00000018041|ENSSSCG00000020915|ENSSSCG00000010292|ENSSSCG00000012173|ENSSSCG00000014840|ENSSSCG00000016056|ENSSSCG00000010734|ENSSSCG00000004195
Endometrial cancer	ssc05213	18	49	0.0953993	0.683266	ENSSSCG00000004943|Novel00363|ENSSSCG00000013900|ENSSSCG00000022633|ENSSSCG00000014339|ENSSSCG00000027127|ENSSSCG00000022126|ENSSSCG00000011889|ENSSSCG00000017991|ENSSSCG00000023204|Novel00250|ENSSSCG00000017497|ENSSSCG00000025652|ENSSSCG00000017206|ENSSSCG00000005965|ENSSSCG00000026969|ENSSSCG00000008241|Novel00249
Thyroid cancer	ssc05216	11	26	0.0954971	0.683266	ENSSSCG00000004943|ENSSSCG00000021332|ENSSSCG00000027127|ENSSSCG00000010211|Novel00250|Novel00363|ENSSSCG00000025652|ENSSSCG00000005965|ENSSSCG00000026969|ENSSSCG00000008241|Novel00249
Transcriptional misregulation in cancer	ssc05202	48	156	0.0988247	0.683266	ENSSSCG00000008388|ENSSSCG00000011877|ENSSSCG00000011810|ENSSSCG00000027140|ENSSSCG00000012238|ENSSSCG00000028331|ENSSSCG00000001781|ENSSSCG00000015307|ENSSSCG00000008645|ENSSSCG00000005965|ENSSSCG00000012287|ENSSSCG00000008163|ENSSSCG00000007440|ENSSSCG00000022111|ENSSSCG00000013437|ENSSSCG00000030957|ENSSSCG00000010226|ENSSSCG00000027850|Novel00637|ENSSSCG00000007032|ENSSSCG00000008682|ENSSSCG0…
PI3K-Akt signaling pathway	ssc04151	94	328	0.100112	0.683266	ENSSSCG00000024960|ENSSSCG00000027140|ENSSSCG00000028092|ENSSSCG00000006815|ENSSSCG00000014298|ENSSSCG00000013618|Novel00242|ENSSSCG00000030957|ENSSSCG00000004943|ENSSSCG00000003413|ENSSSCG00000022101|ENSSSCG00000015955|ENSSSCG00000007381|ENSSSCG00000026382|ENSSSCG00000000488|ENSSSCG00000006652|ENSSSCG00000023611|ENSSSCG00000022506|ENSSSCG00000003809|ENSSSCG00000027127|ENSSSCG00000011889|ENSSSCG0…
ErbB signaling pathway	ssc04012	28	85	0.108216	0.705679	ENSSSCG00000022301|ENSSSCG00000017406|ENSSSCG00000024674|ENSSSCG00000027242|ENSSSCG00000017497|ENSSSCG00000004943|ENSSSCG00000013900|ENSSSCG00000022111|ENSSSCG00000022126|ENSSSCG00000005706|ENSSSCG00000020725|ENSSSCG00000003413|ENSSSCG00000022633|ENSSSCG00000027127|ENSSSCG00000008144|ENSSSCG00000017268|ENSSSCG00000017991|ENSSSCG00000003083|ENSSSCG00000005965|ENSSSCG00000008963|ENSSSCG00000008962|…
Adherens junction	ssc04520	24	71	0.109354	0.705679	Novel00286|ENSSSCG00000017497|ENSSSCG00000002965|ENSSSCG00000028968|ENSSSCG00000011933|ENSSSCG00000007469|Novel00363|ENSSSCG00000013564|ENSSSCG00000004952|Novel00249|ENSSSCG00000014339|ENSSSCG00000022126|ENSSSCG00000025652|ENSSSCG00000010313|ENSSSCG00000013174|ENSSSCG00000015815|Novel00250|ENSSSCG00000004018|ENSSSCG00000004812|ENSSSCG00000020703|ENSSSCG00000004404|ENSSSCG00000007585|ENSSSCG000000…
Acute myeloid leukemia	ssc05221	19	54	0.113736	0.705679	ENSSSCG00000004943|ENSSSCG00000022301|ENSSSCG00000013900|ENSSSCG00000012051|ENSSSCG00000027127|ENSSSCG00000013237|ENSSSCG00000028964|ENSSSCG00000017406|ENSSSCG00000008241|ENSSSCG00000017991|ENSSSCG00000003413|ENSSSCG00000022633|ENSSSCG00000017403|ENSSSCG00000017206|ENSSSCG00000017475|ENSSSCG00000005965|ENSSSCG00000026969|ENSSSCG00000001912|ENSSSCG00000030957
Malaria	ssc05144	19	54	0.113736	0.705679	ENSSSCG00000020970|ENSSSCG00000004789|ENSSSCG00000013655|ENSSSCG00000008953|ENSSSCG00000007440|ENSSSCG00000009002|ENSSSCG00000008088|ENSSSCG00000000423|ENSSSCG00000008601|ENSSSCG00000027850|ENSSSCG00000023150|ENSSSCG00000017482|ENSSSCG00000017488|ENSSSCG00000002385|ENSSSCG00000006524|ENSSSCG00000006862|ENSSSCG00000001404|ENSSSCG00000015037|ENSSSCG00000027291
Prion diseases	ssc05020	13	34	0.11861	0.719569	ENSSSCG00000020970|ENSSSCG00000004943|ENSSSCG00000008090|ENSSSCG00000012833|Novel00549|ENSSSCG00000027127|ENSSSCG00000008088|ENSSSCG00000014336|ENSSSCG00000005601|ENSSSCG00000027850|ENSSSCG00000021355|ENSSSCG00000021620|ENSSSCG00000005512
Chronic myeloid leukemia	ssc05220	23	69	0.125674	0.74585	ENSSSCG00000027140|ENSSSCG00000005706|ENSSSCG00000030957|ENSSSCG00000004943|ENSSSCG00000007268|ENSSSCG00000001952|ENSSSCG00000017406|ENSSSCG00000013900|ENSSSCG00000022633|ENSSSCG00000027127|ENSSSCG00000010052|ENSSSCG00000000488|ENSSSCG00000017991|ENSSSCG00000002385|ENSSSCG00000003083|ENSSSCG00000014891|ENSSSCG00000005965|ENSSSCG00000015318|ENSSSCG00000012051|ENSSSCG00000010739|ENSSSCG00000022111|…
Complement and coagulation cascades	ssc04610	24	73	0.130807	0.759792	ENSSSCG00000029503|ENSSSCG00000009558|ENSSSCG00000009413|ENSSSCG00000023693|ENSSSCG00000010893|ENSSSCG00000001422|ENSSSCG00000025698|ENSSSCG00000013418|ENSSSCG00000003065|ENSSSCG00000007032|ENSSSCG00000010312|Novel00549|ENSSSCG00000024914|ENSSSCG00000013252|ENSSSCG00000025463|ENSSSCG00000000675|ENSSSCG00000013551|ENSSSCG00000013181|ENSSSCG00000030385|ENSSSCG00000015664|ENSSSCG00000022447|ENSSSCG0…
Graft-versus-host disease	ssc05332	13	35	0.134801	0.766682	ENSSSCG00000020970|ENSSSCG00000008090|ENSSSCG00000011877|ENSSSCG00000010448|ENSSSCG00000021378|ENSSSCG00000030731|ENSSSCG00000008088|ENSSSCG00000027850|ENSSSCG00000001453|ENSSSCG00000001456|ENSSSCG00000001455|ENSSSCG00000001404|ENSSSCG00000024161
Hematopoietic cell lineage	ssc04640	27	85	0.144717	0.791811	ENSSSCG00000006815|ENSSSCG00000028331|ENSSSCG00000013618|ENSSSCG00000008090|ENSSSCG00000016832|ENSSSCG00000013297|ENSSSCG00000027850|ENSSSCG00000026832|ENSSSCG00000015955|ENSSSCG00000031023|ENSSSCG00000020970|ENSSSCG00000008163|ENSSSCG00000008162|ENSSSCG00000017482|ENSSSCG00000001404|ENSSSCG00000017488|ENSSSCG00000001849|ENSSSCG00000014369|ENSSSCG00000015664|ENSSSCG00000008088|ENSSSCG00000000293|…
Hypertrophic cardiomyopathy (HCM)	ssc05410	25	78	0.147244	0.791811	ENSSSCG00000006496|ENSSSCG00000016027|ENSSSCG00000006687|ENSSSCG00000015886|ENSSSCG00000020785|ENSSSCG00000011046|ENSSSCG00000011101|ENSSSCG00000009281|ENSSSCG00000027850|ENSSSCG00000004570|ENSSSCG00000025532|ENSSSCG00000030708|ENSSSCG00000015955|ENSSSCG00000020970|ENSSSCG00000003837|ENSSSCG00000002385|ENSSSCG00000001404|ENSSSCG00000015375|ENSSSCG00000024505|ENSSSCG00000000293|ENSSSCG00000007585|…
Tuberculosis	ssc05152	51	174	0.147921	0.791811	ENSSSCG00000005215|ENSSSCG00000003809|ENSSSCG00000008056|ENSSSCG00000012795|ENSSSCG00000017755|ENSSSCG00000003928|ENSSSCG00000017753|ENSSSCG00000001453|ENSSSCG00000000769|ENSSSCG00000001456|ENSSSCG00000001455|ENSSSCG00000030957|ENSSSCG00000005163|ENSSSCG00000008090|ENSSSCG00000001611|ENSSSCG00000017178|ENSSSCG00000012604|ENSSSCG00000016714|ENSSSCG00000027850|ENSSSCG00000025691|ENSSSCG00000024096|…
Fatty acid biosynthesis	ssc00061	6	13	0.154001	0.807327	ENSSSCG00000017694|ENSSSCG00000016223|ENSSSCG00000012583|ENSSSCG00000015784|ENSSSCG00000001760|ENSSSCG00000029944
Estrogen signaling pathway	ssc04915	30	97	0.156734	0.807327	ENSSSCG00000016690|ENSSSCG00000027127|ENSSSCG00000000175|ENSSSCG00000000743|ENSSSCG00000001518|ENSSSCG00000004943|ENSSSCG00000015407|ENSSSCG00000021573|ENSSSCG00000001988|ENSSSCG00000001549|ENSSSCG00000022126|ENSSSCG00000013900|ENSSSCG00000023503|ENSSSCG00000008433|ENSSSCG00000025768|ENSSSCG00000013034|ENSSSCG00000017991|ENSSSCG00000002383|ENSSSCG00000004779|ENSSSCG00000011399|ENSSSCG00000011533|…
Epstein-Barr virus infection	ssc05169	54	189	0.17825	0.899726	ENSSSCG00000005038|ENSSSCG00000022111|ENSSSCG00000027140|ENSSSCG00000010580|Novel00260|ENSSSCG00000024777|ENSSSCG00000003809|ENSSSCG00000026233|ENSSSCG00000011033|ENSSSCG00000030731|ENSSSCG00000015027|ENSSSCG00000024161|ENSSSCG00000030957|ENSSSCG00000030408|ENSSSCG00000005965|ENSSSCG00000016835|ENSSSCG00000002525|ENSSSCG00000016590|ENSSSCG00000013648|ENSSSCG00000017403|Novel00637|ENSSSCG000000127…
Long-term depression	ssc04730	19	59	0.18299	0.899726	ENSSSCG00000023351|ENSSSCG00000004943|ENSSSCG00000015407|ENSSSCG00000008866|ENSSSCG00000004812|ENSSSCG00000027127|ENSSSCG00000008870|ENSSSCG00000014298|ENSSSCG00000013034|ENSSSCG00000029279|ENSSSCG00000001518|ENSSSCG00000017268|ENSSSCG00000023433|ENSSSCG00000022633|ENSSSCG00000004779|ENSSSCG00000011399|ENSSSCG00000026969|ENSSSCG00000010046|ENSSSCG00000011533
Osteoclast differentiation	ssc04380	39	133	0.184559	0.899726	ENSSSCG00000003809|ENSSSCG00000000396|ENSSSCG00000000137|ENSSSCG00000010580|ENSSSCG00000028968|ENSSSCG00000017330|ENSSSCG00000006815|Novel00242|ENSSSCG00000002002|ENSSSCG00000007477|ENSSSCG00000030957|ENSSSCG00000004943|ENSSSCG00000008090|ENSSSCG00000013648|ENSSSCG00000026832|ENSSSCG00000013900|ENSSSCG00000005163|ENSSSCG00000008162|ENSSSCG00000008147|ENSSSCG00000013237|ENSSSCG00000029772|ENSSSCG0…
Jak-STAT signaling pathway	ssc04630	44	153	0.196233	0.92679	ENSSSCG00000003809|ENSSSCG00000000396|ENSSSCG00000021815|ENSSSCG00000013618|Novel00242|ENSSSCG00000002002|ENSSSCG00000016832|ENSSSCG00000013648|ENSSSCG00000017403|ENSSSCG00000015653|ENSSSCG00000017406|ENSSSCG00000015654|ENSSSCG00000027850|ENSSSCG00000013900|ENSSSCG00000005215|ENSSSCG00000009997|ENSSSCG00000009996|ENSSSCG00000012915|ENSSSCG00000020970|ENSSSCG00000005163|ENSSSCG00000029772|ENSSSCG0…
Glycosaminoglycan biosynthesis - chondroitin sulfate / dermatan sulfate	ssc00532	8	21	0.196901	0.92679	ENSSSCG00000016436|ENSSSCG00000021610|ENSSSCG00000004441|ENSSSCG00000004825|ENSSSCG00000000837|ENSSSCG00000017573|ENSSSCG00000023662|ENSSSCG00000007005
HTLV-I infection	ssc05166	70	253	0.20083	0.929263	ENSSSCG00000014296|ENSSSCG00000024813|ENSSSCG00000022111|ENSSSCG00000021815|ENSSSCG00000010580|ENSSSCG00000000033|ENSSSCG00000006512|ENSSSCG00000000175|ENSSSCG00000003809|ENSSSCG00000029838|ENSSSCG00000017414|ENSSSCG00000026635|ENSSSCG00000001453|ENSSSCG00000001456|ENSSSCG00000027850|ENSSSCG00000024671|ENSSSCG00000007477|ENSSSCG00000024161|ENSSSCG00000000706|ENSSSCG00000030957|ENSSSCG00000004952|…
Cytosolic DNA-sensing pathway	ssc04623	19	61	0.215602	0.95908	ENSSSCG00000020970|ENSSSCG00000006543|ENSSSCG00000027850|ENSSSCG00000005163|ENSSSCG00000001952|Novel00260|ENSSSCG00000007143|ENSSSCG00000008088|ENSSSCG00000026233|ENSSSCG00000017698|ENSSSCG00000023879|ENSSSCG00000028711|ENSSSCG00000015644|ENSSSCG00000030408|ENSSSCG00000008977|ENSSSCG00000007508|ENSSSCG00000006682|ENSSSCG00000015037|ENSSSCG00000030957
Alanine, aspartate and glutamate metabolism	ssc00250	12	36	0.222953	0.95908	ENSSSCG00000028978|ENSSSCG00000013976|ENSSSCG00000001090|ENSSSCG00000004401|ENSSSCG00000016159|ENSSSCG00000011968|ENSSSCG00000010368|ENSSSCG00000002847|ENSSSCG00000010537|ENSSSCG00000008902|ENSSSCG00000016056|ENSSSCG00000017861
Dilated cardiomyopathy	ssc05414	25	84	0.22766	0.95908	ENSSSCG00000006496|ENSSSCG00000016027|ENSSSCG00000000175|ENSSSCG00000006687|ENSSSCG00000015886|ENSSSCG00000020785|ENSSSCG00000011046|ENSSSCG00000001988|ENSSSCG00000011101|ENSSSCG00000009281|ENSSSCG00000025532|ENSSSCG00000030708|ENSSSCG00000015955|ENSSSCG00000004570|ENSSSCG00000002385|ENSSSCG00000001404|ENSSSCG00000015375|ENSSSCG00000024505|ENSSSCG00000012833|ENSSSCG00000000293|ENSSSCG00000007585|…
Endocytosis	ssc04144	57	206	0.228095	0.95908	ENSSSCG00000028889|ENSSSCG00000027209|ENSSSCG00000003549|ENSSSCG00000005012|ENSSSCG00000015823|ENSSSCG00000025610|ENSSSCG00000024434|ENSSSCG00000027206|ENSSSCG00000027034|ENSSSCG00000004812|ENSSSCG00000003983|ENSSSCG00000008642|ENSSSCG00000010995|ENSSSCG00000024161|ENSSSCG00000004952|ENSSSCG00000007280|ENSSSCG00000030900|ENSSSCG00000022162|ENSSSCG00000028512|ENSSSCG00000030731|ENSSSCG00000016183|…
Bacterial invasion of epithelial cells	ssc05100	22	73	0.230653	0.95908	ENSSSCG00000028968|Novel00363|Novel00249|ENSSSCG00000014339|ENSSSCG00000015560|ENSSSCG00000013900|ENSSSCG00000025652|ENSSSCG00000010313|ENSSSCG00000005641|ENSSSCG00000016174|ENSSSCG00000017991|Novel00250|ENSSSCG00000003083|ENSSSCG00000011101|ENSSSCG00000012619|ENSSSCG00000014058|ENSSSCG00000016370|ENSSSCG00000000293|ENSSSCG00000004404|ENSSSCG00000007585|ENSSSCG00000009029|ENSSSCG00000009028
Inflammatory bowel disease (IBD)	ssc05321	19	62	0.232837	0.95908	ENSSSCG00000020970|ENSSSCG00000008090|ENSSSCG00000004156|ENSSSCG00000030839|ENSSSCG00000017044|ENSSSCG00000017403|ENSSSCG00000008088|ENSSSCG00000027850|ENSSSCG00000001453|ENSSSCG00000002385|ENSSSCG00000009002|ENSSSCG00000001456|ENSSSCG00000004505|ENSSSCG00000001455|ENSSSCG00000001404|ENSSSCG00000015037|ENSSSCG00000030957|ENSSSCG00000016057|ENSSSCG00000004952
Terpenoid backbone biosynthesis	ssc00900	7	19	0.239171	0.95908	ENSSSCG00000003369|ENSSSCG00000014080|ENSSSCG00000004049|ENSSSCG00000006512|ENSSSCG00000002281|ENSSSCG00000016872|ENSSSCG00000029066
Notch signaling pathway	ssc04330	14	44	0.239919	0.95908	ENSSSCG00000008639|ENSSSCG00000024716|ENSSSCG00000011876|ENSSSCG00000023228|ENSSSCG00000002555|ENSSSCG00000004755|ENSSSCG00000026362|ENSSSCG00000007067|ENSSSCG00000017414|ENSSSCG00000010739|ENSSSCG00000013145|ENSSSCG00000002340|ENSSSCG00000003342|ENSSSCG00000006709
Hippo signaling pathway	ssc04390	39	138	0.240569	0.95908	ENSSSCG00000024671|ENSSSCG00000027206|ENSSSCG00000029838|Novel00363|ENSSSCG00000011407|ENSSSCG00000010894|ENSSSCG00000008645|ENSSSCG00000004952|Novel00249|ENSSSCG00000000182|ENSSSCG00000029201|ENSSSCG00000000736|ENSSSCG00000014339|ENSSSCG00000003342|ENSSSCG00000007227|ENSSSCG00000005027|ENSSSCG00000025652|ENSSSCG00000008540|ENSSSCG00000007381|ENSSSCG00000028897|ENSSSCG00000030361|ENSSSCG000000041…
Prostate cancer	ssc05215	25	85	0.242733	0.95908	ENSSSCG00000003413|ENSSSCG00000024960|ENSSSCG00000027140|ENSSSCG00000027127|ENSSSCG00000017497|ENSSSCG00000030957|ENSSSCG00000004943|ENSSSCG00000007268|ENSSSCG00000022111|ENSSSCG00000023725|ENSSSCG00000022126|ENSSSCG00000013900|ENSSSCG00000022633|ENSSSCG00000000488|ENSSSCG00000015815|ENSSSCG00000017991|ENSSSCG00000016690|ENSSSCG00000010698|ENSSSCG00000004812|ENSSSCG00000011889|ENSSSCG00000013501|…
Cysteine and methionine metabolism	ssc00270	12	37	0.245918	0.95908	ENSSSCG00000013976|ENSSSCG00000007278|ENSSSCG00000029161|ENSSSCG00000013299|ENSSSCG00000013366|ENSSSCG00000004392|ENSSSCG00000013659|ENSSSCG00000010537|ENSSSCG00000025751|ENSSSCG00000009870|ENSSSCG00000009871|ENSSSCG00000022300
Pancreatic cancer	ssc05212	19	63	0.250638	0.963722	ENSSSCG00000004943|ENSSSCG00000003809|ENSSSCG00000007268|ENSSSCG00000017497|ENSSSCG00000022633|ENSSSCG00000030957|ENSSSCG00000026969|ENSSSCG00000022126|ENSSSCG00000017991|ENSSSCG00000002385|ENSSSCG00000013900|ENSSSCG00000028968|ENSSSCG00000001695|ENSSSCG00000004505|ENSSSCG00000017403|ENSSSCG00000005738|ENSSSCG00000015318|ENSSSCG00000016057|ENSSSCG00000004952
Ether lipid metabolism	ssc00565	13	41	0.254176	0.963751	ENSSSCG00000023351|ENSSSCG00000027427|ENSSSCG00000025109|ENSSSCG00000015781|ENSSSCG00000006001|ENSSSCG00000026914|ENSSSCG00000010023|ENSSSCG00000003839|ENSSSCG00000023983|Novel01722|ENSSSCG00000024027|ENSSSCG00000000864|ENSSSCG00000002235
Thyroid hormone signaling pathway	ssc04919	32	113	0.263391	0.980075	ENSSSCG00000003413|ENSSSCG00000024716|ENSSSCG00000016027|ENSSSCG00000027127|ENSSSCG00000011889|ENSSSCG00000004943|ENSSSCG00000001716|ENSSSCG00000005096|ENSSSCG00000013900|ENSSSCG00000006709|Novel00843|ENSSSCG00000025676|ENSSSCG00000027550|ENSSSCG00000017505|ENSSSCG00000000488|Novel02155|ENSSSCG00000017268|ENSSSCG00000013034|ENSSSCG00000017991|ENSSSCG00000026635|ENSSSCG00000009465|ENSSSCG000000059…
Riboflavin metabolism	ssc00740	5	13	0.27168	0.980075	ENSSSCG00000006538|ENSSSCG00000025992|ENSSSCG00000005276|ENSSSCG00000021067|ENSSSCG00000013242
Insulin signaling pathway	ssc04910	37	133	0.273953	0.980075	ENSSSCG00000022301|ENSSSCG00000017259|ENSSSCG00000027127|ENSSSCG00000011889|ENSSSCG00000007469|ENSSSCG00000007507|ENSSSCG00000028420|ENSSSCG00000013564|ENSSSCG00000004943|ENSSSCG00000013900|ENSSSCG00000002009|ENSSSCG00000003413|ENSSSCG00000022633|ENSSSCG00000017777|ENSSSCG00000008540|ENSSSCG00000005719|ENSSSCG00000005024|ENSSSCG00000008433|ENSSSCG00000003837|ENSSSCG00000030361|ENSSSCG00000029772|…
Type I diabetes mellitus	ssc04940	13	42	0.277115	0.980075	ENSSSCG00000008090|ENSSSCG00000011877|ENSSSCG00000010448|ENSSSCG00000021378|ENSSSCG00000030731|ENSSSCG00000008088|ENSSSCG00000001453|ENSSSCG00000001456|ENSSSCG00000001455|ENSSSCG00000001404|ENSSSCG00000024161|ENSSSCG00000016077|ENSSSCG00000017044
B cell receptor signaling pathway	ssc04662	21	72	0.277243	0.980075	ENSSSCG00000004943|ENSSSCG00000001703|ENSSSCG00000010509|ENSSSCG00000002893|ENSSSCG00000027127|ENSSSCG00000007477|ENSSSCG00000028968|ENSSSCG00000011889|ENSSSCG00000025691|ENSSSCG00000017991|ENSSSCG00000028367|ENSSSCG00000013900|ENSSSCG00000002383|ENSSSCG00000005743|ENSSSCG00000009624|ENSSSCG00000010301|ENSSSCG00000017206|ENSSSCG00000001952|ENSSSCG00000026969|ENSSSCG00000030957|ENSSSCG00000030839
Glioma	ssc05214	18	61	0.283497	0.980075	ENSSSCG00000004943|ENSSSCG00000003413|ENSSSCG00000007268|ENSSSCG00000008433|ENSSSCG00000000488|ENSSSCG00000004812|ENSSSCG00000027127|ENSSSCG00000022126|ENSSSCG00000025768|ENSSSCG00000007356|ENSSSCG00000013900|ENSSSCG00000017268|ENSSSCG00000022633|ENSSSCG00000017206|ENSSSCG00000022111|ENSSSCG00000015318|ENSSSCG00000026969|ENSSSCG00000017991
Proteasome	ssc03050	14	46	0.283611	0.980075	ENSSSCG00000005038|ENSSSCG00000020769|ENSSSCG00000013391|ENSSSCG00000006830|ENSSSCG00000005590|ENSSSCG00000017385|ENSSSCG00000002004|ENSSSCG00000001951|ENSSSCG00000028872|ENSSSCG00000005072|Novel00305|ENSSSCG00000006623|ENSSSCG00000001754|ENSSSCG00000030630
Glycosaminoglycan biosynthesis - keratan sulfate	ssc00533	6	17	0.291453	0.982304	ENSSSCG00000002709|ENSSSCG00000008374|ENSSSCG00000002737|ENSSSCG00000010998|ENSSSCG00000026793|ENSSSCG00000023347
Other glycan degradation	ssc00511	6	17	0.291453	0.982304	ENSSSCG00000026525|ENSSSCG00000028860|ENSSSCG00000005319|ENSSSCG00000001927|ENSSSCG00000027659|ENSSSCG00000009166
Phagosome	ssc04145	40	147	0.304654	1	ENSSSCG00000011916|ENSSSCG00000022307|ENSSSCG00000008056|ENSSSCG00000000137|ENSSSCG00000028968|ENSSSCG00000016027|ENSSSCG00000000675|ENSSSCG00000001456|ENSSSCG00000001455|ENSSSCG00000030731|ENSSSCG00000024161|ENSSSCG00000000767|ENSSSCG00000001006|ENSSSCG00000004789|ENSSSCG00000026022|ENSSSCG00000001401|ENSSSCG00000012604|ENSSSCG00000001453|ENSSSCG00000009002|ENSSSCG00000020893|Novel02354|ENSSSCG0…
Staphylococcus aureus infection	ssc05150	14	47	0.306347	1	Novel00549|ENSSSCG00000013655|ENSSSCG00000001422|ENSSSCG00000030385|ENSSSCG00000013418|ENSSSCG00000024914|ENSSSCG00000005512|ENSSSCG00000001453|ENSSSCG00000001456|ENSSSCG00000001455|ENSSSCG00000000675|ENSSSCG00000004038|ENSSSCG00000013551|ENSSSCG00000010893
Adipocytokine signaling pathway	ssc04920	20	70	0.310382	1	ENSSSCG00000001703|ENSSSCG00000015784|ENSSSCG00000003837|ENSSSCG00000025729|ENSSSCG00000005838|ENSSSCG00000017403|ENSSSCG00000029772|ENSSSCG00000016223|ENSSSCG00000012583|ENSSSCG00000001952|ENSSSCG00000022208|ENSSSCG00000003413|ENSSSCG00000026635|ENSSSCG00000005215|ENSSSCG00000001404|ENSSSCG00000009815|ENSSSCG00000001760|ENSSSCG00000002009|ENSSSCG00000030957|ENSSSCG00000007507
Non-alcoholic fatty liver disease (NAFLD)	ssc04932	43	160	0.320966	1	ENSSSCG00000018082|ENSSSCG00000007280|ENSSSCG00000028968|ENSSSCG00000011764|ENSSSCG00000017279|ENSSSCG00000011889|ENSSSCG00000030970|ENSSSCG00000000769|ENSSSCG00000015034|ENSSSCG00000030957|ENSSSCG00000013564|ENSSSCG00000013241|ENSSSCG00000008090|ENSSSCG00000010448|ENSSSCG00000016714|ENSSSCG00000027850|ENSSSCG00000030318|ENSSSCG00000013900|ENSSSCG00000016106|ENSSSCG00000007843|ENSSSCG00000020970|…
Cytokine-cytokine receptor interaction	ssc04060	59	223	0.321688	1	ENSSSCG00000022126|ENSSSCG00000021815|ENSSSCG00000006815|ENSSSCG00000028331|ENSSSCG00000000233|ENSSSCG00000013618|ENSSSCG00000000706|ENSSSCG00000008977|ENSSSCG00000001727|ENSSSCG00000017488|ENSSSCG00000000765|ENSSSCG00000008090|ENSSSCG00000016832|ENSSSCG00000020784|ENSSSCG00000016183|ENSSSCG00000025124|ENSSSCG00000015770|ENSSSCG00000021206|ENSSSCG00000027850|ENSSSCG00000026832|ENSSSCG00000023367|…
Gap junction	ssc04540	25	90	0.323711	1	ENSSSCG00000030354|ENSSSCG00000024960|ENSSSCG00000027127|ENSSSCG00000000175|ENSSSCG00000001518|ENSSSCG00000029279|ENSSSCG00000001006|ENSSSCG00000004943|ENSSSCG00000015407|ENSSSCG00000008866|ENSSSCG00000001988|ENSSSCG00000022126|ENSSSCG00000004241|ENSSSCG00000026022|ENSSSCG00000017268|ENSSSCG00000013034|ENSSSCG00000005849|ENSSSCG00000011399|ENSSSCG00000011533|ENSSSCG00000013545|ENSSSCG00000008870|…
Non-small cell lung cancer	ssc05223	15	52	0.333755	1	ENSSSCG00000004943|ENSSSCG00000007268|ENSSSCG00000022633|ENSSSCG00000017991|ENSSSCG00000027127|ENSSSCG00000022126|ENSSSCG00000015647|ENSSSCG00000017268|ENSSSCG00000007356|ENSSSCG00000013900|ENSSSCG00000017497|ENSSSCG00000011407|ENSSSCG00000017206|ENSSSCG00000015318|ENSSSCG00000026969
Phosphatidylinositol signaling system	ssc04070	22	79	0.334588	1	ENSSSCG00000010765|ENSSSCG00000012315|ENSSSCG00000027340|ENSSSCG00000001518|ENSSSCG00000011079|ENSSSCG00000009432|ENSSSCG00000013900|ENSSSCG00000013259|ENSSSCG00000008433|ENSSSCG00000017268|ENSSSCG00000013034|ENSSSCG00000017991|ENSSSCG00000025768|ENSSSCG00000010092|ENSSSCG00000011533|ENSSSCG00000027550|ENSSSCG00000015283|ENSSSCG00000027629|ENSSSCG00000025520|ENSSSCG00000007356|ENSSSCG00000004779|…
Neurotrophin signaling pathway	ssc04722	32	118	0.335723	1	ENSSSCG00000028968|ENSSSCG00000012795|ENSSSCG00000027127|ENSSSCG00000000604|ENSSSCG00000030957|ENSSSCG00000004943|ENSSSCG00000002340|ENSSSCG00000007356|ENSSSCG00000003558|ENSSSCG00000005706|ENSSSCG00000013900|Novel00939|ENSSSCG00000023503|ENSSSCG00000024096|ENSSSCG00000024813|ENSSSCG00000012163|ENSSSCG00000008433|ENSSSCG00000025768|ENSSSCG00000026041|ENSSSCG00000017991|ENSSSCG00000023808|ENSSSCG0…
Colorectal cancer	ssc05210	19	68	0.346431	1	ENSSSCG00000004943|ENSSSCG00000005965|ENSSSCG00000015783|ENSSSCG00000013900|ENSSSCG00000022633|ENSSSCG00000028968|ENSSSCG00000016714|ENSSSCG00000011889|ENSSSCG00000017991|ENSSSCG00000002385|ENSSSCG00000023204|ENSSSCG00000002383|ENSSSCG00000020931|ENSSSCG00000004505|ENSSSCG00000005738|ENSSSCG00000026969|ENSSSCG00000008241|ENSSSCG00000004952|ENSSSCG00000030839
Fatty acid metabolism	ssc01212	13	45	0.349292	1	ENSSSCG00000017694|ENSSSCG00000024015|ENSSSCG00000010554|ENSSSCG00000004049|ENSSSCG00000016223|ENSSSCG00000012583|ENSSSCG00000015784|ENSSSCG00000021739|ENSSSCG00000013072|ENSSSCG00000010723|ENSSSCG00000001760|ENSSSCG00000029944|ENSSSCG00000013780
Allograft rejection	ssc05330	11	38	0.366807	1	ENSSSCG00000017044|ENSSSCG00000011877|ENSSSCG00000010448|ENSSSCG00000021378|ENSSSCG00000030731|ENSSSCG00000007440|ENSSSCG00000001453|ENSSSCG00000001456|ENSSSCG00000001455|ENSSSCG00000001404|ENSSSCG00000024161
Glycosaminoglycan degradation	ssc00531	6	19	0.36772	1	ENSSSCG00000017400|ENSSSCG00000012731|ENSSSCG00000001927|ENSSSCG00000011405|ENSSSCG00000007003|ENSSSCG00000009237
Signaling pathways regulating pluripotency of stem cells	ssc04550	35	132	0.368484	1	ENSSSCG00000003809|ENSSSCG00000027127|ENSSSCG00000000233|ENSSSCG00000003342|ENSSSCG00000024671|ENSSSCG00000008645|ENSSSCG00000004952|ENSSSCG00000004943|ENSSSCG00000000182|ENSSSCG00000005437|ENSSSCG00000013437|ENSSSCG00000017403|ENSSSCG00000009919|ENSSSCG00000007227|ENSSSCG00000013900|ENSSSCG00000030827|ENSSSCG00000005215|ENSSSCG00000009996|ENSSSCG00000015815|ENSSSCG00000017991|ENSSSCG00000016850|…
Drug metabolism - other enzymes	ssc00983	9	31	0.387021	1	ENSSSCG00000021259|ENSSSCG00000016585|ENSSSCG00000016308|ENSSSCG00000030388|ENSSSCG00000001073|ENSSSCG00000016312|ENSSSCG00000026893|ENSSSCG00000011372|ENSSSCG00000008522
ABC transporters	ssc02010	12	43	0.396887	1	ENSSSCG00000010543|ENSSSCG00000012424|ENSSSCG00000008051|ENSSSCG00000005423|ENSSSCG00000015113|ENSSSCG00000016626|ENSSSCG00000016210|ENSSSCG00000020893|ENSSSCG00000007874|ENSSSCG00000010188|ENSSSCG00000025173|ENSSSCG00000027745
Biosynthesis of amino acids	ssc01230	17	63	0.405389	1	Novel01366|ENSSSCG00000022300|ENSSSCG00000016159|ENSSSCG00000002294|Novel01390|ENSSSCG00000016720|ENSSSCG00000004195|ENSSSCG00000002847|ENSSSCG00000010537|ENSSSCG00000012440|ENSSSCG00000021408|ENSSSCG00000010855|ENSSSCG00000009870|ENSSSCG00000009871|ENSSSCG00000023807|ENSSSCG00000028197|ENSSSCG00000006717
Axon guidance	ssc04360	31	119	0.412565	1	ENSSSCG00000028968|ENSSSCG00000000896|ENSSSCG00000027242|ENSSSCG00000007477|ENSSSCG00000026456|ENSSSCG00000015404|ENSSSCG00000000181|ENSSSCG00000008197|Novel00996|ENSSSCG00000005706|ENSSSCG00000005723|ENSSSCG00000006532|ENSSSCG00000007675|ENSSSCG00000012787|ENSSSCG00000029533|ENSSSCG00000015407|ENSSSCG00000010301|ENSSSCG00000012001|ENSSSCG00000011399|ENSSSCG00000011101|ENSSSCG00000016459|ENSSSCG0…
Butirosin and neomycin biosynthesis	ssc00524	2	5	0.414511	1	ENSSSCG00000008261|ENSSSCG00000010253
Mucin type O-Glycan biosynthesis	ssc00512	8	28	0.414878	1	ENSSSCG00000005277|ENSSSCG00000002306|ENSSSCG00000030178|ENSSSCG00000010185|ENSSSCG00000007465|ENSSSCG00000008524|ENSSSCG00000009705|ENSSSCG00000017072
Intestinal immune network for IgA production	ssc04672	12	44	0.423124	1	ENSSSCG00000020970|ENSSSCG00000011877|ENSSSCG00000021815|ENSSSCG00000007440|ENSSSCG00000017330|ENSSSCG00000022246|ENSSSCG00000001453|ENSSSCG00000001456|ENSSSCG00000027850|ENSSSCG00000001455|ENSSSCG00000009542|ENSSSCG00000000706
mTOR signaling pathway	ssc04150	16	60	0.426665	1	ENSSSCG00000005174|ENSSSCG00000022301|ENSSSCG00000003837|ENSSSCG00000016266|ENSSSCG00000005096|ENSSSCG00000025729|ENSSSCG00000012163|ENSSSCG00000017268|ENSSSCG00000017991|ENSSSCG00000018045|ENSSSCG00000013900|ENSSSCG00000001695|ENSSSCG00000003558|ENSSSCG00000001404|ENSSSCG00000028420|ENSSSCG00000003413
Long-term potentiation	ssc04720	18	68	0.427616	1	ENSSSCG00000004943|ENSSSCG00000012163|ENSSSCG00000008433|ENSSSCG00000003558|ENSSSCG00000012833|ENSSSCG00000027127|ENSSSCG00000001518|ENSSSCG00000025768|ENSSSCG00000013034|ENSSSCG00000009624|ENSSSCG00000017268|ENSSSCG00000022633|ENSSSCG00000004779|ENSSSCG00000010301|ENSSSCG00000008540|ENSSSCG00000026969|ENSSSCG00000030014|ENSSSCG00000011533
Natural killer cell mediated cytotoxicity	ssc04650	28	108	0.428769	1	ENSSSCG00000028968|ENSSSCG00000027127|ENSSSCG00000000769|Novel00242|ENSSSCG00000001404|ENSSSCG00000004943|ENSSSCG00000010448|ENSSSCG00000013900|ENSSSCG00000005743|ENSSSCG00000022633|ENSSSCG00000020906|ENSSSCG00000009636|ENSSSCG00000005163|ENSSSCG00000013655|ENSSSCG00000017268|ENSSSCG00000017991|ENSSSCG00000010301|ENSSSCG00000007477|ENSSSCG00000004156|ENSSSCG00000015783|ENSSSCG00000026201|ENSSSCG0…
MAPK signaling pathway	ssc04010	63	249	0.432383	1	ENSSSCG00000023063|ENSSSCG00000014369|ENSSSCG00000010580|ENSSSCG00000028968|ENSSSCG00000017330|ENSSSCG00000027127|ENSSSCG00000028331|ENSSSCG00000029137|ENSSSCG00000010831|ENSSSCG00000030957|ENSSSCG00000023351|ENSSSCG00000016578|ENSSSCG00000001771|ENSSSCG00000010448|ENSSSCG00000023433|ENSSSCG00000007151|ENSSSCG00000003558|ENSSSCG00000022126|ENSSSCG00000030354|ENSSSCG00000000087|ENSSSCG00000030827|…
Biosynthesis of unsaturated fatty acids	ssc01040	5	17	0.441998	1	ENSSSCG00000013780|ENSSSCG00000021739|ENSSSCG00000010554|ENSSSCG00000024015|ENSSSCG00000013072
p53 signaling pathway	ssc04115	19	73	0.448549	1	ENSSSCG00000000727|ENSSSCG00000010448|ENSSSCG00000015783|ENSSSCG00000000488|ENSSSCG00000025698|ENSSSCG00000029326|ENSSSCG00000016714|ENSSSCG00000011357|ENSSSCG00000004789|ENSSSCG00000022111|ENSSSCG00000000769|ENSSSCG00000006058|ENSSSCG00000017024|ENSSSCG00000021742|ENSSSCG00000028157|ENSSSCG00000016106|ENSSSCG00000008988|ENSSSCG00000015318|ENSSSCG00000026454
Melanoma	ssc05218	18	69	0.448795	1	ENSSSCG00000004943|ENSSSCG00000007268|ENSSSCG00000022633|ENSSSCG00000000488|ENSSSCG00000004812|ENSSSCG00000027127|ENSSSCG00000015815|ENSSSCG00000022126|ENSSSCG00000024960|ENSSSCG00000017991|ENSSSCG00000013900|Novel00250|Novel00363|ENSSSCG00000025652|ENSSSCG00000022111|ENSSSCG00000015318|ENSSSCG00000026969|Novel00249
AMPK signaling pathway	ssc04152	30	118	0.461134	1	ENSSSCG00000022301|ENSSSCG00000014298|ENSSSCG00000007507|ENSSSCG00000006232|ENSSSCG00000013564|ENSSSCG00000013900|ENSSSCG00000014080|ENSSSCG00000002009|ENSSSCG00000023725|ENSSSCG00000009815|ENSSSCG00000003413|ENSSSCG00000011353|ENSSSCG00000026382|ENSSSCG00000003837|ENSSSCG00000028976|ENSSSCG00000017991|ENSSSCG00000017694|ENSSSCG00000016690|ENSSSCG00000028197|ENSSSCG00000002540|ENSSSCG00000011133|…
GnRH signaling pathway	ssc04912	22	86	0.466749	1	ENSSSCG00000030354|ENSSSCG00000027127|ENSSSCG00000000175|ENSSSCG00000001518|ENSSSCG00000029279|ENSSSCG00000023351|ENSSSCG00000001988|ENSSSCG00000022126|ENSSSCG00000024813|ENSSSCG00000004943|ENSSSCG00000008433|ENSSSCG00000025768|ENSSSCG00000013034|ENSSSCG00000011533|ENSSSCG00000018016|ENSSSCG00000030839|ENSSSCG00000012833|ENSSSCG00000014362|ENSSSCG00000009664|ENSSSCG00000004779|ENSSSCG00000017206|…
TGF-beta signaling pathway	ssc04350	19	74	0.46911	1	ENSSSCG00000006145|ENSSSCG00000002787|ENSSSCG00000009560|ENSSSCG00000024312|ENSSSCG00000000233|ENSSSCG00000008645|ENSSSCG00000025270|ENSSSCG00000002385|ENSSSCG00000004789|ENSSSCG00000014298|ENSSSCG00000004505|ENSSSCG00000007227|ENSSSCG00000000442|ENSSSCG00000001404|ENSSSCG00000005965|ENSSSCG00000005045|ENSSSCG00000009040|ENSSSCG00000004952|ENSSSCG00000011014
Ribosome biogenesis in eukaryotes	ssc03008	21	83	0.486982	1	ENSSSCG00000014450|ENSSSCG00000027831|ENSSSCG00000024978|ENSSSCG00000004328|ENSSSCG00000012823|ENSSSCG00000027676|ENSSSCG00000007119|ENSSSCG00000029627|ENSSSCG00000011449|ENSSSCG00000012581|ENSSSCG00000026308|ENSSSCG00000006727|ENSSSCG00000030510|ENSSSCG00000010973|ENSSSCG00000017593|ENSSSCG00000010990|ENSSSCG00000028602|ENSSSCG00000011678|ENSSSCG00000000998|ENSSSCG00000013304|ENSSSCG00000028638
Phenylalanine, tyrosine and tryptophan biosynthesis	ssc00400	2	6	0.487318	1	ENSSSCG00000010537|ENSSSCG00000013976
Wnt signaling pathway	ssc04310	32	128	0.491266	1	ENSSSCG00000028968|ENSSSCG00000029838|ENSSSCG00000011889|ENSSSCG00000024671|ENSSSCG00000014435|ENSSSCG00000011014|ENSSSCG00000000182|ENSSSCG00000002340|ENSSSCG00000010301|ENSSSCG00000003342|ENSSSCG00000005078|ENSSSCG00000006746|ENSSSCG00000012885|ENSSSCG00000002127|ENSSSCG00000028897|ENSSSCG00000000107|ENSSSCG00000017268|ENSSSCG00000013034|ENSSSCG00000012102|ENSSSCG00000009624|ENSSSCG00000011794|…
Prolactin signaling pathway	ssc04917	17	67	0.492454	1	ENSSSCG00000000727|ENSSSCG00000004943|ENSSSCG00000014277|ENSSSCG00000027127|ENSSSCG00000029772|ENSSSCG00000017406|ENSSSCG00000011889|ENSSSCG00000017991|ENSSSCG00000013900|ENSSSCG00000002383|ENSSSCG00000005215|ENSSSCG00000017403|ENSSSCG00000010969|ENSSSCG00000017206|ENSSSCG00000026969|ENSSSCG00000016057|ENSSSCG00000030957
Chemokine signaling pathway	ssc04062	43	173	0.493997	1	ENSSSCG00000000396|ENSSSCG00000028092|ENSSSCG00000028968|ENSSSCG00000000175|ENSSSCG00000008977|ENSSSCG00000030957|ENSSSCG00000004943|ENSSSCG00000015407|ENSSSCG00000016183|ENSSSCG00000001988|ENSSSCG00000017403|ENSSSCG00000017406|ENSSSCG00000010683|ENSSSCG00000013900|ENSSSCG00000005215|ENSSSCG00000012918|ENSSSCG00000002821|ENSSSCG00000005743|ENSSSCG00000000246|ENSSSCG00000000242|ENSSSCG00000013034|…
Cell adhesion molecules (CAMs)	ssc04514	36	146	0.516444	1	ENSSSCG00000011877|ENSSSCG00000016027|ENSSSCG00000011933|ENSSSCG00000008601|ENSSSCG00000022246|ENSSSCG00000001453|ENSSSCG00000001456|Novel00363|ENSSSCG00000001455|ENSSSCG00000007401|ENSSSCG00000005723|ENSSSCG00000024161|ENSSSCG00000030420|ENSSSCG00000011046|ENSSSCG00000007718|ENSSSCG00000005211|ENSSSCG00000023743|ENSSSCG00000025652|ENSSSCG00000015955|ENSSSCG00000030731|ENSSSCG00000012787|Novel002…
Chemical carcinogenesis	ssc05204	15	60	0.518527	1	ENSSSCG00000002627|ENSSSCG00000028501|ENSSSCG00000021395|ENSSSCG00000016308|ENSSSCG00000002623|ENSSSCG00000003130|ENSSSCG00000006646|ENSSSCG00000016312|ENSSSCG00000023467|ENSSSCG00000023138|ENSSSCG00000026893|ENSSSCG00000015616|ENSSSCG00000022351|ENSSSCG00000020706|Novel00380
Rap1 signaling pathway	ssc04015	51	208	0.523544	1	ENSSSCG00000014391|ENSSSCG00000008881|ENSSSCG00000028968|ENSSSCG00000027127|ENSSSCG00000006815|ENSSSCG00000000175|ENSSSCG00000027206|ENSSSCG00000024960|Novel00363|ENSSSCG00000013564|Novel00249|ENSSSCG00000004943|ENSSSCG00000007227|ENSSSCG00000015407|ENSSSCG00000001988|ENSSSCG00000015770|ENSSSCG00000022126|ENSSSCG00000006767|ENSSSCG00000004789|ENSSSCG00000026832|ENSSSCG00000006532|ENSSSCG000000139…
cGMP-PKG signaling pathway	ssc04022	41	167	0.523593	1	ENSSSCG00000014296|Novel01072|ENSSSCG00000027127|ENSSSCG00000009477|ENSSSCG00000001518|ENSSSCG00000029279|ENSSSCG00000007477|ENSSSCG00000013564|ENSSSCG00000007720|ENSSSCG00000007721|ENSSSCG00000004943|ENSSSCG00000015407|ENSSSCG00000006572|ENSSSCG00000023433|ENSSSCG00000001988|ENSSSCG00000023725|ENSSSCG00000010301|ENSSSCG00000027898|ENSSSCG00000013900|ENSSSCG00000010330|ENSSSCG00000008444|ENSSSCG0…
Parkinson's disease	ssc05012	37	151	0.529471	1	ENSSSCG00000014296|ENSSSCG00000018082|ENSSSCG00000018081|ENSSSCG00000018087|ENSSSCG00000018084|ENSSSCG00000011764|ENSSSCG00000030970|ENSSSCG00000029673|ENSSSCG00000011399|ENSSSCG00000015790|ENSSSCG00000023379|ENSSSCG00000015407|ENSSSCG00000018069|ENSSSCG00000012042|ENSSSCG00000018065|ENSSSCG00000027165|ENSSSCG00000016714|ENSSSCG00000030318|ENSSSCG00000010330|ENSSSCG00000010054|ENSSSCG00000004317|…
Galactose metabolism	ssc00052	7	28	0.548534	1	ENSSSCG00000010253|ENSSSCG00000008368|ENSSSCG00000010998|ENSSSCG00000026793|ENSSSCG00000010969|ENSSSCG00000008261|ENSSSCG00000028197
T cell receptor signaling pathway	ssc04660	26	107	0.550213	1	ENSSSCG00000017330|ENSSSCG00000027127|ENSSSCG00000027242|ENSSSCG00000001404|ENSSSCG00000030957|ENSSSCG00000004943|ENSSSCG00000007356|ENSSSCG00000025691|ENSSSCG00000013900|ENSSSCG00000005743|ENSSSCG00000020705|ENSSSCG00000008144|ENSSSCG00000017991|ENSSSCG00000002383|ENSSSCG00000010301|ENSSSCG00000003083|ENSSSCG00000007477|ENSSSCG00000030839|ENSSSCG00000001703|ENSSSCG00000011889|ENSSSCG00000001952|…
VEGF signaling pathway	ssc04370	14	58	0.567378	1	ENSSSCG00000023351|ENSSSCG00000004943|ENSSSCG00000007477|ENSSSCG00000017991|ENSSSCG00000027127|ENSSSCG00000017178|ENSSSCG00000028968|ENSSSCG00000017268|ENSSSCG00000007356|ENSSSCG00000013900|ENSSSCG00000001695|ENSSSCG00000009624|ENSSSCG00000010301|ENSSSCG00000026969
Selenocompound metabolism	ssc00450	4	16	0.574605	1	Novel00178|ENSSSCG00000010437|ENSSSCG00000026582|ENSSSCG00000000843
Glutathione metabolism	ssc00480	12	50	0.576603	1	ENSSSCG00000002627|ENSSSCG00000001849|ENSSSCG00000021742|ENSSSCG00000017092|ENSSSCG00000002623|ENSSSCG00000027121|ENSSSCG00000023467|ENSSSCG00000015844|ENSSSCG00000006058|ENSSSCG00000006891|ENSSSCG00000021973|ENSSSCG00000022351
Vascular smooth muscle contraction	ssc04270	28	117	0.578146	1	ENSSSCG00000027127|ENSSSCG00000000175|ENSSSCG00000001518|ENSSSCG00000029279|ENSSSCG00000023351|ENSSSCG00000006572|ENSSSCG00000023433|ENSSSCG00000001988|ENSSSCG00000016535|ENSSSCG00000022633|ENSSSCG00000023503|ENSSSCG00000010054|ENSSSCG00000003040|ENSSSCG00000004943|ENSSSCG00000008433|ENSSSCG00000008444|ENSSSCG00000025768|ENSSSCG00000013034|ENSSSCG00000017268|ENSSSCG00000011533|ENSSSCG00000027189|…
Protein export	ssc03060	6	25	0.58986	1	ENSSSCG00000011447|ENSSSCG00000029183|ENSSSCG00000005601|ENSSSCG00000015227|ENSSSCG00000014850|ENSSSCG00000015637
Synaptic vesicle cycle	ssc04721	14	59	0.589877	1	ENSSSCG00000011916|ENSSSCG00000008056|ENSSSCG00000014058|ENSSSCG00000009601|ENSSSCG00000024434|ENSSSCG00000005617|ENSSSCG00000017984|ENSSSCG00000013119|ENSSSCG00000000767|ENSSSCG00000007714|ENSSSCG00000008314|ENSSSCG00000001401|ENSSSCG00000005641|ENSSSCG00000006054
Amyotrophic lateral sclerosis (ALS)	ssc05014	13	55	0.595	1	ENSSSCG00000015783|ENSSSCG00000028968|ENSSSCG00000013296|ENSSSCG00000022208|ENSSSCG00000021355|ENSSSCG00000016714|ENSSSCG00000028711|ENSSSCG00000000769|ENSSSCG00000009624|ENSSSCG00000003089|ENSSSCG00000001404|ENSSSCG00000010301|ENSSSCG00000026041
Ovarian steroidogenesis	ssc04913	12	51	0.600638	1	ENSSSCG00000030900|ENSSSCG00000023351|ENSSSCG00000028512|ENSSSCG00000012833|ENSSSCG00000001988|ENSSSCG00000000175|ENSSSCG00000028833|ENSSSCG00000006719|ENSSSCG00000006337|ENSSSCG00000004812|ENSSSCG00000002686|ENSSSCG00000013564
Leukocyte transendothelial migration	ssc04670	28	119	0.609682	1	ENSSSCG00000000137|ENSSSCG00000002965|ENSSSCG00000028968|ENSSSCG00000015407|ENSSSCG00000014339|ENSSSCG00000003692|ENSSSCG00000007718|ENSSSCG00000013900|ENSSSCG00000023743|ENSSSCG00000020703|ENSSSCG00000005743|ENSSSCG00000013174|ENSSSCG00000012982|ENSSSCG00000017268|ENSSSCG00000017991|ENSSSCG00000006369|ENSSSCG00000011399|ENSSSCG00000011101|ENSSSCG00000013655|ENSSSCG00000004018|ENSSSCG00000010313|…
Oxytocin signaling pathway	ssc04921	38	161	0.61089	1	ENSSSCG00000010301|ENSSSCG00000027127|ENSSSCG00000000175|ENSSSCG00000001518|ENSSSCG00000007477|ENSSSCG00000023351|ENSSSCG00000015407|ENSSSCG00000021573|ENSSSCG00000006572|ENSSSCG00000001988|ENSSSCG00000022126|ENSSSCG00000009815|ENSSSCG00000013900|ENSSSCG00000025532|ENSSSCG00000008866|ENSSSCG00000008540|ENSSSCG00000004943|ENSSSCG00000008433|ENSSSCG00000003837|Novel02155|ENSSSCG00000010806|ENSSSCG0…
Citrate cycle (TCA cycle)	ssc00020	7	30	0.611891	1	ENSSSCG00000025751|ENSSSCG00000030318|ENSSSCG00000007507|ENSSSCG00000011501|ENSSSCG00000015034|ENSSSCG00000023807|ENSSSCG00000002009
Other types of O-glycan biosynthesis	ssc00514	7	30	0.611891	1	ENSSSCG00000026654|ENSSSCG00000007244|ENSSSCG00000010998|ENSSSCG00000013883|ENSSSCG00000026793|ENSSSCG00000030217|ENSSSCG00000012403
Cell cycle	ssc04110	27	115	0.612861	1	ENSSSCG00000011624|ENSSSCG00000027140|Novel01557|ENSSSCG00000030469|ENSSSCG00000004952|ENSSSCG00000012642|ENSSSCG00000007268|ENSSSCG00000002787|ENSSSCG00000016835|ENSSSCG00000029264|ENSSSCG00000007151|ENSSSCG00000015318|ENSSSCG00000005706|ENSSSCG00000006145|ENSSSCG00000007381|ENSSSCG00000027557|ENSSSCG00000000488|ENSSSCG00000002385|ENSSSCG00000009560|ENSSSCG00000005965|ENSSSCG00000029326|ENSSSCG0…
Synthesis and degradation of ketone bodies	ssc00072	2	8	0.61454	1	ENSSSCG00000004049|ENSSSCG00000016872
Propanoate metabolism	ssc00640	6	26	0.622973	1	ENSSSCG00000017694|ENSSSCG00000013366|ENSSSCG00000004049|ENSSSCG00000001732|ENSSSCG00000000939|ENSSSCG00000011501
Glycosphingolipid biosynthesis - lacto and neolacto series	ssc00601	6	26	0.622973	1	ENSSSCG00000008374|ENSSSCG00000010998|ENSSSCG00000024393|ENSSSCG00000026793|ENSSSCG00000005518|ENSSSCG00000015232
Collecting duct acid secretion	ssc04966	6	26	0.622973	1	ENSSSCG00000011916|ENSSSCG00000008056|ENSSSCG00000001401|ENSSSCG00000008314|ENSSSCG00000000767|ENSSSCG00000006054
Circadian rhythm	ssc04710	6	26	0.622973	1	ENSSSCG00000003837|ENSSSCG00000028897|ENSSSCG00000000107|ENSSSCG00000017983|ENSSSCG00000028552|ENSSSCG00000028572
Alzheimer's disease	ssc05010	41	175	0.629437	1	Novel01072|ENSSSCG00000018082|ENSSSCG00000018081|ENSSSCG00000011764|ENSSSCG00000017279|ENSSSCG00000023150|ENSSSCG00000030970|ENSSSCG00000000769|ENSSSCG00000029673|ENSSSCG00000015034|ENSSSCG00000010448|ENSSSCG00000012042|ENSSSCG00000000423|ENSSSCG00000016714|ENSSSCG00000012999|ENSSSCG00000030318|ENSSSCG00000016106|ENSSSCG00000008639|ENSSSCG00000008433|ENSSSCG00000028157|ENSSSCG00000025768|ENSSSCG0…
DNA replication	ssc03030	8	35	0.631001	1	ENSSSCG00000011624|ENSSSCG00000028504|ENSSSCG00000028696|ENSSSCG00000006273|ENSSSCG00000009854|ENSSSCG00000023886|ENSSSCG00000001493|ENSSSCG00000026575
Type II diabetes mellitus	ssc04930	11	48	0.631089	1	ENSSSCG00000023503|ENSSSCG00000013900|ENSSSCG00000025729|ENSSSCG00000029772|ENSSSCG00000010253|ENSSSCG00000017991|ENSSSCG00000003413|ENSSSCG00000008444|ENSSSCG00000001404|ENSSSCG00000008261|ENSSSCG00000013564
Melanogenesis	ssc04916	22	95	0.631182	1	ENSSSCG00000027127|ENSSSCG00000009477|ENSSSCG00000029838|ENSSSCG00000024671|ENSSSCG00000004943|ENSSSCG00000000182|ENSSSCG00000015407|ENSSSCG00000001050|ENSSSCG00000001988|ENSSSCG00000003342|ENSSSCG00000000175|ENSSSCG00000008433|ENSSSCG00000025768|ENSSSCG00000013034|ENSSSCG00000017268|ENSSSCG00000011399|ENSSSCG00000012833|ENSSSCG00000011889|ENSSSCG00000013501|ENSSSCG00000004779|ENSSSCG00000026969|…
Histidine metabolism	ssc00340	5	22	0.636705	1	ENSSSCG00000004644|ENSSSCG00000004870|ENSSSCG00000028501|ENSSSCG00000017861|ENSSSCG00000018041
alpha-Linolenic acid metabolism	ssc00592	5	22	0.636705	1	ENSSSCG00000023351|ENSSSCG00000026914|ENSSSCG00000010023|Novel01722|ENSSSCG00000013072
Vitamin digestion and absorption	ssc04977	5	22	0.636705	1	ENSSSCG00000021968|Novel01722|ENSSSCG00000008550|ENSSSCG00000007874|ENSSSCG00000004272
Proximal tubule bicarbonate reclamation	ssc04964	5	22	0.636705	1	ENSSSCG00000010368|ENSSSCG00000016056|ENSSSCG00000007507|ENSSSCG00000025751|ENSSSCG00000002009
Ras signaling pathway	ssc04014	52	223	0.650648	1	ENSSSCG00000008388|ENSSSCG00000024960|ENSSSCG00000005012|ENSSSCG00000028092|ENSSSCG00000028968|Novel00260|ENSSSCG00000027127|ENSSSCG00000006815|ENSSSCG00000011407|ENSSSCG00000024674|ENSSSCG00000027242|ENSSSCG00000004812|ENSSSCG00000030957|ENSSSCG00000013564|ENSSSCG00000017991|ENSSSCG00000023351|ENSSSCG00000001771|ENSSSCG00000012068|ENSSSCG00000026914|ENSSSCG00000015770|ENSSSCG00000022126|ENSSSCG0…
Regulation of actin cytoskeleton	ssc04810	46	198	0.653349	1	ENSSSCG00000015560|ENSSSCG00000002965|ENSSSCG00000028968|ENSSSCG00000016027|ENSSSCG00000027127|ENSSSCG00000024960|ENSSSCG00000011079|ENSSSCG00000027242|ENSSSCG00000004943|ENSSSCG00000017054|ENSSSCG00000011046|ENSSSCG00000023433|ENSSSCG00000006475|ENSSSCG00000022126|ENSSSCG00000003692|ENSSSCG00000013900|ENSSSCG00000030827|ENSSSCG00000005743|ENSSSCG00000022633|ENSSSCG00000015955|ENSSSCG00000020703|…
Metabolism of xenobiotics by cytochrome P450	ssc00980	11	49	0.654485	1	ENSSSCG00000002627|ENSSSCG00000028501|ENSSSCG00000003130|ENSSSCG00000016308|ENSSSCG00000002623|ENSSSCG00000003491|ENSSSCG00000016312|ENSSSCG00000023467|ENSSSCG00000015616|ENSSSCG00000020706|ENSSSCG00000022351
Salivary secretion	ssc04970	17	75	0.655306	1	ENSSSCG00000028069|ENSSSCG00000000175|ENSSSCG00000008433|ENSSSCG00000008866|ENSSSCG00000012833|ENSSSCG00000001988|ENSSSCG00000008870|ENSSSCG00000017984|ENSSSCG00000025768|ENSSSCG00000013034|ENSSSCG00000028359|ENSSSCG00000027898|ENSSSCG00000001518|ENSSSCG00000017268|ENSSSCG00000004779|ENSSSCG00000021475|ENSSSCG00000011533
Sphingolipid metabolism	ssc00600	10	45	0.663167	1	ENSSSCG00000009152|ENSSSCG00000004408|ENSSSCG00000005319|ENSSSCG00000017178|ENSSSCG00000003839|ENSSSCG00000010432|ENSSSCG00000010105|ENSSSCG00000013595|ENSSSCG00000022780|ENSSSCG00000026955
Glycolysis / Gluconeogenesis	ssc00010	12	54	0.668638	1	Novel01366|ENSSSCG00000028501|ENSSSCG00000013366|Novel01390|ENSSSCG00000016720|ENSSSCG00000010253|ENSSSCG00000002009|ENSSSCG00000012440|ENSSSCG00000007507|ENSSSCG00000018041|ENSSSCG00000008261|ENSSSCG00000028197
Linoleic acid metabolism	ssc00591	7	32	0.670129	1	ENSSSCG00000023351|ENSSSCG00000021395|ENSSSCG00000026914|ENSSSCG00000010023|ENSSSCG00000023138|Novel01722|Novel00380
Glyoxylate and dicarboxylate metabolism	ssc00630	5	23	0.670241	1	ENSSSCG00000010523|ENSSSCG00000023807|ENSSSCG00000004049|ENSSSCG00000001732|ENSSSCG00000025751
Fc epsilon RI signaling pathway	ssc04664	14	63	0.674261	1	ENSSSCG00000023351|ENSSSCG00000004943|ENSSSCG00000018016|ENSSSCG00000017991|ENSSSCG00000027127|ENSSSCG00000028968|ENSSSCG00000007356|ENSSSCG00000013900|ENSSSCG00000023737|ENSSSCG00000005743|ENSSSCG00000014891|ENSSSCG00000001404|ENSSSCG00000017206|ENSSSCG00000026969
RNA transport	ssc03013	34	149	0.675338	1	ENSSSCG00000022301|ENSSSCG00000030255|ENSSSCG00000010973|ENSSSCG00000028420|ENSSSCG00000004489|ENSSSCG00000006033|ENSSSCG00000011270|ENSSSCG00000017054|ENSSSCG00000014061|ENSSSCG00000016970|ENSSSCG00000012727|ENSSSCG00000005667|ENSSSCG00000029857|ENSSSCG00000007119|ENSSSCG00000011610|ENSSSCG00000025830|ENSSSCG00000028202|ENSSSCG00000013223|ENSSSCG00000006063|ENSSSCG00000001679|ENSSSCG00000021410|…
Lysine degradation	ssc00310	11	50	0.677035	1	ENSSSCG00000018041|ENSSSCG00000030396|ENSSSCG00000029082|ENSSSCG00000004049|ENSSSCG00000003433|ENSSSCG00000002895|ENSSSCG00000016613|ENSSSCG00000013883|ENSSSCG00000008682|ENSSSCG00000030217|ENSSSCG00000009777
Thyroid hormone synthesis	ssc04918	16	72	0.679882	1	ENSSSCG00000000175|ENSSSCG00000012833|ENSSSCG00000001988|ENSSSCG00000023725|ENSSSCG00000017092|ENSSSCG00000001518|ENSSSCG00000013501|ENSSSCG00000013034|ENSSSCG00000015844|ENSSSCG00000005601|ENSSSCG00000021332|ENSSSCG00000016690|ENSSSCG00000017268|ENSSSCG00000021973|ENSSSCG00000004779|ENSSSCG00000011533
Pyruvate metabolism	ssc00620	8	37	0.684147	1	ENSSSCG00000017694|ENSSSCG00000013366|ENSSSCG00000004049|ENSSSCG00000025751|ENSSSCG00000004454|ENSSSCG00000007507|ENSSSCG00000018041|ENSSSCG00000002009
Phenylalanine metabolism	ssc00360	4	19	0.690384	1	ENSSSCG00000010537|ENSSSCG00000013976|ENSSSCG00000010067|ENSSSCG00000028501
Carbon metabolism	ssc01200	22	99	0.696153	1	Novel01366|Novel01390|ENSSSCG00000025751|ENSSSCG00000002847|ENSSSCG00000012440|ENSSSCG00000021408|ENSSSCG00000011501|ENSSSCG00000004454|ENSSSCG00000004049|ENSSSCG00000001732|ENSSSCG00000030318|ENSSSCG00000009870|ENSSSCG00000009871|ENSSSCG00000016159|ENSSSCG00000015034|ENSSSCG00000023807|ENSSSCG00000028197|ENSSSCG00000016720|ENSSSCG00000010253|ENSSSCG00000010537|ENSSSCG00000008261|ENSSSCG000000067…
Mineral absorption	ssc04978	9	42	0.696892	1	ENSSSCG00000025517|ENSSSCG00000011640|ENSSSCG00000024509|ENSSSCG00000004636|ENSSSCG00000020864|ENSSSCG00000011361|ENSSSCG00000026759|ENSSSCG00000014540|ENSSSCG00000023103
Endocrine and other factor-regulated calcium reabsorption	ssc04961	9	42	0.696892	1	ENSSSCG00000014058|ENSSSCG00000012833|ENSSSCG00000024434|ENSSSCG00000000175|ENSSSCG00000017268|ENSSSCG00000013034|ENSSSCG00000005641|ENSSSCG00000004779|ENSSSCG00000020864
Steroid hormone biosynthesis	ssc00140	11	51	0.698697	1	ENSSSCG00000021395|ENSSSCG00000016308|ENSSSCG00000006719|ENSSSCG00000016312|ENSSSCG00000023138|ENSSSCG00000015616|ENSSSCG00000021739|ENSSSCG00000006337|ENSSSCG00000017103|Novel00380|ENSSSCG00000002686
Glycosaminoglycan biosynthesis - heparan sulfate / heparin	ssc00534	5	24	0.701665	1	ENSSSCG00000030136|ENSSSCG00000021515|ENSSSCG00000022032|ENSSSCG00000022197|ENSSSCG00000017573
Asthma	ssc05310	5	24	0.701665	1	ENSSSCG00000001404|ENSSSCG00000007440|ENSSSCG00000001456|ENSSSCG00000001455|ENSSSCG00000001453
Mismatch repair	ssc03430	5	24	0.701665	1	ENSSSCG00000028504|ENSSSCG00000009854|ENSSSCG00000023886|ENSSSCG00000020931|ENSSSCG00000007590
MicroRNAs in cancer	ssc05206	52	228	0.703448	1	ENSSSCG00000024716|ENSSSCG00000006652|ENSSSCG00000027140|ENSSSCG00000027127|ENSSSCG00000011033|ENSSSCG00000000155|ENSSSCG00000017497|ENSSSCG00000011407|ENSSSCG00000030957|ENSSSCG00000001516|ENSSSCG00000004943|ENSSSCG00000020725|ENSSSCG00000007268|ENSSSCG00000022111|ENSSSCG00000007151|ENSSSCG00000017403|ENSSSCG00000022126|ENSSSCG00000005706|ENSSSCG00000001429|ENSSSCG00000004789|ENSSSCG00000003413|…
Hedgehog signaling pathway	ssc04340	10	47	0.7086	1	ENSSSCG00000000182|ENSSSCG00000012833|ENSSSCG00000028897|ENSSSCG00000000107|ENSSSCG00000011889|ENSSSCG00000014240|ENSSSCG00000004558|ENSSSCG00000024671|ENSSSCG00000014435|ENSSSCG00000005045
Fructose and mannose metabolism	ssc00051	6	29	0.712428	1	ENSSSCG00000011133|ENSSSCG00000026124|ENSSSCG00000010253|ENSSSCG00000008261|ENSSSCG00000028197|ENSSSCG00000011353
Amphetamine addiction	ssc05031	14	65	0.712524	1	ENSSSCG00000007714|ENSSSCG00000008433|ENSSSCG00000030839|ENSSSCG00000009601|ENSSSCG00000012833|ENSSSCG00000016690|ENSSSCG00000023725|ENSSSCG00000017268|ENSSSCG00000025768|ENSSSCG00000002383|ENSSSCG00000013501|ENSSSCG00000009624|ENSSSCG00000010301|ENSSSCG00000008540
Glycosphingolipid biosynthesis - globo series	ssc00603	3	15	0.717619	1	ENSSSCG00000001927|ENSSSCG00000000042|ENSSSCG00000026962
Glycerophospholipid metabolism	ssc00564	18	83	0.718872	1	ENSSSCG00000023351|ENSSSCG00000013259|ENSSSCG00000025109|ENSSSCG00000002235|ENSSSCG00000006089|ENSSSCG00000026914|ENSSSCG00000000864|ENSSSCG00000010023|ENSSSCG00000003839|ENSSSCG00000027629|ENSSSCG00000007019|Novel01722|ENSSSCG00000013572|ENSSSCG00000009432|ENSSSCG00000015872|ENSSSCG00000023539|ENSSSCG00000017615|ENSSSCG00000007359
Vasopressin-regulated water reabsorption	ssc04962	9	43	0.719688	1	ENSSSCG00000009904|ENSSSCG00000012833|ENSSSCG00000023725|ENSSSCG00000000175|ENSSSCG00000013501|ENSSSCG00000000604|ENSSSCG00000017984|ENSSSCG00000016690|Novel02354
Porphyrin and chlorophyll metabolism	ssc00860	7	34	0.722612	1	ENSSSCG00000016308|ENSSSCG00000025468|ENSSSCG00000011700|ENSSSCG00000010797|ENSSSCG00000021067|ENSSSCG00000016312|ENSSSCG00000026759
Inositol phosphate metabolism	ssc00562	12	57	0.729539	1	ENSSSCG00000010765|ENSSSCG00000012315|ENSSSCG00000027550|ENSSSCG00000015283|ENSSSCG00000027629|ENSSSCG00000027340|ENSSSCG00000013034|ENSSSCG00000025520|ENSSSCG00000007356|ENSSSCG00000011079|ENSSSCG00000010092|ENSSSCG00000004779
Nicotinate and nicotinamide metabolism	ssc00760	5	25	0.730941	1	ENSSSCG00000028359|ENSSSCG00000022912|ENSSSCG00000025992|ENSSSCG00000015435|ENSSSCG00000002135
Lysosome	ssc04142	25	115	0.738328	1	ENSSSCG00000008056|ENSSSCG00000014924|ENSSSCG00000002452|ENSSSCG00000008602|ENSSSCG00000017865|ENSSSCG00000026525|ENSSSCG00000028860|ENSSSCG00000001770|ENSSSCG00000017400|ENSSSCG00000012604|ENSSSCG00000004414|ENSSSCG00000001927|ENSSSCG00000023666|ENSSSCG00000009166|ENSSSCG00000010948|ENSSSCG00000000042|ENSSSCG00000002015|ENSSSCG00000002366|ENSSSCG00000010798|ENSSSCG00000014058|ENSSSCG00000023080|…
Circadian entrainment	ssc04713	21	98	0.745988	1	ENSSSCG00000002383|ENSSSCG00000015407|ENSSSCG00000021573|ENSSSCG00000028092|ENSSSCG00000008866|ENSSSCG00000012833|ENSSSCG00000001988|ENSSSCG00000017983|ENSSSCG00000000175|ENSSSCG00000001518|ENSSSCG00000025768|ENSSSCG00000013034|ENSSSCG00000008870|ENSSSCG00000004622|ENSSSCG00000017268|ENSSSCG00000004779|ENSSSCG00000011399|ENSSSCG00000029333|ENSSSCG00000008433|ENSSSCG00000028572|ENSSSCG00000011533
Dopaminergic synapse	ssc04728	26	120	0.746489	1	ENSSSCG00000028092|ENSSSCG00000016690|ENSSSCG00000014298|ENSSSCG00000001518|ENSSSCG00000015407|ENSSSCG00000021573|ENSSSCG00000002540|ENSSSCG00000023725|ENSSSCG00000010301|ENSSSCG00000017268|ENSSSCG00000008540|ENSSSCG00000026382|ENSSSCG00000008433|ENSSSCG00000009601|ENSSSCG00000025768|ENSSSCG00000013034|ENSSSCG00000002383|ENSSSCG00000028976|ENSSSCG00000009624|ENSSSCG00000011399|ENSSSCG00000011533|…
Progesterone-mediated oocyte maturation	ssc04914	18	85	0.750062	1	ENSSSCG00000004943|ENSSSCG00000012163|ENSSSCG00000015407|ENSSSCG00000004812|ENSSSCG00000001988|ENSSSCG00000029326|ENSSSCG00000000175|ENSSSCG00000017991|Novel01557|ENSSSCG00000013900|ENSSSCG00000022633|ENSSSCG00000003558|ENSSSCG00000011399|ENSSSCG00000030469|ENSSSCG00000007151|ENSSSCG00000026969|ENSSSCG00000029264|ENSSSCG00000012833
Fc gamma R-mediated phagocytosis	ssc04666	17	81	0.75693	1	ENSSSCG00000004943|ENSSSCG00000015560|ENSSSCG00000005012|ENSSSCG00000017991|ENSSSCG00000017178|ENSSSCG00000003839|ENSSSCG00000017268|ENSSSCG00000007356|ENSSSCG00000013900|ENSSSCG00000028968|ENSSSCG00000004404|ENSSSCG00000008444|ENSSSCG00000014891|ENSSSCG00000001959|ENSSSCG00000023503|ENSSSCG00000008642|ENSSSCG00000005743
Ubiquitin mediated proteolysis	ssc04120	29	134	0.757226	1	ENSSSCG00000007280|ENSSSCG00000027165|ENSSSCG00000007423|ENSSSCG00000010088|ENSSSCG00000021766|ENSSSCG00000009556|ENSSSCG00000011506|ENSSSCG00000027057|ENSSSCG00000023379|ENSSSCG00000016835|ENSSSCG00000024306|ENSSSCG00000022101|ENSSSCG00000004317|ENSSSCG00000009638|ENSSSCG00000000488|ENSSSCG00000029772|ENSSSCG00000011393|ENSSSCG00000006689|ENSSSCG00000003083|ENSSSCG00000011104|ENSSSCG00000027529|…
Glycerolipid metabolism	ssc00561	11	54	0.758092	1	ENSSSCG00000013259|ENSSSCG00000024134|ENSSSCG00000012202|ENSSSCG00000003839|ENSSSCG00000007019|ENSSSCG00000018041|ENSSSCG00000004509|ENSSSCG00000009432|ENSSSCG00000023539|ENSSSCG00000017615|ENSSSCG00000007359
PPAR signaling pathway	ssc03320	14	68	0.764448	1	ENSSSCG00000015784|ENSSSCG00000013241|ENSSSCG00000010554|ENSSSCG00000000647|ENSSSCG00000012202|ENSSSCG00000016223|ENSSSCG00000004643|ENSSSCG00000014982|ENSSSCG00000007507|ENSSSCG00000005648|ENSSSCG00000012583|ENSSSCG00000001760|ENSSSCG00000002009|ENSSSCG00000013072
Cocaine addiction	ssc05030	9	46	0.781087	1	ENSSSCG00000015407|ENSSSCG00000030839|ENSSSCG00000009601|ENSSSCG00000012833|ENSSSCG00000023725|ENSSSCG00000013501|ENSSSCG00000016690|ENSSSCG00000011399|ENSSSCG00000030957
Gastric acid secretion	ssc04971	15	74	0.786968	1	ENSSSCG00000015407|ENSSSCG00000008433|ENSSSCG00000012833|ENSSSCG00000001988|ENSSSCG00000012066|ENSSSCG00000000175|ENSSSCG00000025768|ENSSSCG00000016626|ENSSSCG00000001518|ENSSSCG00000017268|ENSSSCG00000013034|ENSSSCG00000004779|ENSSSCG00000011399|ENSSSCG00000021475|ENSSSCG00000011533
Basal transcription factors	ssc03022	8	42	0.794511	1	ENSSSCG00000013367|ENSSSCG00000003718|ENSSSCG00000015721|ENSSSCG00000002411|ENSSSCG00000015845|ENSSSCG00000024694|ENSSSCG00000007720|ENSSSCG00000007721
Oxidative phosphorylation	ssc00190	28	134	0.806226	1	ENSSSCG00000011916|ENSSSCG00000018082|ENSSSCG00000018081|ENSSSCG00000008056|ENSSSCG00000018087|ENSSSCG00000018084|ENSSSCG00000011764|ENSSSCG00000030970|ENSSSCG00000029673|ENSSSCG00000000767|ENSSSCG00000006054|ENSSSCG00000018069|ENSSSCG00000012042|ENSSSCG00000018065|ENSSSCG00000030318|ENSSSCG00000010261|ENSSSCG00000000905|ENSSSCG00000007843|ENSSSCG00000015034|ENSSSCG00000011356|ENSSSCG00000001401|…
Butanoate metabolism	ssc00650	4	23	0.807057	1	ENSSSCG00000001090|ENSSSCG00000004049|ENSSSCG00000007858|ENSSSCG00000016872
Pantothenate and CoA biosynthesis	ssc00770	3	18	0.812061	1	ENSSSCG00000025992|ENSSSCG00000004179|ENSSSCG00000004180
2-Oxocarboxylic acid metabolism	ssc01210	3	18	0.812061	1	ENSSSCG00000010537|ENSSSCG00000023807|ENSSSCG00000002847
Protein processing in endoplasmic reticulum	ssc04141	34	162	0.819203	1	ENSSSCG00000017094|ENSSSCG00000027165|ENSSSCG00000017279|ENSSSCG00000030567|ENSSSCG00000002414|ENSSSCG00000012999|ENSSSCG00000001516|ENSSSCG00000010996|ENSSSCG00000027057|ENSSSCG00000007097|ENSSSCG00000024306|ENSSSCG00000004826|ENSSSCG00000013784|ENSSSCG00000005601|ENSSSCG00000030653|ENSSSCG00000015637|ENSSSCG00000004317|ENSSSCG00000012784|ENSSSCG00000016217|ENSSSCG00000015987|ENSSSCG00000026041|…
Cholinergic synapse	ssc04725	23	113	0.821097	1	ENSSSCG00000028092|ENSSSCG00000000175|ENSSSCG00000001518|ENSSSCG00000029279|ENSSSCG00000004943|ENSSSCG00000015407|ENSSSCG00000004281|ENSSSCG00000001988|ENSSSCG00000023725|ENSSSCG00000013900|ENSSSCG00000005215|ENSSSCG00000017268|ENSSSCG00000013034|ENSSSCG00000017991|ENSSSCG00000002383|ENSSSCG00000004779|ENSSSCG00000011399|ENSSSCG00000011533|ENSSSCG00000012833|ENSSSCG00000013501|ENSSSCG00000004622|…
Non-homologous end-joining	ssc03450	2	13	0.825463	1	ENSSSCG00000028696|ENSSSCG00000014280
Folate biosynthesis	ssc00790	2	13	0.825463	1	Novel00623|ENSSSCG00000015040
Vitamin B6 metabolism	ssc00750	1	7	0.826853	1	ENSSSCG00000024458
Nucleotide excision repair	ssc03420	8	44	0.829579	1	ENSSSCG00000011602|ENSSSCG00000028504|ENSSSCG00000013367|ENSSSCG00000009854|ENSSSCG00000023886|ENSSSCG00000015721|ENSSSCG00000009556|ENSSSCG00000012757
Platelet activation	ssc04611	27	132	0.830877	1	ENSSSCG00000000175|ENSSSCG00000001518|ENSSSCG00000023351|ENSSSCG00000015407|ENSSSCG00000008866|ENSSSCG00000001988|ENSSSCG00000005317|ENSSSCG00000003692|ENSSSCG00000013900|ENSSSCG00000008540|ENSSSCG00000003040|ENSSSCG00000030014|ENSSSCG00000030361|ENSSSCG00000016035|ENSSSCG00000013034|ENSSSCG00000017991|ENSSSCG00000011399|ENSSSCG00000011101|ENSSSCG00000011533|ENSSSCG00000012833|ENSSSCG00000008870|…
N-Glycan biosynthesis	ssc00510	9	49	0.832088	1	ENSSSCG00000008188|ENSSSCG00000001819|ENSSSCG00000010998|ENSSSCG00000027526|ENSSSCG00000026793|ENSSSCG00000030653|ENSSSCG00000000086|ENSSSCG00000021820|ENSSSCG00000014017
Amino sugar and nucleotide sugar metabolism	ssc00520	9	49	0.832088	1	ENSSSCG00000006793|ENSSSCG00000026124|ENSSSCG00000006340|ENSSSCG00000022124|ENSSSCG00000010253|ENSSSCG00000008368|ENSSSCG00000001927|ENSSSCG00000010969|ENSSSCG00000008261
Pancreatic secretion	ssc04972	17	87	0.836556	1	Novel01072|ENSSSCG00000028069|ENSSSCG00000030014|ENSSSCG00000028968|ENSSSCG00000001988|ENSSSCG00000010023|ENSSSCG00000000175|ENSSSCG00000017268|ENSSSCG00000016626|ENSSSCG00000028359|ENSSSCG00000027898|ENSSSCG00000001518|ENSSSCG00000009413|ENSSSCG00000013034|ENSSSCG00000004779|ENSSSCG00000021475|ENSSSCG00000011533
Glycosphingolipid biosynthesis - ganglio series	ssc00604	2	14	0.852481	1	ENSSSCG00000001927|ENSSSCG00000005623
Oocyte meiosis	ssc04114	21	107	0.852805	1	ENSSSCG00000004943|ENSSSCG00000012163|ENSSSCG00000026382|ENSSSCG00000008433|ENSSSCG00000002540|ENSSSCG00000012833|ENSSSCG00000001988|ENSSSCG00000003558|ENSSSCG00000000175|ENSSSCG00000001518|ENSSSCG00000025768|ENSSSCG00000009624|ENSSSCG00000014298|ENSSSCG00000004812|ENSSSCG00000002001|ENSSSCG00000010301|ENSSSCG00000030469|ENSSSCG00000008540|ENSSSCG00000007381|ENSSSCG00000029264|ENSSSCG00000011533
Renin-angiotensin system	ssc04614	3	20	0.858929	1	ENSSSCG00000013468|ENSSSCG00000001849|ENSSSCG00000010184
Aldosterone-regulated sodium reabsorption	ssc04960	7	41	0.85972	1	ENSSSCG00000021443|ENSSSCG00000025729|ENSSSCG00000017268|ENSSSCG00000017991|ENSSSCG00000013900|ENSSSCG00000026969|ENSSSCG00000013564
Fatty acid degradation	ssc00071	7	41	0.85972	1	ENSSSCG00000015784|ENSSSCG00000004049|ENSSSCG00000016223|ENSSSCG00000012583|ENSSSCG00000018041|ENSSSCG00000010723|ENSSSCG00000001760
Valine, leucine and isoleucine degradation	ssc00280	8	46	0.859786	1	ENSSSCG00000018041|ENSSSCG00000004049|ENSSSCG00000025942|ENSSSCG00000001732|ENSSSCG00000013976|ENSSSCG00000016872|ENSSSCG00000010723|ENSSSCG00000004465
Autoimmune thyroid disease	ssc05320	9	51	0.860615	1	ENSSSCG00000011877|ENSSSCG00000010448|ENSSSCG00000021378|ENSSSCG00000030731|ENSSSCG00000007440|ENSSSCG00000001453|ENSSSCG00000001456|ENSSSCG00000001455|ENSSSCG00000024161
Glycine, serine and threonine metabolism	ssc00260	6	36	0.860763	1	Novel01366|Novel01390|ENSSSCG00000016720|ENSSSCG00000009870|ENSSSCG00000009871|ENSSSCG00000006717
SNARE interactions in vesicular transport	ssc04130	6	36	0.860763	1	ENSSSCG00000007714|ENSSSCG00000004125|ENSSSCG00000013119|ENSSSCG00000017984|ENSSSCG00000007516|ENSSSCG00000014556
Taurine and hypotaurine metabolism	ssc00430	1	8	0.86094	1	ENSSSCG00000010223
Protein digestion and absorption	ssc04974	15	80	0.8624	1	ENSSSCG00000028846|ENSSSCG00000030275|ENSSSCG00000005381|ENSSSCG00000029657|ENSSSCG00000016035|ENSSSCG00000022404|ENSSSCG00000003105|ENSSSCG00000005222|ENSSSCG00000015894|ENSSSCG00000022506|ENSSSCG00000004484|ENSSSCG00000030160|ENSSSCG00000008449|ENSSSCG00000009544|ENSSSCG00000009413
Pentose and glucuronate interconversions	ssc00040	4	26	0.868745	1	ENSSSCG00000016312|ENSSSCG00000018041|ENSSSCG00000016308|ENSSSCG00000008368
Glycosylphosphatidylinositol(GPI)-anchor biosynthesis	ssc00563	4	26	0.868745	1	ENSSSCG00000021861|ENSSSCG00000005912|ENSSSCG00000004901|ENSSSCG00000007992
Arachidonic acid metabolism	ssc00590	11	62	0.875264	1	ENSSSCG00000023351|ENSSSCG00000017092|ENSSSCG00000026914|ENSSSCG00000010023|ENSSSCG00000017978|ENSSSCG00000005688|Novel01722|ENSSSCG00000005533|ENSSSCG00000021973|ENSSSCG00000020706|ENSSSCG00000027903
Nitrogen metabolism	ssc00910	2	15	0.875626	1	ENSSSCG00000010368|ENSSSCG00000016159
Base excision repair	ssc03410	5	32	0.879114	1	ENSSSCG00000028696|ENSSSCG00000009327|ENSSSCG00000023033|ENSSSCG00000023660|ENSSSCG00000024770
Inflammatory mediator regulation of TRP channels	ssc04750	21	110	0.879618	1	ENSSSCG00000023351|ENSSSCG00000008162|ENSSSCG00000000175|ENSSSCG00000008433|ENSSSCG00000012833|ENSSSCG00000001988|ENSSSCG00000008088|ENSSSCG00000021206|ENSSSCG00000001518|ENSSSCG00000025768|ENSSSCG00000013034|ENSSSCG00000007356|ENSSSCG00000013900|ENSSSCG00000017268|ENSSSCG00000023503|ENSSSCG00000008444|ENSSSCG00000011576|ENSSSCG00000004779|ENSSSCG00000008540|ENSSSCG00000017991|ENSSSCG00000011533
Pyrimidine metabolism	ssc00240	19	101	0.882669	1	ENSSSCG00000028978|ENSSSCG00000008399|ENSSSCG00000002135|ENSSSCG00000025233|ENSSSCG00000008098|ENSSSCG00000030388|ENSSSCG00000021259|ENSSSCG00000006294|ENSSSCG00000026233|ENSSSCG00000010497|ENSSSCG00000006058|ENSSSCG00000003973|ENSSSCG00000001493|ENSSSCG00000021742|ENSSSCG00000000843|ENSSSCG00000006682|ENSSSCG00000022912|Novel00194|ENSSSCG00000008647
Tight junction	ssc04530	25	129	0.883017	1	ENSSSCG00000002965|ENSSSCG00000027206|ENSSSCG00000014298|ENSSSCG00000007585|ENSSSCG00000015407|ENSSSCG00000014339|ENSSSCG00000003692|ENSSSCG00000006767|ENSSSCG00000007718|ENSSSCG00000023743|ENSSSCG00000008444|ENSSSCG00000023503|ENSSSCG00000020703|ENSSSCG00000015960|ENSSSCG00000030361|ENSSSCG00000017268|ENSSSCG00000000145|ENSSSCG00000006369|ENSSSCG00000028976|ENSSSCG00000011399|ENSSSCG00000013547|…
Ubiquinone and other terpenoid-quinone biosynthesis	ssc00130	1	9	0.888318	1	ENSSSCG00000002754
Regulation of autophagy	ssc04140	6	38	0.889142	1	ENSSSCG00000000644|ENSSSCG00000003837|ENSSSCG00000002707|ENSSSCG00000011575|ENSSSCG00000018045|ENSSSCG00000000645
Ascorbate and aldarate metabolism	ssc00053	3	22	0.89521	1	ENSSSCG00000018041|ENSSSCG00000016308|ENSSSCG00000016312
Bile secretion	ssc04976	12	69	0.896595	1	ENSSSCG00000030900|ENSSSCG00000010543|ENSSSCG00000028512|ENSSSCG00000014080|ENSSSCG00000012833|ENSSSCG00000001988|ENSSSCG00000000175|ENSSSCG00000028833|ENSSSCG00000016626|ENSSSCG00000003130|ENSSSCG00000026635|ENSSSCG00000021475
Starch and sucrose metabolism	ssc00500	8	49	0.896822	1	ENSSSCG00000022815|ENSSSCG00000008261|ENSSSCG00000016308|ENSSSCG00000005024|ENSSSCG00000010253|ENSSSCG00000016312|ENSSSCG00000025992|ENSSSCG00000008368
beta-Alanine metabolism	ssc00410	4	28	0.899719	1	ENSSSCG00000007140|ENSSSCG00000004870|ENSSSCG00000028501|ENSSSCG00000018041
mRNA surveillance pathway	ssc03015	15	84	0.899852	1	ENSSSCG00000022528|ENSSSCG00000026382|ENSSSCG00000002540|ENSSSCG00000007119|ENSSSCG00000012581|ENSSSCG00000014298|ENSSSCG00000006063|ENSSSCG00000005906|ENSSSCG00000028976|ENSSSCG00000030563|ENSSSCG00000013083|ENSSSCG00000008540|ENSSSCG00000002505|ENSSSCG00000001400|ENSSSCG00000014901
Glutamatergic synapse	ssc04724	23	123	0.906288	1	ENSSSCG00000028092|ENSSSCG00000000175|ENSSSCG00000001518|ENSSSCG00000023351|ENSSSCG00000015407|ENSSSCG00000003215|ENSSSCG00000001988|ENSSSCG00000013296|ENSSSCG00000010301|ENSSSCG00000012918|ENSSSCG00000017268|ENSSSCG00000013034|ENSSSCG00000009624|ENSSSCG00000011399|ENSSSCG00000011533|ENSSSCG00000003038|ENSSSCG00000003039|ENSSSCG00000013919|ENSSSCG00000012833|ENSSSCG00000005222|ENSSSCG00000004622|…
Morphine addiction	ssc05032	16	90	0.90889	1	ENSSSCG00000015407|ENSSSCG00000021573|ENSSSCG00000028092|ENSSSCG00000014816|ENSSSCG00000012833|ENSSSCG00000001988|ENSSSCG00000000175|ENSSSCG00000017268|ENSSSCG00000010683|ENSSSCG00000016929|ENSSSCG00000004622|Novel01254|ENSSSCG00000012918|ENSSSCG00000011399|ENSSSCG00000003805|ENSSSCG00000021902
Maturity onset diabetes of the young	ssc04950	3	23	0.91	1	ENSSSCG00000007371|ENSSSCG00000026362|ENSSSCG00000009919
Sulfur metabolism	ssc00920	2	17	0.912173	1	ENSSSCG00000010437|ENSSSCG00000016714
RNA degradation	ssc03018	12	71	0.913738	1	ENSSSCG00000001424|ENSSSCG00000025233|ENSSSCG00000000914|ENSSSCG00000014338|ENSSSCG00000028322|ENSSSCG00000006063|ENSSSCG00000008399|ENSSSCG00000017102|ENSSSCG00000005925|ENSSSCG00000016077|ENSSSCG00000012014|ENSSSCG00000011678
Huntington's disease	ssc05016	37	190	0.917304	1	ENSSSCG00000014296|ENSSSCG00000018082|ENSSSCG00000018081|ENSSSCG00000024434|ENSSSCG00000003718|ENSSSCG00000030970|ENSSSCG00000029673|ENSSSCG00000003683|ENSSSCG00000015034|ENSSSCG00000024694|ENSSSCG00000015790|ENSSSCG00000012042|ENSSSCG00000023725|ENSSSCG00000016714|ENSSSCG00000030318|ENSSSCG00000010330|ENSSSCG00000011764|ENSSSCG00000016106|ENSSSCG00000029876|Novel01581|ENSSSCG00000028157|ENSSSCG0…
Basal cell carcinoma	ssc05217	8	52	0.925258	1	ENSSSCG00000000182|ENSSSCG00000011889|ENSSSCG00000003342|ENSSSCG00000023204|ENSSSCG00000029838|ENSSSCG00000024671|ENSSSCG00000005045|ENSSSCG00000008241
Primary immunodeficiency	ssc05340	5	37	0.93626	1	ENSSSCG00000025173|ENSSSCG00000016832|ENSSSCG00000020893|ENSSSCG00000006625|ENSSSCG00000007440
GABAergic synapse	ssc04727	14	85	0.94013	1	ENSSSCG00000015407|ENSSSCG00000000644|ENSSSCG00000000645|ENSSSCG00000012833|ENSSSCG00000001988|ENSSSCG00000016056|ENSSSCG00000000175|ENSSSCG00000002707|ENSSSCG00000017268|ENSSSCG00000004622|ENSSSCG00000011399|ENSSSCG00000025981|ENSSSCG00000021902|ENSSSCG00000028092
Retrograde endocannabinoid signaling	ssc04723	16	95	0.940139	1	ENSSSCG00000015407|ENSSSCG00000021573|ENSSSCG00000028092|ENSSSCG00000012833|ENSSSCG00000001988|ENSSSCG00000000175|ENSSSCG00000024134|ENSSSCG00000017268|ENSSSCG00000013034|ENSSSCG00000001518|ENSSSCG00000004622|ENSSSCG00000004779|ENSSSCG00000011399|ENSSSCG00000021902|ENSSSCG00000013079|ENSSSCG00000011533
Retinol metabolism	ssc00830	8	54	0.940201	1	ENSSSCG00000008237|ENSSSCG00000024526|ENSSSCG00000016308|ENSSSCG00000021395|ENSSSCG00000016312|ENSSSCG00000023138|ENSSSCG00000008311|Novel00380
Drug metabolism - cytochrome P450	ssc00982	7	49	0.94295	1	ENSSSCG00000002627|ENSSSCG00000028501|ENSSSCG00000016308|ENSSSCG00000002623|ENSSSCG00000016312|ENSSSCG00000023467|ENSSSCG00000022351
Insulin secretion	ssc04911	14	86	0.945395	1	ENSSSCG00000007714|ENSSSCG00000012833|ENSSSCG00000001988|ENSSSCG00000023725|ENSSSCG00000000175|ENSSSCG00000017984|ENSSSCG00000013501|ENSSSCG00000013034|ENSSSCG00000001518|ENSSSCG00000026635|ENSSSCG00000017268|ENSSSCG00000016690|ENSSSCG00000004779|ENSSSCG00000029279
Fatty acid elongation	ssc00062	2	20	0.948599	1	ENSSSCG00000021739|ENSSSCG00000013780
Systemic lupus erythematosus	ssc05322	17	102	0.949773	1	Novel00549|ENSSSCG00000011877|ENSSSCG00000001422|ENSSSCG00000002965|ENSSSCG00000030385|ENSSSCG00000007440|ENSSSCG00000005512|ENSSSCG00000001453|ENSSSCG00000014780|ENSSSCG00000001456|ENSSSCG00000021411|ENSSSCG00000001455|ENSSSCG00000000675|ENSSSCG00000001404|ENSSSCG00000020703|ENSSSCG00000013551|ENSSSCG00000017202
Serotonergic synapse	ssc04726	19	112	0.95008	1	ENSSSCG00000023351|ENSSSCG00000004943|ENSSSCG00000021573|ENSSSCG00000015783|ENSSSCG00000015407|ENSSSCG00000009601|ENSSSCG00000012833|ENSSSCG00000028092|ENSSSCG00000017268|ENSSSCG00000013034|ENSSSCG00000017978|ENSSSCG00000001518|ENSSSCG00000004622|ENSSSCG00000022633|ENSSSCG00000004779|ENSSSCG00000011399|ENSSSCG00000026969|ENSSSCG00000005533|ENSSSCG00000011533
Taste transduction	ssc04742	4	33	0.95067	1	ENSSSCG00000001988|ENSSSCG00000000175|ENSSSCG00000001518|ENSSSCG00000012833
Tyrosine metabolism	ssc00350	4	33	0.95067	1	ENSSSCG00000010537|ENSSSCG00000013976|ENSSSCG00000010067|ENSSSCG00000028501
Steroid biosynthesis	ssc00100	2	21	0.957139	1	ENSSSCG00000015311|ENSSSCG00000006337
Cardiac muscle contraction	ssc04260	11	73	0.957191	1	ENSSSCG00000018082|ENSSSCG00000018078|ENSSSCG00000030970|ENSSSCG00000018075|ENSSSCG00000018094|ENSSSCG00000025532|ENSSSCG00000004570|ENSSSCG00000007843|ENSSSCG00000011356|ENSSSCG00000024505|ENSSSCG00000007845
Fat digestion and absorption	ssc04975	4	34	0.95743	1	ENSSSCG00000009179|ENSSSCG00000005423|ENSSSCG00000010023|ENSSSCG00000003839
Calcium signaling pathway	ssc04020	33	182	0.957887	1	ENSSSCG00000014296|Novel01072|ENSSSCG00000022126|ENSSSCG00000010301|ENSSSCG00000009477|ENSSSCG00000001518|ENSSSCG00000029279|ENSSSCG00000017497|ENSSSCG00000023912|ENSSSCG00000015790|ENSSSCG00000001988|ENSSSCG00000017178|ENSSSCG00000017755|ENSSSCG00000011576|ENSSSCG00000020725|ENSSSCG00000027898|ENSSSCG00000010330|ENSSSCG00000010054|ENSSSCG00000003764|ENSSSCG00000028069|ENSSSCG00000008433|ENSSSCG0…
Peroxisome	ssc04146	12	80	0.964236	1	ENSSSCG00000015784|ENSSSCG00000012583|ENSSSCG00000027190|ENSSSCG00000017755|ENSSSCG00000016223|ENSSSCG00000023983|ENSSSCG00000021355|ENSSSCG00000004401|ENSSSCG00000004643|ENSSSCG00000029876|ENSSSCG00000013030|ENSSSCG00000008522
Adrenergic signaling in cardiomyocytes	ssc04261	24	141	0.964949	1	ENSSSCG00000000175|ENSSSCG00000014298|ENSSSCG00000026382|ENSSSCG00000015407|ENSSSCG00000002540|ENSSSCG00000001988|ENSSSCG00000023725|ENSSSCG00000027898|ENSSSCG00000013900|ENSSSCG00000025532|ENSSSCG00000004570|ENSSSCG00000008540|ENSSSCG00000028069|ENSSSCG00000008433|ENSSSCG00000025768|ENSSSCG00000013034|ENSSSCG00000017991|ENSSSCG00000016690|ENSSSCG00000028976|ENSSSCG00000011399|ENSSSCG00000024505|…
cAMP signaling pathway	ssc04024	36	201	0.969432	1	ENSSSCG00000014391|ENSSSCG00000028968|ENSSSCG00000027127|ENSSSCG00000000175|ENSSSCG00000017251|ENSSSCG00000016929|ENSSSCG00000030957|ENSSSCG00000004943|ENSSSCG00000015407|ENSSSCG00000006572|ENSSSCG00000001988|ENSSSCG00000023725|ENSSSCG00000021261|ENSSSCG00000021053|ENSSSCG00000027898|ENSSSCG00000013900|ENSSSCG00000005743|ENSSSCG00000008540|Novel01254|ENSSSCG00000028069|ENSSSCG00000008433|ENSSSCG0…
Alcoholism	ssc05034	24	143	0.970147	1	ENSSSCG00000028092|ENSSSCG00000024777|ENSSSCG00000011608|ENSSSCG00000004943|ENSSSCG00000015407|ENSSSCG00000023725|ENSSSCG00000009815|ENSSSCG00000022633|ENSSSCG00000004622|ENSSSCG00000008540|ENSSSCG00000010054|Novel00099|ENSSSCG00000008433|ENSSSCG00000017366|ENSSSCG00000009601|ENSSSCG00000025768|ENSSSCG00000016690|ENSSSCG00000021411|ENSSSCG00000011399|ENSSSCG00000013501|ENSSSCG00000014388|ENSSSCG0…
Pentose phosphate pathway	ssc00030	2	23	0.970317	1	ENSSSCG00000021408|ENSSSCG00000028197
Fanconi anemia pathway	ssc03460	6	51	0.978829	1	ENSSSCG00000007590|ENSSSCG00000026362|ENSSSCG00000023886|ENSSSCG00000022101|ENSSSCG00000024687|ENSSSCG00000008022
One carbon pool by folate	ssc00670	1	18	0.984481	1	ENSSSCG00000002269
RNA polymerase	ssc03020	3	34	0.984993	1	ENSSSCG00000008098|ENSSSCG00000006682|ENSSSCG00000026233
Tryptophan metabolism	ssc00380	4	41	0.98546	1	ENSSSCG00000007007|ENSSSCG00000013976|ENSSSCG00000004049|ENSSSCG00000018041
Phototransduction	ssc04744	2	27	0.985958	1	ENSSSCG00000008433|ENSSSCG00000025768
Carbohydrate digestion and absorption	ssc04973	4	42	0.987595	1	ENSSSCG00000017991|ENSSSCG00000013900|ENSSSCG00000010253|ENSSSCG00000008261
Homologous recombination	ssc03440	2	28	0.988384	1	ENSSSCG00000023886|ENSSSCG00000014280
Purine metabolism	ssc00230	29	183	0.991373	1	ENSSSCG00000000175|ENSSSCG00000026233|ENSSSCG00000006058|ENSSSCG00000021742|ENSSSCG00000016929|ENSSSCG00000008866|ENSSSCG00000002135|ENSSSCG00000006572|ENSSSCG00000025233|ENSSSCG00000001988|ENSSSCG00000008098|ENSSSCG00000008522|ENSSSCG00000008399|ENSSSCG00000014816|Novel01254|ENSSSCG00000010497|ENSSSCG00000003805|ENSSSCG00000011372|ENSSSCG00000008902|ENSSSCG00000023861|ENSSSCG00000025992|ENSSSCG0…
Metabolic pathways	ssc01100	237	1166	0.997218	1	Novel01390|Novel00380|ENSSSCG00000000767|ENSSSCG00000010998|ENSSSCG00000021408|ENSSSCG00000010855|ENSSSCG00000015034|ENSSSCG00000011501|ENSSSCG00000001760|ENSSSCG00000023351|ENSSSCG00000018069|ENSSSCG00000014080|ENSSSCG00000016308|ENSSSCG00000023138|ENSSSCG00000018065|ENSSSCG00000017400|ENSSSCG00000004049|ENSSSCG00000004825|ENSSSCG00000023983|ENSSSCG00000030318|ENSSSCG00000010523|ENSSSCG000000267…
Spliceosome	ssc03040	16	129	0.998181	1	ENSSSCG00000000288|ENSSSCG00000015988|ENSSSCG00000028640|ENSSSCG00000028588|ENSSSCG00000002274|ENSSSCG00000014061|ENSSSCG00000010877|ENSSSCG00000030507|ENSSSCG00000004403|ENSSSCG00000001376|ENSSSCG00000005786|ENSSSCG00000022760|ENSSSCG00000008587|ENSSSCG00000001564|ENSSSCG00000030225|ENSSSCG00000001400
Nicotine addiction	ssc05033	1	33	0.999422	1	ENSSSCG00000021902
Aminoacyl-tRNA biosynthesis	ssc00970	5	68	0.999442	1	ENSSSCG00000014375|ENSSSCG00000003843|ENSSSCG00000021848|ENSSSCG00000010797|ENSSSCG00000002704
Neuroactive ligand-receptor interaction	ssc04080	14	268	1	1	ENSSSCG00000000121|ENSSSCG00000003764|ENSSSCG00000003039|ENSSSCG00000010054|ENSSSCG00000000033|ENSSSCG00000013252|ENSSSCG00000009477|ENSSSCG00000003038|ENSSSCG00000011576|ENSSSCG00000021053|ENSSSCG00000009402|ENSSSCG00000014401|ENSSSCG00000021902|ENSSSCG00000004038
Olfactory transduction	ssc04740	9	810	1	1	Novel01338|ENSSSCG00000008433|Novel00565|ENSSSCG00000012833|ENSSSCG00000025768|Novel02376|Novel00528|Novel01642|Novel00744
