# Supplementary material for: Differential expression and correlation analysis of miRNA–mRNA profiles in swine testicular cells infected with porcine epidemic diarrhea virus
Source: Sci Rep. 2021 Jan 21;11:1868. doi: 10.1038/s41598-021-81189-5 (PMC7820490; doi:10.1038/s41598-021-81189-5)
Supplement: Supplementary file 5 — Supplementary Information 5. [file 41598_2021_81189_MOESM5_ESM.xlsx]

## Sheet: Sheet1
Data filtering of raw reads for Small RNA-Seq samples
Sample	total reads	N% > 10%	low quality	5 adapter contamine	3 adapter null or insert null	with ployA/T/G/C	clean reads
YN15-1	12858072 (100.00%)	656 (0.01%)	40099 (0.31%)	2241 (0.02%)	198079 (1.54%)	27667 (0.22%)	12589330 (97.91%)
YN15-2	13749635 (100.00%)	91 (0.00%)	67927 (0.49%)	2069 (0.02%)	247365 (1.80%)	32021 (0.23%)	13400162 (97.46%)
YN15-3	13740016 (100.00%)	651 (0.00%)	45408 (0.33%)	1989 (0.01%)	239509 (1.74%)	28859 (0.21%)	13423600 (97.70%)
YN144-1	14343962 (100.00%)	356 (0.00%)	50490 (0.35%)	1753 (0.01%)	350770 (2.45%)	28738 (0.20%)	13911855 (96.99%)
YN144-2	13448129 (100.00%)	622 (0.00%)	33030 (0.25%)	1835 (0.01%)	292812 (2.18%)	30399 (0.23%)	13089431 (97.33%)
YN144-3	13045742 (100.00%)	651 (0.00%)	41181 (0.32%)	1619 (0.01%)	287729 (2.21%)	30204 (0.23%)	12684358 (97.23%)
Control 1	15124896 (100.00%)	108 (0.00%)	84887 (0.56%)	1487 (0.01%)	240265 (1.59%)	6924 (0.05%)	14791225 (97.79%)
Control 2	12561680 (100.00%)	600 (0.00%)	45067 (0.36%)	916 (0.01%)	223398 (1.78%)	12773 (0.10%)	12278926 (97.75%)
Control 3	11636898 (100.00%)	587 (0.01%)	38783 (0.33%)	967 (0.01%)	173086 (1.49%)	5326 (0.05%)	11418149 (98.12%)
