# Supplementary material for: Differential expression and correlation analysis of miRNA–mRNA profiles in swine testicular cells infected with porcine epidemic diarrhea virus
Source: Sci Rep. 2021 Jan 21;11:1868. doi: 10.1038/s41598-021-81189-5 (PMC7820490; doi:10.1038/s41598-021-81189-5)
Supplement: Supplementary file 6 — Supplementary Information 6. [file 41598_2021_81189_MOESM6_ESM.xlsx]

## Sheet: Sheet1
Number of mapped mature and hairpin known miRNAs
Types	Total	Ct1	Ct2	Ct3	Y41	Y42	Y43	Y51	Y52	Y53
Mapped mature	275	257	254	254	248	247	253	249	242	247
Mapped hairpin	264	247	239	243	244	235	240	237	237	239
Number of mapped mature and hairpin novel miRNAs
Types	Total	Ct1	Ct2	Ct3	Y41	Y42	Y43	Y51	Y52	Y53
Mapped mature	279	189	176	168	164	165	159	159	153	154
Mapped hairpin	290	205	192	182	173	175	173	167	166	164
