# Supplementary material for: Differential expression and correlation analysis of miRNA–mRNA profiles in swine testicular cells infected with porcine epidemic diarrhea virus
Source: Sci Rep. 2021 Jan 21;11:1868. doi: 10.1038/s41598-021-81189-5 (PMC7820490; doi:10.1038/s41598-021-81189-5)
Supplement: Supplementary file 7 — Supplementary Information 7. [file 41598_2021_81189_MOESM7_ESM.xlsx]

## Sheet: sheet1 
Known and novel mature miRNAs after BLASTN searches with Sus scrofa
known mature miRNA	novel mature miRNA.
ssc-let-7a	novel_121
ssc-let-7c	novel_129
ssc-let-7d-3p	novel_143
ssc-let-7d-5p	novel_147
ssc-let-7e	novel_150
ssc-let-7f	novel_157
ssc-let-7g	novel_160
ssc-let-7i	novel_161
ssc-miR-1	novel_162
ssc-miR-100	novel_163
ssc-miR-101	novel_165
ssc-miR-103	novel_168
ssc-miR-106a	novel_171
ssc-miR-107	novel_172
ssc-miR-10a-3p	novel_175
ssc-miR-10a-5p	novel_179
ssc-miR-10b	novel_190
ssc-miR-122	novel_191
ssc-miR-125a	novel_196
ssc-miR-125b	novel_198
ssc-miR-126-3p	novel_200
ssc-miR-126-5p	novel_206
ssc-miR-127	novel_207
ssc-miR-1271	novel_209
ssc-miR-1277	novel_210
ssc-miR-128	novel_213
ssc-miR-1285	novel_217
ssc-miR-1296-5p	novel_221
ssc-miR-129a-3p	novel_223
ssc-miR-129a-5p	novel_224
ssc-miR-1306-3p	novel_225
ssc-miR-1306-5p	novel_229
ssc-miR-1307	novel_232
ssc-miR-130a	novel_233
ssc-miR-130b	novel_235
ssc-miR-132	novel_238
ssc-miR-133a-3p	novel_239
ssc-miR-133a-5p	novel_24
ssc-miR-133b	novel_241
ssc-miR-1343	novel_243
ssc-miR-135	novel_245
ssc-miR-138	novel_247
ssc-miR-139-3p	novel_248
ssc-miR-139-5p	novel_253
ssc-miR-140-3p	novel_256
ssc-miR-140-5p	novel_259
ssc-miR-142-3p	novel_271
ssc-miR-142-5p	novel_274
ssc-miR-143-3p	novel_275
ssc-miR-144	novel_276
ssc-miR-145-3p	novel_278
ssc-miR-145-5p	novel_279
ssc-miR-1468	novel_280
ssc-miR-146a-5p	novel_282
ssc-miR-146b	novel_287
ssc-miR-148a-3p	novel_288
ssc-miR-148a-5p	novel_290
ssc-miR-148b-3p	novel_298
ssc-miR-148b-5p	novel_299
ssc-miR-149	novel_300
ssc-miR-150	novel_301
ssc-miR-151-3p	novel_304
ssc-miR-151-5p	novel_305
ssc-miR-152	novel_310
ssc-miR-155-3p	novel_312
ssc-miR-155-5p	novel_315
ssc-miR-15a	novel_320
ssc-miR-15b	novel_321
ssc-miR-16	novel_324
ssc-miR-17-3p	novel_327
ssc-miR-17-5p	novel_328
ssc-miR-181a	novel_331
ssc-miR-181b	novel_332
ssc-miR-181c	novel_338
ssc-miR-181d-5p	novel_339
ssc-miR-182	novel_340
ssc-miR-183	novel_342
ssc-miR-1839-3p	novel_345
ssc-miR-1839-5p	novel_348
ssc-miR-184	novel_351
ssc-miR-185	novel_356
ssc-miR-186	novel_357
ssc-miR-187	novel_359
ssc-miR-18a	novel_360
ssc-miR-18b	novel_364
ssc-miR-190a	novel_369
ssc-miR-190b	novel_370
ssc-miR-191	novel_373
ssc-miR-192	novel_380
ssc-miR-193a-3p	novel_381
ssc-miR-193a-5p	novel_383
ssc-miR-194a	novel_384
ssc-miR-194b-5p	novel_385
ssc-miR-195	novel_386
ssc-miR-196a	novel_388
ssc-miR-196b-3p	novel_390
ssc-miR-196b-5p	novel_391
ssc-miR-199a-3p	novel_393
ssc-miR-199a-5p	novel_394
ssc-miR-199b-3p	novel_400
ssc-miR-199b-5p	novel_405
ssc-miR-19a	novel_408
ssc-miR-19b	novel_410
ssc-miR-202-3p	novel_411
ssc-miR-202-5p	novel_416
ssc-miR-205	novel_419
ssc-miR-206	novel_421
ssc-miR-20a	novel_423
ssc-miR-20b	novel_427
ssc-miR-21	novel_428
ssc-miR-210	novel_430
ssc-miR-212	novel_432
ssc-miR-214	novel_433
ssc-miR-215	novel_435
ssc-miR-218-5p	novel_438
ssc-miR-219a	novel_44
ssc-miR-219b-3p	novel_441
ssc-miR-221-3p	novel_443
ssc-miR-221-5p	novel_446
ssc-miR-222	novel_453
ssc-miR-22-3p	novel_455
ssc-miR-224	novel_457
ssc-miR-22-5p	novel_459
ssc-miR-2320-3p	novel_460
ssc-miR-2320-5p	novel_466
ssc-miR-2366	novel_472
ssc-miR-23a	novel_473
ssc-miR-23b	novel_474
ssc-miR-2411	novel_477
ssc-miR-24-1-5p	novel_479
ssc-miR-24-2-5p	novel_481
ssc-miR-24-3p	novel_484
ssc-miR-26a	novel_488
ssc-miR-27a	novel_493
ssc-miR-27b-3p	novel_494
ssc-miR-27b-5p	novel_499
ssc-miR-28-3p	novel_500
ssc-miR-28-5p	novel_503
ssc-miR-296-3p	novel_506
ssc-miR-29a	novel_509
ssc-miR-29b	novel_512
ssc-miR-29c	novel_513
ssc-miR-30a-3p	novel_515
ssc-miR-30a-5p	novel_517
ssc-miR-30b-3p	novel_522
ssc-miR-30b-5p	novel_526
ssc-miR-30c-1-3p	novel_528
ssc-miR-30c-3p	novel_529
ssc-miR-30c-5p	novel_533
ssc-miR-30d	novel_535
ssc-miR-30e-3p	novel_538
ssc-miR-30e-5p	novel_541
ssc-miR-31	novel_542
ssc-miR-32	novel_544
ssc-miR-320	novel_545
ssc-miR-324	novel_548
ssc-miR-325	novel_55
ssc-miR-328	novel_557
ssc-miR-331-3p	novel_559
ssc-miR-331-5p	novel_564
ssc-miR-335	novel_566
ssc-miR-339-3p	novel_569
ssc-miR-339-5p	novel_570
ssc-miR-340	novel_571
ssc-miR-345-3p	novel_572
ssc-miR-345-5p	novel_575
ssc-miR-34a	novel_576
ssc-miR-34c	novel_577
ssc-miR-361-3p	novel_579
ssc-miR-361-5p	novel_580
ssc-miR-362	novel_581
ssc-miR-363	novel_583
ssc-miR-365-3p	novel_589
ssc-miR-365-5p	novel_590
ssc-miR-369	novel_591
ssc-miR-374a-3p	novel_593
ssc-miR-374a-5p	novel_597
ssc-miR-374b-3p	novel_598
ssc-miR-374b-5p	novel_599
ssc-miR-376a-3p	novel_600
ssc-miR-378	novel_605
ssc-miR-378b-3p	novel_609
ssc-miR-382	novel_610
ssc-miR-383	novel_611
ssc-miR-421-3p	novel_612
ssc-miR-421-5p	novel_616
ssc-miR-423-3p	novel_617
ssc-miR-423-5p	novel_619
ssc-miR-424-3p	novel_62
ssc-miR-424-5p	novel_620
ssc-miR-425-3p	novel_624
ssc-miR-425-5p	novel_63
ssc-miR-429	novel_630
ssc-miR-4331	novel_633
ssc-miR-4332	novel_634
ssc-miR-4334-3p	novel_636
ssc-miR-450a	novel_638
ssc-miR-450b-3p	novel_640
ssc-miR-450b-5p	novel_643
ssc-miR-450c-3p	novel_644
ssc-miR-450c-5p	novel_646
ssc-miR-451	novel_649
ssc-miR-452	novel_651
ssc-miR-455-3p	novel_652
ssc-miR-455-5p	novel_653
ssc-miR-486	novel_654
ssc-miR-489	novel_655
ssc-miR-491	novel_656
ssc-miR-497	novel_659
ssc-miR-499-5p	novel_660
ssc-miR-500	novel_661
ssc-miR-505	novel_662
ssc-miR-532-3p	novel_667
ssc-miR-532-5p	novel_670
ssc-miR-542-3p	novel_671
ssc-miR-542-5p	novel_672
ssc-miR-545-3p	novel_676
ssc-miR-545-5p	novel_680
ssc-miR-551a	novel_683
ssc-miR-574	novel_684
ssc-miR-582	novel_685
ssc-miR-615	novel_686
ssc-miR-628	novel_687
ssc-miR-652	novel_688
ssc-miR-664-3p	novel_690
ssc-miR-664-5p	novel_691
ssc-miR-671-3p	novel_694
ssc-miR-671-5p	novel_696
ssc-miR-6782-3p	novel_697
ssc-miR-7	novel_702
ssc-miR-708-3p	novel_710
ssc-miR-708-5p	novel_711
ssc-miR-7134-3p	novel_714
ssc-miR-7134-5p	novel_716
ssc-miR-7135-3p	novel_722
ssc-miR-7135-5p	novel_725
ssc-miR-7136-3p	novel_727
ssc-miR-7136-5p	novel_728
ssc-miR-7137-3p	novel_732
ssc-miR-7137-5p	novel_733
ssc-miR-7138-3p	novel_734
ssc-miR-7138-5p	novel_736
ssc-miR-7139-3p	novel_740
ssc-miR-7139-5p	novel_742
ssc-miR-7140-3p	novel_743
ssc-miR-7141-5p	novel_746
ssc-miR-7142-3p	novel_747
ssc-miR-7142-5p	novel_750
ssc-miR-7143-3p	novel_754
ssc-miR-7144-5p	novel_757
ssc-miR-744	novel_758
ssc-miR-769-3p	novel_759
ssc-miR-769-5p	novel_764
ssc-miR-7857-3p	novel_765
ssc-miR-874	novel_766
ssc-miR-885-3p	novel_767
ssc-miR-885-5p	novel_768
ssc-miR-9	novel_769
ssc-miR-9-1	novel_770
ssc-miR-92a	novel_772
ssc-miR-92b-3p	novel_775
ssc-miR-92b-5p	novel_776
ssc-miR-935	novel_777
ssc-miR-95	novel_778
ssc-miR-96-5p	novel_780
ssc-miR-9785-5p	novel_782
ssc-miR-9788-3p	novel_786
ssc-miR-98	novel_788
ssc-miR-9810-3p	novel_794
ssc-miR-9820-5p	novel_795
ssc-miR-9843-3p	novel_796
ssc-miR-9851-3p	novel_798
ssc-miR-9860-5p	novel_801
ssc-miR-99a	novel_806
ssc-miR-99b	novel_807
	novel_809
	novel_811
	novel_814
	novel_817
