# Supplementary material for: Differential expression and correlation analysis of miRNA–mRNA profiles in swine testicular cells infected with porcine epidemic diarrhea virus
Source: Sci Rep. 2021 Jan 21;11:1868. doi: 10.1038/s41598-021-81189-5 (PMC7820490; doi:10.1038/s41598-021-81189-5)
Supplement: Supplementary file 8 — Supplementary Information 8. [file 41598_2021_81189_MOESM8_ESM.xlsx]

## Sheet: YN15 vs Control
DE miRNAs in YN15 vs Control comparison group
DE miRNA name	YN15_readcount	Control_readcount	log2FoldChange	pval	padj
ssc-miR-450c-5p	568.867	727.477	-0.34671	0.008596	0.04489
ssc-miR-7134-5p	234.993	295.895	-0.32458	0.0055208	0.029655
ssc-miR-193a-5p	763.237	624.149	0.28557	0.0037735	0.020865
novel_24	4548.06	6269.28	-0.44835	0.0035524	0.020238
novel_500	55.7768	88.8942	-0.63143	0.0028616	0.016812
ssc-miR-146b	11426.5	8979.68	0.34199	0.0019374	0.012002
novel_656	150.684	74.4774	0.88998	0.001979	0.012002
novel_472	29.9828	55.092	-0.79475	0.0018444	0.011957
ssc-miR-30c-3p	762.834	1014.44	-0.40312	0.0010681	0.007183
ssc-miR-139-5p	2637.16	2211.35	0.25212	0.0010698	0.007183
ssc-miR-7	93872.1	142072	-0.57381	0.00086156	0.0062298
ssc-miR-183	25926.5	19747.7	0.38588	0.00077147	0.0058015
ssc-miR-671-5p	48.0449	130.945	-1.1692	0.00068271	0.0053479
ssc-miR-148a-3p	104.811	50.4575	0.93771	0.00064553	0.0052765
ssc-miR-296-3p	909.491	1111.56	-0.28658	0.00041917	0.003582
ssc-miR-425-3p	173.221	252.129	-0.52379	0.00026774	0.0023969
ssc-miR-328	219.162	326.385	-0.55524	0.00024861	0.002337
ssc-miR-182	59471.2	45372.2	0.38505	0.00015166	0.0015006
ssc-miR-21	3.9227e+06	2.72277e+06	0.51387	0.00014939	0.0015006
ssc-miR-122	78.2107	125.257	-0.65385	5.67e-05	0.00062677
ssc-miR-129a-5p	400.159	599.368	-0.56781	2.99e-05	0.00035162
ssc-let-7i	428018	315844	0.4327	1.45e-05	0.00018152
ssc-miR-9	44248	50379.6	-0.18683	5.84e-06	7.84e-05
ssc-miR-9-1	44248	50379.6	-0.18683	5.84e-06	7.84e-05
ssc-miR-429	344.846	513.429	-0.5637	2.23e-06	3.49e-05
ssc-miR-1307	1799.42	2198.1	-0.28744	2.09e-07	3.57e-06
ssc-miR-221-5p	4960.04	2901.62	0.75584	6.54e-09	1.23e-07
ssc-miR-194a	771.043	1308.18	-0.74692	3.02e-09	6.31e-08
ssc-miR-222	17035.4	8187.56	1.0191	4.09e-10	9.62e-09
ssc-miR-1285	97.9955	36.9818	1.3331	4.01e-12	1.08e-10
ssc-miR-155-5p	4559.09	2439.52	0.88774	4.36e-16	1.37e-14
ssc-miR-192	3035.08	5048.37	-0.7265	1.36e-16	5.1e-15
ssc-miR-874	50.5075	160.423	-1.5936	1.76e-18	8.27e-17
novel_638	818.381	236.381	1.7133	1.3e-21	8.16e-20
ssc-miR-221-3p	14287.9	8094.79	0.81313	2.63e-25	2.47e-23
ssc-miR-184	295.876	1072.69	-1.8149	3.82e-42	7.18e-40

## Sheet: YN144 vs Control
DE miRNAs in YN144 vs Control comparison group
DE miRNA name	YN144_readcount	Control_readcount	log2FoldChange	pval	padj
novel_638	1053.13	275.577	1.8529	1.1422e-29	3.0955e-27
ssc-miR-874	48.6236	186.741	-1.8401	7.1696e-25	9.7148e-23
ssc-miR-184	492.638	1249.31	-1.3064	3.208e-23	2.8979e-21
ssc-miR-221-5p	5768.46	3370.94	0.76621	2.61e-19	1.7683e-17
ssc-miR-146b	21884.5	10452.3	1.0403	7.8649e-17	4.2628e-15
ssc-miR-10b	109030	93748.7	0.21739	7.9812e-09	3.6048e-07
ssc-miR-425-3p	189.437	293.231	-0.61863	4.5371e-08	1.7565e-06
ssc-miR-328	230.943	379.511	-0.69469	2.7315e-07	9.2529e-06
ssc-miR-296-3p	969.487	1293.29	-0.41094	4.3156e-07	1.2995e-05
ssc-miR-192	4294.48	5870.52	-0.44536	5.6533e-07	1.532e-05
ssc-miR-122	85.6069	145.698	-0.73827	1.3192e-06	3.25e-05
novel_512	8.56365	0	1.9072	2.4013e-06	5.4229e-05
ssc-miR-155-5p	4207.85	2839.05	0.55446	5.6807e-06	0.00011842
ssc-miR-429	441.632	597.496	-0.42937	6.1222e-06	0.00011851
ssc-let-7i	445659	367104	0.27807	9.2533e-06	0.00016718
ssc-miR-194a	1032.45	1523.72	-0.54726	1.7708e-05	0.00029993
ssc-miR-222	14947.9	9502.56	0.62955	3.7662e-05	0.00060038
ssc-miR-30c-3p	845.755	1181.3	-0.47116	8.4939e-05	0.0012788
ssc-miR-1285	72.9457	43.0078	0.70925	0.00054828	0.0078202
ssc-miR-146a-5p	3593.04	2167.96	0.68017	0.00079534	0.0086215
ssc-miR-221-3p	11850.1	9416.55	0.32679	0.00078777	0.0086215
ssc-miR-574	66.3405	108.678	-0.66965	0.00063688	0.0086215
ssc-miR-7136-5p	12.366	2.54033	1.3416	0.00073862	0.0086215
ssc-miR-9	53590.2	58589.1	-0.1284	0.00072856	0.0086215
ssc-miR-9-1	53590.2	58589.1	-0.1284	0.00072856	0.0086215
ssc-miR-148a-3p	119.781	58.8217	0.89735	0.00087688	0.0091398
ssc-miR-139-3p	150.776	219.506	-0.51938	0.0011567	0.01161
ssc-miR-183	27753.9	22941.5	0.27148	0.0019962	0.01932
ssc-miR-210	925.504	1418.39	-0.58038	0.0021915	0.020479
ssc-miR-182	62827.5	52813.4	0.24787	0.0027869	0.025175
ssc-miR-129a-5p	545.712	697.88	-0.34697	0.0030033	0.026254
novel_500	66.2036	103.489	-0.60022	0.0037618	0.031858
novel_129	55.9249	92.9578	-0.66698	0.0039282	0.032259
ssc-miR-133a-3p	15.9756	35.8783	-0.93455	0.0041938	0.033427
ssc-miR-151-5p	309.621	396.787	-0.34804	0.0048254	0.037363
ssc-miR-4334-3p	201.405	253.849	-0.32657	0.0057776	0.043492

## Sheet: YN15 vs YN144
DE miRNAs in YN15 vs YN144 comparison group
DE miRNA name	YN15_readcount	YN144_readcount	log2FoldChange	pval	padj
ssc-miR-146b	8728.59	14760.2	-0.74357	2.2e-12	4.23e-10
ssc-miR-92a	35199.3	30704.4	0.19676	4.32e-09	4.14e-07
ssc-miR-222	13022.3	10085.2	0.36576	1.57e-07	1e-05
ssc-miR-184	226.033	332.399	-0.54566	3.92e-07	1.88e-05
ssc-miR-221-3p	10923.8	7994.61	0.44389	1.68e-06	6.46e-05
ssc-miR-7	71669.9	102792	-0.50911	6.27e-06	0.00020076
ssc-miR-192	2320.62	2898.52	-0.31699	0.00015301	0.0041968
novel_24	3475.91	4396.01	-0.33404	0.00025744	0.0061785
ssc-miR-1307	1376.1	1751.63	-0.34276	0.00031848	0.0067943
ssc-miR-27a	6242.51	4668.47	0.40934	0.00050775	0.0097489
ssc-miR-29b	282.067	166.059	0.70658	0.00059602	0.010403
ssc-miR-194a	589.328	696.686	-0.23981	0.00065766	0.010523
ssc-miR-425-5p	2181.3	2808.14	-0.35776	0.00074079	0.010941
ssc-miR-30d	43321.7	50077.9	-0.20774	0.00085368	0.011708
ssc-miR-139-5p	2015.61	1796.29	0.16531	0.001671	0.021389
ssc-miR-10a-5p	125182	141946	-0.18021	0.0030366	0.034296
ssc-miR-450c-5p	434.66	536.539	-0.2983	0.0030303	0.034296
ssc-miR-9	33831	36162.6	-0.095953	0.0036238	0.036619
ssc-miR-9-1	33831	36162.6	-0.095953	0.0036238	0.036619
ssc-miR-1285	75.0211	49.2026	0.56622	0.0038256	0.036726
ssc-miR-155-5p	3485.36	2838.21	0.29094	0.0049913	0.045634
ssc-miR-148b-3p	18309.9	16401.1	0.15796	0.0055113	0.048098
