# Supplementary material for: Differential expression and correlation analysis of miRNA–mRNA profiles in swine testicular cells infected with porcine epidemic diarrhea virus
Source: Sci Rep. 2021 Jan 21;11:1868. doi: 10.1038/s41598-021-81189-5 (PMC7820490; doi:10.1038/s41598-021-81189-5)
Supplement: Supplementary file 9 — Supplementary Information 9. [file 41598_2021_81189_MOESM9_ESM.xlsx]

## Sheet: Sheet1
25 commonly up-regulated and down-regulated DE miRNAs after YN15 or YN144 infection
commonly up-regullated	commonly down-regulated
novel_638	ssc-miR-874
ssc-miR-221-5p	ssc-miR-184
ssc-miR-146b	ssc-miR-425-3p
ssc-miR-155-5p	ssc-miR-328
ssc-let-7i	ssc-miR-296-3p
ssc-miR-222	ssc-miR-192
ssc-miR-1285	ssc-miR-122
ssc-miR-221-3p	ssc-miR-429
ssc-miR-148a-3p	ssc-miR-194a
ssc-miR-183	ssc-miR-30c-3p
ssc-miR-182	ssc-miR-9
	ssc-miR-9-1
	ssc-miR-129a-5p
	novel_500
