# Supplementary material for: Differential expression and correlation analysis of miRNA–mRNA profiles in swine testicular cells infected with porcine epidemic diarrhea virus
Source: Sci Rep. 2021 Jan 21;11:1868. doi: 10.1038/s41598-021-81189-5 (PMC7820490; doi:10.1038/s41598-021-81189-5)
Supplement: Supplementary file 10 — Supplementary Information 10. [file 41598_2021_81189_MOESM10_ESM.xlsx]

## Sheet: YN15 vs Control
KEGG pathway analysis of the target mRNAs of the DE miRNAs in YN15 vs Control comparison group
Term	ID	Input number	Background number	P-Value	Corrected P-Value	Input
Metabolic pathways	ssc01100	580	1166	0.559453	0.886164	ENSSSCG00000025770|ENSSSCG00000024778|ENSSSCG00000012134|ENSSSCG00000024673|ENSSSCG00000022586|ENSSSCG00000023351|ENSSSCG00000004729|ENSSSCG00000010132|ENSSSCG00000013436|ENSSSCG00000027073|ENSSSCG00000009916|ENSSSCG00000013431|ENSSSCG00000017405|ENSSSCG00000030318|ENSSSCG00000003141|ENSSSCG00000010723|ENSSSCG00000026955|ENSSSCG00000009050|ENSSSCG00000016159|ENSSSCG00000016156|ENSSSCG00000009139|…
Pathways in cancer	ssc05200	173	319	0.209266	0.843577	ENSSSCG00000016140|ENSSSCG00000016878|ENSSSCG00000001474|ENSSSCG00000011743|ENSSSCG00000024671|ENSSSCG00000003460|ENSSSCG00000016244|ENSSSCG00000030957|ENSSSCG00000010448|ENSSSCG00000006556|ENSSSCG00000002525|ENSSSCG00000003256|ENSSSCG00000023589|ENSSSCG00000009148|ENSSSCG00000017406|ENSSSCG00000012825|ENSSSCG00000008428|ENSSSCG00000003413|ENSSSCG00000007030|ENSSSCG00000016997|ENSSSCG00000010052|…
PI3K-Akt signaling pathway	ssc04151	162	328	0.572698	0.886164	ENSSSCG00000024960|ENSSSCG00000028092|ENSSSCG00000012135|ENSSSCG00000016878|ENSSSCG00000026492|ENSSSCG00000022301|ENSSSCG00000010035|ENSSSCG00000030957|ENSSSCG00000000577|ENSSSCG00000024545|ENSSSCG00000006530|ENSSSCG00000008842|ENSSSCG00000015506|ENSSSCG00000006532|ENSSSCG00000012825|ENSSSCG00000015753|ENSSSCG00000030742|ENSSSCG00000003413|ENSSSCG00000007030|ENSSSCG00000016997|ENSSSCG00000015618|…
HTLV-I infection	ssc05166	141	253	0.164725	0.843577	ENSSSCG00000014296|ENSSSCG00000003949|ENSSSCG00000016140|ENSSSCG00000000175|ENSSSCG00000001472|ENSSSCG00000010224|ENSSSCG00000030957|ENSSSCG00000017406|ENSSSCG00000012825|ENSSSCG00000007030|ENSSSCG00000007031|ENSSSCG00000010726|ENSSSCG00000022347|ENSSSCG00000009051|ENSSSCG00000029795|ENSSSCG00000017308|ENSSSCG00000002385|ENSSSCG00000002383|ENSSSCG00000030642|ENSSSCG00000017950|ENSSSCG00000015235|…
MAPK signaling pathway	ssc04010	127	249	0.450574	0.878587	ENSSSCG00000017311|ENSSSCG00000000176|ENSSSCG00000024969|ENSSSCG00000026257|ENSSSCG00000008509|ENSSSCG00000027668|ENSSSCG00000011743|ENSSSCG00000013754|ENSSSCG00000030957|ENSSSCG00000023351|ENSSSCG00000016578|ENSSSCG00000010448|ENSSSCG00000003256|ENSSSCG00000016991|ENSSSCG00000012825|ENSSSCG00000007030|ENSSSCG00000017562|ENSSSCG00000020705|ENSSSCG00000002385|ENSSSCG00000029556|ENSSSCG00000003898|…
Rap1 signaling pathway	ssc04015	121	208	0.10383	0.843577	ENSSSCG00000024960|ENSSSCG00000030156|ENSSSCG00000012135|ENSSSCG00000000175|ENSSSCG00000008509|ENSSSCG00000012034|ENSSSCG00000006530|ENSSSCG00000003256|ENSSSCG00000000857|ENSSSCG00000015753|ENSSSCG00000007227|ENSSSCG00000015959|ENSSSCG00000010054|ENSSSCG00000029795|ENSSSCG00000017306|ENSSSCG00000008844|ENSSSCG00000008842|ENSSSCG00000003395|ENSSSCG00000017006|ENSSSCG00000027952|ENSSSCG00000008578|…
Ras signaling pathway	ssc04014	117	223	0.358679	0.843577	ENSSSCG00000024960|ENSSSCG00000028092|ENSSSCG00000012135|ENSSSCG00000024969|ENSSSCG00000003496|ENSSSCG00000003497|ENSSSCG00000012034|ENSSSCG00000030957|ENSSSCG00000023351|ENSSSCG00000003256|ENSSSCG00000000857|ENSSSCG00000012825|ENSSSCG00000015753|ENSSSCG00000007030|ENSSSCG00000009139|ENSSSCG00000030289|ENSSSCG00000009567|ENSSSCG00000008509|ENSSSCG00000014891|ENSSSCG00000008844|ENSSSCG00000008842|…
Cytokine-cytokine receptor interaction	ssc04060	114	223	0.447406	0.878587	ENSSSCG00000000271|ENSSSCG00000012135|ENSSSCG00000010968|ENSSSCG00000026707|ENSSSCG00000025188|ENSSSCG00000000765|ENSSSCG00000003799|ENSSSCG00000010448|ENSSSCG00000003386|ENSSSCG00000020906|ENSSSCG00000014825|ENSSSCG00000013037|ENSSSCG00000009051|ENSSSCG00000000244|ENSSSCG00000011730|ENSSSCG00000014281|ENSSSCG00000000243|ENSSSCG00000000482|ENSSSCG00000000481|ENSSSCG00000002385|ENSSSCG00000013593|…
Proteoglycans in cancer	ssc05205	111	192	0.124721	0.843577	ENSSSCG00000025777|ENSSSCG00000016140|ENSSSCG00000024671|ENSSSCG00000012034|ENSSSCG00000004789|ENSSSCG00000010448|ENSSSCG00000003256|ENSSSCG00000006088|ENSSSCG00000003413|ENSSSCG00000027896|ENSSSCG00000022347|ENSSSCG00000027312|ENSSSCG00000008844|ENSSSCG00000017950|ENSSSCG00000011533|ENSSSCG00000011884|ENSSSCG00000003395|ENSSSCG00000004058|ENSSSCG00000003017|ENSSSCG00000003569|ENSSSCG00000009048|…
Epstein-Barr virus infection	ssc05169	110	189	0.115111	0.843577	ENSSSCG00000005038|ENSSSCG00000023998|ENSSSCG00000024777|ENSSSCG00000008742|ENSSSCG00000010035|ENSSSCG00000030957|ENSSSCG00000006250|ENSSSCG00000002525|ENSSSCG00000025571|ENSSSCG00000012825|ENSSSCG00000004432|ENSSSCG00000030587|ENSSSCG00000007030|ENSSSCG00000007970|ENSSSCG00000007381|ENSSSCG00000008208|ENSSSCG00000013655|ENSSSCG00000028674|ENSSSCG00000006062|ENSSSCG00000001556|ENSSSCG00000017950|…
Endocytosis	ssc04144	108	206	0.367933	0.843577	ENSSSCG00000030153|ENSSSCG00000005177|ENSSSCG00000022268|ENSSSCG00000023376|ENSSSCG00000013992|ENSSSCG00000029541|ENSSSCG00000027812|ENSSSCG00000022696|ENSSSCG00000020666|ENSSSCG00000010683|ENSSSCG00000014812|ENSSSCG00000014817|ENSSSCG00000005904|ENSSSCG00000002385|ENSSSCG00000008844|ENSSSCG00000008842|ENSSSCG00000017412|ENSSSCG00000003017|ENSSSCG00000011226|ENSSSCG00000020672|ENSSSCG00000023995|…
Tuberculosis	ssc05152	105	174	0.0734574	0.843577	ENSSSCG00000002867|ENSSSCG00000000884|ENSSSCG00000026638|ENSSSCG00000011038|ENSSSCG00000030425|ENSSSCG00000030957|ENSSSCG00000021098|ENSSSCG00000001611|ENSSSCG00000017401|ENSSSCG00000015294|ENSSSCG00000017405|ENSSSCG00000027896|ENSSSCG00000011730|ENSSSCG00000017300|ENSSSCG00000011436|ENSSSCG00000000481|ENSSSCG00000002385|ENSSSCG00000030888|ENSSSCG00000012981|ENSSSCG00000024042|ENSSSCG00000017412|…
Focal adhesion	ssc04510	102	194	0.36398	0.843577	ENSSSCG00000024960|ENSSSCG00000012135|ENSSSCG00000026492|ENSSSCG00000017497|ENSSSCG00000016244|ENSSSCG00000016578|ENSSSCG00000003256|ENSSSCG00000023589|ENSSSCG00000015506|ENSSSCG00000020703|ENSSSCG00000015618|ENSSSCG00000029795|ENSSSCG00000017306|ENSSSCG00000007799|ENSSSCG00000029411|ENSSSCG00000030516|ENSSSCG00000013667|ENSSSCG00000008844|ENSSSCG00000003395|ENSSSCG00000023611|ENSSSCG00000022080|…
Viral carcinogenesis	ssc05203	101	189	0.317069	0.843577	ENSSSCG00000003949|ENSSSCG00000024777|ENSSSCG00000029425|ENSSSCG00000024408|ENSSSCG00000002411|ENSSSCG00000010224|ENSSSCG00000030957|ENSSSCG00000006250|ENSSSCG00000016958|ENSSSCG00000005431|ENSSSCG00000002525|ENSSSCG00000017406|ENSSSCG00000012825|ENSSSCG00000013094|ENSSSCG00000004432|ENSSSCG00000007031|ENSSSCG00000020703|ENSSSCG00000007381|ENSSSCG00000006062|ENSSSCG00000024116|ENSSSCG00000017950|…
cAMP signaling pathway	ssc04024	101	201	0.509036	0.886164	ENSSSCG00000017198|ENSSSCG00000024230|ENSSSCG00000000175|ENSSSCG00000017251|ENSSSCG00000012034|ENSSSCG00000017498|ENSSSCG00000024560|ENSSSCG00000030957|ENSSSCG00000024545|ENSSSCG00000015959|ENSSSCG00000010054|ENSSSCG00000027312|ENSSSCG00000002383|ENSSSCG00000012981|ENSSSCG00000003395|ENSSSCG00000003018|ENSSSCG00000025464|ENSSSCG00000013328|ENSSSCG00000003569|ENSSSCG00000027558|ENSSSCG00000027952|…
Chemokine signaling pathway	ssc04062	96	173	0.22605	0.843577	ENSSSCG00000028092|ENSSSCG00000000175|ENSSSCG00000012034|ENSSSCG00000026707|ENSSSCG00000030957|ENSSSCG00000006250|ENSSSCG00000017406|ENSSSCG00000010683|ENSSSCG00000007030|ENSSSCG00000005743|ENSSSCG00000000244|ENSSSCG00000007334|ENSSSCG00000000242|ENSSSCG00000000243|ENSSSCG00000013593|ENSSSCG00000016254|ENSSSCG00000012981|ENSSSCG00000003395|ENSSSCG00000024270|ENSSSCG00000017705|ENSSSCG00000027952|…
Regulation of actin cytoskeleton	ssc04810	95	198	0.654324	0.913846	ENSSSCG00000024960|ENSSSCG00000012275|ENSSSCG00000012335|ENSSSCG00000016147|ENSSSCG00000012034|ENSSSCG00000024545|ENSSSCG00000007754|ENSSSCG00000020703|ENSSSCG00000017306|ENSSSCG00000007799|ENSSSCG00000030516|ENSSSCG00000003395|ENSSSCG00000004058|ENSSSCG00000003569|ENSSSCG00000020672|ENSSSCG00000027956|ENSSSCG00000022080|ENSSSCG00000027127|ENSSSCG00000016009|ENSSSCG00000024230|ENSSSCG00000012119|…
Herpes simplex infection	ssc05168	92	182	0.492029	0.878624	ENSSSCG00000003718|ENSSSCG00000003943|ENSSSCG00000009881|ENSSSCG00000009882|ENSSSCG00000003090|ENSSSCG00000001472|ENSSSCG00000030957|ENSSSCG00000010448|ENSSSCG00000002525|ENSSSCG00000012825|ENSSSCG00000007030|ENSSSCG00000009051|ENSSSCG00000008208|ENSSSCG00000011730|ENSSSCG00000011436|ENSSSCG00000000481|ENSSSCG00000002383|ENSSSCG00000030888|ENSSSCG00000022866|ENSSSCG00000017950|ENSSSCG00000000087|…
Hepatitis B	ssc05161	89	151	0.123533	0.843577	ENSSSCG00000025960|ENSSSCG00000000884|ENSSSCG00000016958|ENSSSCG00000030957|ENSSSCG00000010448|ENSSSCG00000003256|ENSSSCG00000012279|ENSSSCG00000017406|ENSSSCG00000012825|ENSSSCG00000007030|ENSSSCG00000007381|ENSSSCG00000006062|ENSSSCG00000002385|ENSSSCG00000002383|ENSSSCG00000030888|ENSSSCG00000017950|ENSSSCG00000012981|ENSSSCG00000003395|ENSSSCG00000007143|ENSSSCG00000000373|ENSSSCG00000004524|…
Purine metabolism	ssc00230	86	183	0.706863	0.913846	ENSSSCG00000000175|ENSSSCG00000002650|ENSSSCG00000000077|ENSSSCG00000024673|ENSSSCG00000008942|ENSSSCG00000027070|ENSSSCG00000025571|ENSSSCG00000006641|ENSSSCG00000021819|ENSSSCG00000007970|ENSSSCG00000014816|ENSSSCG00000008773|ENSSSCG00000007986|ENSSSCG00000023595|ENSSSCG00000011347|ENSSSCG00000010437|ENSSSCG00000004291|ENSSSCG00000014097|ENSSSCG00000010327|ENSSSCG00000018052|ENSSSCG00000026947|…
Oxytocin signaling pathway	ssc04921	85	161	0.367779	0.843577	ENSSSCG00000000175|ENSSSCG00000022362|ENSSSCG00000024613|ENSSSCG00000008629|ENSSSCG00000017271|ENSSSCG00000022080|ENSSSCG00000012279|ENSSSCG00000000176|ENSSSCG00000027127|ENSSSCG00000024969|ENSSSCG00000008742|ENSSSCG00000013771|ENSSSCG00000021707|ENSSSCG00000006572|ENSSSCG00000001518|ENSSSCG00000021684|ENSSSCG00000007477|ENSSSCG00000029073|ENSSSCG00000000555|ENSSSCG00000010081|ENSSSCG00000016958|…
Platelet activation	ssc04611	84	132	0.0499842	0.843577	ENSSSCG00000011721|ENSSSCG00000024613|ENSSSCG00000008629|ENSSSCG00000006857|ENSSSCG00000030156|ENSSSCG00000022080|ENSSSCG00000013023|ENSSSCG00000024969|ENSSSCG00000003909|ENSSSCG00000010872|ENSSSCG00000003107|ENSSSCG00000021707|ENSSSCG00000001518|ENSSSCG00000021684|ENSSSCG00000026602|ENSSSCG00000011399|ENSSSCG00000000555|ENSSSCG00000010081|ENSSSCG00000016958|ENSSSCG00000005533|ENSSSCG00000023351|…
Alzheimer's disease	ssc05010	84	175	0.646823	0.913846	ENSSSCG00000009203|ENSSSCG00000022362|ENSSSCG00000011723|ENSSSCG00000015973|ENSSSCG00000027085|ENSSSCG00000029463|ENSSSCG00000017311|ENSSSCG00000000555|ENSSSCG00000004779|ENSSSCG00000029034|ENSSSCG00000017279|ENSSSCG00000002907|ENSSSCG00000007524|ENSSSCG00000001518|ENSSSCG00000025104|ENSSSCG00000000884|ENSSSCG00000030888|ENSSSCG00000013431|ENSSSCG00000000423|ENSSSCG00000010081|ENSSSCG00000007058|…
Calcium signaling pathway	ssc04020	84	182	0.751406	0.925459	ENSSSCG00000014296|ENSSSCG00000004248|ENSSSCG00000017755|ENSSSCG00000003256|ENSSSCG00000017497|ENSSSCG00000022362|ENSSSCG00000017338|ENSSSCG00000008742|ENSSSCG00000012157|ENSSSCG00000007805|ENSSSCG00000002081|ENSSSCG00000029279|ENSSSCG00000009399|ENSSSCG00000001518|ENSSSCG00000012593|ENSSSCG00000007424|ENSSSCG00000013754|ENSSSCG00000000555|ENSSSCG00000023912|ENSSSCG00000030425|ENSSSCG00000013473|…
cGMP-PKG signaling pathway	ssc04022	81	167	0.615655	0.913688	ENSSSCG00000014296|ENSSSCG00000004248|ENSSSCG00000024613|ENSSSCG00000008629|ENSSSCG00000022080|ENSSSCG00000022362|ENSSSCG00000027127|ENSSSCG00000003909|ENSSSCG00000010872|ENSSSCG00000029279|ENSSSCG00000001518|ENSSSCG00000021684|ENSSSCG00000007477|ENSSSCG00000001661|ENSSSCG00000000573|ENSSSCG00000010081|ENSSSCG00000016958|ENSSSCG00000011695|ENSSSCG00000013564|ENSSSCG00000007721|ENSSSCG00000015407|…
Ubiquitin mediated proteolysis	ssc04120	80	134	0.11951	0.843577	ENSSSCG00000030153|ENSSSCG00000025638|ENSSSCG00000023727|ENSSSCG00000027165|ENSSSCG00000027855|ENSSSCG00000009208|ENSSSCG00000013107|ENSSSCG00000013481|ENSSSCG00000007162|ENSSSCG00000016722|ENSSSCG00000004958|ENSSSCG00000027457|ENSSSCG00000012110|ENSSSCG00000010083|ENSSSCG00000009556|ENSSSCG00000027002|ENSSSCG00000016865|ENSSSCG00000021721|ENSSSCG00000013640|ENSSSCG00000027057|ENSSSCG00000023379|…
Neuroactive ligand-receptor interaction	ssc04080	79	268	0.999995	1	ENSSSCG00000011721|ENSSSCG00000028922|ENSSSCG00000004361|ENSSSCG00000024439|ENSSSCG00000017313|ENSSSCG00000000033|ENSSSCG00000003756|ENSSSCG00000029971|ENSSSCG00000011280|ENSSSCG00000009817|ENSSSCG00000015320|ENSSSCG00000013932|ENSSSCG00000012445|ENSSSCG00000001242|ENSSSCG00000026602|ENSSSCG00000012446|ENSSSCG00000004827|ENSSSCG00000014091|ENSSSCG00000006788|ENSSSCG00000015048|ENSSSCG00000012380|…
Chagas disease (American trypanosomiasis)	ssc05142	78	108	0.00875918	0.843577	ENSSSCG00000017755|ENSSSCG00000006309|ENSSSCG00000015094|ENSSSCG00000012981|ENSSSCG00000012795|ENSSSCG00000003909|ENSSSCG00000010872|ENSSSCG00000023612|ENSSSCG00000029279|ENSSSCG00000026592|ENSSSCG00000021684|ENSSSCG00000030888|ENSSSCG00000010081|ENSSSCG00000007058|ENSSSCG00000030957|ENSSSCG00000004952|ENSSSCG00000013473|ENSSSCG00000029328|ENSSSCG00000015407|ENSSSCG00000002989|ENSSSCG00000013900|…
Insulin signaling pathway	ssc04910	78	133	0.14879	0.843577	ENSSSCG00000021964|ENSSSCG00000022301|ENSSSCG00000017259|ENSSSCG00000012279|ENSSSCG00000017365|ENSSSCG00000027127|ENSSSCG00000010081|ENSSSCG00000003909|ENSSSCG00000010872|ENSSSCG00000013771|ENSSSCG00000023092|ENSSSCG00000022486|ENSSSCG00000021684|ENSSSCG00000029275|ENSSSCG00000028420|ENSSSCG00000007542|ENSSSCG00000013564|ENSSSCG00000007788|ENSSSCG00000002989|ENSSSCG00000017933|ENSSSCG00000000185|…
Jak-STAT signaling pathway	ssc04630	78	153	0.47216	0.878587	ENSSSCG00000022500|ENSSSCG00000008437|ENSSSCG00000027855|ENSSSCG00000000136|ENSSSCG00000021815|ENSSSCG00000007816|ENSSSCG00000007817|ENSSSCG00000017488|ENSSSCG00000000910|ENSSSCG00000003801|ENSSSCG00000003909|ENSSSCG00000010872|ENSSSCG00000025960|ENSSSCG00000024751|ENSSSCG00000010974|ENSSSCG00000004958|ENSSSCG00000003395|ENSSSCG00000002002|ENSSSCG00000012915|ENSSSCG00000016832|ENSSSCG00000013888|…
FoxO signaling pathway	ssc04068	77	133	0.171645	0.843577	ENSSSCG00000000373|ENSSSCG00000024388|ENSSSCG00000009076|ENSSSCG00000027127|ENSSSCG00000003909|ENSSSCG00000010872|ENSSSCG00000022322|ENSSSCG00000012399|ENSSSCG00000027668|ENSSSCG00000029178|ENSSSCG00000007507|ENSSSCG00000016925|ENSSSCG00000010081|ENSSSCG00000013564|ENSSSCG00000004952|ENSSSCG00000003837|ENSSSCG00000016832|ENSSSCG00000013643|ENSSSCG00000002989|ENSSSCG00000016835|ENSSSCG00000000185|…
Phagosome	ssc04145	77	147	0.397362	0.843577	ENSSSCG00000011916|ENSSSCG00000022307|ENSSSCG00000008056|ENSSSCG00000000137|ENSSSCG00000011621|ENSSSCG00000028968|ENSSSCG00000002776|ENSSSCG00000026022|ENSSSCG00000002639|ENSSSCG00000017300|ENSSSCG00000016147|ENSSSCG00000029077|ENSSSCG00000026592|ENSSSCG00000001456|ENSSSCG00000000912|ENSSSCG00000001472|ENSSSCG00000007523|ENSSSCG00000030731|ENSSSCG00000011038|ENSSSCG00000009555|ENSSSCG00000001459|…
Protein processing in endoplasmic reticulum	ssc04141	77	162	0.669188	0.913846	ENSSSCG00000017094|ENSSSCG00000003505|ENSSSCG00000011621|ENSSSCG00000027165|ENSSSCG00000006501|ENSSSCG00000009244|ENSSSCG00000004244|ENSSSCG00000002846|ENSSSCG00000003420|ENSSSCG00000022482|ENSSSCG00000030567|ENSSSCG00000004826|ENSSSCG00000007187|ENSSSCG00000002535|ENSSSCG00000015025|ENSSSCG00000028354|ENSSSCG00000001516|ENSSSCG00000004317|ENSSSCG00000010996|ENSSSCG00000015659|ENSSSCG00000006346|…
Huntington's disease	ssc05016	77	190	0.950584	0.977677	ENSSSCG00000014296|ENSSSCG00000013263|ENSSSCG00000002907|ENSSSCG00000015973|ENSSSCG00000027085|ENSSSCG00000029463|ENSSSCG00000013229|ENSSSCG00000029876|ENSSSCG00000024434|ENSSSCG00000024437|ENSSSCG00000003718|ENSSSCG00000007524|ENSSSCG00000029450|ENSSSCG00000013431|ENSSSCG00000000884|ENSSSCG00000022955|ENSSSCG00000003199|ENSSSCG00000029275|ENSSSCG00000000093|ENSSSCG00000023522|ENSSSCG00000024694|…
RNA transport	ssc03013	76	149	0.471712	0.878587	ENSSSCG00000017212|ENSSSCG00000028748|ENSSSCG00000011769|ENSSSCG00000002854|ENSSSCG00000014244|ENSSSCG00000024479|ENSSSCG00000030255|ENSSSCG00000026034|ENSSSCG00000014881|ENSSSCG00000024026|ENSSSCG00000022301|ENSSSCG00000028420|ENSSSCG00000010189|ENSSSCG00000006033|ENSSSCG00000022828|ENSSSCG00000017155|ENSSSCG00000011270|ENSSSCG00000006783|ENSSSCG00000017054|ENSSSCG00000000369|ENSSSCG00000028865|…
Transcriptional misregulation in cancer	ssc05202	75	156	0.637207	0.913846	ENSSSCG00000020970|ENSSSCG00000011877|ENSSSCG00000024591|ENSSSCG00000012238|ENSSSCG00000014986|ENSSSCG00000010226|ENSSSCG00000022482|ENSSSCG00000011810|ENSSSCG00000028703|ENSSSCG00000004812|ENSSSCG00000010574|ENSSSCG00000030957|ENSSSCG00000008645|ENSSSCG00000025551|ENSSSCG00000014149|ENSSSCG00000017428|ENSSSCG00000007440|ENSSSCG00000004432|ENSSSCG00000005621|ENSSSCG00000017950|ENSSSCG00000001778|…
Non-alcoholic fatty liver disease (NAFLD)	ssc04932	75	160	0.703497	0.913846	ENSSSCG00000020970|ENSSSCG00000002907|ENSSSCG00000003017|ENSSSCG00000027085|ENSSSCG00000013229|ENSSSCG00000009228|ENSSSCG00000029034|ENSSSCG00000003909|ENSSSCG00000010872|ENSSSCG00000022322|ENSSSCG00000024896|ENSSSCG00000022482|ENSSSCG00000000708|ENSSSCG00000001404|ENSSSCG00000014010|ENSSSCG00000021964|ENSSSCG00000030957|ENSSSCG00000013564|ENSSSCG00000008090|ENSSSCG00000010448|ENSSSCG00000002989|…
Measles	ssc05162	74	133	0.253839	0.843577	ENSSSCG00000020970|ENSSSCG00000003112|ENSSSCG00000015318|ENSSSCG00000025092|ENSSSCG00000027990|ENSSSCG00000012795|ENSSSCG00000003909|ENSSSCG00000010872|ENSSSCG00000004421|ENSSSCG00000012117|ENSSSCG00000009882|ENSSSCG00000027850|ENSSSCG00000002002|ENSSSCG00000021964|ENSSSCG00000030957|ENSSSCG00000030408|ENSSSCG00000012643|ENSSSCG00000008090|ENSSSCG00000012365|ENSSSCG00000010448|ENSSSCG00000002989|…
Cell adhesion molecules (CAMs)	ssc04514	74	146	0.490357	0.878624	ENSSSCG00000006852|ENSSSCG00000011877|ENSSSCG00000012097|ENSSSCG00000003592|ENSSSCG00000016027|ENSSSCG00000011933|ENSSSCG00000016009|ENSSSCG00000017277|ENSSSCG00000022246|ENSSSCG00000011747|ENSSSCG00000015045|ENSSSCG00000015200|ENSSSCG00000001456|ENSSSCG00000001472|ENSSSCG00000007401|ENSSSCG00000001459|ENSSSCG00000024790|ENSSSCG00000025133|ENSSSCG00000011899|ENSSSCG00000011046|ENSSSCG00000011101|…
Osteoclast differentiation	ssc04380	73	133	0.285619	0.843577	ENSSSCG00000022362|ENSSSCG00000027855|ENSSSCG00000000137|ENSSSCG00000028968|ENSSSCG00000017330|ENSSSCG00000003909|ENSSSCG00000010872|ENSSSCG00000012967|ENSSSCG00000015320|ENSSSCG00000021684|ENSSSCG00000002002|ENSSSCG00000014891|ENSSSCG00000027575|ENSSSCG00000010081|ENSSSCG00000007182|ENSSSCG00000027665|ENSSSCG00000012485|ENSSSCG00000002989|ENSSSCG00000013900|ENSSSCG00000013648|ENSSSCG00000030957|…
Influenza A	ssc05164	73	168	0.860677	0.959623	ENSSSCG00000014296|ENSSSCG00000020970|ENSSSCG00000001472|ENSSSCG00000027127|ENSSSCG00000003909|ENSSSCG00000010872|ENSSSCG00000012117|ENSSSCG00000000068|ENSSSCG00000009882|ENSSSCG00000001456|ENSSSCG00000021684|ENSSSCG00000002002|ENSSSCG00000008977|ENSSSCG00000010081|ENSSSCG00000001459|ENSSSCG00000030957|ENSSSCG00000030408|ENSSSCG00000008090|ENSSSCG00000010448|ENSSSCG00000002989|ENSSSCG00000006543|…
T cell receptor signaling pathway	ssc04660	72	107	0.0317972	0.843577	ENSSSCG00000022362|ENSSSCG00000022080|ENSSSCG00000007811|ENSSSCG00000017330|ENSSSCG00000027127|ENSSSCG00000003909|ENSSSCG00000010872|ENSSSCG00000004421|ENSSSCG00000022486|ENSSSCG00000021684|ENSSSCG00000025092|ENSSSCG00000007477|ENSSSCG00000010081|ENSSSCG00000016958|ENSSSCG00000030957|ENSSSCG00000021333|ENSSSCG00000015094|ENSSSCG00000021964|ENSSSCG00000002989|ENSSSCG00000007356|ENSSSCG00000015652|…
Thyroid hormone signaling pathway	ssc04919	70	113	0.0928491	0.843577	ENSSSCG00000004248|ENSSSCG00000017338|ENSSSCG00000025777|ENSSSCG00000003256|ENSSSCG00000016027|ENSSSCG00000027127|ENSSSCG00000003909|ENSSSCG00000010872|ENSSSCG00000024716|ENSSSCG00000003569|ENSSSCG00000012250|ENSSSCG00000029450|ENSSSCG00000021684|ENSSSCG00000010081|ENSSSCG00000007058|ENSSSCG00000008581|ENSSSCG00000012396|ENSSSCG00000006296|ENSSSCG00000011211|ENSSSCG00000013900|ENSSSCG00000007356|…
MicroRNAs in cancer	ssc05206	70	228	0.999927	1	ENSSSCG00000024716|ENSSSCG00000014329|ENSSSCG00000022080|ENSSSCG00000006652|ENSSSCG00000004894|ENSSSCG00000013008|ENSSSCG00000026257|ENSSSCG00000022322|ENSSSCG00000026492|ENSSSCG00000026547|ENSSSCG00000013659|ENSSSCG00000017497|ENSSSCG00000004570|ENSSSCG00000030957|ENSSSCG00000001516|ENSSSCG00000001573|ENSSSCG00000007356|ENSSSCG00000020725|ENSSSCG00000007268|ENSSSCG00000028840|ENSSSCG00000017139|…
Hippo signaling pathway	ssc04390	69	138	0.529174	0.886164	ENSSSCG00000014920|ENSSSCG00000010563|ENSSSCG00000008250|ENSSSCG00000011606|ENSSSCG00000024954|ENSSSCG00000016140|ENSSSCG00000027206|ENSSSCG00000011704|ENSSSCG00000012375|ENSSSCG00000007501|ENSSSCG00000027365|ENSSSCG00000024671|ENSSSCG00000010894|ENSSSCG00000006052|ENSSSCG00000007585|ENSSSCG00000001478|ENSSSCG00000008645|ENSSSCG00000004952|ENSSSCG00000030680|ENSSSCG00000006062|ENSSSCG00000026855|…
TNF signaling pathway	ssc04668	68	109	0.0892619	0.843577	ENSSSCG00000013263|ENSSSCG00000017330|ENSSSCG00000000529|ENSSSCG00000003909|ENSSSCG00000010872|ENSSSCG00000014986|ENSSSCG00000001009|ENSSSCG00000021684|ENSSSCG00000001404|ENSSSCG00000008977|ENSSSCG00000010081|ENSSSCG00000030957|ENSSSCG00000027426|ENSSSCG00000010448|ENSSSCG00000002989|ENSSSCG00000002525|ENSSSCG00000009228|ENSSSCG00000000708|ENSSSCG00000023589|ENSSSCG00000006286|ENSSSCG00000027850|…
Cell cycle	ssc04110	68	115	0.155112	0.843577	ENSSSCG00000000011|ENSSSCG00000000013|ENSSSCG00000014329|ENSSSCG00000003949|ENSSSCG00000029326|ENSSSCG00000010625|ENSSSCG00000009104|ENSSSCG00000009094|ENSSSCG00000013481|ENSSSCG00000029450|ENSSSCG00000004306|ENSSSCG00000020870|ENSSSCG00000025092|ENSSSCG00000006274|ENSSSCG00000010035|ENSSSCG00000004952|ENSSSCG00000016961|ENSSSCG00000007692|ENSSSCG00000012642|ENSSSCG00000007268|ENSSSCG00000013411|…
Leukocyte transendothelial migration	ssc04670	68	119	0.211985	0.843577	ENSSSCG00000021964|ENSSSCG00000017277|ENSSSCG00000008629|ENSSSCG00000000137|ENSSSCG00000022080|ENSSSCG00000028968|ENSSSCG00000003909|ENSSSCG00000016009|ENSSSCG00000007718|ENSSSCG00000011747|ENSSSCG00000015200|ENSSSCG00000008250|ENSSSCG00000003395|ENSSSCG00000015688|ENSSSCG00000016958|ENSSSCG00000007356|ENSSSCG00000012485|ENSSSCG00000012365|ENSSSCG00000015407|ENSSSCG00000013900|ENSSSCG00000015122|…
Signaling pathways regulating pluripotency of stem cells	ssc04550	68	132	0.44979	0.878587	ENSSSCG00000014920|ENSSSCG00000011606|ENSSSCG00000016140|ENSSSCG00000027127|ENSSSCG00000003909|ENSSSCG00000010872|ENSSSCG00000000233|ENSSSCG00000025374|ENSSSCG00000011746|ENSSSCG00000021684|ENSSSCG00000024671|ENSSSCG00000015873|ENSSSCG00000006052|ENSSSCG00000010081|ENSSSCG00000006645|ENSSSCG00000008645|ENSSSCG00000004952|ENSSSCG00000026855|ENSSSCG00000014319|ENSSSCG00000012705|ENSSSCG00000002989|…
Lysosome	ssc04142	67	115	0.180343	0.843577	ENSSSCG00000008031|ENSSSCG00000008056|ENSSSCG00000014924|ENSSSCG00000009075|ENSSSCG00000002776|ENSSSCG00000002452|ENSSSCG00000027146|ENSSSCG00000006647|ENSSSCG00000006083|ENSSSCG00000004486|ENSSSCG00000027368|ENSSSCG00000017865|ENSSSCG00000008769|ENSSSCG00000000662|ENSSSCG00000009555|ENSSSCG00000026097|ENSSSCG00000003212|ENSSSCG00000006263|ENSSSCG00000012142|ENSSSCG00000004044|ENSSSCG00000008867|…
Adrenergic signaling in cardiomyocytes	ssc04261	67	141	0.662217	0.913846	ENSSSCG00000004248|ENSSSCG00000013263|ENSSSCG00000017271|ENSSSCG00000011649|ENSSSCG00000000176|ENSSSCG00000017510|ENSSSCG00000003909|ENSSSCG00000010872|ENSSSCG00000006556|ENSSSCG00000013771|ENSSSCG00000028069|ENSSSCG00000012769|ENSSSCG00000021684|ENSSSCG00000029073|ENSSSCG00000010081|ENSSSCG00000007058|ENSSSCG00000011040|ENSSSCG00000015407|ENSSSCG00000002989|ENSSSCG00000004803|ENSSSCG00000015402|…
Toxoplasmosis	ssc05145	66	115	0.208201	0.843577	ENSSSCG00000021964|ENSSSCG00000027855|ENSSSCG00000012795|ENSSSCG00000017755|ENSSSCG00000003909|ENSSSCG00000010872|ENSSSCG00000001456|ENSSSCG00000021684|ENSSSCG00000001472|ENSSSCG00000001404|ENSSSCG00000010081|ENSSSCG00000001459|ENSSSCG00000030957|ENSSSCG00000025028|ENSSSCG00000015407|ENSSSCG00000002989|ENSSSCG00000013900|ENSSSCG00000007440|ENSSSCG00000009228|ENSSSCG00000013648|ENSSSCG00000023589|…
AMPK signaling pathway	ssc04152	66	118	0.257476	0.843577	ENSSSCG00000003413|ENSSSCG00000010930|ENSSSCG00000013263|ENSSSCG00000029275|ENSSSCG00000009245|ENSSSCG00000003909|ENSSSCG00000010872|ENSSSCG00000009094|ENSSSCG00000007507|ENSSSCG00000006232|ENSSSCG00000022301|ENSSSCG00000016958|ENSSSCG00000013564|ENSSSCG00000021964|ENSSSCG00000002989|ENSSSCG00000017933|ENSSSCG00000000185|ENSSSCG00000016266|ENSSSCG00000002009|ENSSSCG00000011649|ENSSSCG00000016858|…
HIF-1 signaling pathway	ssc04066	64	104	0.111295	0.843577	ENSSSCG00000020970|ENSSSCG00000022301|ENSSSCG00000027127|ENSSSCG00000010081|ENSSSCG00000003909|ENSSSCG00000010872|ENSSSCG00000011640|ENSSSCG00000010253|ENSSSCG00000021684|ENSSSCG00000017497|ENSSSCG00000028420|ENSSSCG00000000706|ENSSSCG00000030957|ENSSSCG00000013564|ENSSSCG00000021964|ENSSSCG00000002989|ENSSSCG00000013900|ENSSSCG00000001050|ENSSSCG00000007356|ENSSSCG00000003256|ENSSSCG00000001963|…
Axon guidance	ssc04360	64	119	0.347059	0.843577	ENSSSCG00000008749|ENSSSCG00000022362|ENSSSCG00000008629|ENSSSCG00000030130|ENSSSCG00000022080|ENSSSCG00000006852|ENSSSCG00000014146|ENSSSCG00000022726|ENSSSCG00000011400|ENSSSCG00000026516|ENSSSCG00000015688|ENSSSCG00000007477|ENSSSCG00000015129|ENSSSCG00000010081|ENSSSCG00000010512|ENSSSCG00000009584|ENSSSCG00000000181|ENSSSCG00000015407|ENSSSCG00000001986|ENSSSCG00000001818|ENSSSCG00000028968|…
Wnt signaling pathway	ssc04310	64	128	0.530059	0.886164	ENSSSCG00000014920|ENSSSCG00000022362|ENSSSCG00000008629|ENSSSCG00000011606|ENSSSCG00000022080|ENSSSCG00000028968|ENSSSCG00000016140|ENSSSCG00000004524|ENSSSCG00000027668|ENSSSCG00000025822|ENSSSCG00000027365|ENSSSCG00000024671|ENSSSCG00000000625|ENSSSCG00000001539|ENSSSCG00000006052|ENSSSCG00000006256|ENSSSCG00000030680|ENSSSCG00000026855|ENSSSCG00000002340|ENSSSCG00000007058|ENSSSCG00000010428|…
Toll-like receptor signaling pathway	ssc04620	63	101	0.0987938	0.843577	ENSSSCG00000023489|ENSSSCG00000011877|ENSSSCG00000028968|ENSSSCG00000012795|ENSSSCG00000027127|ENSSSCG00000012117|ENSSSCG00000003909|ENSSSCG00000010872|ENSSSCG00000001009|ENSSSCG00000026592|ENSSSCG00000021684|ENSSSCG00000008978|ENSSSCG00000001404|ENSSSCG00000008977|ENSSSCG00000010081|ENSSSCG00000030957|ENSSSCG00000021964|ENSSSCG00000011899|ENSSSCG00000002989|ENSSSCG00000010885|ENSSSCG00000017700|…
Amoebiasis	ssc05146	63	107	0.172181	0.843577	ENSSSCG00000022307|ENSSSCG00000017755|ENSSSCG00000006857|ENSSSCG00000002294|ENSSSCG00000009545|ENSSSCG00000003909|ENSSSCG00000004890|ENSSSCG00000013771|ENSSSCG00000001404|ENSSSCG00000000481|ENSSSCG00000016244|ENSSSCG00000030957|ENSSSCG00000013473|ENSSSCG00000021964|ENSSSCG00000007058|ENSSSCG00000004888|ENSSSCG00000003256|ENSSSCG00000015652|ENSSSCG00000010144|ENSSSCG00000027850|ENSSSCG00000016958|…
Neurotrophin signaling pathway	ssc04722	63	118	0.365744	0.843577	ENSSSCG00000022080|ENSSSCG00000028968|ENSSSCG00000012795|ENSSSCG00000027127|ENSSSCG00000003909|ENSSSCG00000010872|ENSSSCG00000030289|ENSSSCG00000007804|ENSSSCG00000021684|ENSSSCG00000010081|ENSSSCG00000009833|ENSSSCG00000008644|ENSSSCG00000021964|ENSSSCG00000002340|ENSSSCG00000002989|ENSSSCG00000009228|ENSSSCG00000015650|ENSSSCG00000023092|ENSSSCG00000005706|ENSSSCG00000016958|ENSSSCG00000008060|…
Natural killer cell mediated cytotoxicity	ssc04650	60	108	0.283183	0.843577	ENSSSCG00000022362|ENSSSCG00000007811|ENSSSCG00000027127|ENSSSCG00000003909|ENSSSCG00000030289|ENSSSCG00000021684|ENSSSCG00000007477|ENSSSCG00000010081|ENSSSCG00000006374|ENSSSCG00000006379|ENSSSCG00000021964|ENSSSCG00000010448|ENSSSCG00000007356|ENSSSCG00000003256|ENSSSCG00000022004|ENSSSCG00000028968|ENSSSCG00000022675|ENSSSCG00000001404|ENSSSCG00000016958|ENSSSCG00000025537|ENSSSCG00000013900|…
Hepatitis C	ssc05160	60	127	0.670255	0.913846	ENSSSCG00000003909|ENSSSCG00000010872|ENSSSCG00000001009|ENSSSCG00000009882|ENSSSCG00000004958|ENSSSCG00000021684|ENSSSCG00000002002|ENSSSCG00000001404|ENSSSCG00000010081|ENSSSCG00000007718|ENSSSCG00000030957|ENSSSCG00000030408|ENSSSCG00000006033|ENSSSCG00000014277|ENSSSCG00000002989|ENSSSCG00000013900|ENSSSCG00000002525|ENSSSCG00000009228|ENSSSCG00000013648|ENSSSCG00000028354|ENSSSCG00000024788|…
Spliceosome	ssc03040	60	129	0.706211	0.913846	ENSSSCG00000017033|ENSSSCG00000000058|ENSSSCG00000028663|ENSSSCG00000011329|ENSSSCG00000029158|ENSSSCG00000030507|ENSSSCG00000013107|ENSSSCG00000008484|ENSSSCG00000013582|ENSSSCG00000008587|ENSSSCG00000023231|ENSSSCG00000001564|ENSSSCG00000011684|ENSSSCG00000000288|ENSSSCG00000030390|ENSSSCG00000012703|ENSSSCG00000017155|ENSSSCG00000029341|ENSSSCG00000027323|ENSSSCG00000007362|ENSSSCG00000021615|…
Parkinson's disease	ssc05012	60	151	0.94609	0.977677	ENSSSCG00000014296|ENSSSCG00000009203|ENSSSCG00000002907|ENSSSCG00000015973|ENSSSCG00000027085|ENSSSCG00000029463|ENSSSCG00000027165|ENSSSCG00000017878|ENSSSCG00000029034|ENSSSCG00000007524|ENSSSCG00000013431|ENSSSCG00000000884|ENSSSCG00000015034|ENSSSCG00000015048|ENSSSCG00000022586|ENSSSCG00000023379|ENSSSCG00000015407|ENSSSCG00000013229|ENSSSCG00000023277|ENSSSCG00000016599|ENSSSCG00000021098|…
Carbon metabolism	ssc01200	58	99	0.191503	0.843577	ENSSSCG00000003776|ENSSSCG00000030318|ENSSSCG00000012440|ENSSSCG00000026153|ENSSSCG00000011501|ENSSSCG00000002797|ENSSSCG00000007748|ENSSSCG00000013087|ENSSSCG00000002374|ENSSSCG00000022975|ENSSSCG00000009916|ENSSSCG00000016402|ENSSSCG00000017759|ENSSSCG00000028178|ENSSSCG00000004049|ENSSSCG00000001852|ENSSSCG00000001732|ENSSSCG00000021493|ENSSSCG00000007173|ENSSSCG00000004454|ENSSSCG00000008571|…
Oocyte meiosis	ssc04114	58	107	0.33921	0.843577	ENSSSCG00000000011|ENSSSCG00000022362|ENSSSCG00000000013|ENSSSCG00000014329|ENSSSCG00000003949|ENSSSCG00000020899|ENSSSCG00000010625|ENSSSCG00000000175|ENSSSCG00000009104|ENSSSCG00000013771|ENSSSCG00000001518|ENSSSCG00000002001|ENSSSCG00000004812|ENSSSCG00000000555|ENSSSCG00000010081|ENSSSCG00000007493|ENSSSCG00000010563|ENSSSCG00000023092|ENSSSCG00000000857|ENSSSCG00000023723|ENSSSCG00000010606|…
Inflammatory mediator regulation of TRP channels	ssc04750	58	110	0.402143	0.843577	ENSSSCG00000020852|ENSSSCG00000024439|ENSSSCG00000024778|ENSSSCG00000010488|ENSSSCG00000024969|ENSSSCG00000003909|ENSSSCG00000000216|ENSSSCG00000001518|ENSSSCG00000013771|ENSSSCG00000000555|ENSSSCG00000023351|ENSSSCG00000021964|ENSSSCG00000007058|ENSSSCG00000017930|ENSSSCG00000007356|ENSSSCG00000003256|ENSSSCG00000005095|ENSSSCG00000023092|ENSSSCG00000011576|ENSSSCG00000016958|ENSSSCG00000012593|…
NF-kappa B signaling pathway	ssc04064	57	90	0.0963593	0.843577	ENSSSCG00000007811|ENSSSCG00000012795|ENSSSCG00000024417|ENSSSCG00000012825|ENSSSCG00000001404|ENSSSCG00000027575|ENSSSCG00000000706|ENSSSCG00000030957|ENSSSCG00000030408|ENSSSCG00000025028|ENSSSCG00000022066|ENSSSCG00000002525|ENSSSCG00000014216|ENSSSCG00000023589|ENSSSCG00000001778|ENSSSCG00000007203|ENSSSCG00000025691|ENSSSCG00000017330|ENSSSCG00000012495|ENSSSCG00000007030|ENSSSCG00000002804|…
Apoptosis	ssc04210	56	91	0.129042	0.843577	ENSSSCG00000022362|ENSSSCG00000000136|ENSSSCG00000029463|ENSSSCG00000017259|ENSSSCG00000012795|ENSSSCG00000003909|ENSSSCG00000010872|ENSSSCG00000001009|ENSSSCG00000013771|ENSSSCG00000000884|ENSSSCG00000001404|ENSSSCG00000003460|ENSSSCG00000012657|ENSSSCG00000030957|ENSSSCG00000025028|ENSSSCG00000010448|ENSSSCG00000002989|ENSSSCG00000021098|ENSSSCG00000023589|ENSSSCG00000016714|ENSSSCG00000012999|…
Dopaminergic synapse	ssc04728	56	120	0.694152	0.913846	ENSSSCG00000013263|ENSSSCG00000028092|ENSSSCG00000011649|ENSSSCG00000010872|ENSSSCG00000001518|ENSSSCG00000015324|ENSSSCG00000013754|ENSSSCG00000000555|ENSSSCG00000017498|ENSSSCG00000007058|ENSSSCG00000015048|ENSSSCG00000013501|ENSSSCG00000015407|ENSSSCG00000002989|ENSSSCG00000009228|ENSSSCG00000003256|ENSSSCG00000023092|ENSSSCG00000024187|ENSSSCG00000024560|ENSSSCG00000010132|ENSSSCG00000009657|…
Tight junction	ssc04530	55	129	0.8599	0.959623	ENSSSCG00000008250|ENSSSCG00000022080|ENSSSCG00000010872|ENSSSCG00000027206|ENSSSCG00000006564|ENSSSCG00000011747|ENSSSCG00000012253|ENSSSCG00000006767|ENSSSCG00000025092|ENSSSCG00000003093|ENSSSCG00000007718|ENSSSCG00000002029|ENSSSCG00000004854|ENSSSCG00000001688|ENSSSCG00000015407|ENSSSCG00000002989|ENSSSCG00000003256|ENSSSCG00000014339|ENSSSCG00000024788|ENSSSCG00000023376|ENSSSCG00000007203|…
Cholinergic synapse	ssc04725	54	113	0.638714	0.913846	ENSSSCG00000013263|ENSSSCG00000028092|ENSSSCG00000003909|ENSSSCG00000010872|ENSSSCG00000013771|ENSSSCG00000001518|ENSSSCG00000021684|ENSSSCG00000013754|ENSSSCG00000000555|ENSSSCG00000010081|ENSSSCG00000007058|ENSSSCG00000024545|ENSSSCG00000013501|ENSSSCG00000015407|ENSSSCG00000002989|ENSSSCG00000004281|ENSSSCG00000003256|ENSSSCG00000016958|ENSSSCG00000013900|ENSSSCG00000005215|ENSSSCG00000027896|…
Oxidative phosphorylation	ssc00190	54	134	0.924904	0.973973	ENSSSCG00000011916|ENSSSCG00000002907|ENSSSCG00000015973|ENSSSCG00000027085|ENSSSCG00000022365|ENSSSCG00000013229|ENSSSCG00000002776|ENSSSCG00000029034|ENSSSCG00000009561|ENSSSCG00000017401|ENSSSCG00000007524|ENSSSCG00000008056|ENSSSCG00000013431|ENSSSCG00000022586|ENSSSCG00000009602|ENSSSCG00000028694|ENSSSCG00000006263|ENSSSCG00000023277|ENSSSCG00000000420|ENSSSCG00000013436|ENSSSCG00000016349|…
Alcoholism	ssc05034	54	143	0.969552	0.987507	ENSSSCG00000013263|ENSSSCG00000024639|ENSSSCG00000028092|ENSSSCG00000024777|ENSSSCG00000012275|ENSSSCG00000024116|ENSSSCG00000021684|ENSSSCG00000015368|ENSSSCG00000013333|ENSSSCG00000026572|ENSSSCG00000017498|ENSSSCG00000010081|ENSSSCG00000015048|ENSSSCG00000013501|ENSSSCG00000015407|ENSSSCG00000006669|ENSSSCG00000009178|ENSSSCG00000026930|ENSSSCG00000023092|ENSSSCG00000009815|ENSSSCG00000004432|…
Rheumatoid arthritis	ssc05323	53	87	0.148918	0.843577	ENSSSCG00000011916|ENSSSCG00000017705|ENSSSCG00000011877|ENSSSCG00000008056|ENSSSCG00000010414|ENSSSCG00000002776|ENSSSCG00000014986|ENSSSCG00000001748|ENSSSCG00000014985|ENSSSCG00000001456|ENSSSCG00000016577|ENSSSCG00000001472|ENSSSCG00000001459|ENSSSCG00000028694|ENSSSCG00000011899|ENSSSCG00000006263|ENSSSCG00000002288|ENSSSCG00000017401|ENSSSCG00000006647|ENSSSCG00000027850|ENSSSCG00000017405|…
Estrogen signaling pathway	ssc04915	53	97	0.331701	0.843577	ENSSSCG00000013263|ENSSSCG00000025777|ENSSSCG00000001242|ENSSSCG00000027127|ENSSSCG00000003909|ENSSSCG00000010872|ENSSSCG00000001518|ENSSSCG00000021684|ENSSSCG00000000555|ENSSSCG00000002535|ENSSSCG00000010081|ENSSSCG00000007058|ENSSSCG00000015407|ENSSSCG00000002989|ENSSSCG00000013900|ENSSSCG00000026422|ENSSSCG00000007334|ENSSSCG00000023092|ENSSSCG00000016958|ENSSSCG00000009856|ENSSSCG00000004779|…
Fc gamma R-mediated phagocytosis	ssc04666	52	81	0.0953957	0.843577	ENSSSCG00000007811|ENSSSCG00000003614|ENSSSCG00000008642|ENSSSCG00000028968|ENSSSCG00000010025|ENSSSCG00000003909|ENSSSCG00000010872|ENSSSCG00000021684|ENSSSCG00000030425|ENSSSCG00000010081|ENSSSCG00000030547|ENSSSCG00000021964|ENSSSCG00000021574|ENSSSCG00000002989|ENSSSCG00000003256|ENSSSCG00000017912|ENSSSCG00000015560|ENSSSCG00000012974|ENSSSCG00000016958|ENSSSCG00000013900|ENSSSCG00000005743|…
Progesterone-mediated oocyte maturation	ssc04914	52	85	0.146332	0.843577	ENSSSCG00000000373|ENSSSCG00000012275|ENSSSCG00000021819|ENSSSCG00000003909|ENSSSCG00000010872|ENSSSCG00000009094|ENSSSCG00000013481|ENSSSCG00000021684|ENSSSCG00000004812|ENSSSCG00000002535|ENSSSCG00000010081|ENSSSCG00000016958|ENSSSCG00000001701|ENSSSCG00000015407|ENSSSCG00000002989|ENSSSCG00000007151|ENSSSCG00000004022|ENSSSCG00000023723|ENSSSCG00000009228|ENSSSCG00000000857|ENSSSCG00000013900|…
Phosphatidylinositol signaling system	ssc04070	51	79	0.0929209	0.843577	ENSSSCG00000017338|ENSSSCG00000010765|ENSSSCG00000003909|ENSSSCG00000002457|ENSSSCG00000027340|ENSSSCG00000016147|ENSSSCG00000001518|ENSSSCG00000011079|ENSSSCG00000012035|ENSSSCG00000024162|ENSSSCG00000012650|ENSSSCG00000030547|ENSSSCG00000021964|ENSSSCG00000007058|ENSSSCG00000013900|ENSSSCG00000030293|ENSSSCG00000003256|ENSSSCG00000004746|ENSSSCG00000023092|ENSSSCG00000016958|ENSSSCG00000003000|…
Peroxisome	ssc04146	51	80	0.104277	0.843577	ENSSSCG00000017198|ENSSSCG00000002861|ENSSSCG00000025252|ENSSSCG00000013896|ENSSSCG00000005398|ENSSSCG00000015391|ENSSSCG00000028620|ENSSSCG00000002013|ENSSSCG00000000072|ENSSSCG00000009942|ENSSSCG00000007426|ENSSSCG00000001000|ENSSSCG00000008724|ENSSSCG00000017713|ENSSSCG00000000541|ENSSSCG00000016402|ENSSSCG00000027052|ENSSSCG00000027190|ENSSSCG00000014272|ENSSSCG00000017755|ENSSSCG00000001852|…
Small cell lung cancer	ssc05222	51	88	0.226835	0.843577	ENSSSCG00000009545|ENSSSCG00000012571|ENSSSCG00000029463|ENSSSCG00000016027|ENSSSCG00000003909|ENSSSCG00000010872|ENSSSCG00000001474|ENSSSCG00000000884|ENSSSCG00000003460|ENSSSCG00000016244|ENSSSCG00000030957|ENSSSCG00000025028|ENSSSCG00000007268|ENSSSCG00000002989|ENSSSCG00000016835|ENSSSCG00000002525|ENSSSCG00000021098|ENSSSCG00000023589|ENSSSCG00000017755|ENSSSCG00000016714|ENSSSCG00000012825|…
Vascular smooth muscle contraction	ssc04270	51	117	0.817856	0.959623	ENSSSCG00000024613|ENSSSCG00000008629|ENSSSCG00000024778|ENSSSCG00000027127|ENSSSCG00000024969|ENSSSCG00000000175|ENSSSCG00000003496|ENSSSCG00000003497|ENSSSCG00000029279|ENSSSCG00000001518|ENSSSCG00000021684|ENSSSCG00000026602|ENSSSCG00000000555|ENSSSCG00000015129|ENSSSCG00000010081|ENSSSCG00000023351|ENSSSCG00000007058|ENSSSCG00000022080|ENSSSCG00000006572|ENSSSCG00000023433|ENSSSCG00000003256|…
B cell receptor signaling pathway	ssc04662	50	72	0.0467947	0.843577	ENSSSCG00000022362|ENSSSCG00000028968|ENSSSCG00000027127|ENSSSCG00000003909|ENSSSCG00000010872|ENSSSCG00000008509|ENSSSCG00000021684|ENSSSCG00000007477|ENSSSCG00000010081|ENSSSCG00000025691|ENSSSCG00000030957|ENSSSCG00000006250|ENSSSCG00000002989|ENSSSCG00000013900|ENSSSCG00000010509|ENSSSCG00000005311|ENSSSCG00000012825|ENSSSCG00000016958|ENSSSCG00000025537|ENSSSCG00000012495|ENSSSCG00000005743|…
Hematopoietic cell lineage	ssc04640	50	85	0.206007	0.843577	ENSSSCG00000007807|ENSSSCG00000021812|ENSSSCG00000007817|ENSSSCG00000008217|ENSSSCG00000016009|ENSSSCG00000011723|ENSSSCG00000013115|ENSSSCG00000024791|ENSSSCG00000006736|ENSSSCG00000016832|ENSSSCG00000013297|ENSSSCG00000015294|ENSSSCG00000027850|ENSSSCG00000006452|ENSSSCG00000006450|ENSSSCG00000007973|ENSSSCG00000007673|ENSSSCG00000015093|ENSSSCG00000006161|ENSSSCG00000031023|ENSSSCG00000011848|…
Pyrimidine metabolism	ssc00240	50	101	0.556071	0.886164	ENSSSCG00000028210|ENSSSCG00000002925|ENSSSCG00000026233|ENSSSCG00000021938|ENSSSCG00000026193|ENSSSCG00000001245|ENSSSCG00000006058|ENSSSCG00000024673|ENSSSCG00000017591|ENSSSCG00000022955|ENSSSCG00000008647|ENSSSCG00000025454|ENSSSCG00000007095|ENSSSCG00000027070|ENSSSCG00000008098|ENSSSCG00000025571|ENSSSCG00000025298|ENSSSCG00000015775|ENSSSCG00000006878|ENSSSCG00000010131|ENSSSCG00000005478|…
Glutamatergic synapse	ssc04724	50	123	0.908991	0.972656	ENSSSCG00000022362|ENSSSCG00000004361|ENSSSCG00000028092|ENSSSCG00000015545|ENSSSCG00000024969|ENSSSCG00000000175|ENSSSCG00000013771|ENSSSCG00000001518|ENSSSCG00000021684|ENSSSCG00000013754|ENSSSCG00000000555|ENSSSCG00000010081|ENSSSCG00000011681|ENSSSCG00000023351|ENSSSCG00000015407|ENSSSCG00000007058|ENSSSCG00000007669|ENSSSCG00000003215|ENSSSCG00000003256|ENSSSCG00000015395|ENSSSCG00000017912|…
Ribosome	ssc03010	50	143	0.98983	1	ENSSSCG00000028020|ENSSSCG00000024107|ENSSSCG00000023158|ENSSSCG00000022859|ENSSSCG00000021746|ENSSSCG00000025192|ENSSSCG00000012405|ENSSSCG00000024693|ENSSSCG00000011179|ENSSSCG00000027573|ENSSSCG00000027637|ENSSSCG00000016344|ENSSSCG00000008882|ENSSSCG00000014569|ENSSSCG00000003347|ENSSSCG00000004002|ENSSSCG00000024983|ENSSSCG00000013907|ENSSSCG00000025060|ENSSSCG00000006081|ENSSSCG00000009019|…
Prostate cancer	ssc05215	49	85	0.241091	0.843577	ENSSSCG00000013263|ENSSSCG00000024960|ENSSSCG00000027127|ENSSSCG00000003909|ENSSSCG00000010872|ENSSSCG00000028216|ENSSSCG00000021684|ENSSSCG00000017497|ENSSSCG00000004812|ENSSSCG00000002535|ENSSSCG00000010081|ENSSSCG00000030957|ENSSSCG00000030680|ENSSSCG00000001079|ENSSSCG00000007268|ENSSSCG00000002989|ENSSSCG00000013900|ENSSSCG00000012825|ENSSSCG00000016958|ENSSSCG00000008060|ENSSSCG00000000857|…
ErbB signaling pathway	ssc04012	49	85	0.241091	0.843577	ENSSSCG00000022301|ENSSSCG00000012279|ENSSSCG00000005706|ENSSSCG00000003909|ENSSSCG00000010872|ENSSSCG00000021295|ENSSSCG00000022486|ENSSSCG00000021684|ENSSSCG00000017497|ENSSSCG00000010081|ENSSSCG00000002989|ENSSSCG00000013900|ENSSSCG00000007356|ENSSSCG00000003256|ENSSSCG00000017406|ENSSSCG00000016958|ENSSSCG00000020725|ENSSSCG00000009228|ENSSSCG00000003413|ENSSSCG00000022633|ENSSSCG00000027127|…
Chronic myeloid leukemia	ssc05220	48	69	0.0496987	0.843577	ENSSSCG00000021964|ENSSSCG00000017406|ENSSSCG00000003909|ENSSSCG00000010872|ENSSSCG00000011743|ENSSSCG00000021684|ENSSSCG00000025092|ENSSSCG00000010081|ENSSSCG00000030957|ENSSSCG00000001079|ENSSSCG00000007268|ENSSSCG00000002989|ENSSSCG00000015318|ENSSSCG00000005706|ENSSSCG00000012825|ENSSSCG00000016958|ENSSSCG00000004432|ENSSSCG00000013900|ENSSSCG00000007030|ENSSSCG00000027127|ENSSSCG00000006539|…
Pertussis	ssc05133	48	73	0.0852862	0.843577	ENSSSCG00000017755|ENSSSCG00000022080|ENSSSCG00000012795|ENSSSCG00000000675|ENSSSCG00000021684|ENSSSCG00000001404|ENSSSCG00000010081|ENSSSCG00000030957|ENSSSCG00000014277|ENSSSCG00000008090|ENSSSCG00000015407|ENSSSCG00000001422|ENSSSCG00000014216|ENSSSCG00000015652|ENSSSCG00000023092|ENSSSCG00000012974|ENSSSCG00000027850|ENSSSCG00000009228|ENSSSCG00000010336|ENSSSCG00000005503|ENSSSCG00000016678|…
Salmonella infection	ssc05132	48	81	0.200704	0.843577	ENSSSCG00000022307|ENSSSCG00000008629|ENSSSCG00000028968|ENSSSCG00000017755|ENSSSCG00000021684|ENSSSCG00000010081|ENSSSCG00000030957|ENSSSCG00000004854|ENSSSCG00000016578|ENSSSCG00000017816|ENSSSCG00000010885|ENSSSCG00000017700|ENSSSCG00000015560|ENSSSCG00000011233|ENSSSCG00000024187|ENSSSCG00000027850|ENSSSCG00000009228|ENSSSCG00000023737|ENSSSCG00000005503|ENSSSCG00000006927|ENSSSCG00000020970|…
GnRH signaling pathway	ssc04912	48	86	0.301035	0.843577	ENSSSCG00000030354|ENSSSCG00000012279|ENSSSCG00000027127|ENSSSCG00000024969|ENSSSCG00000000175|ENSSSCG00000029279|ENSSSCG00000001518|ENSSSCG00000021684|ENSSSCG00000000555|ENSSSCG00000010081|ENSSSCG00000023351|ENSSSCG00000007058|ENSSSCG00000017912|ENSSSCG00000007334|ENSSSCG00000023092|ENSSSCG00000009228|ENSSSCG00000002829|ENSSSCG00000027896|ENSSSCG00000010311|ENSSSCG00000024813|ENSSSCG00000025768|…
Pancreatic cancer	ssc05212	46	63	0.0331086	0.843577	ENSSSCG00000021964|ENSSSCG00000025092|ENSSSCG00000028968|ENSSSCG00000003909|ENSSSCG00000010872|ENSSSCG00000029741|ENSSSCG00000021684|ENSSSCG00000017497|ENSSSCG00000010081|ENSSSCG00000030957|ENSSSCG00000004952|ENSSSCG00000025455|ENSSSCG00000007268|ENSSSCG00000002989|ENSSSCG00000004766|ENSSSCG00000015318|ENSSSCG00000012825|ENSSSCG00000016958|ENSSSCG00000009228|ENSSSCG00000013900|ENSSSCG00000007030|…
Hypertrophic cardiomyopathy (HCM)	ssc05410	46	78	0.213838	0.843577	ENSSSCG00000029073|ENSSSCG00000017271|ENSSSCG00000028148|ENSSSCG00000000176|ENSSSCG00000017510|ENSSSCG00000016009|ENSSSCG00000027850|ENSSSCG00000003837|ENSSSCG00000011040|ENSSSCG00000020785|ENSSSCG00000006556|ENSSSCG00000004803|ENSSSCG00000011046|ENSSSCG00000000185|ENSSSCG00000017296|ENSSSCG00000004123|ENSSSCG00000016027|ENSSSCG00000000857|ENSSSCG00000025532|ENSSSCG00000015886|ENSSSCG00000007831|…
Glycerophospholipid metabolism	ssc00564	46	83	0.319252	0.843577	ENSSSCG00000025901|ENSSSCG00000024969|ENSSSCG00000029918|ENSSSCG00000008624|ENSSSCG00000003497|ENSSSCG00000000214|ENSSSCG00000012182|ENSSSCG00000023191|ENSSSCG00000023351|ENSSSCG00000015276|ENSSSCG00000018009|ENSSSCG00000030293|ENSSSCG00000026914|ENSSSCG00000017912|ENSSSCG00000002828|ENSSSCG00000027205|ENSSSCG00000010175|ENSSSCG00000014004|ENSSSCG00000021977|ENSSSCG00000006260|ENSSSCG00000013259|…
Melanogenesis	ssc04916	46	95	0.604585	0.908529	ENSSSCG00000014920|ENSSSCG00000013263|ENSSSCG00000011606|ENSSSCG00000016140|ENSSSCG00000027127|ENSSSCG00000000175|ENSSSCG00000013771|ENSSSCG00000003256|ENSSSCG00000021684|ENSSSCG00000024671|ENSSSCG00000006052|ENSSSCG00000010081|ENSSSCG00000030680|ENSSSCG00000009490|ENSSSCG00000015407|ENSSSCG00000007058|ENSSSCG00000001050|ENSSSCG00000006780|ENSSSCG00000005193|ENSSSCG00000023092|ENSSSCG00000026855|…
Colorectal cancer	ssc05210	44	68	0.109808	0.843577	ENSSSCG00000022080|ENSSSCG00000028968|ENSSSCG00000008428|ENSSSCG00000003909|ENSSSCG00000010872|ENSSSCG00000021684|ENSSSCG00000010081|ENSSSCG00000004952|ENSSSCG00000030680|ENSSSCG00000002989|ENSSSCG00000024222|ENSSSCG00000016714|ENSSSCG00000016958|ENSSSCG00000009228|ENSSSCG00000013900|ENSSSCG00000009148|ENSSSCG00000022633|ENSSSCG00000014126|ENSSSCG00000012275|ENSSSCG00000005382|ENSSSCG00000021944|…
p53 signaling pathway	ssc04115	44	73	0.18922	0.843577	ENSSSCG00000003112|ENSSSCG00000000884|ENSSSCG00000013243|ENSSSCG00000029326|ENSSSCG00000004894|ENSSSCG00000029521|ENSSSCG00000006058|ENSSSCG00000029463|ENSSSCG00000008586|ENSSSCG00000026665|ENSSSCG00000026454|ENSSSCG00000010448|ENSSSCG00000015509|ENSSSCG00000025698|ENSSSCG00000021098|ENSSSCG00000015318|ENSSSCG00000016714|ENSSSCG00000004789|ENSSSCG00000000857|ENSSSCG00000016106|ENSSSCG00000008988|…
Dilated cardiomyopathy	ssc05414	44	84	0.436142	0.878587	ENSSSCG00000004248|ENSSSCG00000029073|ENSSSCG00000017271|ENSSSCG00000028148|ENSSSCG00000000176|ENSSSCG00000017510|ENSSSCG00000000175|ENSSSCG00000016009|ENSSSCG00000013771|ENSSSCG00000011040|ENSSSCG00000020785|ENSSSCG00000017063|ENSSSCG00000006556|ENSSSCG00000004803|ENSSSCG00000011046|ENSSSCG00000004123|ENSSSCG00000016027|ENSSSCG00000000857|ENSSSCG00000025532|ENSSSCG00000015886|ENSSSCG00000007831|…
Retrograde endocannabinoid signaling	ssc04723	44	95	0.694697	0.913846	ENSSSCG00000028922|ENSSSCG00000003901|ENSSSCG00000028092|ENSSSCG00000000175|ENSSSCG00000013771|ENSSSCG00000001518|ENSSSCG00000021684|ENSSSCG00000013754|ENSSSCG00000000555|ENSSSCG00000010081|ENSSSCG00000004827|ENSSSCG00000015324|ENSSSCG00000015407|ENSSSCG00000007058|ENSSSCG00000007669|ENSSSCG00000003256|ENSSSCG00000024560|ENSSSCG00000009228|ENSSSCG00000007348|ENSSSCG00000017026|ENSSSCG00000024134|…
Circadian entrainment	ssc04713	44	98	0.753138	0.925459	ENSSSCG00000024613|ENSSSCG00000028092|ENSSSCG00000000175|ENSSSCG00000013771|ENSSSCG00000001518|ENSSSCG00000017983|ENSSSCG00000015324|ENSSSCG00000000555|ENSSSCG00000029333|ENSSSCG00000010081|ENSSSCG00000015407|ENSSSCG00000007058|ENSSSCG00000003256|ENSSSCG00000023092|ENSSSCG00000024560|ENSSSCG00000017229|ENSSSCG00000017562|ENSSSCG00000027896|ENSSSCG00000010311|ENSSSCG00000007669|ENSSSCG00000009250|…
Fc epsilon RI signaling pathway	ssc04664	43	63	0.0718636	0.843577	ENSSSCG00000007811|ENSSSCG00000028968|ENSSSCG00000027127|ENSSSCG00000024969|ENSSSCG00000003909|ENSSSCG00000010872|ENSSSCG00000021684|ENSSSCG00000001404|ENSSSCG00000010081|ENSSSCG00000006250|ENSSSCG00000023351|ENSSSCG00000002989|ENSSSCG00000013900|ENSSSCG00000016958|ENSSSCG00000009228|ENSSSCG00000012495|ENSSSCG00000005743|ENSSSCG00000014281|ENSSSCG00000008060|ENSSSCG00000027272|ENSSSCG00000003395|…
Adherens junction	ssc04520	43	71	0.186147	0.843577	ENSSSCG00000008250|ENSSSCG00000022080|ENSSSCG00000028968|ENSSSCG00000011933|ENSSSCG00000004524|ENSSSCG00000027668|ENSSSCG00000003090|ENSSSCG00000021684|ENSSSCG00000017497|ENSSSCG00000010081|ENSSSCG00000013564|ENSSSCG00000004952|ENSSSCG00000030680|ENSSSCG00000007469|ENSSSCG00000023709|ENSSSCG00000001814|ENSSSCG00000014339|ENSSSCG00000007203|ENSSSCG00000004854|ENSSSCG00000025537|ENSSSCG00000009148|…
ECM-receptor interaction	ssc04512	43	82	0.435338	0.878587	ENSSSCG00000009545|ENSSSCG00000006857|ENSSSCG00000016027|ENSSSCG00000016009|ENSSSCG00000008601|ENSSSCG00000026492|ENSSSCG00000015326|ENSSSCG00000007401|ENSSSCG00000011046|ENSSSCG00000013297|ENSSSCG00000011101|ENSSSCG00000006666|ENSSSCG00000015506|ENSSSCG00000017022|ENSSSCG00000016244|ENSSSCG00000004789|ENSSSCG00000015444|ENSSSCG00000015886|ENSSSCG00000022204|ENSSSCG00000015618|ENSSSCG00000016174|…
mRNA surveillance pathway	ssc03015	43	84	0.485619	0.878587	ENSSSCG00000008389|ENSSSCG00000027323|ENSSSCG00000000490|ENSSSCG00000003660|ENSSSCG00000003093|ENSSSCG00000003849|ENSSSCG00000026218|ENSSSCG00000022828|ENSSSCG00000017155|ENSSSCG00000029365|ENSSSCG00000000369|ENSSSCG00000028865|ENSSSCG00000007494|ENSSSCG00000011649|ENSSSCG00000026976|ENSSSCG00000009657|ENSSSCG00000024941|ENSSSCG00000008540|ENSSSCG00000012913|ENSSSCG00000021118|ENSSSCG00000015842|…
Morphine addiction	ssc05032	43	90	0.631005	0.913846	ENSSSCG00000028922|ENSSSCG00000001242|ENSSSCG00000028092|ENSSSCG00000021819|ENSSSCG00000000175|ENSSSCG00000003805|ENSSSCG00000015324|ENSSSCG00000013754|ENSSSCG00000006218|ENSSSCG00000016929|ENSSSCG00000013641|ENSSSCG00000015407|ENSSSCG00000004165|ENSSSCG00000021059|ENSSSCG00000003256|ENSSSCG00000026420|ENSSSCG00000017026|ENSSSCG00000010683|ENSSSCG00000004827|ENSSSCG00000012918|ENSSSCG00000007348|…
Serotonergic synapse	ssc04726	43	112	0.94379	0.977677	ENSSSCG00000028092|ENSSSCG00000010488|ENSSSCG00000024969|ENSSSCG00000012275|ENSSSCG00000001518|ENSSSCG00000013771|ENSSSCG00000013754|ENSSSCG00000026197|ENSSSCG00000000555|ENSSSCG00000010081|ENSSSCG00000011681|ENSSSCG00000015324|ENSSSCG00000023351|ENSSSCG00000012022|ENSSSCG00000015407|ENSSSCG00000007058|ENSSSCG00000017930|ENSSSCG00000003256|ENSSSCG00000012593|ENSSSCG00000010404|ENSSSCG00000023215|…
Inflammatory bowel disease (IBD)	ssc05321	42	62	0.0795331	0.843577	ENSSSCG00000003017|ENSSSCG00000007816|ENSSSCG00000007817|ENSSSCG00000003801|ENSSSCG00000012300|ENSSSCG00000008157|ENSSSCG00000025960|ENSSSCG00000001748|ENSSSCG00000001456|ENSSSCG00000001472|ENSSSCG00000001459|ENSSSCG00000030957|ENSSSCG00000004952|ENSSSCG00000026524|ENSSSCG00000003799|ENSSSCG00000010885|ENSSSCG00000015652|ENSSSCG00000027850|ENSSSCG00000026427|ENSSSCG00000004576|ENSSSCG00000016059|…
Renal cell carcinoma	ssc05211	42	64	0.103623	0.843577	ENSSSCG00000028968|ENSSSCG00000027127|ENSSSCG00000003909|ENSSSCG00000010872|ENSSSCG00000030289|ENSSSCG00000028178|ENSSSCG00000021684|ENSSSCG00000010081|ENSSSCG00000021964|ENSSSCG00000002989|ENSSSCG00000001963|ENSSSCG00000006646|ENSSSCG00000016958|ENSSSCG00000008443|ENSSSCG00000013900|ENSSSCG00000022633|ENSSSCG00000003395|ENSSSCG00000010172|ENSSSCG00000012275|ENSSSCG00000027272|ENSSSCG00000021148|…
Adipocytokine signaling pathway	ssc04920	42	70	0.202051	0.843577	ENSSSCG00000010930|ENSSSCG00000010872|ENSSSCG00000001474|ENSSSCG00000007507|ENSSSCG00000001404|ENSSSCG00000029275|ENSSSCG00000030957|ENSSSCG00000002009|ENSSSCG00000002989|ENSSSCG00000017933|ENSSSCG00000014272|ENSSSCG00000001760|ENSSSCG00000000185|ENSSSCG00000016858|ENSSSCG00000012825|ENSSSCG00000009815|ENSSSCG00000009228|ENSSSCG00000003413|ENSSSCG00000022208|ENSSSCG00000005215|ENSSSCG00000007030|…
RNA degradation	ssc03018	42	71	0.222098	0.843577	ENSSSCG00000000393|ENSSSCG00000013124|ENSSSCG00000006983|ENSSSCG00000030404|ENSSSCG00000002799|ENSSSCG00000015231|ENSSSCG00000012014|ENSSSCG00000004941|ENSSSCG00000005355|ENSSSCG00000000914|ENSSSCG00000014338|ENSSSCG00000028280|ENSSSCG00000003264|ENSSSCG00000021652|ENSSSCG00000014009|ENSSSCG00000015097|ENSSSCG00000022616|ENSSSCG00000007878|ENSSSCG00000001903|ENSSSCG00000024916|ENSSSCG00000003660|…
Bacterial invasion of epithelial cells	ssc05100	41	73	0.308527	0.843577	ENSSSCG00000021964|ENSSSCG00000008250|ENSSSCG00000022080|ENSSSCG00000028968|ENSSSCG00000003909|ENSSSCG00000022486|ENSSSCG00000016958|ENSSSCG00000023272|ENSSSCG00000016635|ENSSSCG00000014339|ENSSSCG00000015560|ENSSSCG00000016634|ENSSSCG00000023723|ENSSSCG00000030197|ENSSSCG00000013900|ENSSSCG00000003419|ENSSSCG00000010313|ENSSSCG00000016656|ENSSSCG00000016174|ENSSSCG00000024466|ENSSSCG00000012619|…
Gap junction	ssc04540	41	90	0.721351	0.918387	ENSSSCG00000030354|ENSSSCG00000002639|ENSSSCG00000024960|ENSSSCG00000029077|ENSSSCG00000027127|ENSSSCG00000000175|ENSSSCG00000024613|ENSSSCG00000029279|ENSSSCG00000001518|ENSSSCG00000021684|ENSSSCG00000007523|ENSSSCG00000000555|ENSSSCG00000010081|ENSSSCG00000000190|ENSSSCG00000004854|ENSSSCG00000000193|ENSSSCG00000015407|ENSSSCG00000007058|ENSSSCG00000003256|ENSSSCG00000015048|ENSSSCG00000012593|…
Malaria	ssc05144	40	54	0.039008	0.843577	ENSSSCG00000017277|ENSSSCG00000000423|ENSSSCG00000008601|ENSSSCG00000006088|ENSSSCG00000006288|ENSSSCG00000015652|ENSSSCG00000006286|ENSSSCG00000015294|ENSSSCG00000027850|ENSSSCG00000004789|ENSSSCG00000006524|ENSSSCG00000007797|ENSSSCG00000030172|ENSSSCG00000030984|ENSSSCG00000020970|ENSSSCG00000011730|ENSSSCG00000005503|ENSSSCG00000011436|ENSSSCG00000000481|ENSSSCG00000017482|ENSSSCG00000002385|…
Arrhythmogenic right ventricular cardiomyopathy (ARVC)	ssc05412	40	67	0.215886	0.843577	ENSSSCG00000029073|ENSSSCG00000008250|ENSSSCG00000017271|ENSSSCG00000028148|ENSSSCG00000016027|ENSSSCG00000017510|ENSSSCG00000016009|ENSSSCG00000030680|ENSSSCG00000011040|ENSSSCG00000020785|ENSSSCG00000017428|ENSSSCG00000011046|ENSSSCG00000014339|ENSSSCG00000016887|ENSSSCG00000004123|ENSSSCG00000000176|ENSSSCG00000009148|ENSSSCG00000025532|ENSSSCG00000015886|ENSSSCG00000024800|ENSSSCG00000007831|…
TGF-beta signaling pathway	ssc04350	40	74	0.381005	0.843577	ENSSSCG00000030153|ENSSSCG00000000271|ENSSSCG00000022080|ENSSSCG00000025270|ENSSSCG00000000233|ENSSSCG00000007501|ENSSSCG00000021684|ENSSSCG00000007227|ENSSSCG00000005382|ENSSSCG00000010081|ENSSSCG00000001478|ENSSSCG00000008645|ENSSSCG00000004952|ENSSSCG00000011014|ENSSSCG00000006145|ENSSSCG00000014319|ENSSSCG00000004789|ENSSSCG00000004507|ENSSSCG00000015842|ENSSSCG00000016113|ENSSSCG00000009357|…
Pancreatic secretion	ssc04972	40	87	0.702747	0.913846	ENSSSCG00000022080|ENSSSCG00000028968|ENSSSCG00000008742|ENSSSCG00000003496|ENSSSCG00000003497|ENSSSCG00000028359|ENSSSCG00000001518|ENSSSCG00000000555|ENSSSCG00000011681|ENSSSCG00000022696|ENSSSCG00000008943|ENSSSCG00000003256|ENSSSCG00000026507|ENSSSCG00000004533|ENSSSCG00000028069|ENSSSCG00000006740|ENSSSCG00000006140|ENSSSCG00000023501|ENSSSCG00000013848|ENSSSCG00000007805|ENSSSCG00000000175|…
Leishmaniasis	ssc05140	39	63	0.172929	0.843577	ENSSSCG00000003614|ENSSSCG00000017755|ENSSSCG00000000137|ENSSSCG00000012279|ENSSSCG00000012795|ENSSSCG00000016009|ENSSSCG00000001456|ENSSSCG00000021684|ENSSSCG00000001472|ENSSSCG00000010081|ENSSSCG00000001459|ENSSSCG00000030957|ENSSSCG00000004110|ENSSSCG00000015652|ENSSSCG00000015294|ENSSSCG00000025537|ENSSSCG00000005215|ENSSSCG00000005503|ENSSSCG00000008090|ENSSSCG00000011730|ENSSSCG00000012981|…
Ribosome biogenesis in eukaryotes	ssc03008	39	83	0.660348	0.913846	ENSSSCG00000030272|ENSSSCG00000000058|ENSSSCG00000004329|ENSSSCG00000028233|ENSSSCG00000002753|ENSSSCG00000016809|ENSSSCG00000017593|ENSSSCG00000010990|ENSSSCG00000010460|ENSSSCG00000009912|ENSSSCG00000000998|ENSSSCG00000027733|ENSSSCG00000006727|ENSSSCG00000007203|ENSSSCG00000026976|ENSSSCG00000015734|ENSSSCG00000020907|ENSSSCG00000005217|ENSSSCG00000002804|ENSSSCG00000007732|ENSSSCG00000001876|…
Acute myeloid leukemia	ssc05221	38	54	0.0674472	0.843577	ENSSSCG00000022301|ENSSSCG00000012275|ENSSSCG00000027127|ENSSSCG00000003909|ENSSSCG00000010872|ENSSSCG00000021684|ENSSSCG00000008241|ENSSSCG00000001539|ENSSSCG00000010081|ENSSSCG00000006753|ENSSSCG00000030957|ENSSSCG00000001573|ENSSSCG00000030680|ENSSSCG00000017428|ENSSSCG00000013900|ENSSSCG00000017406|ENSSSCG00000012825|ENSSSCG00000016958|ENSSSCG00000003413|ENSSSCG00000009148|ENSSSCG00000007030|…
VEGF signaling pathway	ssc04370	38	58	0.118382	0.843577	ENSSSCG00000022362|ENSSSCG00000028968|ENSSSCG00000027127|ENSSSCG00000024969|ENSSSCG00000003909|ENSSSCG00000010872|ENSSSCG00000021684|ENSSSCG00000030425|ENSSSCG00000010081|ENSSSCG00000023351|ENSSSCG00000021964|ENSSSCG00000021574|ENSSSCG00000002989|ENSSSCG00000003256|ENSSSCG00000015650|ENSSSCG00000017178|ENSSSCG00000016958|ENSSSCG00000009856|ENSSSCG00000013900|ENSSSCG00000003460|ENSSSCG00000013033|…
mTOR signaling pathway	ssc04150	38	60	0.151162	0.843577	ENSSSCG00000022301|ENSSSCG00000003909|ENSSSCG00000010872|ENSSSCG00000021684|ENSSSCG00000018045|ENSSSCG00000028420|ENSSSCG00000010081|ENSSSCG00000021964|ENSSSCG00000002989|ENSSSCG00000013900|ENSSSCG00000017139|ENSSSCG00000003256|ENSSSCG00000000857|ENSSSCG00000016958|ENSSSCG00000004022|ENSSSCG00000003413|ENSSSCG00000003194|ENSSSCG00000007030|ENSSSCG00000012163|ENSSSCG00000008044|ENSSSCG00000003837|…
Systemic lupus erythematosus	ssc05322	38	102	0.952791	0.977677	ENSSSCG00000011877|ENSSSCG00000024639|ENSSSCG00000024116|ENSSSCG00000001456|ENSSSCG00000001472|ENSSSCG00000026572|ENSSSCG00000001459|ENSSSCG00000011899|ENSSSCG00000006669|ENSSSCG00000026930|ENSSSCG00000015652|ENSSSCG00000016738|ENSSSCG00000020703|ENSSSCG00000016475|ENSSSCG00000003834|ENSSSCG00000029844|ENSSSCG00000021399|ENSSSCG00000000481|ENSSSCG00000005840|ENSSSCG00000021411|ENSSSCG00000000675|…
Arginine and proline metabolism	ssc00330	37	55	0.100281	0.843577	ENSSSCG00000012173|ENSSSCG00000005701|ENSSSCG00000012236|ENSSSCG00000017755|ENSSSCG00000024752|ENSSSCG00000010855|ENSSSCG00000009942|ENSSSCG00000009889|ENSSSCG00000002797|ENSSSCG00000027689|ENSSSCG00000015545|ENSSSCG00000004672|ENSSSCG00000016442|ENSSSCG00000009856|ENSSSCG00000010523|ENSSSCG00000023215|ENSSSCG00000002294|ENSSSCG00000006324|ENSSSCG00000014840|ENSSSCG00000012911|ENSSSCG00000012166|…
Antigen processing and presentation	ssc04612	37	68	0.376051	0.843577	ENSSSCG00000014292|ENSSSCG00000008217|ENSSSCG00000002452|ENSSSCG00000008213|ENSSSCG00000001456|ENSSSCG00000001472|ENSSSCG00000001404|ENSSSCG00000002535|ENSSSCG00000001459|ENSSSCG00000001701|ENSSSCG00000022941|ENSSSCG00000030731|ENSSSCG00000001611|ENSSSCG00000013901|ENSSSCG00000023666|ENSSSCG00000020893|ENSSSCG00000014020|ENSSSCG00000004687|ENSSSCG00000006625|ENSSSCG00000021331|ENSSSCG00000009356|…
PPAR signaling pathway	ssc03320	37	68	0.376051	0.843577	ENSSSCG00000017198|ENSSSCG00000003776|ENSSSCG00000024778|ENSSSCG00000024902|ENSSSCG00000009245|ENSSSCG00000001474|ENSSSCG00000014985|ENSSSCG00000007507|ENSSSCG00000006328|ENSSSCG00000001539|ENSSSCG00000008724|ENSSSCG00000001760|ENSSSCG00000002009|ENSSSCG00000023272|ENSSSCG00000023435|ENSSSCG00000014272|ENSSSCG00000005648|ENSSSCG00000012880|ENSSSCG00000012202|ENSSSCG00000030921|ENSSSCG00000015067|…
GABAergic synapse	ssc04727	37	85	0.789093	0.951757	ENSSSCG00000028922|ENSSSCG00000001242|ENSSSCG00000028092|ENSSSCG00000000175|ENSSSCG00000013771|ENSSSCG00000013754|ENSSSCG00000025981|ENSSSCG00000015407|ENSSSCG00000015545|ENSSSCG00000007669|ENSSSCG00000003256|ENSSSCG00000016083|ENSSSCG00000004827|ENSSSCG00000016104|ENSSSCG00000017026|ENSSSCG00000027558|ENSSSCG00000002707|ENSSSCG00000011455|ENSSSCG00000007348|ENSSSCG00000030515|ENSSSCG00000011397|…
Inositol phosphate metabolism	ssc00562	36	57	0.161914	0.843577	ENSSSCG00000017338|ENSSSCG00000010765|ENSSSCG00000002457|ENSSSCG00000027340|ENSSSCG00000016147|ENSSSCG00000011079|ENSSSCG00000012035|ENSSSCG00000024162|ENSSSCG00000012650|ENSSSCG00000030547|ENSSSCG00000007058|ENSSSCG00000004746|ENSSSCG00000003000|ENSSSCG00000010525|ENSSSCG00000030707|ENSSSCG00000009050|ENSSSCG00000014811|ENSSSCG00000030204|ENSSSCG00000030474|ENSSSCG00000010483|ENSSSCG00000027272|…
Glioma	ssc05214	36	61	0.246976	0.843577	ENSSSCG00000027127|ENSSSCG00000003909|ENSSSCG00000010872|ENSSSCG00000021684|ENSSSCG00000025092|ENSSSCG00000010081|ENSSSCG00000001079|ENSSSCG00000007268|ENSSSCG00000002989|ENSSSCG00000013900|ENSSSCG00000007356|ENSSSCG00000003256|ENSSSCG00000017950|ENSSSCG00000023092|ENSSSCG00000016958|ENSSSCG00000000857|ENSSSCG00000003413|ENSSSCG00000022633|ENSSSCG00000006539|ENSSSCG00000027896|ENSSSCG00000010311|…
Biosynthesis of amino acids	ssc01230	36	63	0.295711	0.843577	ENSSSCG00000002736|ENSSSCG00000022300|ENSSSCG00000002294|ENSSSCG00000012116|ENSSSCG00000021408|ENSSSCG00000010855|ENSSSCG00000012236|ENSSSCG00000002797|ENSSSCG00000007748|ENSSSCG00000001761|ENSSSCG00000012560|ENSSSCG00000015545|ENSSSCG00000017759|ENSSSCG00000005701|ENSSSCG00000001852|ENSSSCG00000021493|ENSSSCG00000007173|ENSSSCG00000010337|ENSSSCG00000000694|ENSSSCG00000009870|ENSSSCG00000009871|…
Melanoma	ssc05218	36	69	0.456328	0.878587	ENSSSCG00000024960|ENSSSCG00000027127|ENSSSCG00000003909|ENSSSCG00000010872|ENSSSCG00000021684|ENSSSCG00000025092|ENSSSCG00000010081|ENSSSCG00000001079|ENSSSCG00000007268|ENSSSCG00000002989|ENSSSCG00000017950|ENSSSCG00000016958|ENSSSCG00000000857|ENSSSCG00000013900|ENSSSCG00000016997|ENSSSCG00000022633|ENSSSCG00000012275|ENSSSCG00000029028|ENSSSCG00000013033|ENSSSCG00000015815|ENSSSCG00000027272|…
Complement and coagulation cascades	ssc04610	36	73	0.565064	0.886164	ENSSSCG00000024929|ENSSSCG00000024791|ENSSSCG00000000660|ENSSSCG00000007115|ENSSSCG00000001422|ENSSSCG00000025698|ENSSSCG00000020672|ENSSSCG00000026932|ENSSSCG00000002481|ENSSSCG00000015294|ENSSSCG00000024208|ENSSSCG00000003065|ENSSSCG00000007032|ENSSSCG00000015493|ENSSSCG00000024914|ENSSSCG00000003834|ENSSSCG00000028674|ENSSSCG00000005840|ENSSSCG00000010093|ENSSSCG00000000675|ENSSSCG00000016859|…
Legionellosis	ssc05134	35	64	0.3724	0.843577	ENSSSCG00000000884|ENSSSCG00000016714|ENSSSCG00000029463|ENSSSCG00000013992|ENSSSCG00000030957|ENSSSCG00000010885|ENSSSCG00000021098|ENSSSCG00000015294|ENSSSCG00000027850|ENSSSCG00000010260|ENSSSCG00000016106|ENSSSCG00000005503|ENSSSCG00000020970|ENSSSCG00000011730|ENSSSCG00000000242|ENSSSCG00000003460|ENSSSCG00000028157|ENSSSCG00000030385|ENSSSCG00000007758|ENSSSCG00000011251|ENSSSCG00000001404|…
Prolactin signaling pathway	ssc04917	35	67	0.455636	0.878587	ENSSSCG00000025777|ENSSSCG00000027127|ENSSSCG00000003909|ENSSSCG00000010872|ENSSSCG00000021684|ENSSSCG00000010081|ENSSSCG00000030957|ENSSSCG00000014277|ENSSSCG00000002989|ENSSSCG00000025434|ENSSSCG00000027855|ENSSSCG00000017406|ENSSSCG00000016958|ENSSSCG00000009228|ENSSSCG00000013900|ENSSSCG00000016751|ENSSSCG00000005215|ENSSSCG00000006539|ENSSSCG00000008437|ENSSSCG00000012981|ENSSSCG00000027272|…
RIG-I-like receptor signaling pathway	ssc04622	35	68	0.483548	0.878587	ENSSSCG00000001009|ENSSSCG00000012252|ENSSSCG00000001404|ENSSSCG00000008977|ENSSSCG00000030957|ENSSSCG00000013087|ENSSSCG00000002525|ENSSSCG00000012825|ENSSSCG00000030408|ENSSSCG00000009228|ENSSSCG00000007030|ENSSSCG00000015889|ENSSSCG00000016106|ENSSSCG00000028258|ENSSSCG00000011730|ENSSSCG00000012981|ENSSSCG00000007143|ENSSSCG00000028157|ENSSSCG00000029328|ENSSSCG00000016918|ENSSSCG00000028631|…
Long-term depression	ssc04730	34	59	0.289836	0.843577	ENSSSCG00000024613|ENSSSCG00000017313|ENSSSCG00000027127|ENSSSCG00000024969|ENSSSCG00000012275|ENSSSCG00000029971|ENSSSCG00000001518|ENSSSCG00000006215|ENSSSCG00000021684|ENSSSCG00000013754|ENSSSCG00000000555|ENSSSCG00000010081|ENSSSCG00000006250|ENSSSCG00000023351|ENSSSCG00000015407|ENSSSCG00000007058|ENSSSCG00000023433|ENSSSCG00000003256|ENSSSCG00000000857|ENSSSCG00000016670|ENSSSCG00000015842|…
Viral myocarditis	ssc05416	34	63	0.398374	0.843577	ENSSSCG00000011877|ENSSSCG00000028148|ENSSSCG00000028968|ENSSSCG00000030255|ENSSSCG00000002081|ENSSSCG00000001456|ENSSSCG00000016634|ENSSSCG00000001472|ENSSSCG00000012012|ENSSSCG00000002029|ENSSSCG00000011899|ENSSSCG00000001459|ENSSSCG00000005706|ENSSSCG00000016714|ENSSSCG00000004123|ENSSSCG00000007797|ENSSSCG00000016106|ENSSSCG00000030172|ENSSSCG00000030731|ENSSSCG00000028157|ENSSSCG00000013655|…
Protein digestion and absorption	ssc04974	34	80	0.815597	0.959623	ENSSSCG00000010607|ENSSSCG00000006857|ENSSSCG00000012138|ENSSSCG00000015326|ENSSSCG00000011723|ENSSSCG00000002315|ENSSSCG00000022404|ENSSSCG00000013667|ENSSSCG00000003105|ENSSSCG00000012651|ENSSSCG00000006296|ENSSSCG00000012606|ENSSSCG00000022948|ENSSSCG00000016244|ENSSSCG00000006740|ENSSSCG00000021131|ENSSSCG00000005381|ENSSSCG00000016034|ENSSSCG00000016035|ENSSSCG00000002032|ENSSSCG00000029323|…
Non-small cell lung cancer	ssc05223	33	52	0.169473	0.843577	ENSSSCG00000025092|ENSSSCG00000027127|ENSSSCG00000003909|ENSSSCG00000010872|ENSSSCG00000001474|ENSSSCG00000021684|ENSSSCG00000017497|ENSSSCG00000010081|ENSSSCG00000001079|ENSSSCG00000007268|ENSSSCG00000002989|ENSSSCG00000003256|ENSSSCG00000017950|ENSSSCG00000016958|ENSSSCG00000008060|ENSSSCG00000013900|ENSSSCG00000022633|ENSSSCG00000012275|ENSSSCG00000013033|ENSSSCG00000027272|ENSSSCG00000017991|…
Salivary secretion	ssc04970	33	75	0.762702	0.928463	ENSSSCG00000024613|ENSSSCG00000023797|ENSSSCG00000023092|ENSSSCG00000000175|ENSSSCG00000028359|ENSSSCG00000028069|ENSSSCG00000013771|ENSSSCG00000000211|ENSSSCG00000000555|ENSSSCG00000007058|ENSSSCG00000003256|ENSSSCG00000012606|ENSSSCG00000002981|ENSSSCG00000006740|ENSSSCG00000007139|ENSSSCG00000008742|ENSSSCG00000009250|ENSSSCG00000010718|ENSSSCG00000025768|ENSSSCG00000013034|ENSSSCG00000012769|…
Insulin secretion	ssc04911	33	86	0.921232	0.973973	ENSSSCG00000013263|ENSSSCG00000000175|ENSSSCG00000001518|ENSSSCG00000013771|ENSSSCG00000013897|ENSSSCG00000000555|ENSSSCG00000026985|ENSSSCG00000007714|ENSSSCG00000007058|ENSSSCG00000015401|ENSSSCG00000003256|ENSSSCG00000012606|ENSSSCG00000006740|ENSSSCG00000016751|ENSSSCG00000015959|ENSSSCG00000023501|ENSSSCG00000027896|ENSSSCG00000010311|ENSSSCG00000011455|ENSSSCG00000013034|ENSSSCG00000006045|…
Notch signaling pathway	ssc04330	32	44	0.0689427	0.843577	ENSSSCG00000030259|ENSSSCG00000024716|ENSSSCG00000017414|ENSSSCG00000029450|ENSSSCG00000013145|ENSSSCG00000027726|ENSSSCG00000024397|ENSSSCG00000027516|ENSSSCG00000002340|ENSSSCG00000007572|ENSSSCG00000025430|ENSSSCG00000004432|ENSSSCG00000028297|ENSSSCG00000006385|ENSSSCG00000009060|ENSSSCG00000030209|ENSSSCG00000010860|ENSSSCG00000001440|ENSSSCG00000000449|ENSSSCG00000000068|ENSSSCG00000022155|…
Endometrial cancer	ssc05213	32	49	0.14548	0.843577	ENSSSCG00000008250|ENSSSCG00000012279|ENSSSCG00000027127|ENSSSCG00000003909|ENSSSCG00000010872|ENSSSCG00000021684|ENSSSCG00000017497|ENSSSCG00000010081|ENSSSCG00000030680|ENSSSCG00000023272|ENSSSCG00000002989|ENSSSCG00000014339|ENSSSCG00000024222|ENSSSCG00000016958|ENSSSCG00000008060|ENSSSCG00000013900|ENSSSCG00000009148|ENSSSCG00000022633|ENSSSCG00000012275|ENSSSCG00000013033|ENSSSCG00000027272|…
Long-term potentiation	ssc04720	32	68	0.649602	0.913846	ENSSSCG00000022362|ENSSSCG00000027127|ENSSSCG00000012275|ENSSSCG00000001518|ENSSSCG00000021684|ENSSSCG00000000555|ENSSSCG00000010081|ENSSSCG00000007058|ENSSSCG00000003256|ENSSSCG00000023092|ENSSSCG00000004022|ENSSSCG00000022633|ENSSSCG00000008540|ENSSSCG00000012913|ENSSSCG00000023497|ENSSSCG00000010311|ENSSSCG00000012163|ENSSSCG00000025768|ENSSSCG00000013034|ENSSSCG00000004779|ENSSSCG00000000068|…
Synaptic vesicle cycle	ssc04721	31	59	0.452542	0.878587	ENSSSCG00000011916|ENSSSCG00000008056|ENSSSCG00000013897|ENSSSCG00000002776|ENSSSCG00000024434|ENSSSCG00000024437|ENSSSCG00000013754|ENSSSCG00000003199|ENSSSCG00000026985|ENSSSCG00000028694|ENSSSCG00000006263|ENSSSCG00000017401|ENSSSCG00000003120|ENSSSCG00000016577|ENSSSCG00000017405|ENSSSCG00000016990|ENSSSCG00000007348|ENSSSCG00000016516|ENSSSCG00000001895|ENSSSCG00000009602|ENSSSCG00000002288|…
Type II diabetes mellitus	ssc04930	30	48	0.200224	0.843577	ENSSSCG00000003909|ENSSSCG00000021684|ENSSSCG00000013754|ENSSSCG00000010081|ENSSSCG00000013564|ENSSSCG00000017933|ENSSSCG00000027855|ENSSSCG00000000910|ENSSSCG00000016958|ENSSSCG00000009228|ENSSSCG00000003413|ENSSSCG00000016751|ENSSSCG00000008444|ENSSSCG00000017562|ENSSSCG00000007030|ENSSSCG00000027272|ENSSSCG00000011455|ENSSSCG00000017991|ENSSSCG00000030413|ENSSSCG00000001404|ENSSSCG00000003395|…
Amino sugar and nucleotide sugar metabolism	ssc00520	30	49	0.224386	0.843577	ENSSSCG00000014393|ENSSSCG00000030150|ENSSSCG00000027827|ENSSSCG00000008368|ENSSSCG00000000038|ENSSSCG00000022994|ENSSSCG00000000572|ENSSSCG00000011389|ENSSSCG00000006340|ENSSSCG00000022124|ENSSSCG00000001927|ENSSSCG00000004651|ENSSSCG00000004456|ENSSSCG00000016751|ENSSSCG00000003812|ENSSSCG00000008143|ENSSSCG00000010929|ENSSSCG00000008773|ENSSSCG00000000994|ENSSSCG00000000061|ENSSSCG00000008808|…
Arachidonic acid metabolism	ssc00590	30	62	0.599296	0.907951	ENSSSCG00000007285|ENSSSCG00000024778|ENSSSCG00000010488|ENSSSCG00000024969|ENSSSCG00000028488|ENSSSCG00000003496|ENSSSCG00000003497|ENSSSCG00000007463|ENSSSCG00000000406|ENSSSCG00000017930|ENSSSCG00000026914|ENSSSCG00000010404|ENSSSCG00000003006|ENSSSCG00000021973|ENSSSCG00000020706|ENSSSCG00000026798|ENSSSCG00000023351|ENSSSCG00000028753|ENSSSCG00000009139|ENSSSCG00000005688|ENSSSCG00000027013|…
Fatty acid degradation	ssc00071	29	41	0.0970326	0.843577	ENSSSCG00000017198|ENSSSCG00000003776|ENSSSCG00000024778|ENSSSCG00000030522|ENSSSCG00000026153|ENSSSCG00000009889|ENSSSCG00000001000|ENSSSCG00000008724|ENSSSCG00000001760|ENSSSCG00000009916|ENSSSCG00000014272|ENSSSCG00000004049|ENSSSCG00000004510|ENSSSCG00000008569|ENSSSCG00000010723|ENSSSCG00000009150|ENSSSCG00000024587|ENSSSCG00000016156|ENSSSCG00000003851|ENSSSCG00000006324|ENSSSCG00000012880|…
Intestinal immune network for IgA production	ssc04672	29	44	0.151371	0.843577	ENSSSCG00000011877|ENSSSCG00000021815|ENSSSCG00000017330|ENSSSCG00000016009|ENSSSCG00000022246|ENSSSCG00000001456|ENSSSCG00000015657|ENSSSCG00000001472|ENSSSCG00000001459|ENSSSCG00000011899|ENSSSCG00000000706|ENSSSCG00000015651|ENSSSCG00000015652|ENSSSCG00000027850|ENSSSCG00000030172|ENSSSCG00000025042|ENSSSCG00000009051|ENSSSCG00000020970|ENSSSCG00000009088|ENSSSCG00000013593|ENSSSCG00000016871|…
Fatty acid metabolism	ssc01212	29	45	0.172738	0.843577	ENSSSCG00000017198|ENSSSCG00000003776|ENSSSCG00000009245|ENSSSCG00000026153|ENSSSCG00000008724|ENSSSCG00000001760|ENSSSCG00000009916|ENSSSCG00000014272|ENSSSCG00000004049|ENSSSCG00000004510|ENSSSCG00000008569|ENSSSCG00000010723|ENSSSCG00000000031|ENSSSCG00000009150|ENSSSCG00000016156|ENSSSCG00000003589|ENSSSCG00000003851|ENSSSCG00000001433|ENSSSCG00000012880|ENSSSCG00000011250|ENSSSCG00000009937|…
Cytosolic DNA-sensing pathway	ssc04623	29	61	0.629044	0.913846	ENSSSCG00000026233|ENSSSCG00000001009|ENSSSCG00000012825|ENSSSCG00000008977|ENSSSCG00000030957|ENSSSCG00000030408|ENSSSCG00000026193|ENSSSCG00000007095|ENSSSCG00000027850|ENSSSCG00000007030|ENSSSCG00000007970|ENSSSCG00000021383|ENSSSCG00000020970|ENSSSCG00000007758|ENSSSCG00000011358|ENSSSCG00000006682|ENSSSCG00000028007|ENSSSCG00000012981|ENSSSCG00000006543|ENSSSCG00000017705|ENSSSCG00000007143|…
Gastric acid secretion	ssc04971	29	74	0.891188	0.9662	ENSSSCG00000000175|ENSSSCG00000001518|ENSSSCG00000013771|ENSSSCG00000000555|ENSSSCG00000015407|ENSSSCG00000007058|ENSSSCG00000003256|ENSSSCG00000012606|ENSSSCG00000023092|ENSSSCG00000006740|ENSSSCG00000006140|ENSSSCG00000027896|ENSSSCG00000021910|ENSSSCG00000010311|ENSSSCG00000025768|ENSSSCG00000013034|ENSSSCG00000009561|ENSSSCG00000011399|ENSSSCG00000022545|ENSSSCG00000011533|ENSSSCG00000021707|…
NOD-like receptor signaling pathway	ssc04621	28	50	0.356656	0.843577	ENSSSCG00000021684|ENSSSCG00000002535|ENSSSCG00000010081|ENSSSCG00000030957|ENSSSCG00000004110|ENSSSCG00000023589|ENSSSCG00000027850|ENSSSCG00000009228|ENSSSCG00000024096|ENSSSCG00000007030|ENSSSCG00000016106|ENSSSCG00000016678|ENSSSCG00000020970|ENSSSCG00000012981|ENSSSCG00000012203|ENSSSCG00000028157|ENSSSCG00000007758|ENSSSCG00000001404|ENSSSCG00000000087|ENSSSCG00000004154|ENSSSCG00000001556|…
Lysine degradation	ssc00310	28	50	0.356656	0.843577	ENSSSCG00000015820|ENSSSCG00000026153|ENSSSCG00000009889|ENSSSCG00000000191|ENSSSCG00000002374|ENSSSCG00000010394|ENSSSCG00000011332|ENSSSCG00000001420|ENSSSCG00000004049|ENSSSCG00000003433|ENSSSCG00000006645|ENSSSCG00000030217|ENSSSCG00000012887|ENSSSCG00000009150|ENSSSCG00000030396|ENSSSCG00000013883|ENSSSCG00000006324|ENSSSCG00000023928|ENSSSCG00000001755|ENSSSCG00000011531|ENSSSCG00000027282|…
Glycolysis / Gluconeogenesis	ssc00010	28	54	0.481089	0.878587	ENSSSCG00000007286|ENSSSCG00000025630|ENSSSCG00000008486|ENSSSCG00000012440|ENSSSCG00000007507|ENSSSCG00000009889|ENSSSCG00000002009|ENSSSCG00000017365|ENSSSCG00000017759|ENSSSCG00000030522|ENSSSCG00000015443|ENSSSCG00000016751|ENSSSCG00000000694|ENSSSCG00000023643|ENSSSCG00000003812|ENSSSCG00000010944|ENSSSCG00000008773|ENSSSCG00000006324|ENSSSCG00000015030|ENSSSCG00000025881|ENSSSCG00000028501|…
Bile secretion	ssc04976	28	69	0.85287	0.959623	ENSSSCG00000015390|ENSSSCG00000000175|ENSSSCG00000005398|ENSSSCG00000010853|ENSSSCG00000013771|ENSSSCG00000021998|ENSSSCG00000024342|ENSSSCG00000024520|ENSSSCG00000008943|ENSSSCG00000014080|ENSSSCG00000012606|ENSSSCG00000010036|ENSSSCG00000006740|ENSSSCG00000006140|ENSSSCG00000009496|ENSSSCG00000009497|ENSSSCG00000027796|ENSSSCG00000009759|ENSSSCG00000004597|ENSSSCG00000026635|ENSSSCG00000021707|…
Cardiac muscle contraction	ssc04260	28	73	0.906282	0.972656	ENSSSCG00000029073|ENSSSCG00000002907|ENSSSCG00000027085|ENSSSCG00000000176|ENSSSCG00000029034|ENSSSCG00000017271|ENSSSCG00000002029|ENSSSCG00000011040|ENSSSCG00000006556|ENSSSCG00000004803|ENSSSCG00000015402|ENSSSCG00000013436|ENSSSCG00000006740|ENSSSCG00000025532|ENSSSCG00000004570|ENSSSCG00000007831|ENSSSCG00000014289|ENSSSCG00000011455|ENSSSCG00000011412|ENSSSCG00000025688|ENSSSCG00000009909|…
Sphingolipid metabolism	ssc00600	27	45	0.264568	0.843577	ENSSSCG00000027146|ENSSSCG00000025714|ENSSSCG00000030425|ENSSSCG00000021574|ENSSSCG00000021638|ENSSSCG00000007072|ENSSSCG00000017178|ENSSSCG00000006644|ENSSSCG00000014627|ENSSSCG00000025005|ENSSSCG00000022780|ENSSSCG00000014004|ENSSSCG00000026955|ENSSSCG00000009152|ENSSSCG00000003839|ENSSSCG00000025744|ENSSSCG00000006995|ENSSSCG00000002404|ENSSSCG00000013595|ENSSSCG00000025993|ENSSSCG00000010432|…
Valine, leucine and isoleucine degradation	ssc00280	27	46	0.2934	0.843577	ENSSSCG00000003776|ENSSSCG00000028794|ENSSSCG00000016863|ENSSSCG00000026153|ENSSSCG00000009889|ENSSSCG00000009916|ENSSSCG00000004049|ENSSSCG00000004510|ENSSSCG00000001732|ENSSSCG00000015443|ENSSSCG00000003007|ENSSSCG00000008569|ENSSSCG00000010723|ENSSSCG00000009591|ENSSSCG00000012327|ENSSSCG00000009150|ENSSSCG00000011653|ENSSSCG00000016695|ENSSSCG00000006324|ENSSSCG00000016872|ENSSSCG00000011250|…
Glycerolipid metabolism	ssc00561	27	54	0.543601	0.886164	ENSSSCG00000027146|ENSSSCG00000025901|ENSSSCG00000008624|ENSSSCG00000005918|ENSSSCG00000009889|ENSSSCG00000013087|ENSSSCG00000024134|ENSSSCG00000030293|ENSSSCG00000012841|ENSSSCG00000012202|ENSSSCG00000014004|ENSSSCG00000016539|ENSSSCG00000013259|ENSSSCG00000010631|ENSSSCG00000003839|ENSSSCG00000011432|ENSSSCG00000006324|ENSSSCG00000004509|ENSSSCG00000001435|ENSSSCG00000000370|ENSSSCG00000004033|…
Thyroid hormone synthesis	ssc04918	27	72	0.920091	0.973973	ENSSSCG00000013263|ENSSSCG00000000175|ENSSSCG00000013890|ENSSSCG00000001518|ENSSSCG00000013771|ENSSSCG00000000555|ENSSSCG00000007058|ENSSSCG00000027952|ENSSSCG00000003256|ENSSSCG00000012606|ENSSSCG00000025434|ENSSSCG00000006740|ENSSSCG00000014020|ENSSSCG00000021973|ENSSSCG00000004093|ENSSSCG00000013034|ENSSSCG00000011533|ENSSSCG00000021707|ENSSSCG00000002279|ENSSSCG00000013501|ENSSSCG00000006296|…
Amphetamine addiction	ssc05031	26	65	0.860694	0.959623	ENSSSCG00000022362|ENSSSCG00000013263|ENSSSCG00000030565|ENSSSCG00000013771|ENSSSCG00000017498|ENSSSCG00000007714|ENSSSCG00000003256|ENSSSCG00000023092|ENSSSCG00000024560|ENSSSCG00000023215|ENSSSCG00000008540|ENSSSCG00000012913|ENSSSCG00000023497|ENSSSCG00000010311|ENSSSCG00000025768|ENSSSCG00000002383|ENSSSCG00000011455|ENSSSCG00000030839|ENSSSCG00000024274|ENSSSCG00000027896|ENSSSCG00000013501|…
Aldosterone-regulated sodium reabsorption	ssc04960	25	41	0.255552	0.843577	ENSSSCG00000028923|ENSSSCG00000002777|ENSSSCG00000003909|ENSSSCG00000021684|ENSSSCG00000010081|ENSSSCG00000013564|ENSSSCG00000010202|ENSSSCG00000013900|ENSSSCG00000003256|ENSSSCG00000012606|ENSSSCG00000016958|ENSSSCG00000000857|ENSSSCG00000006740|ENSSSCG00000007836|ENSSSCG00000008038|ENSSSCG00000008060|ENSSSCG00000027272|ENSSSCG00000017991|ENSSSCG00000030413|ENSSSCG00000004919|ENSSSCG00000003395|…
N-Glycan biosynthesis	ssc00510	25	49	0.512675	0.886164	ENSSSCG00000001819|ENSSSCG00000025770|ENSSSCG00000004244|ENSSSCG00000010998|ENSSSCG00000014538|ENSSSCG00000014195|ENSSSCG00000000980|ENSSSCG00000017170|ENSSSCG00000009381|ENSSSCG00000015110|ENSSSCG00000000931|ENSSSCG00000003815|ENSSSCG00000005383|ENSSSCG00000026719|ENSSSCG00000006360|ENSSSCG00000011229|ENSSSCG00000005632|ENSSSCG00000012586|ENSSSCG00000003505|ENSSSCG00000006885|ENSSSCG00000005670|…
Retinol metabolism	ssc00830	25	54	0.66691	0.913846	ENSSSCG00000008237|ENSSSCG00000024778|ENSSSCG00000010488|ENSSSCG00000030522|ENSSSCG00000002297|ENSSSCG00000002296|ENSSSCG00000020969|ENSSSCG00000005918|ENSSSCG00000024526|ENSSSCG00000023508|ENSSSCG00000003006|ENSSSCG00000001901|ENSSSCG00000001906|ENSSSCG00000030074|ENSSSCG00000029042|ENSSSCG00000002013|ENSSSCG00000003891|ENSSSCG00000012384|ENSSSCG00000025786|ENSSSCG00000024213|ENSSSCG00000008995|…
Type I diabetes mellitus	ssc04940	24	42	0.344678	0.843577	ENSSSCG00000011877|ENSSSCG00000001456|ENSSSCG00000001472|ENSSSCG00000001459|ENSSSCG00000008090|ENSSSCG00000011899|ENSSSCG00000010448|ENSSSCG00000009088|ENSSSCG00000011730|ENSSSCG00000030731|ENSSSCG00000000481|ENSSSCG00000001398|ENSSSCG00000001404|ENSSSCG00000011060|ENSSSCG00000028561|ENSSSCG00000017044|ENSSSCG00000008088|ENSSSCG00000002081|ENSSSCG00000010271|ENSSSCG00000016475|ENSSSCG00000029596|…
Proteasome	ssc03050	24	46	0.47924	0.878587	ENSSSCG00000005038|ENSSSCG00000006830|ENSSSCG00000017273|ENSSSCG00000014559|ENSSSCG00000020769|ENSSSCG00000015424|ENSSSCG00000030587|ENSSSCG00000026951|ENSSSCG00000005072|ENSSSCG00000013391|ENSSSCG00000013239|ENSSSCG00000025875|ENSSSCG00000000481|ENSSSCG00000017287|ENSSSCG00000017489|ENSSSCG00000001754|ENSSSCG00000028872|ENSSSCG00000029191|ENSSSCG00000017385|ENSSSCG00000015892|ENSSSCG00000020887|…
Basal cell carcinoma	ssc05217	24	52	0.669929	0.913846	ENSSSCG00000014920|ENSSSCG00000011606|ENSSSCG00000016140|ENSSSCG00000027365|ENSSSCG00000024671|ENSSSCG00000006052|ENSSSCG00000030680|ENSSSCG00000006780|ENSSSCG00000026855|ENSSSCG00000009148|ENSSSCG00000015733|ENSSSCG00000022347|ENSSSCG00000027312|ENSSSCG00000026964|ENSSSCG00000000443|ENSSSCG00000017950|ENSSSCG00000016628|ENSSSCG00000016569|ENSSSCG00000025374|ENSSSCG00000003521|ENSSSCG00000023204|…
Chemical carcinogenesis	ssc05204	24	60	0.852891	0.959623	ENSSSCG00000010488|ENSSSCG00000025630|ENSSSCG00000020969|ENSSSCG00000010853|ENSSSCG00000006646|ENSSSCG00000016466|ENSSSCG00000003006|ENSSSCG00000005663|ENSSSCG00000020706|ENSSSCG00000006925|ENSSSCG00000002627|ENSSSCG00000030074|ENSSSCG00000006821|ENSSSCG00000030522|ENSSSCG00000001901|ENSSSCG00000025786|ENSSSCG00000028501|ENSSSCG00000024213|ENSSSCG00000004839|ENSSSCG00000016312|ENSSSCG00000023320|…
African trypanosomiasis	ssc05143	23	34	0.163274	0.843577	ENSSSCG00000000481|ENSSSCG00000010448|ENSSSCG00000007058|ENSSSCG00000003256|ENSSSCG00000015652|ENSSSCG00000006286|ENSSSCG00000027850|ENSSSCG00000020970|ENSSSCG00000011730|ENSSSCG00000011436|ENSSSCG00000013034|ENSSSCG00000006862|ENSSSCG00000011251|ENSSSCG00000001404|ENSSSCG00000014725|ENSSSCG00000030921|ENSSSCG00000014091|ENSSSCG00000013655|ENSSSCG00000022737|ENSSSCG00000017044|ENSSSCG00000008088|…
Cysteine and methionine metabolism	ssc00270	23	37	0.245443	0.843577	ENSSSCG00000002736|ENSSSCG00000022300|ENSSSCG00000000134|ENSSSCG00000009246|ENSSSCG00000013756|ENSSSCG00000002797|ENSSSCG00000027689|ENSSSCG00000013299|ENSSSCG00000014219|ENSSSCG00000010337|ENSSSCG00000006816|ENSSSCG00000009870|ENSSSCG00000009871|ENSSSCG00000005135|ENSSSCG00000012166|ENSSSCG00000029161|ENSSSCG00000025486|ENSSSCG00000007252|ENSSSCG00000024331|ENSSSCG00000013366|ENSSSCG00000004392|…
Staphylococcus aureus infection	ssc05150	23	47	0.580034	0.886164	ENSSSCG00000001456|ENSSSCG00000001472|ENSSSCG00000001459|ENSSSCG00000006288|ENSSSCG00000001422|ENSSSCG00000015652|ENSSSCG00000007797|ENSSSCG00000003525|ENSSSCG00000024914|ENSSSCG00000000675|ENSSSCG00000007754|ENSSSCG00000006350|ENSSSCG00000013655|ENSSSCG00000029371|ENSSSCG00000030385|ENSSSCG00000024314|ENSSSCG00000002081|ENSSSCG00000025133|ENSSSCG00000003524|ENSSSCG00000016475|ENSSSCG00000029596|…
Hedgehog signaling pathway	ssc04340	23	47	0.580034	0.886164	ENSSSCG00000011606|ENSSSCG00000003521|ENSSSCG00000013771|ENSSSCG00000024671|ENSSSCG00000013445|ENSSSCG00000010563|ENSSSCG00000026855|ENSSSCG00000016204|ENSSSCG00000015733|ENSSSCG00000029852|ENSSSCG00000027312|ENSSSCG00000014240|ENSSSCG00000009520|ENSSSCG00000000107|ENSSSCG00000000443|ENSSSCG00000029539|ENSSSCG00000016628|ENSSSCG00000016569|ENSSSCG00000006780|ENSSSCG00000026964|ENSSSCG00000022347|…
Steroid hormone biosynthesis	ssc00140	23	51	0.701571	0.913846	ENSSSCG00000010488|ENSSSCG00000002777|ENSSSCG00000010937|ENSSSCG00000020969|ENSSSCG00000006238|ENSSSCG00000021406|ENSSSCG00000026520|ENSSSCG00000017399|ENSSSCG00000001428|ENSSSCG00000010132|ENSSSCG00000003006|ENSSSCG00000001901|ENSSSCG00000008521|ENSSSCG00000001906|ENSSSCG00000030074|ENSSSCG00000022092|ENSSSCG00000008845|ENSSSCG00000025786|ENSSSCG00000024213|ENSSSCG00000016312|ENSSSCG00000023320|…
Aminoacyl-tRNA biosynthesis	ssc00970	23	68	0.962447	0.983915	ENSSSCG00000006835|ENSSSCG00000026395|ENSSSCG00000029424|ENSSSCG00000027748|ENSSSCG00000015689|ENSSSCG00000028470|ENSSSCG00000014375|ENSSSCG00000011312|ENSSSCG00000023370|ENSSSCG00000009015|ENSSSCG00000022474|ENSSSCG00000027153|ENSSSCG00000028778|ENSSSCG00000002704|ENSSSCG00000005781|ENSSSCG00000013745|ENSSSCG00000029457|ENSSSCG00000001706|ENSSSCG00000010797|ENSSSCG00000017015|ENSSSCG00000004374|…
Other types of O-glycan biosynthesis	ssc00514	22	30	0.111923	0.843577	ENSSSCG00000008175|ENSSSCG00000025770|ENSSSCG00000010998|ENSSSCG00000011504|ENSSSCG00000012403|ENSSSCG00000017170|ENSSSCG00000026654|ENSSSCG00000007244|ENSSSCG00000030217|ENSSSCG00000026246|ENSSSCG00000009335|ENSSSCG00000029145|ENSSSCG00000012088|ENSSSCG00000030209|ENSSSCG00000013883|ENSSSCG00000011519|ENSSSCG00000015259|ENSSSCG00000001503|ENSSSCG00000006360|ENSSSCG00000007572|ENSSSCG00000027064|…
Prion diseases	ssc05020	22	34	0.21033	0.843577	ENSSSCG00000012279|ENSSSCG00000027127|ENSSSCG00000015045|ENSSSCG00000013771|ENSSSCG00000010081|ENSSSCG00000008090|ENSSSCG00000014336|ENSSSCG00000027850|ENSSSCG00000007039|ENSSSCG00000020970|ENSSSCG00000003834|ENSSSCG00000005840|ENSSSCG00000016859|ENSSSCG00000017705|ENSSSCG00000008088|ENSSSCG00000004421|ENSSSCG00000021355|ENSSSCG00000021620|ENSSSCG00000003524|ENSSSCG00000003525|ENSSSCG00000005512|…
Primary immunodeficiency	ssc05340	22	37	0.303735	0.843577	ENSSSCG00000008217|ENSSSCG00000008213|ENSSSCG00000016832|ENSSSCG00000012825|ENSSSCG00000012495|ENSSSCG00000020893|ENSSSCG00000030172|ENSSSCG00000015093|ENSSSCG00000025042|ENSSSCG00000003041|ENSSSCG00000007807|ENSSSCG00000009356|ENSSSCG00000010908|ENSSSCG00000003608|ENSSSCG00000009938|ENSSSCG00000021255|ENSSSCG00000024042|ENSSSCG00000025464|ENSSSCG00000007440|ENSSSCG00000027971|ENSSSCG00000000687|…
Mineral absorption	ssc04978	22	42	0.478136	0.878587	ENSSSCG00000027221|ENSSSCG00000011640|ENSSSCG00000011361|ENSSSCG00000025058|ENSSSCG00000012606|ENSSSCG00000010036|ENSSSCG00000006740|ENSSSCG00000025049|ENSSSCG00000012147|ENSSSCG00000004636|ENSSSCG00000027157|ENSSSCG00000005905|ENSSSCG00000012363|ENSSSCG00000026081|ENSSSCG00000014540|ENSSSCG00000021581|ENSSSCG00000017120|ENSSSCG00000006296|ENSSSCG00000007942|ENSSSCG00000003153|ENSSSCG00000020864|…
Carbohydrate digestion and absorption	ssc04973	22	42	0.478136	0.878587	ENSSSCG00000015105|ENSSSCG00000003909|ENSSSCG00000010872|ENSSSCG00000002989|ENSSSCG00000012606|ENSSSCG00000010036|ENSSSCG00000003341|ENSSSCG00000016958|ENSSSCG00000013900|ENSSSCG00000017365|ENSSSCG00000027272|ENSSSCG00000006740|ENSSSCG00000011455|ENSSSCG00000017991|ENSSSCG00000030413|ENSSSCG00000003395|ENSSSCG00000010252|ENSSSCG00000010253|ENSSSCG00000006296|ENSSSCG00000021964|ENSSSCG00000030013|…
Nucleotide excision repair	ssc03420	22	44	0.547887	0.886164	ENSSSCG00000011602|ENSSSCG00000013243|ENSSSCG00000009556|ENSSSCG00000012757|ENSSSCG00000016961|ENSSSCG00000005436|ENSSSCG00000003128|ENSSSCG00000009854|ENSSSCG00000007881|ENSSSCG00000005478|ENSSSCG00000030642|ENSSSCG00000014842|ENSSSCG00000013094|ENSSSCG00000029478|ENSSSCG00000028504|ENSSSCG00000013367|ENSSSCG00000017822|ENSSSCG00000005368|ENSSSCG00000015721|ENSSSCG00000011804|ENSSSCG00000012916|…
Amyotrophic lateral sclerosis (ALS)	ssc05014	22	55	0.844542	0.959623	ENSSSCG00000022362|ENSSSCG00000000884|ENSSSCG00000028968|ENSSSCG00000000708|ENSSSCG00000029463|ENSSSCG00000000195|ENSSSCG00000021098|ENSSSCG00000016714|ENSSSCG00000009648|ENSSSCG00000022208|ENSSSCG00000003460|ENSSSCG00000013033|ENSSSCG00000001404|ENSSSCG00000017950|ENSSSCG00000001556|ENSSSCG00000006354|ENSSSCG00000024274|ENSSSCG00000021355|ENSSSCG00000017229|ENSSSCG00000010301|ENSSSCG00000021004|…
Citrate cycle (TCA cycle)	ssc00020	21	30	0.150115	0.843577	ENSSSCG00000009405|ENSSSCG00000025881|ENSSSCG00000010394|ENSSSCG00000023264|ENSSSCG00000028178|ENSSSCG00000025486|ENSSSCG00000001852|ENSSSCG00000015030|ENSSSCG00000002009|ENSSSCG00000007173|ENSSSCG00000030318|ENSSSCG00000015443|ENSSSCG00000000064|ENSSSCG00000007507|ENSSSCG00000011501|ENSSSCG00000015034|ENSSSCG00000023807|ENSSSCG00000023643|ENSSSCG00000001761|ENSSSCG00000002374|ENSSSCG00000016743
Bladder cancer	ssc05219	21	35	0.299019	0.843577	ENSSSCG00000001079|ENSSSCG00000021588|ENSSSCG00000007268|ENSSSCG00000022633|ENSSSCG00000025092|ENSSSCG00000010949|ENSSSCG00000027127|ENSSSCG00000012275|ENSSSCG00000007436|ENSSSCG00000006753|ENSSSCG00000004789|ENSSSCG00000022111|ENSSSCG00000014985|ENSSSCG00000009401|ENSSSCG00000001695|ENSSSCG00000017497|ENSSSCG00000002829|ENSSSCG00000010081|ENSSSCG00000017950|ENSSSCG00000026969|ENSSSCG00000021684
Allograft rejection	ssc05330	21	38	0.404917	0.843577	ENSSSCG00000009088|ENSSSCG00000011877|ENSSSCG00000030172|ENSSSCG00000007440|ENSSSCG00000030731|ENSSSCG00000017044|ENSSSCG00000011899|ENSSSCG00000028561|ENSSSCG00000015652|ENSSSCG00000011730|ENSSSCG00000002081|ENSSSCG00000001398|ENSSSCG00000010448|ENSSSCG00000001456|ENSSSCG00000016475|ENSSSCG00000001472|ENSSSCG00000029596|ENSSSCG00000001404|ENSSSCG00000000481|ENSSSCG00000001459|ENSSSCG00000010271
Tryptophan metabolism	ssc00380	21	41	0.513519	0.886164	ENSSSCG00000027282|ENSSSCG00000004049|ENSSSCG00000009150|ENSSSCG00000010394|ENSSSCG00000008571|ENSSSCG00000008868|ENSSSCG00000015673|ENSSSCG00000010790|ENSSSCG00000016442|ENSSSCG00000016676|ENSSSCG00000007007|ENSSSCG00000026153|ENSSSCG00000001906|ENSSSCG00000023215|ENSSSCG00000005663|ENSSSCG00000025686|ENSSSCG00000009889|ENSSSCG00000001901|ENSSSCG00000006324|ENSSSCG00000006925|ENSSSCG00000016743
Basal transcription factors	ssc03022	21	42	0.548927	0.886164	ENSSSCG00000011127|ENSSSCG00000006000|ENSSSCG00000022683|ENSSSCG00000017707|ENSSSCG00000007721|ENSSSCG00000013367|ENSSSCG00000022387|ENSSSCG00000003718|ENSSSCG00000009769|ENSSSCG00000027530|ENSSSCG00000001533|ENSSSCG00000022224|ENSSSCG00000015721|ENSSSCG00000010187|ENSSSCG00000002411|ENSSSCG00000004583|ENSSSCG00000026714|ENSSSCG00000016961|ENSSSCG00000024694|ENSSSCG00000020842|ENSSSCG00000012493
Starch and sucrose metabolism	ssc00500	21	49	0.763028	0.928463	ENSSSCG00000029384|ENSSSCG00000009347|ENSSSCG00000025786|ENSSSCG00000030150|ENSSSCG00000030074|ENSSSCG00000017365|ENSSSCG00000003812|ENSSSCG00000008143|ENSSSCG00000024213|ENSSSCG00000016312|ENSSSCG00000010252|ENSSSCG00000010253|ENSSSCG00000020969|ENSSSCG00000008368|ENSSSCG00000003154|ENSSSCG00000016751|ENSSSCG00000008261|ENSSSCG00000004729|ENSSSCG00000007739|ENSSSCG00000008773|ENSSSCG00000000577
Graft-versus-host disease	ssc05332	20	35	0.365477	0.843577	ENSSSCG00000020970|ENSSSCG00000009088|ENSSSCG00000011877|ENSSSCG00000010448|ENSSSCG00000030731|ENSSSCG00000008090|ENSSSCG00000028561|ENSSSCG00000008088|ENSSSCG00000011899|ENSSSCG00000027850|ENSSSCG00000002081|ENSSSCG00000001398|ENSSSCG00000001456|ENSSSCG00000016475|ENSSSCG00000001472|ENSSSCG00000029596|ENSSSCG00000001404|ENSSSCG00000000481|ENSSSCG00000001459|ENSSSCG00000010271
Glycine, serine and threonine metabolism	ssc00260	20	36	0.402399	0.843577	ENSSSCG00000016402|ENSSSCG00000009942|ENSSSCG00000024331|ENSSSCG00000022116|ENSSSCG00000023142|ENSSSCG00000004672|ENSSSCG00000021767|ENSSSCG00000016829|ENSSSCG00000021493|ENSSSCG00000017781|ENSSSCG00000015443|ENSSSCG00000007748|ENSSSCG00000023215|ENSSSCG00000005740|ENSSSCG00000009870|ENSSSCG00000009871|ENSSSCG00000022975|ENSSSCG00000011432|ENSSSCG00000001652|ENSSSCG00000014110
Pyruvate metabolism	ssc00620	20	37	0.439642	0.878587	ENSSSCG00000025881|ENSSSCG00000007286|ENSSSCG00000004049|ENSSSCG00000028178|ENSSSCG00000013366|ENSSSCG00000027778|ENSSSCG00000015443|ENSSSCG00000015030|ENSSSCG00000004454|ENSSSCG00000026153|ENSSSCG00000002379|ENSSSCG00000007507|ENSSSCG00000025486|ENSSSCG00000009889|ENSSSCG00000008003|ENSSSCG00000009937|ENSSSCG00000006324|ENSSSCG00000023643|ENSSSCG00000002009|ENSSSCG00000001930
Fanconi anemia pathway	ssc03460	20	51	0.854556	0.959623	ENSSSCG00000022149|ENSSSCG00000017646|ENSSSCG00000029616|ENSSSCG00000014082|ENSSSCG00000007590|ENSSSCG00000017822|ENSSSCG00000012973|ENSSSCG00000011261|ENSSSCG00000005304|ENSSSCG00000027582|ENSSSCG00000012130|ENSSSCG00000004766|ENSSSCG00000023464|ENSSSCG00000001683|ENSSSCG00000007954|ENSSSCG00000003403|ENSSSCG00000008179|ENSSSCG00000023878|ENSSSCG00000024222|ENSSSCG00000007881
Autoimmune thyroid disease	ssc05320	20	51	0.854556	0.959623	ENSSSCG00000009088|ENSSSCG00000028561|ENSSSCG00000030172|ENSSSCG00000030731|ENSSSCG00000007440|ENSSSCG00000011899|ENSSSCG00000005948|ENSSSCG00000025434|ENSSSCG00000015652|ENSSSCG00000011877|ENSSSCG00000002081|ENSSSCG00000001398|ENSSSCG00000010448|ENSSSCG00000001456|ENSSSCG00000016475|ENSSSCG00000001472|ENSSSCG00000029596|ENSSSCG00000016122|ENSSSCG00000001459|ENSSSCG00000010271
RNA polymerase	ssc03020	19	34	0.399679	0.843577	ENSSSCG00000008226|ENSSSCG00000025454|ENSSSCG00000007970|ENSSSCG00000007095|ENSSSCG00000008098|ENSSSCG00000025571|ENSSSCG00000001239|ENSSSCG00000025298|ENSSSCG00000026233|ENSSSCG00000026193|ENSSSCG00000010327|ENSSSCG00000001245|ENSSSCG00000000063|ENSSSCG00000028007|ENSSSCG00000022955|ENSSSCG00000007840|ENSSSCG00000006682|ENSSSCG00000002925|ENSSSCG00000009622
SNARE interactions in vesicular transport	ssc04130	19	36	0.476168	0.878587	ENSSSCG00000005386|ENSSSCG00000029262|ENSSSCG00000022820|ENSSSCG00000007714|ENSSSCG00000029615|ENSSSCG00000004190|ENSSSCG00000004727|ENSSSCG00000026293|ENSSSCG00000028008|ENSSSCG00000016985|ENSSSCG00000010094|ENSSSCG00000004125|ENSSSCG00000030183|ENSSSCG00000015325|ENSSSCG00000013752|ENSSSCG00000007516|ENSSSCG00000015539|ENSSSCG00000007768|ENSSSCG00000021537
Ether lipid metabolism	ssc00565	19	41	0.656086	0.913846	ENSSSCG00000023351|ENSSSCG00000024969|ENSSSCG00000001723|ENSSSCG00000017116|ENSSSCG00000002554|ENSSSCG00000026914|ENSSSCG00000017912|ENSSSCG00000003839|ENSSSCG00000009139|ENSSSCG00000014004|ENSSSCG00000003496|ENSSSCG00000003497|ENSSSCG00000002235|ENSSSCG00000002828|ENSSSCG00000024027|ENSSSCG00000024172|ENSSSCG00000010291|ENSSSCG00000029918|ENSSSCG00000010023
Vasopressin-regulated water reabsorption	ssc04962	19	43	0.718274	0.918387	ENSSSCG00000022696|ENSSSCG00000017412|ENSSSCG00000020962|ENSSSCG00000013263|ENSSSCG00000024342|ENSSSCG00000000175|ENSSSCG00000011233|ENSSSCG00000029828|ENSSSCG00000013501|ENSSSCG00000022294|ENSSSCG00000030184|ENSSSCG00000015948|ENSSSCG00000010991|ENSSSCG00000013600|ENSSSCG00000008578|ENSSSCG00000000430|ENSSSCG00000007768|ENSSSCG00000021193|ENSSSCG00000013771
Drug metabolism - cytochrome P450	ssc00982	19	49	0.859885	0.959623	ENSSSCG00000015268|ENSSSCG00000025786|ENSSSCG00000002627|ENSSSCG00000028501|ENSSSCG00000024213|ENSSSCG00000015267|ENSSSCG00000025630|ENSSSCG00000006821|ENSSSCG00000016466|ENSSSCG00000020969|ENSSSCG00000016312|ENSSSCG00000030522|ENSSSCG00000023472|ENSSSCG00000010064|ENSSSCG00000030074|ENSSSCG00000023215|ENSSSCG00000022759|ENSSSCG00000001901|ENSSSCG00000006702
Glutathione metabolism	ssc00480	19	50	0.876994	0.96085	ENSSSCG00000007285|ENSSSCG00000007287|ENSSSCG00000002627|ENSSSCG00000001849|ENSSSCG00000023264|ENSSSCG00000016466|ENSSSCG00000002279|ENSSSCG00000003867|ENSSSCG00000006821|ENSSSCG00000001852|ENSSSCG00000030525|ENSSSCG00000010064|ENSSSCG00000006058|ENSSSCG00000014791|ENSSSCG00000021973|ENSSSCG00000012166|ENSSSCG00000001488|ENSSSCG00000027689|ENSSSCG00000016679
Ovarian steroidogenesis	ssc04913	19	51	0.892418	0.9662	ENSSSCG00000023351|ENSSSCG00000000175|ENSSSCG00000001027|ENSSSCG00000017399|ENSSSCG00000024969|ENSSSCG00000013328|ENSSSCG00000021406|ENSSSCG00000025434|ENSSSCG00000027952|ENSSSCG00000000857|ENSSSCG00000010404|ENSSSCG00000013771|ENSSSCG00000017101|ENSSSCG00000021707|ENSSSCG00000009759|ENSSSCG00000008578|ENSSSCG00000004812|ENSSSCG00000013564|ENSSSCG00000001906
Collecting duct acid secretion	ssc04966	18	26	0.182353	0.843577	ENSSSCG00000011916|ENSSSCG00000028694|ENSSSCG00000008056|ENSSSCG00000006138|ENSSSCG00000009602|ENSSSCG00000002288|ENSSSCG00000002776|ENSSSCG00000022846|ENSSSCG00000017401|ENSSSCG00000016577|ENSSSCG00000017405|ENSSSCG00000017358|ENSSSCG00000016990|ENSSSCG00000006140|ENSSSCG00000008314|ENSSSCG00000009561|ENSSSCG00000016516|ENSSSCG00000001401
beta-Alanine metabolism	ssc00410	18	28	0.247155	0.843577	ENSSSCG00000027282|ENSSSCG00000003776|ENSSSCG00000028501|ENSSSCG00000008571|ENSSSCG00000025630|ENSSSCG00000007140|ENSSSCG00000010790|ENSSSCG00000012911|ENSSSCG00000006878|ENSSSCG00000004870|ENSSSCG00000006324|ENSSSCG00000010060|ENSSSCG00000027689|ENSSSCG00000009889|ENSSSCG00000012166|ENSSSCG00000022233|ENSSSCG00000011060|ENSSSCG00000004869
Base excision repair	ssc03410	18	32	0.396728	0.843577	ENSSSCG00000010564|ENSSSCG00000030642|ENSSSCG00000001882|ENSSSCG00000003128|ENSSSCG00000012348|ENSSSCG00000002137|ENSSSCG00000024221|ENSSSCG00000007031|ENSSSCG00000028699|ENSSSCG00000024770|ENSSSCG00000007982|ENSSSCG00000009938|ENSSSCG00000014842|ENSSSCG00000005478|ENSSSCG00000012916|ENSSSCG00000009327|ENSSSCG00000023033|ENSSSCG00000003055
Alanine, aspartate and glutamate metabolism	ssc00250	18	36	0.552563	0.886164	ENSSSCG00000004401|ENSSSCG00000010368|ENSSSCG00000016402|ENSSSCG00000015545|ENSSSCG00000016159|ENSSSCG00000015340|ENSSSCG00000010874|ENSSSCG00000005701|ENSSSCG00000016829|ENSSSCG00000017861|ENSSSCG00000000077|ENSSSCG00000024752|ENSSSCG00000008902|ENSSSCG00000022233|ENSSSCG00000002797|ENSSSCG00000016056|ENSSSCG00000008339|ENSSSCG00000011060
Endocrine and other factor-regulated calcium reabsorption	ssc04961	18	42	0.751902	0.925459	ENSSSCG00000009347|ENSSSCG00000025777|ENSSSCG00000007058|ENSSSCG00000022696|ENSSSCG00000003256|ENSSSCG00000012606|ENSSSCG00000024437|ENSSSCG00000000175|ENSSSCG00000013034|ENSSSCG00000006740|ENSSSCG00000013771|ENSSSCG00000006125|ENSSSCG00000024434|ENSSSCG00000003199|ENSSSCG00000004779|ENSSSCG00000006296|ENSSSCG00000027030|ENSSSCG00000020864
Cocaine addiction	ssc05030	18	46	0.846676	0.959623	ENSSSCG00000012981|ENSSSCG00000015407|ENSSSCG00000030839|ENSSSCG00000013263|ENSSSCG00000030957|ENSSSCG00000024285|ENSSSCG00000013501|ENSSSCG00000013771|ENSSSCG00000027952|ENSSSCG00000020671|ENSSSCG00000017229|ENSSSCG00000017498|ENSSSCG00000023215|ENSSSCG00000015395|ENSSSCG00000011399|ENSSSCG00000015048|ENSSSCG00000024070|ENSSSCG00000013333
Butanoate metabolism	ssc00650	17	23	0.145044	0.843577	ENSSSCG00000005016|ENSSSCG00000027282|ENSSSCG00000009150|ENSSSCG00000007857|ENSSSCG00000022282|ENSSSCG00000009916|ENSSSCG00000010790|ENSSSCG00000004049|ENSSSCG00000026153|ENSSSCG00000009755|ENSSSCG00000016872|ENSSSCG00000016863|ENSSSCG00000024109|ENSSSCG00000026453|ENSSSCG00000008571|ENSSSCG00000022233|ENSSSCG00000011060
Circadian rhythm	ssc04710	17	26	0.23992	0.843577	ENSSSCG00000013396|ENSSSCG00000003837|ENSSSCG00000000185|ENSSSCG00000010563|ENSSSCG00000016432|ENSSSCG00000008171|ENSSSCG00000000107|ENSSSCG00000014314|ENSSSCG00000004576|ENSSSCG00000011534|ENSSSCG00000015455|ENSSSCG00000017983|ENSSSCG00000009840|ENSSSCG00000028552|ENSSSCG00000016858|ENSSSCG00000026427|ENSSSCG00000016338
Galactose metabolism	ssc00052	17	28	0.314128	0.843577	ENSSSCG00000027146|ENSSSCG00000008261|ENSSSCG00000017365|ENSSSCG00000003812|ENSSSCG00000010998|ENSSSCG00000027827|ENSSSCG00000024573|ENSSSCG00000010252|ENSSSCG00000010253|ENSSSCG00000008368|ENSSSCG00000008486|ENSSSCG00000030013|ENSSSCG00000004651|ENSSSCG00000016751|ENSSSCG00000004729|ENSSSCG00000008773|ENSSSCG00000016539
Fat digestion and absorption	ssc04975	17	34	0.553987	0.886164	ENSSSCG00000014861|ENSSSCG00000025543|ENSSSCG00000002797|ENSSSCG00000001435|ENSSSCG00000010023|ENSSSCG00000003839|ENSSSCG00000009139|ENSSSCG00000014004|ENSSSCG00000003496|ENSSSCG00000003497|ENSSSCG00000016746|ENSSSCG00000005918|ENSSSCG00000009759|ENSSSCG00000015068|ENSSSCG00000010291|ENSSSCG00000009179|ENSSSCG00000030921
Metabolism of xenobiotics by cytochrome P450	ssc00980	17	49	0.927931	0.973973	ENSSSCG00000025786|ENSSSCG00000002627|ENSSSCG00000028501|ENSSSCG00000024213|ENSSSCG00000010064|ENSSSCG00000025630|ENSSSCG00000003491|ENSSSCG00000006821|ENSSSCG00000020969|ENSSSCG00000016312|ENSSSCG00000030522|ENSSSCG00000010853|ENSSSCG00000030074|ENSSSCG00000016466|ENSSSCG00000020706|ENSSSCG00000001901|ENSSSCG00000001906
Glyoxylate and dicarboxylate metabolism	ssc00630	16	23	0.197244	0.843577	ENSSSCG00000011653|ENSSSCG00000016402|ENSSSCG00000015545|ENSSSCG00000025486|ENSSSCG00000004049|ENSSSCG00000001732|ENSSSCG00000003940|ENSSSCG00000021493|ENSSSCG00000010523|ENSSSCG00000026153|ENSSSCG00000000064|ENSSSCG00000006720|ENSSSCG00000022116|ENSSSCG00000027439|ENSSSCG00000023807|ENSSSCG00000011432
Thyroid cancer	ssc05216	16	26	0.308158	0.843577	ENSSSCG00000026969|ENSSSCG00000015576|ENSSSCG00000010211|ENSSSCG00000006556|ENSSSCG00000027127|ENSSSCG00000010399|ENSSSCG00000006753|ENSSSCG00000001474|ENSSSCG00000009148|ENSSSCG00000021684|ENSSSCG00000010199|ENSSSCG00000006328|ENSSSCG00000010081|ENSSSCG00000017950|ENSSSCG00000008241|ENSSSCG00000030680
Asthma	ssc05310	15	24	0.301586	0.843577	ENSSSCG00000030172|ENSSSCG00000014281|ENSSSCG00000007440|ENSSSCG00000015652|ENSSSCG00000025818|ENSSSCG00000002081|ENSSSCG00000013099|ENSSSCG00000006357|ENSSSCG00000001456|ENSSSCG00000017630|ENSSSCG00000001472|ENSSSCG00000029596|ENSSSCG00000001404|ENSSSCG00000001459|ENSSSCG00000016475
Propanoate metabolism	ssc00640	15	26	0.386095	0.843577	ENSSSCG00000027282|ENSSSCG00000003776|ENSSSCG00000004216|ENSSSCG00000008571|ENSSSCG00000013366|ENSSSCG00000010790|ENSSSCG00000001732|ENSSSCG00000011653|ENSSSCG00000009405|ENSSSCG00000004049|ENSSSCG00000000939|ENSSSCG00000026153|ENSSSCG00000011501|ENSSSCG00000009937|ENSSSCG00000007286
Porphyrin and chlorophyll metabolism	ssc00860	15	34	0.707815	0.913846	ENSSSCG00000025786|ENSSSCG00000010541|ENSSSCG00000030074|ENSSSCG00000024213|ENSSSCG00000010742|ENSSSCG00000011700|ENSSSCG00000010797|ENSSSCG00000020969|ENSSSCG00000016312|ENSSSCG00000007942|ENSSSCG00000012363|ENSSSCG00000011978|ENSSSCG00000012111|ENSSSCG00000007739|ENSSSCG00000009932
ABC transporters	ssc02010	15	43	0.914156	0.973973	ENSSSCG00000029907|ENSSSCG00000012424|ENSSSCG00000008051|ENSSSCG00000027986|ENSSSCG00000015113|ENSSSCG00000015390|ENSSSCG00000028620|ENSSSCG00000009784|ENSSSCG00000024520|ENSSSCG00000020893|ENSSSCG00000006890|ENSSSCG00000009496|ENSSSCG00000009497|ENSSSCG00000010188|ENSSSCG00000002362
Vitamin digestion and absorption	ssc04977	14	22	0.294304	0.843577	ENSSSCG00000004272|ENSSSCG00000006290|ENSSSCG00000010011|ENSSSCG00000011030|ENSSSCG00000011663|ENSSSCG00000008550|ENSSSCG00000030696|ENSSSCG00000008995|ENSSSCG00000009759|ENSSSCG00000015068|ENSSSCG00000025848|ENSSSCG00000021968|ENSSSCG00000012384|ENSSSCG00000030921
Histidine metabolism	ssc00340	14	22	0.294304	0.843577	ENSSSCG00000004870|ENSSSCG00000028501|ENSSSCG00000024023|ENSSSCG00000025630|ENSSSCG00000016442|ENSSSCG00000027926|ENSSSCG00000001823|ENSSSCG00000000892|ENSSSCG00000023215|ENSSSCG00000009889|ENSSSCG00000006324|ENSSSCG00000017861|ENSSSCG00000012911|ENSSSCG00000004869
Glycosaminoglycan biosynthesis - heparan sulfate / heparin	ssc00534	14	24	0.381777	0.843577	ENSSSCG00000020809|ENSSSCG00000030136|ENSSSCG00000026078|ENSSSCG00000021375|ENSSSCG00000013281|ENSSSCG00000009115|ENSSSCG00000022197|ENSSSCG00000004433|ENSSSCG00000014035|ENSSSCG00000022032|ENSSSCG00000007837|ENSSSCG00000009680|ENSSSCG00000030589|ENSSSCG00000010310
Mismatch repair	ssc03430	14	24	0.381777	0.843577	ENSSSCG00000030642|ENSSSCG00000003128|ENSSSCG00000008430|ENSSSCG00000008428|ENSSSCG00000007590|ENSSSCG00000017822|ENSSSCG00000028504|ENSSSCG00000009854|ENSSSCG00000027373|ENSSSCG00000014842|ENSSSCG00000011804|ENSSSCG00000012916|ENSSSCG00000024222|ENSSSCG00000014126
Fructose and mannose metabolism	ssc00051	14	29	0.600898	0.907951	ENSSSCG00000004679|ENSSSCG00000017759|ENSSSCG00000010252|ENSSSCG00000010944|ENSSSCG00000012345|ENSSSCG00000024219|ENSSSCG00000010253|ENSSSCG00000024990|ENSSSCG00000000994|ENSSSCG00000000061|ENSSSCG00000000685|ENSSSCG00000008261|ENSSSCG00000016539|ENSSSCG00000011389
Nicotine addiction	ssc05033	14	33	0.74667	0.925459	ENSSSCG00000028922|ENSSSCG00000017229|ENSSSCG00000006545|ENSSSCG00000013754|ENSSSCG00000004839|ENSSSCG00000030515|ENSSSCG00000004827|ENSSSCG00000030565|ENSSSCG00000017025|ENSSSCG00000017026|ENSSSCG00000007348|ENSSSCG00000024560|ENSSSCG00000021902|ENSSSCG00000003170
Regulation of autophagy	ssc04140	14	38	0.872385	0.959623	ENSSSCG00000003816|ENSSSCG00000000645|ENSSSCG00000013645|ENSSSCG00000013257|ENSSSCG00000014819|ENSSSCG00000002707|ENSSSCG00000011575|ENSSSCG00000000481|ENSSSCG00000009742|ENSSSCG00000018045|ENSSSCG00000001898|ENSSSCG00000012569|ENSSSCG00000016858|ENSSSCG00000003837
Terpenoid backbone biosynthesis	ssc00900	13	19	0.243479	0.843577	ENSSSCG00000003369|ENSSSCG00000014080|ENSSSCG00000029066|ENSSSCG00000024776|ENSSSCG00000029790|ENSSSCG00000002281|ENSSSCG00000004049|ENSSSCG00000026153|ENSSSCG00000006535|ENSSSCG00000016872|ENSSSCG00000030162|ENSSSCG00000009931|ENSSSCG00000011061
Renin-angiotensin system	ssc04614	13	20	0.286173	0.843577	ENSSSCG00000011723|ENSSSCG00000001849|ENSSSCG00000012138|ENSSSCG00000016951|ENSSSCG00000009132|ENSSSCG00000028443|ENSSSCG00000017296|ENSSSCG00000023612|ENSSSCG00000012600|ENSSSCG00000014173|ENSSSCG00000010184|ENSSSCG00000016778|ENSSSCG00000011695
Fatty acid elongation	ssc00062	13	20	0.286173	0.843577	ENSSSCG00000028080|ENSSSCG00000027282|ENSSSCG00000009150|ENSSSCG00000010577|ENSSSCG00000002349|ENSSSCG00000010790|ENSSSCG00000004510|ENSSSCG00000003377|ENSSSCG00000003589|ENSSSCG00000008571|ENSSSCG00000023937|ENSSSCG00000008569|ENSSSCG00000001433
Pentose and glucuronate interconversions	ssc00040	13	26	0.561263	0.886164	ENSSSCG00000004679|ENSSSCG00000009347|ENSSSCG00000025786|ENSSSCG00000030150|ENSSSCG00000030074|ENSSSCG00000024213|ENSSSCG00000009268|ENSSSCG00000020969|ENSSSCG00000008368|ENSSSCG00000007739|ENSSSCG00000009889|ENSSSCG00000016312|ENSSSCG00000016539
Drug metabolism - other enzymes	ssc00983	13	31	0.753828	0.925459	ENSSSCG00000025786|ENSSSCG00000021259|ENSSSCG00000030074|ENSSSCG00000024213|ENSSSCG00000001073|ENSSSCG00000020969|ENSSSCG00000021938|ENSSSCG00000006878|ENSSSCG00000007739|ENSSSCG00000010060|ENSSSCG00000005717|ENSSSCG00000016312|ENSSSCG00000008522
Linoleic acid metabolism	ssc00591	13	32	0.784434	0.950305	ENSSSCG00000023351|ENSSSCG00000017923|ENSSSCG00000010488|ENSSSCG00000026914|ENSSSCG00000010023|ENSSSCG00000009139|ENSSSCG00000003496|ENSSSCG00000003497|ENSSSCG00000023320|ENSSSCG00000001901|ENSSSCG00000010291|ENSSSCG00000024969|ENSSSCG00000026798
Selenocompound metabolism	ssc00450	12	16	0.19174	0.843577	ENSSSCG00000028470|ENSSSCG00000026582|ENSSSCG00000010437|ENSSSCG00000023370|ENSSSCG00000016676|ENSSSCG00000010131|ENSSSCG00000000843|ENSSSCG00000005663|ENSSSCG00000025315|ENSSSCG00000022474|ENSSSCG00000006925|ENSSSCG00000010143
One carbon pool by folate	ssc00670	12	18	0.277015	0.843577	ENSSSCG00000010143|ENSSSCG00000003428|ENSSSCG00000004092|ENSSSCG00000021493|ENSSSCG00000027926|ENSSSCG00000030677|ENSSSCG00000002269|ENSSSCG00000022116|ENSSSCG00000000839|ENSSSCG00000004543|ENSSSCG00000014125|ENSSSCG00000022975
Mucin type O-Glycan biosynthesis	ssc00512	12	28	0.727675	0.922169	ENSSSCG00000005943|ENSSSCG00000016431|ENSSSCG00000002306|ENSSSCG00000003743|ENSSSCG00000017072|ENSSSCG00000011195|ENSSSCG00000015907|ENSSSCG00000010185|ENSSSCG00000007465|ENSSSCG00000009705|ENSSSCG00000026457|ENSSSCG00000029710
Tyrosine metabolism	ssc00350	12	33	0.867784	0.959623	ENSSSCG00000021227|ENSSSCG00000028501|ENSSSCG00000010132|ENSSSCG00000025630|ENSSSCG00000001780|ENSSSCG00000005193|ENSSSCG00000030522|ENSSSCG00000023215|ENSSSCG00000002396|ENSSSCG00000002736|ENSSSCG00000002797|ENSSSCG00000009490
alpha-Linolenic acid metabolism	ssc00592	11	22	0.566323	0.886164	ENSSSCG00000017198|ENSSSCG00000023351|ENSSSCG00000008724|ENSSSCG00000026914|ENSSSCG00000010023|ENSSSCG00000009139|ENSSSCG00000003496|ENSSSCG00000003497|ENSSSCG00000011250|ENSSSCG00000010291|ENSSSCG00000024969
Proximal tubule bicarbonate reclamation	ssc04964	11	22	0.566323	0.886164	ENSSSCG00000023186|ENSSSCG00000008943|ENSSSCG00000012606|ENSSSCG00000010368|ENSSSCG00000006296|ENSSSCG00000006740|ENSSSCG00000007507|ENSSSCG00000011397|ENSSSCG00000016056|ENSSSCG00000002009|ENSSSCG00000006140
Ascorbate and aldarate metabolism	ssc00053	11	22	0.566323	0.886164	ENSSSCG00000025786|ENSSSCG00000030150|ENSSSCG00000030074|ENSSSCG00000012268|ENSSSCG00000024213|ENSSSCG00000022390|ENSSSCG00000016312|ENSSSCG00000020969|ENSSSCG00000009667|ENSSSCG00000009889|ENSSSCG00000006324
Dorso-ventral axis formation	ssc04320	11	23	0.612886	0.913688	ENSSSCG00000024716|ENSSSCG00000002635|ENSSSCG00000024152|ENSSSCG00000001440|ENSSSCG00000021684|ENSSSCG00000006709|ENSSSCG00000017206|ENSSSCG00000026969|ENSSSCG00000010081|ENSSSCG00000015235|ENSSSCG00000023899
Nicotinate and nicotinamide metabolism	ssc00760	11	25	0.697859	0.913846	ENSSSCG00000015435|ENSSSCG00000020669|ENSSSCG00000012859|ENSSSCG00000028210|ENSSSCG00000022912|ENSSSCG00000008742|ENSSSCG00000028359|ENSSSCG00000018052|ENSSSCG00000016877|ENSSSCG00000003400|ENSSSCG00000004291
DNA replication	ssc03030	11	35	0.938829	0.977677	ENSSSCG00000030642|ENSSSCG00000003128|ENSSSCG00000025488|ENSSSCG00000017822|ENSSSCG00000028504|ENSSSCG00000005478|ENSSSCG00000009854|ENSSSCG00000014842|ENSSSCG00000011804|ENSSSCG00000012916|ENSSSCG00000025305
Biosynthesis of unsaturated fatty acids	ssc01040	10	17	0.411808	0.851483	ENSSSCG00000017198|ENSSSCG00000010554|ENSSSCG00000009245|ENSSSCG00000005398|ENSSSCG00000003377|ENSSSCG00000008571|ENSSSCG00000011250|ENSSSCG00000008724|ENSSSCG00000002349|ENSSSCG00000024015
Steroid biosynthesis	ssc00100	10	21	0.617985	0.913688	ENSSSCG00000028517|ENSSSCG00000010450|ENSSSCG00000013389|ENSSSCG00000028637|ENSSSCG00000012758|ENSSSCG00000007486|ENSSSCG00000027525|ENSSSCG00000021464|ENSSSCG00000008857|ENSSSCG00000021418
Maturity onset diabetes of the young	ssc04950	10	23	0.705899	0.913846	ENSSSCG00000010472|ENSSSCG00000013320|ENSSSCG00000007371|ENSSSCG00000022417|ENSSSCG00000007114|ENSSSCG00000016751|ENSSSCG00000009919|ENSSSCG00000003092|ENSSSCG00000024975|ENSSSCG00000009312
Pentose phosphate pathway	ssc00030	10	23	0.705899	0.913846	ENSSSCG00000012268|ENSSSCG00000003812|ENSSSCG00000017759|ENSSSCG00000010944|ENSSSCG00000022390|ENSSSCG00000008773|ENSSSCG00000012116|ENSSSCG00000021408|ENSSSCG00000008207|ENSSSCG00000012560
Glycosphingolipid biosynthesis - lacto and neolacto series	ssc00601	10	26	0.811286	0.959623	ENSSSCG00000015232|ENSSSCG00000003141|ENSSSCG00000012940|ENSSSCG00000010998|ENSSSCG00000024393|ENSSSCG00000013886|ENSSSCG00000001039|ENSSSCG00000005518|ENSSSCG00000014958|ENSSSCG00000006360
Glycosylphosphatidylinositol(GPI)-anchor biosynthesis	ssc00563	10	26	0.811286	0.959623	ENSSSCG00000003560|ENSSSCG00000023383|ENSSSCG00000027142|ENSSSCG00000005632|ENSSSCG00000012134|ENSSSCG00000022069|ENSSSCG00000005303|ENSSSCG00000021861|ENSSSCG00000007992|ENSSSCG00000015486
Homologous recombination	ssc03440	10	28	0.863931	0.959623	ENSSSCG00000014280|ENSSSCG00000003905|ENSSSCG00000017822|ENSSSCG00000012973|ENSSSCG00000004766|ENSSSCG00000014955|ENSSSCG00000000754|ENSSSCG00000014842|ENSSSCG00000012916|ENSSSCG00000017646
Taste transduction	ssc04742	10	33	0.945418	0.977677	ENSSSCG00000028923|ENSSSCG00000000175|ENSSSCG00000003341|ENSSSCG00000000682|ENSSSCG00000001518|ENSSSCG00000013771|ENSSSCG00000013754|ENSSSCG00000007836|ENSSSCG00000000555|ENSSSCG00000007462
2-Oxocarboxylic acid metabolism	ssc01210	9	18	0.572989	0.886164	ENSSSCG00000003139|ENSSSCG00000023264|ENSSSCG00000001852|ENSSSCG00000001761|ENSSSCG00000007173|ENSSSCG00000000064|ENSSSCG00000023807|ENSSSCG00000002797|ENSSSCG00000024179
Glycosaminoglycan biosynthesis - chondroitin sulfate / dermatan sulfate	ssc00532	9	21	0.715026	0.918387	ENSSSCG00000020809|ENSSSCG00000010200|ENSSSCG00000012265|ENSSSCG00000021610|ENSSSCG00000004441|ENSSSCG00000004825|ENSSSCG00000014035|ENSSSCG00000023662|ENSSSCG00000007005
Protein export	ssc03060	9	25	0.849929	0.959623	ENSSSCG00000011621|ENSSSCG00000017191|ENSSSCG00000026230|ENSSSCG00000004382|ENSSSCG00000015227|ENSSSCG00000014850|ENSSSCG00000029702|ENSSSCG00000008900|ENSSSCG00000004785
Olfactory transduction	ssc04740	9	810	1	1	ENSSSCG00000010429|ENSSSCG00000009250|ENSSSCG00000023092|ENSSSCG00000025768|ENSSSCG00000013771|ENSSSCG00000022545|ENSSSCG00000027896|ENSSSCG00000008578|ENSSSCG00000010311
Glycosphingolipid biosynthesis - ganglio series	ssc00604	8	14	0.460913	0.878587	ENSSSCG00000005628|ENSSSCG00000005943|ENSSSCG00000014073|ENSSSCG00000024494|ENSSSCG00000000433|ENSSSCG00000001927|ENSSSCG00000001503|ENSSSCG00000025316
Nitrogen metabolism	ssc00910	8	15	0.520315	0.886164	ENSSSCG00000010368|ENSSSCG00000015545|ENSSSCG00000016159|ENSSSCG00000003391|ENSSSCG00000023186|ENSSSCG00000006141|ENSSSCG00000006140|ENSSSCG00000006142
Primary bile acid biosynthesis	ssc00120	8	16	0.577221	0.886164	ENSSSCG00000022092|ENSSSCG00000005398|ENSSSCG00000001718|ENSSSCG00000021238|ENSSSCG00000006238|ENSSSCG00000007426|ENSSSCG00000028431|ENSSSCG00000002510
Pantothenate and CoA biosynthesis	ssc00770	8	18	0.680317	0.913846	ENSSSCG00000017398|ENSSSCG00000004179|ENSSSCG00000006878|ENSSSCG00000010060|ENSSSCG00000003966|ENSSSCG00000003139|ENSSSCG00000027478|ENSSSCG00000014998
Fatty acid biosynthesis	ssc00061	7	13	0.521597	0.886164	ENSSSCG00000015784|ENSSSCG00000014272|ENSSSCG00000000031|ENSSSCG00000012583|ENSSSCG00000031019|ENSSSCG00000009937|ENSSSCG00000001760
Non-homologous end-joining	ssc03450	7	13	0.521597	0.886164	ENSSSCG00000010564|ENSSSCG00000006274|ENSSSCG00000000059|ENSSSCG00000014280|ENSSSCG00000016755|ENSSSCG00000014955|ENSSSCG00000014135
Glycosphingolipid biosynthesis - globo series	ssc00603	7	15	0.638984	0.913846	ENSSSCG00000027146|ENSSSCG00000005943|ENSSSCG00000014073|ENSSSCG00000000042|ENSSSCG00000001927|ENSSSCG00000021774|ENSSSCG00000003141
Sulfur metabolism	ssc00920	7	17	0.737711	0.925459	ENSSSCG00000010822|ENSSSCG00000000134|ENSSSCG00000010437|ENSSSCG00000004666|ENSSSCG00000016714|ENSSSCG00000004665|ENSSSCG00000006242
Other glycan degradation	ssc00511	7	17	0.737711	0.925459	ENSSSCG00000021638|ENSSSCG00000015772|ENSSSCG00000014073|ENSSSCG00000004133|ENSSSCG00000001927|ENSSSCG00000027659|ENSSSCG00000006522
Glycosaminoglycan degradation	ssc00531	7	19	0.815771	0.959623	ENSSSCG00000014073|ENSSSCG00000001927|ENSSSCG00000011404|ENSSSCG00000011405|ENSSSCG00000007739|ENSSSCG00000007003|ENSSSCG00000009237
Taurine and hypotaurine metabolism	ssc00430	6	8	0.310862	0.843577	ENSSSCG00000007285|ENSSSCG00000000259|ENSSSCG00000014219|ENSSSCG00000005398|ENSSSCG00000022233|ENSSSCG00000011060
Synthesis and degradation of ketone bodies	ssc00072	6	8	0.310862	0.843577	ENSSSCG00000022282|ENSSSCG00000004049|ENSSSCG00000026153|ENSSSCG00000024109|ENSSSCG00000016872|ENSSSCG00000016863
Ubiquinone and other terpenoid-quinone biosynthesis	ssc00130	6	9	0.382387	0.843577	ENSSSCG00000009903|ENSSSCG00000002736|ENSSSCG00000002754|ENSSSCG00000002354|ENSSSCG00000027381|ENSSSCG00000029337
Sulfur relay system	ssc04122	6	9	0.382387	0.843577	ENSSSCG00000003235|ENSSSCG00000000007|ENSSSCG00000000134|ENSSSCG00000001596|ENSSSCG00000005649|ENSSSCG00000007475
Phenylalanine metabolism	ssc00360	6	19	0.888607	0.9662	ENSSSCG00000002736|ENSSSCG00000025630|ENSSSCG00000022742|ENSSSCG00000023215|ENSSSCG00000028501|ENSSSCG00000002797
Phototransduction	ssc04744	6	27	0.983458	0.997974	ENSSSCG00000011590|ENSSSCG00000023092|ENSSSCG00000025768|ENSSSCG00000011675|ENSSSCG00000014852|ENSSSCG00000022545
Glycosaminoglycan biosynthesis - keratan sulfate	ssc00533	5	17	0.90431	0.972656	ENSSSCG00000010998|ENSSSCG00000005943|ENSSSCG00000012940|ENSSSCG00000002737|ENSSSCG00000006360
Butirosin and neomycin biosynthesis	ssc00524	4	5	0.350273	0.843577	ENSSSCG00000016751|ENSSSCG00000008261|ENSSSCG00000010252|ENSSSCG00000010253
Riboflavin metabolism	ssc00740	4	13	0.870075	0.959623	ENSSSCG00000006538|ENSSSCG00000011627|ENSSSCG00000024736|ENSSSCG00000013242
Folate biosynthesis	ssc00790	4	13	0.870075	0.959623	ENSSSCG00000029508|ENSSSCG00000006227|ENSSSCG00000001596|ENSSSCG00000014125
Cyanoamino acid metabolism	ssc00460	3	5	0.532383	0.886164	ENSSSCG00000007285|ENSSSCG00000022116|ENSSSCG00000021493
Phenylalanine, tyrosine and tryptophan biosynthesis	ssc00400	2	6	0.805334	0.959623	ENSSSCG00000002797|ENSSSCG00000002736

## Sheet: YN144 vs Control
KEGG pathway analysis of the target mRNAs of the DE miRNAs in YN144 vs Control comparison group
Term	ID	Input number	Background number	P-Value	Corrected P-Value	Input
Chagas disease (American trypanosomiasis)	ssc05142	74	108	0.0247569	0.860624	ENSSSCG00000017755|ENSSSCG00000015094|ENSSSCG00000012981|ENSSSCG00000012795|ENSSSCG00000003909|ENSSSCG00000010872|ENSSSCG00000029279|ENSSSCG00000026592|ENSSSCG00000021684|ENSSSCG00000023612|ENSSSCG00000030888|ENSSSCG00000010081|ENSSSCG00000007058|ENSSSCG00000030957|ENSSSCG00000004952|ENSSSCG00000013473|ENSSSCG00000029328|ENSSSCG00000015407|ENSSSCG00000002989|ENSSSCG00000013900|ENSSSCG00000025698|…
Pancreatic cancer	ssc05212	47	63	0.0263974	0.860624	ENSSSCG00000021964|ENSSSCG00000003809|ENSSSCG00000025092|ENSSSCG00000028968|ENSSSCG00000003909|ENSSSCG00000010872|ENSSSCG00000029741|ENSSSCG00000021684|ENSSSCG00000017497|ENSSSCG00000010081|ENSSSCG00000030957|ENSSSCG00000004952|ENSSSCG00000025455|ENSSSCG00000007268|ENSSSCG00000002989|ENSSSCG00000004766|ENSSSCG00000015318|ENSSSCG00000012825|ENSSSCG00000016958|ENSSSCG00000009228|ENSSSCG00000013900|…
Chronic myeloid leukemia	ssc05220	49	69	0.0405865	0.860624	ENSSSCG00000021964|ENSSSCG00000017406|ENSSSCG00000003909|ENSSSCG00000010872|ENSSSCG00000011743|ENSSSCG00000021684|ENSSSCG00000025092|ENSSSCG00000010081|ENSSSCG00000030957|ENSSSCG00000001079|ENSSSCG00000007268|ENSSSCG00000002989|ENSSSCG00000015318|ENSSSCG00000005706|ENSSSCG00000012825|ENSSSCG00000016958|ENSSSCG00000004432|ENSSSCG00000013900|ENSSSCG00000007030|ENSSSCG00000027127|ENSSSCG00000006539|…
Acute myeloid leukemia	ssc05221	40	54	0.0408164	0.860624	ENSSSCG00000022301|ENSSSCG00000012275|ENSSSCG00000027127|ENSSSCG00000003909|ENSSSCG00000010872|ENSSSCG00000021684|ENSSSCG00000008241|ENSSSCG00000001539|ENSSSCG00000010081|ENSSSCG00000006753|ENSSSCG00000030957|ENSSSCG00000001573|ENSSSCG00000030680|ENSSSCG00000017428|ENSSSCG00000013900|ENSSSCG00000017406|ENSSSCG00000012825|ENSSSCG00000016958|ENSSSCG00000003413|ENSSSCG00000009148|ENSSSCG00000007030|…
Fc epsilon RI signaling pathway	ssc04664	45	63	0.0454382	0.860624	ENSSSCG00000007811|ENSSSCG00000028968|ENSSSCG00000027127|ENSSSCG00000024969|ENSSSCG00000003909|ENSSSCG00000010872|ENSSSCG00000026742|ENSSSCG00000021684|ENSSSCG00000001404|ENSSSCG00000010081|ENSSSCG00000006250|ENSSSCG00000023351|ENSSSCG00000002989|ENSSSCG00000013900|ENSSSCG00000016958|ENSSSCG00000009228|ENSSSCG00000012495|ENSSSCG00000005743|ENSSSCG00000017254|ENSSSCG00000014281|ENSSSCG00000008060|…
Phosphatidylinositol signaling system	ssc04070	54	79	0.0502558	0.860624	ENSSSCG00000017338|ENSSSCG00000004746|ENSSSCG00000003909|ENSSSCG00000002457|ENSSSCG00000027340|ENSSSCG00000016147|ENSSSCG00000001518|ENSSSCG00000011079|ENSSSCG00000012035|ENSSSCG00000024162|ENSSSCG00000012650|ENSSSCG00000030547|ENSSSCG00000021964|ENSSSCG00000007058|ENSSSCG00000013900|ENSSSCG00000030293|ENSSSCG00000003256|ENSSSCG00000010440|ENSSSCG00000023092|ENSSSCG00000016958|ENSSSCG00000003000|…
Fc gamma R-mediated phagocytosis	ssc04666	55	81	0.0521826	0.860624	ENSSSCG00000007811|ENSSSCG00000003614|ENSSSCG00000008642|ENSSSCG00000030378|ENSSSCG00000010025|ENSSSCG00000003909|ENSSSCG00000010872|ENSSSCG00000021684|ENSSSCG00000030425|ENSSSCG00000010081|ENSSSCG00000030547|ENSSSCG00000021964|ENSSSCG00000021574|ENSSSCG00000002989|ENSSSCG00000003256|ENSSSCG00000017912|ENSSSCG00000015560|ENSSSCG00000012974|ENSSSCG00000016958|ENSSSCG00000013900|ENSSSCG00000005743|…
Platelet activation	ssc04611	84	132	0.053337	0.860624	ENSSSCG00000011721|ENSSSCG00000024613|ENSSSCG00000008629|ENSSSCG00000006857|ENSSSCG00000030156|ENSSSCG00000022080|ENSSSCG00000013023|ENSSSCG00000024969|ENSSSCG00000003909|ENSSSCG00000010872|ENSSSCG00000003107|ENSSSCG00000021707|ENSSSCG00000026742|ENSSSCG00000013771|ENSSSCG00000026602|ENSSSCG00000011399|ENSSSCG00000000555|ENSSSCG00000010081|ENSSSCG00000016958|ENSSSCG00000005533|ENSSSCG00000023351|…
Fatty acid degradation	ssc00071	31	41	0.0564433	0.860624	ENSSSCG00000017198|ENSSSCG00000003776|ENSSSCG00000024778|ENSSSCG00000030522|ENSSSCG00000026153|ENSSSCG00000009889|ENSSSCG00000001000|ENSSSCG00000008724|ENSSSCG00000001760|ENSSSCG00000009916|ENSSSCG00000014272|ENSSSCG00000004049|ENSSSCG00000004510|ENSSSCG00000009185|ENSSSCG00000008569|ENSSSCG00000010723|ENSSSCG00000009150|ENSSSCG00000024587|ENSSSCG00000024872|ENSSSCG00000016156|ENSSSCG00000003851|…
B cell receptor signaling pathway	ssc04662	49	72	0.062435	0.860624	ENSSSCG00000022362|ENSSSCG00000028968|ENSSSCG00000027127|ENSSSCG00000003909|ENSSSCG00000010872|ENSSSCG00000008509|ENSSSCG00000026742|ENSSSCG00000021684|ENSSSCG00000007477|ENSSSCG00000010081|ENSSSCG00000025691|ENSSSCG00000030957|ENSSSCG00000006250|ENSSSCG00000002989|ENSSSCG00000013900|ENSSSCG00000010509|ENSSSCG00000012825|ENSSSCG00000016958|ENSSSCG00000025537|ENSSSCG00000012495|ENSSSCG00000005743|…
T cell receptor signaling pathway	ssc04660	69	107	0.0630827	0.860624	ENSSSCG00000022362|ENSSSCG00000022080|ENSSSCG00000007811|ENSSSCG00000017330|ENSSSCG00000027127|ENSSSCG00000003909|ENSSSCG00000010872|ENSSSCG00000004421|ENSSSCG00000022486|ENSSSCG00000021684|ENSSSCG00000025092|ENSSSCG00000007477|ENSSSCG00000010081|ENSSSCG00000016958|ENSSSCG00000030957|ENSSSCG00000021333|ENSSSCG00000021964|ENSSSCG00000002989|ENSSSCG00000007356|ENSSSCG00000015652|ENSSSCG00000001404|…
Tuberculosis	ssc05152	106	174	0.06743	0.860624	ENSSSCG00000002867|ENSSSCG00000000884|ENSSSCG00000026638|ENSSSCG00000030425|ENSSSCG00000030957|ENSSSCG00000021098|ENSSSCG00000001611|ENSSSCG00000017401|ENSSSCG00000015294|ENSSSCG00000017405|ENSSSCG00000027896|ENSSSCG00000005215|ENSSSCG00000011730|ENSSSCG00000017300|ENSSSCG00000011436|ENSSSCG00000002385|ENSSSCG00000030888|ENSSSCG00000012981|ENSSSCG00000017412|ENSSSCG00000024274|ENSSSCG00000000648|…
Malaria	ssc05144	38	54	0.0701973	0.860624	ENSSSCG00000017277|ENSSSCG00000000423|ENSSSCG00000008601|ENSSSCG00000030172|ENSSSCG00000006088|ENSSSCG00000006288|ENSSSCG00000015652|ENSSSCG00000006286|ENSSSCG00000015294|ENSSSCG00000027850|ENSSSCG00000004789|ENSSSCG00000006524|ENSSSCG00000007797|ENSSSCG00000005503|ENSSSCG00000030984|ENSSSCG00000020970|ENSSSCG00000011730|ENSSSCG00000011436|ENSSSCG00000017482|ENSSSCG00000002385|ENSSSCG00000011251|…
Intestinal immune network for IgA production	ssc04672	32	44	0.0714852	0.860624	ENSSSCG00000011877|ENSSSCG00000021815|ENSSSCG00000017330|ENSSSCG00000016009|ENSSSCG00000022246|ENSSSCG00000001456|ENSSSCG00000015657|ENSSSCG00000001472|ENSSSCG00000000706|ENSSSCG00000011899|ENSSSCG00000001459|ENSSSCG00000015651|ENSSSCG00000015652|ENSSSCG00000027850|ENSSSCG00000030172|ENSSSCG00000025042|ENSSSCG00000009051|ENSSSCG00000020970|ENSSSCG00000009088|ENSSSCG00000001469|ENSSSCG00000013593|…
Thyroid hormone signaling pathway	ssc04919	71	113	0.0818116	0.860624	ENSSSCG00000004248|ENSSSCG00000017338|ENSSSCG00000025777|ENSSSCG00000003256|ENSSSCG00000016027|ENSSSCG00000027127|ENSSSCG00000003909|ENSSSCG00000010872|ENSSSCG00000024716|ENSSSCG00000003569|ENSSSCG00000012250|ENSSSCG00000029450|ENSSSCG00000004432|ENSSSCG00000021684|ENSSSCG00000013771|ENSSSCG00000010081|ENSSSCG00000007058|ENSSSCG00000008581|ENSSSCG00000012396|ENSSSCG00000006296|ENSSSCG00000011211|…
Hepatitis B	ssc05161	92	151	0.0829973	0.860624	ENSSSCG00000025960|ENSSSCG00000000884|ENSSSCG00000016958|ENSSSCG00000030957|ENSSSCG00000010448|ENSSSCG00000003256|ENSSSCG00000010440|ENSSSCG00000017406|ENSSSCG00000012825|ENSSSCG00000007030|ENSSSCG00000007381|ENSSSCG00000006062|ENSSSCG00000002385|ENSSSCG00000002383|ENSSSCG00000030888|ENSSSCG00000017950|ENSSSCG00000012981|ENSSSCG00000003395|ENSSSCG00000007143|ENSSSCG00000000373|ENSSSCG00000004524|…
FoxO signaling pathway	ssc04068	82	133	0.0837123	0.860624	ENSSSCG00000010440|ENSSSCG00000024388|ENSSSCG00000009076|ENSSSCG00000012275|ENSSSCG00000027127|ENSSSCG00000003909|ENSSSCG00000010872|ENSSSCG00000022322|ENSSSCG00000004524|ENSSSCG00000012399|ENSSSCG00000027668|ENSSSCG00000029178|ENSSSCG00000007507|ENSSSCG00000016925|ENSSSCG00000010081|ENSSSCG00000013919|ENSSSCG00000013564|ENSSSCG00000004952|ENSSSCG00000003837|ENSSSCG00000016832|ENSSSCG00000002989|…
Inositol phosphate metabolism	ssc00562	39	57	0.0848763	0.860624	ENSSSCG00000017338|ENSSSCG00000004746|ENSSSCG00000002457|ENSSSCG00000027340|ENSSSCG00000016147|ENSSSCG00000010765|ENSSSCG00000011079|ENSSSCG00000012035|ENSSSCG00000024162|ENSSSCG00000012650|ENSSSCG00000030547|ENSSSCG00000007058|ENSSSCG00000010440|ENSSSCG00000003000|ENSSSCG00000010525|ENSSSCG00000030707|ENSSSCG00000009050|ENSSSCG00000014811|ENSSSCG00000030204|ENSSSCG00000030474|ENSSSCG00000010483|…
Peroxisome	ssc04146	52	80	0.0887461	0.860624	ENSSSCG00000017198|ENSSSCG00000002861|ENSSSCG00000025252|ENSSSCG00000013896|ENSSSCG00000005398|ENSSSCG00000015391|ENSSSCG00000028620|ENSSSCG00000002013|ENSSSCG00000000072|ENSSSCG00000009942|ENSSSCG00000007426|ENSSSCG00000001000|ENSSSCG00000008724|ENSSSCG00000017713|ENSSSCG00000000541|ENSSSCG00000016402|ENSSSCG00000027052|ENSSSCG00000027190|ENSSSCG00000014272|ENSSSCG00000017755|ENSSSCG00000001852|…
HTLV-I infection	ssc05166	147	253	0.089135	0.860624	ENSSSCG00000014296|ENSSSCG00000001469|ENSSSCG00000003949|ENSSSCG00000016140|ENSSSCG00000000175|ENSSSCG00000001472|ENSSSCG00000010224|ENSSSCG00000030957|ENSSSCG00000017406|ENSSSCG00000012825|ENSSSCG00000007030|ENSSSCG00000007031|ENSSSCG00000010726|ENSSSCG00000022347|ENSSSCG00000009051|ENSSSCG00000029795|ENSSSCG00000017308|ENSSSCG00000002385|ENSSSCG00000002383|ENSSSCG00000030642|ENSSSCG00000017950|…
Endometrial cancer	ssc05213	34	49	0.0923692	0.860624	ENSSSCG00000008250|ENSSSCG00000012279|ENSSSCG00000027127|ENSSSCG00000003909|ENSSSCG00000010872|ENSSSCG00000021684|ENSSSCG00000017497|ENSSSCG00000010081|ENSSSCG00000030680|ENSSSCG00000023272|ENSSSCG00000002989|ENSSSCG00000014339|ENSSSCG00000024222|ENSSSCG00000010440|ENSSSCG00000016958|ENSSSCG00000008060|ENSSSCG00000013900|ENSSSCG00000009148|ENSSSCG00000022633|ENSSSCG00000012275|ENSSSCG00000013033|…
Epstein-Barr virus infection	ssc05169	112	189	0.0934728	0.860624	ENSSSCG00000005038|ENSSSCG00000023998|ENSSSCG00000024777|ENSSSCG00000008742|ENSSSCG00000010035|ENSSSCG00000030957|ENSSSCG00000006250|ENSSSCG00000002525|ENSSSCG00000021472|ENSSSCG00000012825|ENSSSCG00000004432|ENSSSCG00000030587|ENSSSCG00000007030|ENSSSCG00000007970|ENSSSCG00000007381|ENSSSCG00000008208|ENSSSCG00000017254|ENSSSCG00000013655|ENSSSCG00000006062|ENSSSCG00000001556|ENSSSCG00000017950|…
VEGF signaling pathway	ssc04370	39	58	0.0974982	0.860624	ENSSSCG00000022362|ENSSSCG00000028968|ENSSSCG00000027127|ENSSSCG00000024969|ENSSSCG00000003909|ENSSSCG00000010872|ENSSSCG00000021684|ENSSSCG00000030425|ENSSSCG00000010081|ENSSSCG00000023351|ENSSSCG00000021964|ENSSSCG00000021574|ENSSSCG00000002989|ENSSSCG00000003256|ENSSSCG00000015650|ENSSSCG00000017178|ENSSSCG00000016958|ENSSSCG00000009856|ENSSSCG00000013900|ENSSSCG00000003460|ENSSSCG00000013033|…
Insulin signaling pathway	ssc04910	81	133	0.0987348	0.860624	ENSSSCG00000021964|ENSSSCG00000000577|ENSSSCG00000022301|ENSSSCG00000017259|ENSSSCG00000012279|ENSSSCG00000017365|ENSSSCG00000027127|ENSSSCG00000010081|ENSSSCG00000003909|ENSSSCG00000010872|ENSSSCG00000007744|ENSSSCG00000002844|ENSSSCG00000023092|ENSSSCG00000022486|ENSSSCG00000007507|ENSSSCG00000029275|ENSSSCG00000028420|ENSSSCG00000007542|ENSSSCG00000013564|ENSSSCG00000007788|ENSSSCG00000002989|…
mTOR signaling pathway	ssc04150	40	60	0.100956	0.860624	ENSSSCG00000022301|ENSSSCG00000003909|ENSSSCG00000010872|ENSSSCG00000021684|ENSSSCG00000003194|ENSSSCG00000018045|ENSSSCG00000028420|ENSSSCG00000010081|ENSSSCG00000021964|ENSSSCG00000002989|ENSSSCG00000013900|ENSSSCG00000017139|ENSSSCG00000003256|ENSSSCG00000010440|ENSSSCG00000000857|ENSSSCG00000016958|ENSSSCG00000004022|ENSSSCG00000003413|ENSSSCG00000007030|ENSSSCG00000012910|ENSSSCG00000012163|…
Proteoglycans in cancer	ssc05205	113	192	0.101934	0.860624	ENSSSCG00000025777|ENSSSCG00000016140|ENSSSCG00000024671|ENSSSCG00000012034|ENSSSCG00000016578|ENSSSCG00000010448|ENSSSCG00000003256|ENSSSCG00000003065|ENSSSCG00000006088|ENSSSCG00000003413|ENSSSCG00000027896|ENSSSCG00000022347|ENSSSCG00000027312|ENSSSCG00000016628|ENSSSCG00000008844|ENSSSCG00000017950|ENSSSCG00000011533|ENSSSCG00000011884|ENSSSCG00000003395|ENSSSCG00000004058|ENSSSCG00000003017|…
Toll-like receptor signaling pathway	ssc04620	63	101	0.103674	0.860624	ENSSSCG00000023489|ENSSSCG00000011877|ENSSSCG00000028968|ENSSSCG00000012795|ENSSSCG00000027127|ENSSSCG00000012117|ENSSSCG00000003909|ENSSSCG00000010872|ENSSSCG00000001009|ENSSSCG00000026592|ENSSSCG00000012825|ENSSSCG00000008978|ENSSSCG00000001404|ENSSSCG00000008977|ENSSSCG00000010081|ENSSSCG00000030957|ENSSSCG00000021964|ENSSSCG00000011899|ENSSSCG00000002989|ENSSSCG00000010885|ENSSSCG00000017700|…
Arginine and proline metabolism	ssc00330	37	55	0.103972	0.860624	ENSSSCG00000012173|ENSSSCG00000004672|ENSSSCG00000012236|ENSSSCG00000017755|ENSSSCG00000024752|ENSSSCG00000010855|ENSSSCG00000009942|ENSSSCG00000009889|ENSSSCG00000002797|ENSSSCG00000027689|ENSSSCG00000015545|ENSSSCG00000005701|ENSSSCG00000016442|ENSSSCG00000009856|ENSSSCG00000010523|ENSSSCG00000023215|ENSSSCG00000002294|ENSSSCG00000006324|ENSSSCG00000012911|ENSSSCG00000012166|ENSSSCG00000002913|…
Inflammatory bowel disease (IBD)	ssc05321	41	62	0.104349	0.860624	ENSSSCG00000003017|ENSSSCG00000001469|ENSSSCG00000007816|ENSSSCG00000007817|ENSSSCG00000003801|ENSSSCG00000012300|ENSSSCG00000008157|ENSSSCG00000025960|ENSSSCG00000001748|ENSSSCG00000001456|ENSSSCG00000001472|ENSSSCG00000001459|ENSSSCG00000030957|ENSSSCG00000004952|ENSSSCG00000026524|ENSSSCG00000003799|ENSSSCG00000010885|ENSSSCG00000015652|ENSSSCG00000027850|ENSSSCG00000026427|ENSSSCG00000004576|…
Butanoate metabolism	ssc00650	18	23	0.106623	0.860624	ENSSSCG00000005016|ENSSSCG00000027282|ENSSSCG00000009150|ENSSSCG00000007857|ENSSSCG00000022282|ENSSSCG00000008571|ENSSSCG00000009916|ENSSSCG00000010790|ENSSSCG00000004049|ENSSSCG00000026153|ENSSSCG00000009755|ENSSSCG00000016872|ENSSSCG00000030033|ENSSSCG00000016863|ENSSSCG00000024109|ENSSSCG00000026453|ENSSSCG00000022233|ENSSSCG00000011060
Renal cell carcinoma	ssc05211	42	64	0.107679	0.860624	ENSSSCG00000028968|ENSSSCG00000027127|ENSSSCG00000003909|ENSSSCG00000010872|ENSSSCG00000030289|ENSSSCG00000028178|ENSSSCG00000021684|ENSSSCG00000010081|ENSSSCG00000021964|ENSSSCG00000002989|ENSSSCG00000001963|ENSSSCG00000006646|ENSSSCG00000016958|ENSSSCG00000008443|ENSSSCG00000013900|ENSSSCG00000022633|ENSSSCG00000003395|ENSSSCG00000010172|ENSSSCG00000012275|ENSSSCG00000027272|ENSSSCG00000021148|…
Rap1 signaling pathway	ssc04015	121	208	0.111035	0.860624	ENSSSCG00000024960|ENSSSCG00000030156|ENSSSCG00000012135|ENSSSCG00000017254|ENSSSCG00000008509|ENSSSCG00000012034|ENSSSCG00000006530|ENSSSCG00000003256|ENSSSCG00000000857|ENSSSCG00000015753|ENSSSCG00000015959|ENSSSCG00000010054|ENSSSCG00000029795|ENSSSCG00000000175|ENSSSCG00000008844|ENSSSCG00000008842|ENSSSCG00000003395|ENSSSCG00000017006|ENSSSCG00000027952|ENSSSCG00000008578|ENSSSCG00000005738|…
Other types of O-glycan biosynthesis	ssc00514	22	30	0.114929	0.860624	ENSSSCG00000008175|ENSSSCG00000025770|ENSSSCG00000010998|ENSSSCG00000011504|ENSSSCG00000012403|ENSSSCG00000017170|ENSSSCG00000026654|ENSSSCG00000007244|ENSSSCG00000030217|ENSSSCG00000026246|ENSSSCG00000009335|ENSSSCG00000029145|ENSSSCG00000012088|ENSSSCG00000030209|ENSSSCG00000013883|ENSSSCG00000011519|ENSSSCG00000015259|ENSSSCG00000001503|ENSSSCG00000006360|ENSSSCG00000007572|ENSSSCG00000027064|…
HIF-1 signaling pathway	ssc04066	64	104	0.116671	0.860624	ENSSSCG00000020970|ENSSSCG00000022301|ENSSSCG00000027127|ENSSSCG00000010081|ENSSSCG00000003909|ENSSSCG00000010872|ENSSSCG00000010253|ENSSSCG00000021684|ENSSSCG00000017497|ENSSSCG00000028420|ENSSSCG00000000706|ENSSSCG00000030957|ENSSSCG00000013564|ENSSSCG00000021964|ENSSSCG00000002989|ENSSSCG00000013900|ENSSSCG00000001050|ENSSSCG00000007356|ENSSSCG00000003256|ENSSSCG00000001963|ENSSSCG00000017755|…
Carbon metabolism	ssc01200	61	99	0.121552	0.860624	ENSSSCG00000003776|ENSSSCG00000030318|ENSSSCG00000012440|ENSSSCG00000026153|ENSSSCG00000011501|ENSSSCG00000002797|ENSSSCG00000007748|ENSSSCG00000013087|ENSSSCG00000002374|ENSSSCG00000022975|ENSSSCG00000009916|ENSSSCG00000016402|ENSSSCG00000017759|ENSSSCG00000021493|ENSSSCG00000004049|ENSSSCG00000001852|ENSSSCG00000001732|ENSSSCG00000012560|ENSSSCG00000001761|ENSSSCG00000007173|ENSSSCG00000004454|…
NF-kappa B signaling pathway	ssc04064	56	90	0.121766	0.860624	ENSSSCG00000007811|ENSSSCG00000012795|ENSSSCG00000024417|ENSSSCG00000026742|ENSSSCG00000012825|ENSSSCG00000001404|ENSSSCG00000000706|ENSSSCG00000030957|ENSSSCG00000030408|ENSSSCG00000025028|ENSSSCG00000022066|ENSSSCG00000002525|ENSSSCG00000014216|ENSSSCG00000023589|ENSSSCG00000001778|ENSSSCG00000007203|ENSSSCG00000025691|ENSSSCG00000017330|ENSSSCG00000012495|ENSSSCG00000007030|ENSSSCG00000002804|…
TNF signaling pathway	ssc04668	66	109	0.132568	0.860624	ENSSSCG00000013263|ENSSSCG00000017330|ENSSSCG00000000529|ENSSSCG00000003909|ENSSSCG00000010872|ENSSSCG00000014986|ENSSSCG00000001009|ENSSSCG00000021684|ENSSSCG00000012825|ENSSSCG00000001404|ENSSSCG00000008977|ENSSSCG00000010081|ENSSSCG00000030957|ENSSSCG00000027426|ENSSSCG00000010448|ENSSSCG00000002989|ENSSSCG00000002525|ENSSSCG00000009228|ENSSSCG00000000708|ENSSSCG00000023589|ENSSSCG00000006286|…
Pertussis	ssc05133	46	73	0.134679	0.860624	ENSSSCG00000017755|ENSSSCG00000022080|ENSSSCG00000012795|ENSSSCG00000000675|ENSSSCG00000021684|ENSSSCG00000001404|ENSSSCG00000010081|ENSSSCG00000030957|ENSSSCG00000014277|ENSSSCG00000008090|ENSSSCG00000015407|ENSSSCG00000001422|ENSSSCG00000014216|ENSSSCG00000015652|ENSSSCG00000023092|ENSSSCG00000012974|ENSSSCG00000027850|ENSSSCG00000009228|ENSSSCG00000010336|ENSSSCG00000005503|ENSSSCG00000016678|…
Fatty acid metabolism	ssc01212	30	45	0.140525	0.860624	ENSSSCG00000017198|ENSSSCG00000003776|ENSSSCG00000009245|ENSSSCG00000026153|ENSSSCG00000008724|ENSSSCG00000001760|ENSSSCG00000009916|ENSSSCG00000014272|ENSSSCG00000004049|ENSSSCG00000004510|ENSSSCG00000008569|ENSSSCG00000010723|ENSSSCG00000000031|ENSSSCG00000009150|ENSSSCG00000024872|ENSSSCG00000016156|ENSSSCG00000003589|ENSSSCG00000003851|ENSSSCG00000001433|ENSSSCG00000012880|ENSSSCG00000011250|…
Leishmaniasis	ssc05140	40	63	0.146198	0.860624	ENSSSCG00000021916|ENSSSCG00000003614|ENSSSCG00000017755|ENSSSCG00000000137|ENSSSCG00000012279|ENSSSCG00000012795|ENSSSCG00000016009|ENSSSCG00000003809|ENSSSCG00000001456|ENSSSCG00000021684|ENSSSCG00000001472|ENSSSCG00000010081|ENSSSCG00000001459|ENSSSCG00000030957|ENSSSCG00000004110|ENSSSCG00000015652|ENSSSCG00000015294|ENSSSCG00000025537|ENSSSCG00000005215|ENSSSCG00000005503|ENSSSCG00000000799|…
Progesterone-mediated oocyte maturation	ssc04914	52	85	0.152179	0.860624	ENSSSCG00000000373|ENSSSCG00000012275|ENSSSCG00000021819|ENSSSCG00000003909|ENSSSCG00000010872|ENSSSCG00000009094|ENSSSCG00000013481|ENSSSCG00000013771|ENSSSCG00000004812|ENSSSCG00000002535|ENSSSCG00000010081|ENSSSCG00000016958|ENSSSCG00000001701|ENSSSCG00000015407|ENSSSCG00000002989|ENSSSCG00000007151|ENSSSCG00000004022|ENSSSCG00000023723|ENSSSCG00000009228|ENSSSCG00000000857|ENSSSCG00000013900|…
Citrate cycle (TCA cycle)	ssc00020	21	30	0.15375	0.860624	ENSSSCG00000009405|ENSSSCG00000025881|ENSSSCG00000010394|ENSSSCG00000023264|ENSSSCG00000028178|ENSSSCG00000025486|ENSSSCG00000001852|ENSSSCG00000015030|ENSSSCG00000002009|ENSSSCG00000007173|ENSSSCG00000030318|ENSSSCG00000015443|ENSSSCG00000000064|ENSSSCG00000007507|ENSSSCG00000011501|ENSSSCG00000015034|ENSSSCG00000023807|ENSSSCG00000023643|ENSSSCG00000001761|ENSSSCG00000002374|ENSSSCG00000016743
Rheumatoid arthritis	ssc05323	53	87	0.154897	0.860624	ENSSSCG00000011916|ENSSSCG00000017705|ENSSSCG00000011877|ENSSSCG00000008056|ENSSSCG00000001469|ENSSSCG00000010414|ENSSSCG00000002776|ENSSSCG00000014986|ENSSSCG00000001748|ENSSSCG00000014985|ENSSSCG00000001456|ENSSSCG00000016577|ENSSSCG00000001472|ENSSSCG00000001459|ENSSSCG00000006054|ENSSSCG00000028694|ENSSSCG00000011899|ENSSSCG00000006263|ENSSSCG00000002288|ENSSSCG00000017401|ENSSSCG00000006647|…
Hypertrophic cardiomyopathy (HCM)	ssc05410	48	78	0.156075	0.860624	ENSSSCG00000029073|ENSSSCG00000017271|ENSSSCG00000000176|ENSSSCG00000017510|ENSSSCG00000016009|ENSSSCG00000027850|ENSSSCG00000003837|ENSSSCG00000011040|ENSSSCG00000020785|ENSSSCG00000006556|ENSSSCG00000004803|ENSSSCG00000011046|ENSSSCG00000017296|ENSSSCG00000004123|ENSSSCG00000016027|ENSSSCG00000000857|ENSSSCG00000025532|ENSSSCG00000015886|ENSSSCG00000021916|ENSSSCG00000006703|ENSSSCG00000007831|…
Lysosome	ssc04142	68	115	0.162138	0.860624	ENSSSCG00000008031|ENSSSCG00000008056|ENSSSCG00000009075|ENSSSCG00000002776|ENSSSCG00000002452|ENSSSCG00000027146|ENSSSCG00000006647|ENSSSCG00000006083|ENSSSCG00000004486|ENSSSCG00000007522|ENSSSCG00000027368|ENSSSCG00000017865|ENSSSCG00000008769|ENSSSCG00000000662|ENSSSCG00000009555|ENSSSCG00000026097|ENSSSCG00000023412|ENSSSCG00000006263|ENSSSCG00000012142|ENSSSCG00000004044|ENSSSCG00000008867|…
Toxoplasmosis	ssc05145	68	115	0.162138	0.860624	ENSSSCG00000021964|ENSSSCG00000003809|ENSSSCG00000027855|ENSSSCG00000012795|ENSSSCG00000017755|ENSSSCG00000003909|ENSSSCG00000010872|ENSSSCG00000001456|ENSSSCG00000012825|ENSSSCG00000001472|ENSSSCG00000001404|ENSSSCG00000010081|ENSSSCG00000001459|ENSSSCG00000030957|ENSSSCG00000025028|ENSSSCG00000015407|ENSSSCG00000002989|ENSSSCG00000013900|ENSSSCG00000007440|ENSSSCG00000009228|ENSSSCG00000013648|…
Leukocyte transendothelial migration	ssc04670	70	119	0.166241	0.860624	ENSSSCG00000028484|ENSSSCG00000021964|ENSSSCG00000017277|ENSSSCG00000008629|ENSSSCG00000000137|ENSSSCG00000022080|ENSSSCG00000028968|ENSSSCG00000003909|ENSSSCG00000016009|ENSSSCG00000007718|ENSSSCG00000011747|ENSSSCG00000008250|ENSSSCG00000003395|ENSSSCG00000015688|ENSSSCG00000016958|ENSSSCG00000007356|ENSSSCG00000012485|ENSSSCG00000017934|ENSSSCG00000015407|ENSSSCG00000013900|ENSSSCG00000015122|…
Colorectal cancer	ssc05210	42	68	0.170606	0.860624	ENSSSCG00000022080|ENSSSCG00000028968|ENSSSCG00000003909|ENSSSCG00000010872|ENSSSCG00000021684|ENSSSCG00000010081|ENSSSCG00000004952|ENSSSCG00000030680|ENSSSCG00000002989|ENSSSCG00000024222|ENSSSCG00000016714|ENSSSCG00000016958|ENSSSCG00000009228|ENSSSCG00000013900|ENSSSCG00000009148|ENSSSCG00000022633|ENSSSCG00000014126|ENSSSCG00000012275|ENSSSCG00000005382|ENSSSCG00000021944|ENSSSCG00000013033|…
Non-small cell lung cancer	ssc05223	33	52	0.174534	0.860624	ENSSSCG00000025092|ENSSSCG00000027127|ENSSSCG00000003909|ENSSSCG00000010872|ENSSSCG00000001474|ENSSSCG00000021684|ENSSSCG00000017497|ENSSSCG00000010081|ENSSSCG00000001079|ENSSSCG00000007268|ENSSSCG00000002989|ENSSSCG00000003256|ENSSSCG00000017950|ENSSSCG00000016958|ENSSSCG00000008060|ENSSSCG00000013900|ENSSSCG00000022633|ENSSSCG00000012275|ENSSSCG00000013033|ENSSSCG00000027272|ENSSSCG00000017991|…
ErbB signaling pathway	ssc04012	51	85	0.180937	0.860624	ENSSSCG00000022301|ENSSSCG00000012279|ENSSSCG00000005706|ENSSSCG00000003909|ENSSSCG00000010872|ENSSSCG00000021295|ENSSSCG00000022486|ENSSSCG00000021684|ENSSSCG00000017497|ENSSSCG00000010081|ENSSSCG00000002989|ENSSSCG00000013900|ENSSSCG00000007356|ENSSSCG00000003256|ENSSSCG00000017406|ENSSSCG00000016958|ENSSSCG00000020725|ENSSSCG00000009228|ENSSSCG00000003413|ENSSSCG00000022633|ENSSSCG00000027127|…
Arrhythmogenic right ventricular cardiomyopathy (ARVC)	ssc05412	41	67	0.185647	0.860624	ENSSSCG00000029073|ENSSSCG00000008250|ENSSSCG00000017271|ENSSSCG00000016027|ENSSSCG00000017510|ENSSSCG00000016009|ENSSSCG00000030680|ENSSSCG00000011040|ENSSSCG00000020785|ENSSSCG00000017428|ENSSSCG00000011046|ENSSSCG00000014339|ENSSSCG00000016887|ENSSSCG00000004123|ENSSSCG00000000176|ENSSSCG00000009148|ENSSSCG00000025532|ENSSSCG00000015886|ENSSSCG00000021916|ENSSSCG00000024800|ENSSSCG00000007831|…
Collecting duct acid secretion	ssc04966	18	26	0.186177	0.860624	ENSSSCG00000011916|ENSSSCG00000028694|ENSSSCG00000008056|ENSSSCG00000006138|ENSSSCG00000009602|ENSSSCG00000002288|ENSSSCG00000002776|ENSSSCG00000022846|ENSSSCG00000017401|ENSSSCG00000016577|ENSSSCG00000017405|ENSSSCG00000017358|ENSSSCG00000016990|ENSSSCG00000006140|ENSSSCG00000008314|ENSSSCG00000016516|ENSSSCG00000001401|ENSSSCG00000006054
Apoptosis	ssc04210	54	91	0.188974	0.860624	ENSSSCG00000022362|ENSSSCG00000000136|ENSSSCG00000029463|ENSSSCG00000017259|ENSSSCG00000012795|ENSSSCG00000003909|ENSSSCG00000010872|ENSSSCG00000001009|ENSSSCG00000013771|ENSSSCG00000000884|ENSSSCG00000001404|ENSSSCG00000003460|ENSSSCG00000012657|ENSSSCG00000030957|ENSSSCG00000025028|ENSSSCG00000010448|ENSSSCG00000002989|ENSSSCG00000021098|ENSSSCG00000023589|ENSSSCG00000016714|ENSSSCG00000012999|…
Ubiquitin mediated proteolysis	ssc04120	77	134	0.193203	0.860624	ENSSSCG00000030153|ENSSSCG00000025638|ENSSSCG00000027855|ENSSSCG00000027165|ENSSSCG00000009208|ENSSSCG00000013107|ENSSSCG00000013481|ENSSSCG00000007162|ENSSSCG00000016722|ENSSSCG00000015095|ENSSSCG00000004958|ENSSSCG00000027457|ENSSSCG00000012110|ENSSSCG00000009556|ENSSSCG00000027002|ENSSSCG00000016865|ENSSSCG00000021721|ENSSSCG00000013640|ENSSSCG00000027057|ENSSSCG00000023379|ENSSSCG00000022066|…
Notch signaling pathway	ssc04330	28	44	0.195884	0.860624	ENSSSCG00000024716|ENSSSCG00000017414|ENSSSCG00000029450|ENSSSCG00000013145|ENSSSCG00000027726|ENSSSCG00000024397|ENSSSCG00000002340|ENSSSCG00000007572|ENSSSCG00000025430|ENSSSCG00000004432|ENSSSCG00000028297|ENSSSCG00000006385|ENSSSCG00000009060|ENSSSCG00000030209|ENSSSCG00000010860|ENSSSCG00000001440|ENSSSCG00000000068|ENSSSCG00000022155|ENSSSCG00000022932|ENSSSCG00000022178|ENSSSCG00000004755|…
Glyoxylate and dicarboxylate metabolism	ssc00630	16	23	0.201021	0.860624	ENSSSCG00000011653|ENSSSCG00000016402|ENSSSCG00000015545|ENSSSCG00000025486|ENSSSCG00000004049|ENSSSCG00000001732|ENSSSCG00000003940|ENSSSCG00000021493|ENSSSCG00000010523|ENSSSCG00000026153|ENSSSCG00000000064|ENSSSCG00000006720|ENSSSCG00000022116|ENSSSCG00000027439|ENSSSCG00000023807|ENSSSCG00000011432
AMPK signaling pathway	ssc04152	68	118	0.205044	0.860624	ENSSSCG00000003413|ENSSSCG00000000577|ENSSSCG00000010930|ENSSSCG00000013263|ENSSSCG00000029275|ENSSSCG00000009245|ENSSSCG00000003909|ENSSSCG00000010872|ENSSSCG00000009094|ENSSSCG00000009840|ENSSSCG00000007507|ENSSSCG00000006232|ENSSSCG00000022301|ENSSSCG00000016958|ENSSSCG00000013564|ENSSSCG00000021964|ENSSSCG00000002989|ENSSSCG00000017933|ENSSSCG00000016266|ENSSSCG00000002009|ENSSSCG00000024872|…
Type II diabetes mellitus	ssc04930	30	48	0.205591	0.860624	ENSSSCG00000003909|ENSSSCG00000021684|ENSSSCG00000013754|ENSSSCG00000010081|ENSSSCG00000013564|ENSSSCG00000013900|ENSSSCG00000027855|ENSSSCG00000000910|ENSSSCG00000016958|ENSSSCG00000009228|ENSSSCG00000003413|ENSSSCG00000016751|ENSSSCG00000008444|ENSSSCG00000017562|ENSSSCG00000014048|ENSSSCG00000007030|ENSSSCG00000027272|ENSSSCG00000011455|ENSSSCG00000017991|ENSSSCG00000030413|ENSSSCG00000001404|…
Adipocytokine signaling pathway	ssc04920	42	70	0.208513	0.860624	ENSSSCG00000010930|ENSSSCG00000010872|ENSSSCG00000001474|ENSSSCG00000007507|ENSSSCG00000001404|ENSSSCG00000029275|ENSSSCG00000030957|ENSSSCG00000002009|ENSSSCG00000002989|ENSSSCG00000017933|ENSSSCG00000014272|ENSSSCG00000001760|ENSSSCG00000016858|ENSSSCG00000012825|ENSSSCG00000009815|ENSSSCG00000009228|ENSSSCG00000003413|ENSSSCG00000022208|ENSSSCG00000005215|ENSSSCG00000007030|ENSSSCG00000012880|…
Aldosterone-regulated sodium reabsorption	ssc04960	26	41	0.210667	0.860624	ENSSSCG00000028923|ENSSSCG00000002777|ENSSSCG00000003909|ENSSSCG00000021684|ENSSSCG00000010081|ENSSSCG00000013564|ENSSSCG00000010202|ENSSSCG00000013900|ENSSSCG00000003256|ENSSSCG00000012606|ENSSSCG00000016958|ENSSSCG00000000857|ENSSSCG00000006740|ENSSSCG00000007836|ENSSSCG00000008038|ENSSSCG00000008060|ENSSSCG00000027272|ENSSSCG00000017991|ENSSSCG00000030413|ENSSSCG00000004919|ENSSSCG00000003395|…
Prostate cancer	ssc05215	50	85	0.213182	0.860624	ENSSSCG00000013263|ENSSSCG00000024960|ENSSSCG00000027127|ENSSSCG00000003909|ENSSSCG00000010872|ENSSSCG00000028216|ENSSSCG00000021684|ENSSSCG00000017497|ENSSSCG00000004812|ENSSSCG00000002535|ENSSSCG00000010081|ENSSSCG00000030957|ENSSSCG00000030680|ENSSSCG00000001079|ENSSSCG00000007268|ENSSSCG00000002989|ENSSSCG00000013900|ENSSSCG00000010440|ENSSSCG00000012825|ENSSSCG00000016958|ENSSSCG00000008060|…
Cell cycle	ssc04110	66	115	0.216567	0.860624	ENSSSCG00000000013|ENSSSCG00000014329|ENSSSCG00000003949|ENSSSCG00000029326|ENSSSCG00000010625|ENSSSCG00000009104|ENSSSCG00000009094|ENSSSCG00000013481|ENSSSCG00000029450|ENSSSCG00000004306|ENSSSCG00000020870|ENSSSCG00000025092|ENSSSCG00000006274|ENSSSCG00000010035|ENSSSCG00000004952|ENSSSCG00000016961|ENSSSCG00000007692|ENSSSCG00000012642|ENSSSCG00000007268|ENSSSCG00000013411|ENSSSCG00000016835|…
Adherens junction	ssc04520	42	71	0.228948	0.860624	ENSSSCG00000008250|ENSSSCG00000022080|ENSSSCG00000028968|ENSSSCG00000011933|ENSSSCG00000004524|ENSSSCG00000027668|ENSSSCG00000003090|ENSSSCG00000021684|ENSSSCG00000017497|ENSSSCG00000010081|ENSSSCG00000013564|ENSSSCG00000004952|ENSSSCG00000030680|ENSSSCG00000007469|ENSSSCG00000023709|ENSSSCG00000001814|ENSSSCG00000014339|ENSSSCG00000007203|ENSSSCG00000004854|ENSSSCG00000025537|ENSSSCG00000009148|…
Small cell lung cancer	ssc05222	51	88	0.234521	0.860624	ENSSSCG00000009545|ENSSSCG00000017755|ENSSSCG00000012571|ENSSSCG00000000884|ENSSSCG00000016027|ENSSSCG00000003909|ENSSSCG00000010872|ENSSSCG00000001474|ENSSSCG00000029463|ENSSSCG00000003460|ENSSSCG00000016244|ENSSSCG00000030957|ENSSSCG00000025028|ENSSSCG00000007268|ENSSSCG00000002989|ENSSSCG00000016835|ENSSSCG00000002525|ENSSSCG00000021098|ENSSSCG00000023589|ENSSSCG00000010440|ENSSSCG00000016714|…
Chemokine signaling pathway	ssc04062	96	173	0.236752	0.860624	ENSSSCG00000028092|ENSSSCG00000000175|ENSSSCG00000012034|ENSSSCG00000026707|ENSSSCG00000030957|ENSSSCG00000006250|ENSSSCG00000017406|ENSSSCG00000010683|ENSSSCG00000007030|ENSSSCG00000005743|ENSSSCG00000000244|ENSSSCG00000000246|ENSSSCG00000007334|ENSSSCG00000000242|ENSSSCG00000000243|ENSSSCG00000013593|ENSSSCG00000012981|ENSSSCG00000003395|ENSSSCG00000024270|ENSSSCG00000017705|ENSSSCG00000027952|…
Thyroid cancer	ssc05216	17	26	0.244343	0.860624	ENSSSCG00000026969|ENSSSCG00000015576|ENSSSCG00000010211|ENSSSCG00000006556|ENSSSCG00000027127|ENSSSCG00000010399|ENSSSCG00000006753|ENSSSCG00000001474|ENSSSCG00000009148|ENSSSCG00000021684|ENSSSCG00000010199|ENSSSCG00000006328|ENSSSCG00000010081|ENSSSCG00000005965|ENSSSCG00000017950|ENSSSCG00000008241|ENSSSCG00000030680
Bladder cancer	ssc05219	22	35	0.24499	0.860624	ENSSSCG00000017497|ENSSSCG00000027127|ENSSSCG00000012275|ENSSSCG00000014985|ENSSSCG00000021684|ENSSSCG00000025092|ENSSSCG00000010081|ENSSSCG00000001079|ENSSSCG00000007268|ENSSSCG00000004789|ENSSSCG00000002829|ENSSSCG00000022633|ENSSSCG00000010949|ENSSSCG00000007436|ENSSSCG00000001695|ENSSSCG00000005965|ENSSSCG00000017950|ENSSSCG00000021588|ENSSSCG00000006753|ENSSSCG00000022111|ENSSSCG00000009401|…
Terpenoid backbone biosynthesis	ssc00900	13	19	0.247335	0.860624	ENSSSCG00000003369|ENSSSCG00000014080|ENSSSCG00000029066|ENSSSCG00000024776|ENSSSCG00000029790|ENSSSCG00000002281|ENSSSCG00000004049|ENSSSCG00000026153|ENSSSCG00000006535|ENSSSCG00000016872|ENSSSCG00000030162|ENSSSCG00000009931|ENSSSCG00000011061
beta-Alanine metabolism	ssc00410	18	28	0.251799	0.860624	ENSSSCG00000027282|ENSSSCG00000003776|ENSSSCG00000028501|ENSSSCG00000008571|ENSSSCG00000025630|ENSSSCG00000007140|ENSSSCG00000010790|ENSSSCG00000012911|ENSSSCG00000006878|ENSSSCG00000004870|ENSSSCG00000006324|ENSSSCG00000010060|ENSSSCG00000027689|ENSSSCG00000009889|ENSSSCG00000012166|ENSSSCG00000022233|ENSSSCG00000011060|ENSSSCG00000004869
Glioma	ssc05214	36	61	0.253695	0.860624	ENSSSCG00000027127|ENSSSCG00000003909|ENSSSCG00000010872|ENSSSCG00000021684|ENSSSCG00000025092|ENSSSCG00000010081|ENSSSCG00000001079|ENSSSCG00000007268|ENSSSCG00000002989|ENSSSCG00000013900|ENSSSCG00000007356|ENSSSCG00000003256|ENSSSCG00000017950|ENSSSCG00000010440|ENSSSCG00000023092|ENSSSCG00000016958|ENSSSCG00000000857|ENSSSCG00000003413|ENSSSCG00000022633|ENSSSCG00000006539|ENSSSCG00000027896|…
Biosynthesis of amino acids	ssc01230	37	63	0.257108	0.860624	ENSSSCG00000012236|ENSSSCG00000022300|ENSSSCG00000002294|ENSSSCG00000012116|ENSSSCG00000021408|ENSSSCG00000010855|ENSSSCG00000002736|ENSSSCG00000002797|ENSSSCG00000007748|ENSSSCG00000001761|ENSSSCG00000012560|ENSSSCG00000015545|ENSSSCG00000017759|ENSSSCG00000005701|ENSSSCG00000001852|ENSSSCG00000021493|ENSSSCG00000007173|ENSSSCG00000010337|ENSSSCG00000000694|ENSSSCG00000009870|ENSSSCG00000009871|…
Pathways in cancer	ssc05200	171	319	0.262562	0.860624	ENSSSCG00000016140|ENSSSCG00000016878|ENSSSCG00000001474|ENSSSCG00000011743|ENSSSCG00000024671|ENSSSCG00000016244|ENSSSCG00000030957|ENSSSCG00000009148|ENSSSCG00000010448|ENSSSCG00000006556|ENSSSCG00000002525|ENSSSCG00000003256|ENSSSCG00000001963|ENSSSCG00000010440|ENSSSCG00000017406|ENSSSCG00000012825|ENSSSCG00000012135|ENSSSCG00000003413|ENSSSCG00000007030|ENSSSCG00000016997|ENSSSCG00000010052|…
Estrogen signaling pathway	ssc04915	55	97	0.263224	0.860624	ENSSSCG00000013263|ENSSSCG00000025777|ENSSSCG00000027127|ENSSSCG00000003909|ENSSSCG00000010872|ENSSSCG00000000743|ENSSSCG00000001518|ENSSSCG00000021684|ENSSSCG00000013771|ENSSSCG00000000555|ENSSSCG00000002535|ENSSSCG00000010081|ENSSSCG00000007058|ENSSSCG00000013501|ENSSSCG00000015407|ENSSSCG00000002989|ENSSSCG00000013900|ENSSSCG00000026422|ENSSSCG00000007334|ENSSSCG00000023092|ENSSSCG00000016958|…
GnRH signaling pathway	ssc04912	49	86	0.269234	0.860624	ENSSSCG00000030354|ENSSSCG00000012279|ENSSSCG00000027127|ENSSSCG00000024969|ENSSSCG00000000175|ENSSSCG00000029279|ENSSSCG00000001518|ENSSSCG00000013771|ENSSSCG00000000555|ENSSSCG00000010081|ENSSSCG00000023351|ENSSSCG00000007058|ENSSSCG00000017912|ENSSSCG00000007334|ENSSSCG00000023092|ENSSSCG00000009228|ENSSSCG00000002829|ENSSSCG00000009651|ENSSSCG00000027896|ENSSSCG00000024813|ENSSSCG00000017254|…
RNA degradation	ssc03018	41	71	0.269609	0.860624	ENSSSCG00000000393|ENSSSCG00000013124|ENSSSCG00000006983|ENSSSCG00000030404|ENSSSCG00000002799|ENSSSCG00000023976|ENSSSCG00000015231|ENSSSCG00000004941|ENSSSCG00000005355|ENSSSCG00000000914|ENSSSCG00000014338|ENSSSCG00000003264|ENSSSCG00000014009|ENSSSCG00000015097|ENSSSCG00000022616|ENSSSCG00000007878|ENSSSCG00000001903|ENSSSCG00000024916|ENSSSCG00000003660|ENSSSCG00000028322|ENSSSCG00000006063|…
Selenocompound metabolism	ssc00450	11	16	0.27031	0.860624	ENSSSCG00000028470|ENSSSCG00000026582|ENSSSCG00000010437|ENSSSCG00000023370|ENSSSCG00000016676|ENSSSCG00000010131|ENSSSCG00000000843|ENSSSCG00000005663|ENSSSCG00000022474|ENSSSCG00000006925|ENSSSCG00000010143
Sphingolipid metabolism	ssc00600	27	45	0.270567	0.860624	ENSSSCG00000027146|ENSSSCG00000025714|ENSSSCG00000030425|ENSSSCG00000021574|ENSSSCG00000021638|ENSSSCG00000007072|ENSSSCG00000017178|ENSSSCG00000006644|ENSSSCG00000014627|ENSSSCG00000025005|ENSSSCG00000022780|ENSSSCG00000014004|ENSSSCG00000026955|ENSSSCG00000009152|ENSSSCG00000003839|ENSSSCG00000025744|ENSSSCG00000006995|ENSSSCG00000002404|ENSSSCG00000013595|ENSSSCG00000025993|ENSSSCG00000010432|…
p53 signaling pathway	ssc04115	42	73	0.272478	0.860624	ENSSSCG00000003112|ENSSSCG00000000884|ENSSSCG00000013243|ENSSSCG00000029326|ENSSSCG00000029521|ENSSSCG00000006058|ENSSSCG00000029463|ENSSSCG00000026665|ENSSSCG00000026454|ENSSSCG00000010448|ENSSSCG00000015509|ENSSSCG00000025698|ENSSSCG00000022111|ENSSSCG00000021098|ENSSSCG00000015318|ENSSSCG00000010440|ENSSSCG00000016714|ENSSSCG00000004789|ENSSSCG00000000857|ENSSSCG00000016106|ENSSSCG00000008988|…
Amoebiasis	ssc05146	60	107	0.273675	0.860624	ENSSSCG00000022307|ENSSSCG00000017755|ENSSSCG00000006857|ENSSSCG00000002294|ENSSSCG00000009545|ENSSSCG00000003909|ENSSSCG00000004890|ENSSSCG00000013771|ENSSSCG00000001404|ENSSSCG00000016244|ENSSSCG00000030957|ENSSSCG00000013473|ENSSSCG00000021964|ENSSSCG00000007058|ENSSSCG00000004888|ENSSSCG00000003256|ENSSSCG00000015652|ENSSSCG00000027850|ENSSSCG00000016958|ENSSSCG00000030663|ENSSSCG00000013900|…
Phagosome	ssc04145	81	147	0.274691	0.860624	ENSSSCG00000011916|ENSSSCG00000022307|ENSSSCG00000008056|ENSSSCG00000000137|ENSSSCG00000011621|ENSSSCG00000028968|ENSSSCG00000002776|ENSSSCG00000026022|ENSSSCG00000002639|ENSSSCG00000017300|ENSSSCG00000016147|ENSSSCG00000029077|ENSSSCG00000026592|ENSSSCG00000020964|ENSSSCG00000001456|ENSSSCG00000000912|ENSSSCG00000001472|ENSSSCG00000007523|ENSSSCG00000030731|ENSSSCG00000011114|ENSSSCG00000001459|…
SNARE interactions in vesicular transport	ssc04130	22	36	0.276576	0.860624	ENSSSCG00000020964|ENSSSCG00000029615|ENSSSCG00000002295|ENSSSCG00000013752|ENSSSCG00000007768|ENSSSCG00000007714|ENSSSCG00000004125|ENSSSCG00000004727|ENSSSCG00000016750|ENSSSCG00000015482|ENSSSCG00000005386|ENSSSCG00000004190|ENSSSCG00000010094|ENSSSCG00000007516|ENSSSCG00000021537|ENSSSCG00000028008|ENSSSCG00000016985|ENSSSCG00000026293|ENSSSCG00000022820|ENSSSCG00000030183|ENSSSCG00000015539|…
Amino sugar and nucleotide sugar metabolism	ssc00520	29	49	0.27901	0.860624	ENSSSCG00000014393|ENSSSCG00000030150|ENSSSCG00000027827|ENSSSCG00000008368|ENSSSCG00000000038|ENSSSCG00000022994|ENSSSCG00000000572|ENSSSCG00000011389|ENSSSCG00000006340|ENSSSCG00000022124|ENSSSCG00000001927|ENSSSCG00000004651|ENSSSCG00000004456|ENSSSCG00000016751|ENSSSCG00000014048|ENSSSCG00000008143|ENSSSCG00000010929|ENSSSCG00000008773|ENSSSCG00000000994|ENSSSCG00000000061|ENSSSCG00000008808|…
One carbon pool by folate	ssc00670	12	18	0.280999	0.860624	ENSSSCG00000003428|ENSSSCG00000004092|ENSSSCG00000021493|ENSSSCG00000027926|ENSSSCG00000030677|ENSSSCG00000010143|ENSSSCG00000022116|ENSSSCG00000000839|ENSSSCG00000004543|ENSSSCG00000014125|ENSSSCG00000002269|ENSSSCG00000022975
Oxytocin signaling pathway	ssc04921	88	161	0.28441	0.860624	ENSSSCG00000000176|ENSSSCG00000024969|ENSSSCG00000000175|ENSSSCG00000023351|ENSSSCG00000003256|ENSSSCG00000009815|ENSSSCG00000025675|ENSSSCG00000027896|ENSSSCG00000008742|ENSSSCG00000002383|ENSSSCG00000011533|ENSSSCG00000003395|ENSSSCG00000024274|ENSSSCG00000012913|ENSSSCG00000006393|ENSSSCG00000027952|ENSSSCG00000027955|ENSSSCG00000008578|ENSSSCG00000022362|ENSSSCG00000024613|ENSSSCG00000022080|…
Fatty acid elongation	ssc00062	13	20	0.29041	0.860624	ENSSSCG00000028080|ENSSSCG00000027282|ENSSSCG00000009150|ENSSSCG00000010577|ENSSSCG00000002349|ENSSSCG00000010790|ENSSSCG00000004510|ENSSSCG00000003377|ENSSSCG00000003589|ENSSSCG00000008571|ENSSSCG00000023937|ENSSSCG00000008569|ENSSSCG00000001433
Measles	ssc05162	73	133	0.296142	0.860624	ENSSSCG00000020970|ENSSSCG00000003809|ENSSSCG00000003112|ENSSSCG00000015318|ENSSSCG00000025092|ENSSSCG00000027990|ENSSSCG00000012795|ENSSSCG00000003909|ENSSSCG00000010872|ENSSSCG00000004421|ENSSSCG00000012117|ENSSSCG00000009882|ENSSSCG00000027850|ENSSSCG00000002002|ENSSSCG00000021964|ENSSSCG00000030957|ENSSSCG00000030408|ENSSSCG00000012643|ENSSSCG00000008090|ENSSSCG00000012365|ENSSSCG00000010448|…
Endocytosis	ssc04144	111	206	0.296154	0.860624	ENSSSCG00000030153|ENSSSCG00000015823|ENSSSCG00000005177|ENSSSCG00000022268|ENSSSCG00000023376|ENSSSCG00000029541|ENSSSCG00000010995|ENSSSCG00000027812|ENSSSCG00000022696|ENSSSCG00000020666|ENSSSCG00000010683|ENSSSCG00000014812|ENSSSCG00000014817|ENSSSCG00000005904|ENSSSCG00000002385|ENSSSCG00000008844|ENSSSCG00000008842|ENSSSCG00000017412|ENSSSCG00000003017|ENSSSCG00000011226|ENSSSCG00000020672|…
Long-term depression	ssc04730	34	59	0.296947	0.860624	ENSSSCG00000024613|ENSSSCG00000017313|ENSSSCG00000027127|ENSSSCG00000024969|ENSSSCG00000012275|ENSSSCG00000029971|ENSSSCG00000001518|ENSSSCG00000006215|ENSSSCG00000021684|ENSSSCG00000013754|ENSSSCG00000000555|ENSSSCG00000010081|ENSSSCG00000006250|ENSSSCG00000023351|ENSSSCG00000015407|ENSSSCG00000007058|ENSSSCG00000023433|ENSSSCG00000003256|ENSSSCG00000000857|ENSSSCG00000016670|ENSSSCG00000015842|…
Synaptic vesicle cycle	ssc04721	34	59	0.296947	0.860624	ENSSSCG00000011916|ENSSSCG00000008056|ENSSSCG00000013897|ENSSSCG00000002776|ENSSSCG00000017666|ENSSSCG00000024437|ENSSSCG00000003120|ENSSSCG00000013754|ENSSSCG00000003199|ENSSSCG00000026985|ENSSSCG00000006054|ENSSSCG00000028694|ENSSSCG00000006263|ENSSSCG00000017401|ENSSSCG00000003106|ENSSSCG00000016577|ENSSSCG00000017405|ENSSSCG00000016990|ENSSSCG00000024434|ENSSSCG00000007348|ENSSSCG00000016516|…
Histidine metabolism	ssc00340	14	22	0.298781	0.860624	ENSSSCG00000004870|ENSSSCG00000028501|ENSSSCG00000024023|ENSSSCG00000025630|ENSSSCG00000016442|ENSSSCG00000027926|ENSSSCG00000001823|ENSSSCG00000000892|ENSSSCG00000023215|ENSSSCG00000009889|ENSSSCG00000006324|ENSSSCG00000017861|ENSSSCG00000012911|ENSSSCG00000004869
Valine, leucine and isoleucine degradation	ssc00280	27	46	0.29974	0.860624	ENSSSCG00000003776|ENSSSCG00000028794|ENSSSCG00000016863|ENSSSCG00000026153|ENSSSCG00000009889|ENSSSCG00000009916|ENSSSCG00000004049|ENSSSCG00000004510|ENSSSCG00000001732|ENSSSCG00000015443|ENSSSCG00000003007|ENSSSCG00000008569|ENSSSCG00000010723|ENSSSCG00000009591|ENSSSCG00000012327|ENSSSCG00000009150|ENSSSCG00000011653|ENSSSCG00000016695|ENSSSCG00000006324|ENSSSCG00000016872|ENSSSCG00000011250|…
Glycosaminoglycan biosynthesis - heparan sulfate / heparin	ssc00534	15	24	0.306293	0.860624	ENSSSCG00000020809|ENSSSCG00000030136|ENSSSCG00000026078|ENSSSCG00000021375|ENSSSCG00000013281|ENSSSCG00000009115|ENSSSCG00000022197|ENSSSCG00000004433|ENSSSCG00000014035|ENSSSCG00000022032|ENSSSCG00000006009|ENSSSCG00000007837|ENSSSCG00000009680|ENSSSCG00000030589|ENSSSCG00000010310
RNA transport	ssc03013	81	149	0.307457	0.860624	ENSSSCG00000017212|ENSSSCG00000028748|ENSSSCG00000011769|ENSSSCG00000002854|ENSSSCG00000027323|ENSSSCG00000024479|ENSSSCG00000000369|ENSSSCG00000030255|ENSSSCG00000026034|ENSSSCG00000007503|ENSSSCG00000024026|ENSSSCG00000022301|ENSSSCG00000028420|ENSSSCG00000010189|ENSSSCG00000002377|ENSSSCG00000003849|ENSSSCG00000022828|ENSSSCG00000017155|ENSSSCG00000011270|ENSSSCG00000006783|ENSSSCG00000017054|…
Cysteine and methionine metabolism	ssc00270	22	37	0.309526	0.860624	ENSSSCG00000002736|ENSSSCG00000022300|ENSSSCG00000000134|ENSSSCG00000009246|ENSSSCG00000013756|ENSSSCG00000002797|ENSSSCG00000027689|ENSSSCG00000013299|ENSSSCG00000014219|ENSSSCG00000010337|ENSSSCG00000006816|ENSSSCG00000009870|ENSSSCG00000009871|ENSSSCG00000005135|ENSSSCG00000012166|ENSSSCG00000029161|ENSSSCG00000025486|ENSSSCG00000007252|ENSSSCG00000013366|ENSSSCG00000004392|ENSSSCG00000013659|…
Circadian rhythm	ssc04710	16	26	0.313085	0.860624	ENSSSCG00000013396|ENSSSCG00000003837|ENSSSCG00000016432|ENSSSCG00000010563|ENSSSCG00000008171|ENSSSCG00000000107|ENSSSCG00000014314|ENSSSCG00000004576|ENSSSCG00000011534|ENSSSCG00000017983|ENSSSCG00000009840|ENSSSCG00000028552|ENSSSCG00000016858|ENSSSCG00000026427|ENSSSCG00000006703|ENSSSCG00000016338
Taurine and hypotaurine metabolism	ssc00430	6	8	0.313762	0.860624	ENSSSCG00000007285|ENSSSCG00000000259|ENSSSCG00000014219|ENSSSCG00000005398|ENSSSCG00000022233|ENSSSCG00000011060
Synthesis and degradation of ketone bodies	ssc00072	6	8	0.313762	0.860624	ENSSSCG00000022282|ENSSSCG00000004049|ENSSSCG00000026153|ENSSSCG00000024109|ENSSSCG00000016872|ENSSSCG00000016863
Bacterial invasion of epithelial cells	ssc05100	41	73	0.316617	0.860624	ENSSSCG00000021964|ENSSSCG00000008250|ENSSSCG00000022080|ENSSSCG00000028968|ENSSSCG00000003909|ENSSSCG00000022486|ENSSSCG00000023723|ENSSSCG00000023272|ENSSSCG00000016635|ENSSSCG00000014339|ENSSSCG00000015560|ENSSSCG00000017666|ENSSSCG00000016634|ENSSSCG00000016958|ENSSSCG00000030197|ENSSSCG00000013900|ENSSSCG00000003419|ENSSSCG00000010313|ENSSSCG00000016656|ENSSSCG00000011884|ENSSSCG00000024466|…
Axon guidance	ssc04360	65	119	0.320289	0.860624	ENSSSCG00000008749|ENSSSCG00000022362|ENSSSCG00000008629|ENSSSCG00000030130|ENSSSCG00000022080|ENSSSCG00000030378|ENSSSCG00000014146|ENSSSCG00000022726|ENSSSCG00000011400|ENSSSCG00000026516|ENSSSCG00000015688|ENSSSCG00000007477|ENSSSCG00000015129|ENSSSCG00000010081|ENSSSCG00000010512|ENSSSCG00000006852|ENSSSCG00000009584|ENSSSCG00000000181|ENSSSCG00000015407|ENSSSCG00000001986|ENSSSCG00000001818|…
Salmonella infection	ssc05132	45	81	0.32585	0.860624	ENSSSCG00000022307|ENSSSCG00000008629|ENSSSCG00000028968|ENSSSCG00000017755|ENSSSCG00000021684|ENSSSCG00000010081|ENSSSCG00000030957|ENSSSCG00000004854|ENSSSCG00000016578|ENSSSCG00000017816|ENSSSCG00000010885|ENSSSCG00000017700|ENSSSCG00000015560|ENSSSCG00000011233|ENSSSCG00000024187|ENSSSCG00000027850|ENSSSCG00000009228|ENSSSCG00000023737|ENSSSCG00000005503|ENSSSCG00000006927|ENSSSCG00000020970|…
Glycerophospholipid metabolism	ssc00564	46	83	0.327979	0.860624	ENSSSCG00000025901|ENSSSCG00000024969|ENSSSCG00000029918|ENSSSCG00000008624|ENSSSCG00000003497|ENSSSCG00000000214|ENSSSCG00000012182|ENSSSCG00000023191|ENSSSCG00000023351|ENSSSCG00000015276|ENSSSCG00000018009|ENSSSCG00000030293|ENSSSCG00000026914|ENSSSCG00000017912|ENSSSCG00000007019|ENSSSCG00000002828|ENSSSCG00000027205|ENSSSCG00000010175|ENSSSCG00000014004|ENSSSCG00000021977|ENSSSCG00000006260|…
Legionellosis	ssc05134	36	64	0.328991	0.860624	ENSSSCG00000020964|ENSSSCG00000000884|ENSSSCG00000000246|ENSSSCG00000016714|ENSSSCG00000013064|ENSSSCG00000029463|ENSSSCG00000030957|ENSSSCG00000010885|ENSSSCG00000021098|ENSSSCG00000015294|ENSSSCG00000027850|ENSSSCG00000010260|ENSSSCG00000016106|ENSSSCG00000005503|ENSSSCG00000020970|ENSSSCG00000011730|ENSSSCG00000000242|ENSSSCG00000003460|ENSSSCG00000028157|ENSSSCG00000007758|ENSSSCG00000011251|…
Natural killer cell mediated cytotoxicity	ssc04650	59	108	0.330381	0.860624	ENSSSCG00000022362|ENSSSCG00000007811|ENSSSCG00000027127|ENSSSCG00000003909|ENSSSCG00000030289|ENSSSCG00000021684|ENSSSCG00000007477|ENSSSCG00000010081|ENSSSCG00000006374|ENSSSCG00000006379|ENSSSCG00000021964|ENSSSCG00000010448|ENSSSCG00000007356|ENSSSCG00000003256|ENSSSCG00000022004|ENSSSCG00000028968|ENSSSCG00000022675|ENSSSCG00000001404|ENSSSCG00000016958|ENSSSCG00000025537|ENSSSCG00000013900|…
Osteoclast differentiation	ssc04380	72	133	0.330403	0.860624	ENSSSCG00000022362|ENSSSCG00000003809|ENSSSCG00000027855|ENSSSCG00000000137|ENSSSCG00000028968|ENSSSCG00000017330|ENSSSCG00000003909|ENSSSCG00000010872|ENSSSCG00000012967|ENSSSCG00000015320|ENSSSCG00000026742|ENSSSCG00000021684|ENSSSCG00000000708|ENSSSCG00000002002|ENSSSCG00000014891|ENSSSCG00000010081|ENSSSCG00000007182|ENSSSCG00000027665|ENSSSCG00000012485|ENSSSCG00000002989|ENSSSCG00000013900|…
Prion diseases	ssc05020	20	34	0.334943	0.860624	ENSSSCG00000020970|ENSSSCG00000008090|ENSSSCG00000017705|ENSSSCG00000003834|ENSSSCG00000012279|ENSSSCG00000027127|ENSSSCG00000005840|ENSSSCG00000014336|ENSSSCG00000004421|ENSSSCG00000027850|ENSSSCG00000013771|ENSSSCG00000015045|ENSSSCG00000021355|ENSSSCG00000021620|ENSSSCG00000021684|ENSSSCG00000003525|ENSSSCG00000010081|ENSSSCG00000016859|ENSSSCG00000005512|ENSSSCG00000007039
African trypanosomiasis	ssc05143	20	34	0.334943	0.860624	ENSSSCG00000020970|ENSSSCG00000014091|ENSSSCG00000011730|ENSSSCG00000022737|ENSSSCG00000007058|ENSSSCG00000017044|ENSSSCG00000003256|ENSSSCG00000015652|ENSSSCG00000011436|ENSSSCG00000006286|ENSSSCG00000013655|ENSSSCG00000027850|ENSSSCG00000013034|ENSSSCG00000006862|ENSSSCG00000010448|ENSSSCG00000004779|ENSSSCG00000011251|ENSSSCG00000001404|ENSSSCG00000014725|ENSSSCG00000030921
Allograft rejection	ssc05330	22	38	0.343572	0.860624	ENSSSCG00000011877|ENSSSCG00000001456|ENSSSCG00000001472|ENSSSCG00000001459|ENSSSCG00000011899|ENSSSCG00000010448|ENSSSCG00000015652|ENSSSCG00000030172|ENSSSCG00000009088|ENSSSCG00000011730|ENSSSCG00000030731|ENSSSCG00000001398|ENSSSCG00000001469|ENSSSCG00000001404|ENSSSCG00000001978|ENSSSCG00000028561|ENSSSCG00000017044|ENSSSCG00000007440|ENSSSCG00000002081|ENSSSCG00000010271|ENSSSCG00000016475|…
Focal adhesion	ssc04510	103	194	0.347397	0.860624	ENSSSCG00000024960|ENSSSCG00000012135|ENSSSCG00000026492|ENSSSCG00000017497|ENSSSCG00000016244|ENSSSCG00000016578|ENSSSCG00000003256|ENSSSCG00000023589|ENSSSCG00000015506|ENSSSCG00000021916|ENSSSCG00000020703|ENSSSCG00000015618|ENSSSCG00000029795|ENSSSCG00000017306|ENSSSCG00000007799|ENSSSCG00000030516|ENSSSCG00000013667|ENSSSCG00000008844|ENSSSCG00000003395|ENSSSCG00000023611|ENSSSCG00000022080|…
Type I diabetes mellitus	ssc04940	24	42	0.351111	0.860624	ENSSSCG00000011877|ENSSSCG00000001456|ENSSSCG00000001472|ENSSSCG00000001459|ENSSSCG00000008090|ENSSSCG00000011899|ENSSSCG00000010448|ENSSSCG00000009088|ENSSSCG00000011730|ENSSSCG00000030731|ENSSSCG00000001398|ENSSSCG00000001469|ENSSSCG00000001404|ENSSSCG00000011060|ENSSSCG00000001978|ENSSSCG00000028561|ENSSSCG00000017044|ENSSSCG00000002081|ENSSSCG00000010271|ENSSSCG00000016475|ENSSSCG00000029596|…
Dilated cardiomyopathy	ssc05414	46	84	0.351219	0.860624	ENSSSCG00000004248|ENSSSCG00000029073|ENSSSCG00000017271|ENSSSCG00000000176|ENSSSCG00000017510|ENSSSCG00000000175|ENSSSCG00000016009|ENSSSCG00000013771|ENSSSCG00000011040|ENSSSCG00000020785|ENSSSCG00000017063|ENSSSCG00000006556|ENSSSCG00000004803|ENSSSCG00000011046|ENSSSCG00000004123|ENSSSCG00000016027|ENSSSCG00000000857|ENSSSCG00000025532|ENSSSCG00000015886|ENSSSCG00000021916|ENSSSCG00000007831|…
Butirosin and neomycin biosynthesis	ssc00524	4	5	0.352734	0.860624	ENSSSCG00000016751|ENSSSCG00000014048|ENSSSCG00000010252|ENSSSCG00000010253
Viral myocarditis	ssc05416	35	63	0.353123	0.860624	ENSSSCG00000011877|ENSSSCG00000028968|ENSSSCG00000030255|ENSSSCG00000004421|ENSSSCG00000001456|ENSSSCG00000016634|ENSSSCG00000001472|ENSSSCG00000012012|ENSSSCG00000002029|ENSSSCG00000011899|ENSSSCG00000001459|ENSSSCG00000005706|ENSSSCG00000016714|ENSSSCG00000004123|ENSSSCG00000003512|ENSSSCG00000007797|ENSSSCG00000016106|ENSSSCG00000030172|ENSSSCG00000030731|ENSSSCG00000028157|ENSSSCG00000013655|…
Nucleotide excision repair	ssc03420	25	44	0.354541	0.860624	ENSSSCG00000011602|ENSSSCG00000013243|ENSSSCG00000009556|ENSSSCG00000012757|ENSSSCG00000016961|ENSSSCG00000005436|ENSSSCG00000003128|ENSSSCG00000009854|ENSSSCG00000007881|ENSSSCG00000016753|ENSSSCG00000005478|ENSSSCG00000030642|ENSSSCG00000003583|ENSSSCG00000016934|ENSSSCG00000014842|ENSSSCG00000013094|ENSSSCG00000029478|ENSSSCG00000028504|ENSSSCG00000013367|ENSSSCG00000017822|ENSSSCG00000005368|…
Proteasome	ssc03050	26	46	0.357776	0.860624	ENSSSCG00000005038|ENSSSCG00000006830|ENSSSCG00000017273|ENSSSCG00000014559|ENSSSCG00000017287|ENSSSCG00000020769|ENSSSCG00000015424|ENSSSCG00000030587|ENSSSCG00000026951|ENSSSCG00000005072|ENSSSCG00000021677|ENSSSCG00000013391|ENSSSCG00000013239|ENSSSCG00000025875|ENSSSCG00000001468|ENSSSCG00000002036|ENSSSCG00000017489|ENSSSCG00000001754|ENSSSCG00000028872|ENSSSCG00000029191|ENSSSCG00000017385|…
Viral carcinogenesis	ssc05203	100	189	0.360395	0.860624	ENSSSCG00000003949|ENSSSCG00000024777|ENSSSCG00000029425|ENSSSCG00000024408|ENSSSCG00000002411|ENSSSCG00000010224|ENSSSCG00000030957|ENSSSCG00000006250|ENSSSCG00000016958|ENSSSCG00000015353|ENSSSCG00000005431|ENSSSCG00000002525|ENSSSCG00000017406|ENSSSCG00000012825|ENSSSCG00000013094|ENSSSCG00000004432|ENSSSCG00000007031|ENSSSCG00000020703|ENSSSCG00000007381|ENSSSCG00000006062|ENSSSCG00000024116|…
Graft-versus-host disease	ssc05332	20	35	0.37147	0.860624	ENSSSCG00000020970|ENSSSCG00000001978|ENSSSCG00000011877|ENSSSCG00000010448|ENSSSCG00000008090|ENSSSCG00000030731|ENSSSCG00000009088|ENSSSCG00000028561|ENSSSCG00000011899|ENSSSCG00000027850|ENSSSCG00000002081|ENSSSCG00000001398|ENSSSCG00000001469|ENSSSCG00000001456|ENSSSCG00000016475|ENSSSCG00000001472|ENSSSCG00000029596|ENSSSCG00000001404|ENSSSCG00000001459|ENSSSCG00000010271
Ras signaling pathway	ssc04014	117	223	0.373506	0.860624	ENSSSCG00000024960|ENSSSCG00000028092|ENSSSCG00000012135|ENSSSCG00000024969|ENSSSCG00000003496|ENSSSCG00000003497|ENSSSCG00000012034|ENSSSCG00000030957|ENSSSCG00000023351|ENSSSCG00000003256|ENSSSCG00000000857|ENSSSCG00000012825|ENSSSCG00000015753|ENSSSCG00000007030|ENSSSCG00000009139|ENSSSCG00000030289|ENSSSCG00000009567|ENSSSCG00000008509|ENSSSCG00000014891|ENSSSCG00000008844|ENSSSCG00000008842|…
Primary immunodeficiency	ssc05340	21	37	0.375073	0.860624	ENSSSCG00000007807|ENSSSCG00000016832|ENSSSCG00000009356|ENSSSCG00000025464|ENSSSCG00000007440|ENSSSCG00000027971|ENSSSCG00000012495|ENSSSCG00000000687|ENSSSCG00000003608|ENSSSCG00000012825|ENSSSCG00000006625|ENSSSCG00000010908|ENSSSCG00000008217|ENSSSCG00000026145|ENSSSCG00000026742|ENSSSCG00000020893|ENSSSCG00000009938|ENSSSCG00000030172|ENSSSCG00000015093|ENSSSCG00000025042|ENSSSCG00000003041
Neurotrophin signaling pathway	ssc04722	63	118	0.376601	0.860624	ENSSSCG00000022080|ENSSSCG00000028968|ENSSSCG00000012795|ENSSSCG00000027127|ENSSSCG00000003909|ENSSSCG00000010872|ENSSSCG00000030289|ENSSSCG00000007804|ENSSSCG00000021684|ENSSSCG00000010081|ENSSSCG00000009833|ENSSSCG00000008644|ENSSSCG00000021964|ENSSSCG00000002340|ENSSSCG00000002989|ENSSSCG00000009228|ENSSSCG00000015650|ENSSSCG00000023092|ENSSSCG00000005706|ENSSSCG00000016958|ENSSSCG00000008060|…
Vitamin digestion and absorption	ssc04977	13	22	0.381783	0.860624	ENSSSCG00000004272|ENSSSCG00000006290|ENSSSCG00000011030|ENSSSCG00000011663|ENSSSCG00000008550|ENSSSCG00000030696|ENSSSCG00000008995|ENSSSCG00000009759|ENSSSCG00000015068|ENSSSCG00000025848|ENSSSCG00000021968|ENSSSCG00000012384|ENSSSCG00000030921
PPAR signaling pathway	ssc03320	37	68	0.384387	0.860624	ENSSSCG00000017198|ENSSSCG00000003776|ENSSSCG00000024778|ENSSSCG00000024902|ENSSSCG00000009245|ENSSSCG00000001474|ENSSSCG00000014985|ENSSSCG00000007507|ENSSSCG00000006328|ENSSSCG00000001539|ENSSSCG00000008724|ENSSSCG00000001760|ENSSSCG00000002009|ENSSSCG00000023272|ENSSSCG00000023435|ENSSSCG00000014272|ENSSSCG00000005648|ENSSSCG00000012880|ENSSSCG00000012202|ENSSSCG00000015067|ENSSSCG00000024872|…
Sulfur relay system	ssc04122	6	9	0.385606	0.860624	ENSSSCG00000003235|ENSSSCG00000000007|ENSSSCG00000000134|ENSSSCG00000001596|ENSSSCG00000005649|ENSSSCG00000007475
Asthma	ssc05310	14	24	0.386835	0.860624	ENSSSCG00000030172|ENSSSCG00000014281|ENSSSCG00000007440|ENSSSCG00000015652|ENSSSCG00000002081|ENSSSCG00000013099|ENSSSCG00000001469|ENSSSCG00000006357|ENSSSCG00000001456|ENSSSCG00000016475|ENSSSCG00000001472|ENSSSCG00000029596|ENSSSCG00000001404|ENSSSCG00000001459
Cell adhesion molecules (CAMs)	ssc04514	77	146	0.391201	0.860624	ENSSSCG00000028484|ENSSSCG00000006852|ENSSSCG00000011877|ENSSSCG00000012097|ENSSSCG00000003592|ENSSSCG00000016027|ENSSSCG00000011933|ENSSSCG00000016009|ENSSSCG00000017277|ENSSSCG00000022246|ENSSSCG00000011747|ENSSSCG00000015045|ENSSSCG00000001456|ENSSSCG00000001472|ENSSSCG00000006862|ENSSSCG00000007401|ENSSSCG00000001459|ENSSSCG00000024790|ENSSSCG00000025133|ENSSSCG00000011899|ENSSSCG00000011046|…
Propanoate metabolism	ssc00640	15	26	0.391362	0.860624	ENSSSCG00000027282|ENSSSCG00000003776|ENSSSCG00000004216|ENSSSCG00000008571|ENSSSCG00000013366|ENSSSCG00000010790|ENSSSCG00000001732|ENSSSCG00000011653|ENSSSCG00000009405|ENSSSCG00000004049|ENSSSCG00000000939|ENSSSCG00000026153|ENSSSCG00000011501|ENSSSCG00000009937|ENSSSCG00000007286
Galactose metabolism	ssc00052	16	28	0.395452	0.860624	ENSSSCG00000027146|ENSSSCG00000014048|ENSSSCG00000017365|ENSSSCG00000010998|ENSSSCG00000027827|ENSSSCG00000024573|ENSSSCG00000010252|ENSSSCG00000010253|ENSSSCG00000008368|ENSSSCG00000008486|ENSSSCG00000030013|ENSSSCG00000004651|ENSSSCG00000016751|ENSSSCG00000004729|ENSSSCG00000008773|ENSSSCG00000016539
mRNA surveillance pathway	ssc03015	45	84	0.397452	0.860624	ENSSSCG00000008389|ENSSSCG00000027323|ENSSSCG00000000490|ENSSSCG00000003660|ENSSSCG00000003093|ENSSSCG00000013083|ENSSSCG00000003849|ENSSSCG00000026218|ENSSSCG00000022828|ENSSSCG00000017155|ENSSSCG00000014337|ENSSSCG00000028865|ENSSSCG00000007494|ENSSSCG00000011649|ENSSSCG00000026976|ENSSSCG00000009657|ENSSSCG00000024941|ENSSSCG00000008540|ENSSSCG00000012913|ENSSSCG00000021118|ENSSSCG00000015842|…
Non-homologous end-joining	ssc03450	8	13	0.403972	0.864887	ENSSSCG00000010564|ENSSSCG00000006274|ENSSSCG00000000059|ENSSSCG00000014280|ENSSSCG00000010505|ENSSSCG00000016755|ENSSSCG00000014955|ENSSSCG00000014135
RNA polymerase	ssc03020	19	34	0.405711	0.864887	ENSSSCG00000008226|ENSSSCG00000025454|ENSSSCG00000007970|ENSSSCG00000007095|ENSSSCG00000008098|ENSSSCG00000002925|ENSSSCG00000001239|ENSSSCG00000025298|ENSSSCG00000026233|ENSSSCG00000026193|ENSSSCG00000010327|ENSSSCG00000001245|ENSSSCG00000000063|ENSSSCG00000028007|ENSSSCG00000021472|ENSSSCG00000022955|ENSSSCG00000007840|ENSSSCG00000006682|ENSSSCG00000009622
Melanoma	ssc05218	37	69	0.411356	0.865857	ENSSSCG00000024960|ENSSSCG00000027127|ENSSSCG00000003909|ENSSSCG00000010872|ENSSSCG00000021684|ENSSSCG00000025092|ENSSSCG00000010081|ENSSSCG00000001079|ENSSSCG00000007268|ENSSSCG00000002989|ENSSSCG00000017950|ENSSSCG00000010440|ENSSSCG00000016958|ENSSSCG00000000857|ENSSSCG00000013900|ENSSSCG00000016997|ENSSSCG00000022633|ENSSSCG00000012275|ENSSSCG00000029028|ENSSSCG00000013033|ENSSSCG00000015815|…
Biosynthesis of unsaturated fatty acids	ssc01040	10	17	0.416165	0.865857	ENSSSCG00000017198|ENSSSCG00000010554|ENSSSCG00000009245|ENSSSCG00000005398|ENSSSCG00000003377|ENSSSCG00000008571|ENSSSCG00000011250|ENSSSCG00000008724|ENSSSCG00000002349|ENSSSCG00000024015
Hematopoietic cell lineage	ssc04640	45	85	0.421928	0.865857	ENSSSCG00000020970|ENSSSCG00000021812|ENSSSCG00000007817|ENSSSCG00000008217|ENSSSCG00000016009|ENSSSCG00000011723|ENSSSCG00000013115|ENSSSCG00000024791|ENSSSCG00000006736|ENSSSCG00000016832|ENSSSCG00000007807|ENSSSCG00000013297|ENSSSCG00000010505|ENSSSCG00000015294|ENSSSCG00000027850|ENSSSCG00000006450|ENSSSCG00000007973|ENSSSCG00000007673|ENSSSCG00000015093|ENSSSCG00000006161|ENSSSCG00000031023|…
Signaling pathways regulating pluripotency of stem cells	ssc04550	69	132	0.422576	0.865857	ENSSSCG00000014920|ENSSSCG00000003809|ENSSSCG00000011606|ENSSSCG00000016140|ENSSSCG00000027127|ENSSSCG00000003909|ENSSSCG00000010872|ENSSSCG00000000233|ENSSSCG00000025374|ENSSSCG00000011746|ENSSSCG00000027365|ENSSSCG00000024671|ENSSSCG00000015873|ENSSSCG00000006052|ENSSSCG00000010081|ENSSSCG00000006645|ENSSSCG00000008645|ENSSSCG00000004952|ENSSSCG00000014319|ENSSSCG00000012705|ENSSSCG00000002989|…
NOD-like receptor signaling pathway	ssc04621	27	50	0.424221	0.865857	ENSSSCG00000012825|ENSSSCG00000002535|ENSSSCG00000010081|ENSSSCG00000030957|ENSSSCG00000004110|ENSSSCG00000023589|ENSSSCG00000027850|ENSSSCG00000009228|ENSSSCG00000024096|ENSSSCG00000007030|ENSSSCG00000016106|ENSSSCG00000016678|ENSSSCG00000020970|ENSSSCG00000012981|ENSSSCG00000012203|ENSSSCG00000028157|ENSSSCG00000007758|ENSSSCG00000001404|ENSSSCG00000000087|ENSSSCG00000004154|ENSSSCG00000001556|…
Steroid biosynthesis	ssc00100	12	21	0.425057	0.865857	ENSSSCG00000028517|ENSSSCG00000010450|ENSSSCG00000013004|ENSSSCG00000013389|ENSSSCG00000028637|ENSSSCG00000012758|ENSSSCG00000007486|ENSSSCG00000027525|ENSSSCG00000021464|ENSSSCG00000008857|ENSSSCG00000021418|ENSSSCG00000005970
MAPK signaling pathway	ssc04010	128	249	0.438166	0.881043	ENSSSCG00000017311|ENSSSCG00000000176|ENSSSCG00000024969|ENSSSCG00000017254|ENSSSCG00000026257|ENSSSCG00000008509|ENSSSCG00000027668|ENSSSCG00000011743|ENSSSCG00000013754|ENSSSCG00000030957|ENSSSCG00000023351|ENSSSCG00000016578|ENSSSCG00000010448|ENSSSCG00000003256|ENSSSCG00000016991|ENSSSCG00000012825|ENSSSCG00000007030|ENSSSCG00000017562|ENSSSCG00000020705|ENSSSCG00000007151|ENSSSCG00000002385|…
Jak-STAT signaling pathway	ssc04630	79	153	0.448231	0.881043	ENSSSCG00000022500|ENSSSCG00000008437|ENSSSCG00000003809|ENSSSCG00000027855|ENSSSCG00000000136|ENSSSCG00000021815|ENSSSCG00000007816|ENSSSCG00000007817|ENSSSCG00000017488|ENSSSCG00000000910|ENSSSCG00000003801|ENSSSCG00000003909|ENSSSCG00000010872|ENSSSCG00000025960|ENSSSCG00000024751|ENSSSCG00000010974|ENSSSCG00000004958|ENSSSCG00000003395|ENSSSCG00000002002|ENSSSCG00000011036|ENSSSCG00000016832|…
Hippo signaling pathway	ssc04390	71	138	0.463217	0.881043	ENSSSCG00000014920|ENSSSCG00000003017|ENSSSCG00000011606|ENSSSCG00000024954|ENSSSCG00000016140|ENSSSCG00000027206|ENSSSCG00000011704|ENSSSCG00000012375|ENSSSCG00000007501|ENSSSCG00000027365|ENSSSCG00000024671|ENSSSCG00000010894|ENSSSCG00000006052|ENSSSCG00000007585|ENSSSCG00000001478|ENSSSCG00000008645|ENSSSCG00000004952|ENSSSCG00000030680|ENSSSCG00000006062|ENSSSCG00000029201|ENSSSCG00000000736|…
Prolactin signaling pathway	ssc04917	35	67	0.46418	0.881043	ENSSSCG00000025777|ENSSSCG00000027127|ENSSSCG00000003909|ENSSSCG00000010872|ENSSSCG00000021684|ENSSSCG00000010081|ENSSSCG00000030957|ENSSSCG00000014277|ENSSSCG00000002989|ENSSSCG00000025434|ENSSSCG00000027855|ENSSSCG00000017406|ENSSSCG00000016958|ENSSSCG00000009228|ENSSSCG00000013900|ENSSSCG00000016751|ENSSSCG00000005215|ENSSSCG00000006539|ENSSSCG00000008437|ENSSSCG00000012981|ENSSSCG00000027272|…
Glycosphingolipid biosynthesis - ganglio series	ssc00604	8	14	0.464922	0.881043	ENSSSCG00000005628|ENSSSCG00000005943|ENSSSCG00000014073|ENSSSCG00000024494|ENSSSCG00000000433|ENSSSCG00000001927|ENSSSCG00000001503|ENSSSCG00000025316
2-Oxocarboxylic acid metabolism	ssc01210	10	18	0.470087	0.881043	ENSSSCG00000003139|ENSSSCG00000023264|ENSSSCG00000001852|ENSSSCG00000001761|ENSSSCG00000007173|ENSSSCG00000005900|ENSSSCG00000000064|ENSSSCG00000023807|ENSSSCG00000002797|ENSSSCG00000024179
Renin-angiotensin system	ssc04614	11	20	0.472134	0.881043	ENSSSCG00000011723|ENSSSCG00000001849|ENSSSCG00000012138|ENSSSCG00000016951|ENSSSCG00000009132|ENSSSCG00000028443|ENSSSCG00000017296|ENSSSCG00000023612|ENSSSCG00000014173|ENSSSCG00000010184|ENSSSCG00000016778
Mismatch repair	ssc03430	13	24	0.475526	0.881043	ENSSSCG00000030642|ENSSSCG00000003128|ENSSSCG00000003583|ENSSSCG00000028504|ENSSSCG00000007590|ENSSSCG00000017822|ENSSSCG00000009854|ENSSSCG00000016753|ENSSSCG00000014842|ENSSSCG00000011804|ENSSSCG00000012916|ENSSSCG00000024222|ENSSSCG00000014126
Oocyte meiosis	ssc04114	55	107	0.47648	0.881043	ENSSSCG00000022362|ENSSSCG00000000013|ENSSSCG00000014329|ENSSSCG00000003949|ENSSSCG00000010625|ENSSSCG00000000175|ENSSSCG00000009104|ENSSSCG00000001518|ENSSSCG00000021684|ENSSSCG00000002001|ENSSSCG00000004812|ENSSSCG00000000555|ENSSSCG00000010081|ENSSSCG00000010035|ENSSSCG00000010563|ENSSSCG00000023092|ENSSSCG00000000857|ENSSSCG00000023723|ENSSSCG00000010606|ENSSSCG00000004022|ENSSSCG00000007650|…
Base excision repair	ssc03410	17	32	0.480531	0.881043	ENSSSCG00000010564|ENSSSCG00000030642|ENSSSCG00000023033|ENSSSCG00000003128|ENSSSCG00000012348|ENSSSCG00000002137|ENSSSCG00000024221|ENSSSCG00000007031|ENSSSCG00000028699|ENSSSCG00000024770|ENSSSCG00000007982|ENSSSCG00000009938|ENSSSCG00000016753|ENSSSCG00000014842|ENSSSCG00000005478|ENSSSCG00000012916|ENSSSCG00000009327
Glycine, serine and threonine metabolism	ssc00260	19	36	0.482473	0.881043	ENSSSCG00000016402|ENSSSCG00000009942|ENSSSCG00000022116|ENSSSCG00000023142|ENSSSCG00000004672|ENSSSCG00000021767|ENSSSCG00000016829|ENSSSCG00000021493|ENSSSCG00000009870|ENSSSCG00000015443|ENSSSCG00000007748|ENSSSCG00000023215|ENSSSCG00000005740|ENSSSCG00000017781|ENSSSCG00000009871|ENSSSCG00000022975|ENSSSCG00000011432|ENSSSCG00000001652|ENSSSCG00000014110
Alanine, aspartate and glutamate metabolism	ssc00250	19	36	0.482473	0.881043	ENSSSCG00000004401|ENSSSCG00000010368|ENSSSCG00000016402|ENSSSCG00000015545|ENSSSCG00000016159|ENSSSCG00000015340|ENSSSCG00000010874|ENSSSCG00000005701|ENSSSCG00000016829|ENSSSCG00000017861|ENSSSCG00000000077|ENSSSCG00000024752|ENSSSCG00000005900|ENSSSCG00000008902|ENSSSCG00000022233|ENSSSCG00000002797|ENSSSCG00000016056|ENSSSCG00000008339|ENSSSCG00000011060
Mineral absorption	ssc04978	22	42	0.484935	0.881043	ENSSSCG00000027221|ENSSSCG00000011361|ENSSSCG00000025058|ENSSSCG00000012606|ENSSSCG00000010036|ENSSSCG00000029221|ENSSSCG00000006740|ENSSSCG00000025049|ENSSSCG00000012147|ENSSSCG00000004636|ENSSSCG00000027157|ENSSSCG00000005905|ENSSSCG00000012363|ENSSSCG00000026081|ENSSSCG00000014540|ENSSSCG00000021581|ENSSSCG00000017120|ENSSSCG00000006296|ENSSSCG00000007942|ENSSSCG00000003153|ENSSSCG00000020864|…
Lysine degradation	ssc00310	26	50	0.487622	0.881043	ENSSSCG00000015820|ENSSSCG00000026153|ENSSSCG00000009889|ENSSSCG00000000191|ENSSSCG00000002374|ENSSSCG00000010394|ENSSSCG00000011332|ENSSSCG00000001420|ENSSSCG00000004049|ENSSSCG00000003433|ENSSSCG00000006645|ENSSSCG00000030217|ENSSSCG00000012887|ENSSSCG00000009150|ENSSSCG00000030396|ENSSSCG00000013883|ENSSSCG00000006324|ENSSSCG00000023928|ENSSSCG00000027282|ENSSSCG00000006508|ENSSSCG00000010790|…
Glycerolipid metabolism	ssc00561	28	54	0.488781	0.881043	ENSSSCG00000027146|ENSSSCG00000025901|ENSSSCG00000008624|ENSSSCG00000005918|ENSSSCG00000009889|ENSSSCG00000013087|ENSSSCG00000024134|ENSSSCG00000030293|ENSSSCG00000012841|ENSSSCG00000007019|ENSSSCG00000012202|ENSSSCG00000014004|ENSSSCG00000016539|ENSSSCG00000013259|ENSSSCG00000010631|ENSSSCG00000003839|ENSSSCG00000011432|ENSSSCG00000006324|ENSSSCG00000004509|ENSSSCG00000001435|ENSSSCG00000000370|…
Glycolysis / Gluconeogenesis	ssc00010	28	54	0.488781	0.881043	ENSSSCG00000007286|ENSSSCG00000025630|ENSSSCG00000008486|ENSSSCG00000012440|ENSSSCG00000007507|ENSSSCG00000009889|ENSSSCG00000002009|ENSSSCG00000017759|ENSSSCG00000030522|ENSSSCG00000015443|ENSSSCG00000016751|ENSSSCG00000009185|ENSSSCG00000000694|ENSSSCG00000014048|ENSSSCG00000023643|ENSSSCG00000017365|ENSSSCG00000010944|ENSSSCG00000008773|ENSSSCG00000006324|ENSSSCG00000015030|ENSSSCG00000025881|…
cAMP signaling pathway	ssc04024	102	201	0.491307	0.881043	ENSSSCG00000017198|ENSSSCG00000000175|ENSSSCG00000017251|ENSSSCG00000012034|ENSSSCG00000017498|ENSSSCG00000016958|ENSSSCG00000030957|ENSSSCG00000024545|ENSSSCG00000015959|ENSSSCG00000010054|ENSSSCG00000027312|ENSSSCG00000002383|ENSSSCG00000012981|ENSSSCG00000003395|ENSSSCG00000003018|ENSSSCG00000025464|ENSSSCG00000013328|ENSSSCG00000003569|ENSSSCG00000027558|ENSSSCG00000027952|ENSSSCG00000017229|…
Antigen processing and presentation	ssc04612	35	68	0.492167	0.881043	ENSSSCG00000014292|ENSSSCG00000008217|ENSSSCG00000002452|ENSSSCG00000001456|ENSSSCG00000001472|ENSSSCG00000001404|ENSSSCG00000002535|ENSSSCG00000003976|ENSSSCG00000001459|ENSSSCG00000001701|ENSSSCG00000022941|ENSSSCG00000030731|ENSSSCG00000001611|ENSSSCG00000013901|ENSSSCG00000023666|ENSSSCG00000020893|ENSSSCG00000014020|ENSSSCG00000006625|ENSSSCG00000021331|ENSSSCG00000009356|ENSSSCG00000010948|…
TGF-beta signaling pathway	ssc04350	38	74	0.493384	0.881043	ENSSSCG00000030153|ENSSSCG00000000271|ENSSSCG00000022080|ENSSSCG00000025270|ENSSSCG00000000233|ENSSSCG00000007501|ENSSSCG00000021684|ENSSSCG00000010081|ENSSSCG00000001478|ENSSSCG00000008645|ENSSSCG00000004952|ENSSSCG00000011014|ENSSSCG00000006145|ENSSSCG00000014319|ENSSSCG00000004789|ENSSSCG00000004507|ENSSSCG00000015842|ENSSSCG00000012910|ENSSSCG00000016113|ENSSSCG00000009357|ENSSSCG00000005382|…
PI3K-Akt signaling pathway	ssc04151	165	328	0.515013	0.897147	ENSSSCG00000024960|ENSSSCG00000028092|ENSSSCG00000012135|ENSSSCG00000016878|ENSSSCG00000026492|ENSSSCG00000022301|ENSSSCG00000016958|ENSSSCG00000030957|ENSSSCG00000000577|ENSSSCG00000024545|ENSSSCG00000004789|ENSSSCG00000008842|ENSSSCG00000010440|ENSSSCG00000006532|ENSSSCG00000012825|ENSSSCG00000015753|ENSSSCG00000030742|ENSSSCG00000003413|ENSSSCG00000007030|ENSSSCG00000016997|ENSSSCG00000021916|…
N-Glycan biosynthesis	ssc00510	25	49	0.519975	0.897147	ENSSSCG00000000931|ENSSSCG00000025770|ENSSSCG00000004244|ENSSSCG00000010998|ENSSSCG00000014538|ENSSSCG00000014195|ENSSSCG00000000980|ENSSSCG00000017170|ENSSSCG00000009381|ENSSSCG00000015110|ENSSSCG00000001819|ENSSSCG00000003815|ENSSSCG00000005383|ENSSSCG00000026719|ENSSSCG00000006360|ENSSSCG00000011229|ENSSSCG00000005632|ENSSSCG00000012586|ENSSSCG00000003505|ENSSSCG00000006885|ENSSSCG00000005670|…
Ribosome biogenesis in eukaryotes	ssc03008	42	83	0.520203	0.897147	ENSSSCG00000030272|ENSSSCG00000000058|ENSSSCG00000004329|ENSSSCG00000028233|ENSSSCG00000016809|ENSSSCG00000017593|ENSSSCG00000010990|ENSSSCG00000013304|ENSSSCG00000010460|ENSSSCG00000009912|ENSSSCG00000026280|ENSSSCG00000000998|ENSSSCG00000026812|ENSSSCG00000027733|ENSSSCG00000006727|ENSSSCG00000007203|ENSSSCG00000026976|ENSSSCG00000015734|ENSSSCG00000020907|ENSSSCG00000005217|ENSSSCG00000002804|…
Pyruvate metabolism	ssc00620	19	37	0.520405	0.897147	ENSSSCG00000025881|ENSSSCG00000007286|ENSSSCG00000004049|ENSSSCG00000028178|ENSSSCG00000013366|ENSSSCG00000027778|ENSSSCG00000015443|ENSSSCG00000015030|ENSSSCG00000004454|ENSSSCG00000026153|ENSSSCG00000002379|ENSSSCG00000007507|ENSSSCG00000025486|ENSSSCG00000009889|ENSSSCG00000009937|ENSSSCG00000006324|ENSSSCG00000023643|ENSSSCG00000002009|ENSSSCG00000001930
Pyrimidine metabolism	ssc00240	51	101	0.52064	0.897147	ENSSSCG00000028210|ENSSSCG00000002925|ENSSSCG00000008607|ENSSSCG00000026233|ENSSSCG00000021938|ENSSSCG00000026193|ENSSSCG00000001245|ENSSSCG00000006058|ENSSSCG00000024673|ENSSSCG00000022955|ENSSSCG00000008647|ENSSSCG00000025454|ENSSSCG00000007095|ENSSSCG00000027070|ENSSSCG00000008098|ENSSSCG00000025298|ENSSSCG00000015775|ENSSSCG00000021472|ENSSSCG00000006878|ENSSSCG00000010131|ENSSSCG00000016753|…
Glycosaminoglycan biosynthesis - chondroitin sulfate / dermatan sulfate	ssc00532	11	21	0.522441	0.897147	ENSSSCG00000020809|ENSSSCG00000010200|ENSSSCG00000011625|ENSSSCG00000012265|ENSSSCG00000021610|ENSSSCG00000004441|ENSSSCG00000028974|ENSSSCG00000004825|ENSSSCG00000014035|ENSSSCG00000023662|ENSSSCG00000007005
Fatty acid biosynthesis	ssc00061	7	13	0.525419	0.897147	ENSSSCG00000015784|ENSSSCG00000014272|ENSSSCG00000000031|ENSSSCG00000012583|ENSSSCG00000031019|ENSSSCG00000009937|ENSSSCG00000001760
Ubiquinone and other terpenoid-quinone biosynthesis	ssc00130	5	9	0.528501	0.897147	ENSSSCG00000002354|ENSSSCG00000002736|ENSSSCG00000009903|ENSSSCG00000002754|ENSSSCG00000027381
Cyanoamino acid metabolism	ssc00460	3	5	0.534838	0.902335	ENSSSCG00000007285|ENSSSCG00000022116|ENSSSCG00000021493
Inflammatory mediator regulation of TRP channels	ssc04750	55	110	0.542824	0.910224	ENSSSCG00000020852|ENSSSCG00000024439|ENSSSCG00000024778|ENSSSCG00000010488|ENSSSCG00000024969|ENSSSCG00000003909|ENSSSCG00000000216|ENSSSCG00000001518|ENSSSCG00000013771|ENSSSCG00000000555|ENSSSCG00000023351|ENSSSCG00000021964|ENSSSCG00000007058|ENSSSCG00000007356|ENSSSCG00000003256|ENSSSCG00000005095|ENSSSCG00000023092|ENSSSCG00000022545|ENSSSCG00000011576|ENSSSCG00000016958|ENSSSCG00000017254|…
RIG-I-like receptor signaling pathway	ssc04622	34	68	0.547829	0.913048	ENSSSCG00000001009|ENSSSCG00000012252|ENSSSCG00000001404|ENSSSCG00000008977|ENSSSCG00000030957|ENSSSCG00000013087|ENSSSCG00000002525|ENSSSCG00000012825|ENSSSCG00000030408|ENSSSCG00000009228|ENSSSCG00000007030|ENSSSCG00000015889|ENSSSCG00000016106|ENSSSCG00000028258|ENSSSCG00000011730|ENSSSCG00000012981|ENSSSCG00000007143|ENSSSCG00000028157|ENSSSCG00000029328|ENSSSCG00000016918|ENSSSCG00000028631|…
Carbohydrate digestion and absorption	ssc04973	21	42	0.555604	0.918808	ENSSSCG00000003395|ENSSSCG00000010036|ENSSSCG00000002989|ENSSSCG00000010252|ENSSSCG00000017365|ENSSSCG00000017991|ENSSSCG00000015105|ENSSSCG00000003909|ENSSSCG00000010872|ENSSSCG00000010253|ENSSSCG00000011455|ENSSSCG00000016958|ENSSSCG00000021964|ENSSSCG00000030013|ENSSSCG00000013900|ENSSSCG00000030413|ENSSSCG00000006296|ENSSSCG00000012606|ENSSSCG00000006740|ENSSSCG00000014048|ENSSSCG00000027272
Metabolic pathways	ssc01100	582	1166	0.567898	0.918808	ENSSSCG00000025770|ENSSSCG00000024778|ENSSSCG00000012134|ENSSSCG00000024673|ENSSSCG00000022586|ENSSSCG00000023351|ENSSSCG00000004729|ENSSSCG00000010132|ENSSSCG00000013436|ENSSSCG00000027073|ENSSSCG00000009916|ENSSSCG00000013431|ENSSSCG00000017405|ENSSSCG00000030318|ENSSSCG00000003141|ENSSSCG00000010723|ENSSSCG00000026955|ENSSSCG00000009050|ENSSSCG00000016159|ENSSSCG00000016156|ENSSSCG00000009139|…
alpha-Linolenic acid metabolism	ssc00592	11	22	0.571133	0.918808	ENSSSCG00000017198|ENSSSCG00000023351|ENSSSCG00000008724|ENSSSCG00000026914|ENSSSCG00000010023|ENSSSCG00000009139|ENSSSCG00000003496|ENSSSCG00000003497|ENSSSCG00000011250|ENSSSCG00000010291|ENSSSCG00000024969
Regulation of actin cytoskeleton	ssc04810	98	198	0.572696	0.918808	ENSSSCG00000024960|ENSSSCG00000012275|ENSSSCG00000012335|ENSSSCG00000016147|ENSSSCG00000012034|ENSSSCG00000024545|ENSSSCG00000015353|ENSSSCG00000021916|ENSSSCG00000020703|ENSSSCG00000017306|ENSSSCG00000007799|ENSSSCG00000030516|ENSSSCG00000003395|ENSSSCG00000004058|ENSSSCG00000003569|ENSSSCG00000020672|ENSSSCG00000027956|ENSSSCG00000022080|ENSSSCG00000027127|ENSSSCG00000016009|ENSSSCG00000024230|…
Pantothenate and CoA biosynthesis	ssc00770	9	18	0.577331	0.918808	ENSSSCG00000017398|ENSSSCG00000004179|ENSSSCG00000004180|ENSSSCG00000006878|ENSSSCG00000010060|ENSSSCG00000003966|ENSSSCG00000003139|ENSSSCG00000027478|ENSSSCG00000014998
Transcriptional misregulation in cancer	ssc05202	77	156	0.57748	0.918808	ENSSSCG00000020970|ENSSSCG00000011877|ENSSSCG00000024591|ENSSSCG00000012238|ENSSSCG00000014986|ENSSSCG00000010226|ENSSSCG00000022482|ENSSSCG00000011810|ENSSSCG00000028703|ENSSSCG00000004812|ENSSSCG00000002081|ENSSSCG00000030957|ENSSSCG00000008645|ENSSSCG00000025551|ENSSSCG00000005965|ENSSSCG00000017428|ENSSSCG00000007440|ENSSSCG00000004432|ENSSSCG00000005621|ENSSSCG00000017950|ENSSSCG00000001778|…
Primary bile acid biosynthesis	ssc00120	8	16	0.58131	0.918808	ENSSSCG00000022092|ENSSSCG00000005398|ENSSSCG00000001718|ENSSSCG00000021238|ENSSSCG00000006238|ENSSSCG00000007426|ENSSSCG00000028431|ENSSSCG00000002510
Wnt signaling pathway	ssc04310	63	128	0.582281	0.918808	ENSSSCG00000014920|ENSSSCG00000022362|ENSSSCG00000008629|ENSSSCG00000011606|ENSSSCG00000022080|ENSSSCG00000028968|ENSSSCG00000016140|ENSSSCG00000004524|ENSSSCG00000027668|ENSSSCG00000025822|ENSSSCG00000027365|ENSSSCG00000024671|ENSSSCG00000000625|ENSSSCG00000001539|ENSSSCG00000006052|ENSSSCG00000006256|ENSSSCG00000030680|ENSSSCG00000026855|ENSSSCG00000002340|ENSSSCG00000007058|ENSSSCG00000010428|…
Hedgehog signaling pathway	ssc04340	23	47	0.586968	0.918808	ENSSSCG00000011606|ENSSSCG00000003521|ENSSSCG00000013771|ENSSSCG00000024671|ENSSSCG00000013445|ENSSSCG00000010563|ENSSSCG00000026855|ENSSSCG00000016204|ENSSSCG00000015733|ENSSSCG00000029852|ENSSSCG00000027312|ENSSSCG00000014240|ENSSSCG00000009520|ENSSSCG00000000107|ENSSSCG00000000443|ENSSSCG00000029539|ENSSSCG00000016628|ENSSSCG00000016569|ENSSSCG00000006780|ENSSSCG00000026964|ENSSSCG00000022347|…
cGMP-PKG signaling pathway	ssc04022	82	167	0.593613	0.918808	ENSSSCG00000014296|ENSSSCG00000004248|ENSSSCG00000024613|ENSSSCG00000008629|ENSSSCG00000022080|ENSSSCG00000022362|ENSSSCG00000027127|ENSSSCG00000003909|ENSSSCG00000010872|ENSSSCG00000029279|ENSSSCG00000006572|ENSSSCG00000001518|ENSSSCG00000021684|ENSSSCG00000013501|ENSSSCG00000007477|ENSSSCG00000001661|ENSSSCG00000000573|ENSSSCG00000010081|ENSSSCG00000016958|ENSSSCG00000013564|ENSSSCG00000007721|…
ECM-receptor interaction	ssc04512	40	82	0.596102	0.918808	ENSSSCG00000009545|ENSSSCG00000006857|ENSSSCG00000016027|ENSSSCG00000016009|ENSSSCG00000008601|ENSSSCG00000026492|ENSSSCG00000015326|ENSSSCG00000007401|ENSSSCG00000011046|ENSSSCG00000013297|ENSSSCG00000012571|ENSSSCG00000006666|ENSSSCG00000015506|ENSSSCG00000017022|ENSSSCG00000016244|ENSSSCG00000004789|ENSSSCG00000015444|ENSSSCG00000015886|ENSSSCG00000022204|ENSSSCG00000021916|ENSSSCG00000015618|…
Hepatitis C	ssc05160	62	127	0.602628	0.918808	ENSSSCG00000028484|ENSSSCG00000003809|ENSSSCG00000003909|ENSSSCG00000010872|ENSSSCG00000001009|ENSSSCG00000009882|ENSSSCG00000004958|ENSSSCG00000000708|ENSSSCG00000002002|ENSSSCG00000010081|ENSSSCG00000007718|ENSSSCG00000030957|ENSSSCG00000030408|ENSSSCG00000017934|ENSSSCG00000014277|ENSSSCG00000002989|ENSSSCG00000013900|ENSSSCG00000002525|ENSSSCG00000009228|ENSSSCG00000013648|ENSSSCG00000028354|…
Fructose and mannose metabolism	ssc00051	14	29	0.606267	0.918808	ENSSSCG00000004679|ENSSSCG00000017759|ENSSSCG00000010252|ENSSSCG00000010944|ENSSSCG00000012345|ENSSSCG00000024219|ENSSSCG00000010253|ENSSSCG00000024990|ENSSSCG00000000994|ENSSSCG00000000061|ENSSSCG00000000685|ENSSSCG00000014048|ENSSSCG00000016539|ENSSSCG00000011389
Calcium signaling pathway	ssc04020	89	182	0.607902	0.918808	ENSSSCG00000014296|ENSSSCG00000008742|ENSSSCG00000007424|ENSSSCG00000017497|ENSSSCG00000023912|ENSSSCG00000030425|ENSSSCG00000024545|ENSSSCG00000003256|ENSSSCG00000009817|ENSSSCG00000007139|ENSSSCG00000017562|ENSSSCG00000023501|ENSSSCG00000010054|ENSSSCG00000003764|ENSSSCG00000028069|ENSSSCG00000000082|ENSSSCG00000011533|ENSSSCG00000025464|ENSSSCG00000004839|ENSSSCG00000024274|ENSSSCG00000027550|…
Retinol metabolism	ssc00830	26	54	0.613346	0.918808	ENSSSCG00000008237|ENSSSCG00000024778|ENSSSCG00000010488|ENSSSCG00000030522|ENSSSCG00000002297|ENSSSCG00000002296|ENSSSCG00000005918|ENSSSCG00000024526|ENSSSCG00000023508|ENSSSCG00000003006|ENSSSCG00000001901|ENSSSCG00000001906|ENSSSCG00000009185|ENSSSCG00000030074|ENSSSCG00000029042|ENSSSCG00000024919|ENSSSCG00000002013|ENSSSCG00000003891|ENSSSCG00000012384|ENSSSCG00000025786|ENSSSCG00000024213|…
Nicotinate and nicotinamide metabolism	ssc00760	12	25	0.613367	0.918808	ENSSSCG00000008607|ENSSSCG00000015435|ENSSSCG00000020669|ENSSSCG00000012859|ENSSSCG00000028210|ENSSSCG00000022912|ENSSSCG00000008742|ENSSSCG00000028359|ENSSSCG00000018052|ENSSSCG00000016877|ENSSSCG00000003400|ENSSSCG00000004291
Cytokine-cytokine receptor interaction	ssc04060	109	223	0.616213	0.918808	ENSSSCG00000000271|ENSSSCG00000012135|ENSSSCG00000010968|ENSSSCG00000026707|ENSSSCG00000025188|ENSSSCG00000003799|ENSSSCG00000010448|ENSSSCG00000003386|ENSSSCG00000020906|ENSSSCG00000014825|ENSSSCG00000009051|ENSSSCG00000000244|ENSSSCG00000011730|ENSSSCG00000014281|ENSSSCG00000000243|ENSSSCG00000000482|ENSSSCG00000002385|ENSSSCG00000013593|ENSSSCG00000008844|ENSSSCG00000008842|ENSSSCG00000017700|…
Pentose phosphate pathway	ssc00030	11	23	0.617621	0.918808	ENSSSCG00000012268|ENSSSCG00000017759|ENSSSCG00000010944|ENSSSCG00000022390|ENSSSCG00000008773|ENSSSCG00000012116|ENSSSCG00000021408|ENSSSCG00000013878|ENSSSCG00000000599|ENSSSCG00000008207|ENSSSCG00000012560
Dorso-ventral axis formation	ssc04320	11	23	0.617621	0.918808	ENSSSCG00000024716|ENSSSCG00000002635|ENSSSCG00000024152|ENSSSCG00000001440|ENSSSCG00000021684|ENSSSCG00000006709|ENSSSCG00000017206|ENSSSCG00000026969|ENSSSCG00000010081|ENSSSCG00000015235|ENSSSCG00000023899
Endocrine and other factor-regulated calcium reabsorption	ssc04961	20	42	0.626005	0.918808	ENSSSCG00000009347|ENSSSCG00000025777|ENSSSCG00000007058|ENSSSCG00000022696|ENSSSCG00000003256|ENSSSCG00000017666|ENSSSCG00000024437|ENSSSCG00000000175|ENSSSCG00000003106|ENSSSCG00000012606|ENSSSCG00000013034|ENSSSCG00000006740|ENSSSCG00000013771|ENSSSCG00000006125|ENSSSCG00000024434|ENSSSCG00000003199|ENSSSCG00000004779|ENSSSCG00000006296|ENSSSCG00000027030|ENSSSCG00000020864
Basal transcription factors	ssc03022	20	42	0.626005	0.918808	ENSSSCG00000006000|ENSSSCG00000022683|ENSSSCG00000016961|ENSSSCG00000017707|ENSSSCG00000013367|ENSSSCG00000022387|ENSSSCG00000003718|ENSSSCG00000009769|ENSSSCG00000027530|ENSSSCG00000001533|ENSSSCG00000022224|ENSSSCG00000015721|ENSSSCG00000012493|ENSSSCG00000002411|ENSSSCG00000015845|ENSSSCG00000026714|ENSSSCG00000007721|ENSSSCG00000024694|ENSSSCG00000020842|ENSSSCG00000010187
Alzheimer's disease	ssc05010	85	175	0.626239	0.918808	ENSSSCG00000009203|ENSSSCG00000022362|ENSSSCG00000011723|ENSSSCG00000015973|ENSSSCG00000027085|ENSSSCG00000029463|ENSSSCG00000013229|ENSSSCG00000013046|ENSSSCG00000029034|ENSSSCG00000017279|ENSSSCG00000002907|ENSSSCG00000007524|ENSSSCG00000004480|ENSSSCG00000001518|ENSSSCG00000021684|ENSSSCG00000013431|ENSSSCG00000000884|ENSSSCG00000030888|ENSSSCG00000000423|ENSSSCG00000010081|ENSSSCG00000022586|…
Glycosaminoglycan degradation	ssc00531	9	19	0.628131	0.918808	ENSSSCG00000023412|ENSSSCG00000014073|ENSSSCG00000001927|ENSSSCG00000011402|ENSSSCG00000011404|ENSSSCG00000011405|ENSSSCG00000007739|ENSSSCG00000007003|ENSSSCG00000009237
Fat digestion and absorption	ssc04975	16	34	0.638138	0.920551	ENSSSCG00000014861|ENSSSCG00000025543|ENSSSCG00000002797|ENSSSCG00000001435|ENSSSCG00000010023|ENSSSCG00000003839|ENSSSCG00000009139|ENSSSCG00000014004|ENSSSCG00000003496|ENSSSCG00000003497|ENSSSCG00000016746|ENSSSCG00000005918|ENSSSCG00000009759|ENSSSCG00000015068|ENSSSCG00000010291|ENSSSCG00000030921
Morphine addiction	ssc05032	43	90	0.640193	0.920551	ENSSSCG00000028922|ENSSSCG00000001242|ENSSSCG00000028092|ENSSSCG00000021819|ENSSSCG00000000175|ENSSSCG00000003805|ENSSSCG00000015324|ENSSSCG00000013754|ENSSSCG00000006218|ENSSSCG00000016929|ENSSSCG00000013641|ENSSSCG00000015407|ENSSSCG00000004165|ENSSSCG00000021059|ENSSSCG00000003256|ENSSSCG00000026420|ENSSSCG00000017026|ENSSSCG00000010683|ENSSSCG00000004827|ENSSSCG00000012918|ENSSSCG00000007348|…
Glycosphingolipid biosynthesis - globo series	ssc00603	7	15	0.642712	0.920551	ENSSSCG00000027146|ENSSSCG00000005943|ENSSSCG00000014073|ENSSSCG00000000042|ENSSSCG00000001927|ENSSSCG00000021774|ENSSSCG00000003141
Nitrogen metabolism	ssc00910	7	15	0.642712	0.920551	ENSSSCG00000010368|ENSSSCG00000015545|ENSSSCG00000003391|ENSSSCG00000016159|ENSSSCG00000006141|ENSSSCG00000006140|ENSSSCG00000006142
Non-alcoholic fatty liver disease (NAFLD)	ssc04932	77	160	0.647819	0.923058	ENSSSCG00000020970|ENSSSCG00000002907|ENSSSCG00000027085|ENSSSCG00000013229|ENSSSCG00000013046|ENSSSCG00000009228|ENSSSCG00000029034|ENSSSCG00000003909|ENSSSCG00000010872|ENSSSCG00000022322|ENSSSCG00000024896|ENSSSCG00000022482|ENSSSCG00000004480|ENSSSCG00000000708|ENSSSCG00000001404|ENSSSCG00000009909|ENSSSCG00000021964|ENSSSCG00000014145|ENSSSCG00000030957|ENSSSCG00000013564|ENSSSCG00000008090|…
Staphylococcus aureus infection	ssc05150	22	47	0.652712	0.923069	ENSSSCG00000001456|ENSSSCG00000001472|ENSSSCG00000001459|ENSSSCG00000006288|ENSSSCG00000001422|ENSSSCG00000015652|ENSSSCG00000007797|ENSSSCG00000003525|ENSSSCG00000024914|ENSSSCG00000001469|ENSSSCG00000000675|ENSSSCG00000007754|ENSSSCG00000006350|ENSSSCG00000013655|ENSSSCG00000029371|ENSSSCG00000024314|ENSSSCG00000002081|ENSSSCG00000025133|ENSSSCG00000016475|ENSSSCG00000029596|ENSSSCG00000011806|…
Melanogenesis	ssc04916	45	95	0.659722	0.923069	ENSSSCG00000014920|ENSSSCG00000013263|ENSSSCG00000011606|ENSSSCG00000016140|ENSSSCG00000027127|ENSSSCG00000000175|ENSSSCG00000003256|ENSSSCG00000027365|ENSSSCG00000024671|ENSSSCG00000006052|ENSSSCG00000010081|ENSSSCG00000030680|ENSSSCG00000015407|ENSSSCG00000007058|ENSSSCG00000001050|ENSSSCG00000006780|ENSSSCG00000005193|ENSSSCG00000023092|ENSSSCG00000026855|ENSSSCG00000009148|ENSSSCG00000027896|…
Tryptophan metabolism	ssc00380	19	41	0.662103	0.923069	ENSSSCG00000027282|ENSSSCG00000009150|ENSSSCG00000010394|ENSSSCG00000008571|ENSSSCG00000015673|ENSSSCG00000010790|ENSSSCG00000016442|ENSSSCG00000016676|ENSSSCG00000004049|ENSSSCG00000026153|ENSSSCG00000001906|ENSSSCG00000023215|ENSSSCG00000005663|ENSSSCG00000025686|ENSSSCG00000009889|ENSSSCG00000001901|ENSSSCG00000006324|ENSSSCG00000006925|ENSSSCG00000016743
Ether lipid metabolism	ssc00565	19	41	0.662103	0.923069	ENSSSCG00000023351|ENSSSCG00000024969|ENSSSCG00000001723|ENSSSCG00000002554|ENSSSCG00000026914|ENSSSCG00000017912|ENSSSCG00000003839|ENSSSCG00000009139|ENSSSCG00000014004|ENSSSCG00000003496|ENSSSCG00000003497|ENSSSCG00000002235|ENSSSCG00000002828|ENSSSCG00000024027|ENSSSCG00000024172|ENSSSCG00000003302|ENSSSCG00000010291|ENSSSCG00000029918|ENSSSCG00000010023
Proximal tubule bicarbonate reclamation	ssc04964	10	22	0.667966	0.923069	ENSSSCG00000010368|ENSSSCG00000008943|ENSSSCG00000012606|ENSSSCG00000006296|ENSSSCG00000006740|ENSSSCG00000007507|ENSSSCG00000011397|ENSSSCG00000016056|ENSSSCG00000002009|ENSSSCG00000006140
Ascorbate and aldarate metabolism	ssc00053	10	22	0.667966	0.923069	ENSSSCG00000025786|ENSSSCG00000030150|ENSSSCG00000030074|ENSSSCG00000012268|ENSSSCG00000024213|ENSSSCG00000022390|ENSSSCG00000016312|ENSSSCG00000006324|ENSSSCG00000009667|ENSSSCG00000009889
Herpes simplex infection	ssc05168	87	182	0.673057	0.923517	ENSSSCG00000003718|ENSSSCG00000003943|ENSSSCG00000009881|ENSSSCG00000009882|ENSSSCG00000003090|ENSSSCG00000001472|ENSSSCG00000030957|ENSSSCG00000010448|ENSSSCG00000002525|ENSSSCG00000012825|ENSSSCG00000007030|ENSSSCG00000009051|ENSSSCG00000008208|ENSSSCG00000011730|ENSSSCG00000011436|ENSSSCG00000001469|ENSSSCG00000002383|ENSSSCG00000030888|ENSSSCG00000022866|ENSSSCG00000017950|ENSSSCG00000000087|…
Basal cell carcinoma	ssc05217	24	52	0.676585	0.923517	ENSSSCG00000014920|ENSSSCG00000011606|ENSSSCG00000016140|ENSSSCG00000027365|ENSSSCG00000024671|ENSSSCG00000006052|ENSSSCG00000030680|ENSSSCG00000006780|ENSSSCG00000026855|ENSSSCG00000009148|ENSSSCG00000015733|ENSSSCG00000022347|ENSSSCG00000027312|ENSSSCG00000026964|ENSSSCG00000000443|ENSSSCG00000017950|ENSSSCG00000016628|ENSSSCG00000016569|ENSSSCG00000025374|ENSSSCG00000003521|ENSSSCG00000023204|…
Cytosolic DNA-sensing pathway	ssc04623	28	61	0.692393	0.923517	ENSSSCG00000026233|ENSSSCG00000001009|ENSSSCG00000012825|ENSSSCG00000008977|ENSSSCG00000030957|ENSSSCG00000030408|ENSSSCG00000026193|ENSSSCG00000007095|ENSSSCG00000021472|ENSSSCG00000027850|ENSSSCG00000007030|ENSSSCG00000007970|ENSSSCG00000021383|ENSSSCG00000020970|ENSSSCG00000007758|ENSSSCG00000006682|ENSSSCG00000028007|ENSSSCG00000012981|ENSSSCG00000006543|ENSSSCG00000017705|ENSSSCG00000007143|…
Protein export	ssc03060	11	25	0.702268	0.923517	ENSSSCG00000011621|ENSSSCG00000017191|ENSSSCG00000004912|ENSSSCG00000026230|ENSSSCG00000004382|ENSSSCG00000015227|ENSSSCG00000014850|ENSSSCG00000011114|ENSSSCG00000008900|ENSSSCG00000004785|ENSSSCG00000029702
Adrenergic signaling in cardiomyocytes	ssc04261	66	141	0.708605	0.923517	ENSSSCG00000004248|ENSSSCG00000013263|ENSSSCG00000017271|ENSSSCG00000011649|ENSSSCG00000000176|ENSSSCG00000017510|ENSSSCG00000003909|ENSSSCG00000010872|ENSSSCG00000006556|ENSSSCG00000028069|ENSSSCG00000021684|ENSSSCG00000013771|ENSSSCG00000029073|ENSSSCG00000010081|ENSSSCG00000007058|ENSSSCG00000013900|ENSSSCG00000011040|ENSSSCG00000015407|ENSSSCG00000002989|ENSSSCG00000004803|ENSSSCG00000015402|…
Long-term potentiation	ssc04720	31	68	0.709193	0.923517	ENSSSCG00000022362|ENSSSCG00000027127|ENSSSCG00000012275|ENSSSCG00000001518|ENSSSCG00000013771|ENSSSCG00000000555|ENSSSCG00000010081|ENSSSCG00000007058|ENSSSCG00000003256|ENSSSCG00000023092|ENSSSCG00000004022|ENSSSCG00000022633|ENSSSCG00000008540|ENSSSCG00000012913|ENSSSCG00000023497|ENSSSCG00000012163|ENSSSCG00000025768|ENSSSCG00000013034|ENSSSCG00000004779|ENSSSCG00000000068|ENSSSCG00000011533|…
Pancreatic secretion	ssc04972	40	87	0.710951	0.923517	ENSSSCG00000022080|ENSSSCG00000028968|ENSSSCG00000008742|ENSSSCG00000003496|ENSSSCG00000003497|ENSSSCG00000028359|ENSSSCG00000001518|ENSSSCG00000000555|ENSSSCG00000011681|ENSSSCG00000022696|ENSSSCG00000008943|ENSSSCG00000003256|ENSSSCG00000026507|ENSSSCG00000012606|ENSSSCG00000028069|ENSSSCG00000006740|ENSSSCG00000006140|ENSSSCG00000023501|ENSSSCG00000013848|ENSSSCG00000007805|ENSSSCG00000000175|…
Purine metabolism	ssc00230	86	183	0.718719	0.923517	ENSSSCG00000000175|ENSSSCG00000002650|ENSSSCG00000000077|ENSSSCG00000024673|ENSSSCG00000008942|ENSSSCG00000027070|ENSSSCG00000006641|ENSSSCG00000021819|ENSSSCG00000007970|ENSSSCG00000014816|ENSSSCG00000008773|ENSSSCG00000007986|ENSSSCG00000021472|ENSSSCG00000023595|ENSSSCG00000011347|ENSSSCG00000010437|ENSSSCG00000004291|ENSSSCG00000014097|ENSSSCG00000010327|ENSSSCG00000018052|ENSSSCG00000026947|…
Vasopressin-regulated water reabsorption	ssc04962	19	43	0.72386	0.923517	ENSSSCG00000022696|ENSSSCG00000017412|ENSSSCG00000020962|ENSSSCG00000013263|ENSSSCG00000024342|ENSSSCG00000000175|ENSSSCG00000011233|ENSSSCG00000029828|ENSSSCG00000013501|ENSSSCG00000022294|ENSSSCG00000030184|ENSSSCG00000015948|ENSSSCG00000010991|ENSSSCG00000013600|ENSSSCG00000008578|ENSSSCG00000000430|ENSSSCG00000007768|ENSSSCG00000021193|ENSSSCG00000013771
Salivary secretion	ssc04970	34	75	0.724453	0.923517	ENSSSCG00000024613|ENSSSCG00000023797|ENSSSCG00000023092|ENSSSCG00000000175|ENSSSCG00000028359|ENSSSCG00000028069|ENSSSCG00000013771|ENSSSCG00000000211|ENSSSCG00000000555|ENSSSCG00000007058|ENSSSCG00000003256|ENSSSCG00000012606|ENSSSCG00000002981|ENSSSCG00000006740|ENSSSCG00000007139|ENSSSCG00000003069|ENSSSCG00000008742|ENSSSCG00000009250|ENSSSCG00000010718|ENSSSCG00000025768|ENSSSCG00000013034|…
Cardiac muscle contraction	ssc04260	33	73	0.727014	0.923517	ENSSSCG00000029073|ENSSSCG00000002907|ENSSSCG00000027085|ENSSSCG00000000176|ENSSSCG00000029034|ENSSSCG00000004480|ENSSSCG00000017271|ENSSSCG00000002029|ENSSSCG00000011040|ENSSSCG00000006556|ENSSSCG00000004803|ENSSSCG00000015402|ENSSSCG00000013436|ENSSSCG00000014145|ENSSSCG00000013046|ENSSSCG00000008466|ENSSSCG00000006740|ENSSSCG00000025532|ENSSSCG00000004570|ENSSSCG00000013849|ENSSSCG00000014289|…
Cholinergic synapse	ssc04725	52	113	0.728023	0.923517	ENSSSCG00000013263|ENSSSCG00000028092|ENSSSCG00000003909|ENSSSCG00000010872|ENSSSCG00000029279|ENSSSCG00000001518|ENSSSCG00000021684|ENSSSCG00000015324|ENSSSCG00000013754|ENSSSCG00000000555|ENSSSCG00000010081|ENSSSCG00000007058|ENSSSCG00000024545|ENSSSCG00000013501|ENSSSCG00000015407|ENSSSCG00000002989|ENSSSCG00000004281|ENSSSCG00000003256|ENSSSCG00000016958|ENSSSCG00000013900|ENSSSCG00000005215|…
Mucin type O-Glycan biosynthesis	ssc00512	12	28	0.732088	0.923517	ENSSSCG00000005943|ENSSSCG00000016431|ENSSSCG00000002306|ENSSSCG00000003743|ENSSSCG00000017072|ENSSSCG00000011195|ENSSSCG00000015907|ENSSSCG00000010185|ENSSSCG00000007465|ENSSSCG00000009705|ENSSSCG00000026457|ENSSSCG00000029710
Homologous recombination	ssc03440	12	28	0.732088	0.923517	ENSSSCG00000000754|ENSSSCG00000003583|ENSSSCG00000003905|ENSSSCG00000017822|ENSSSCG00000012973|ENSSSCG00000004766|ENSSSCG00000014955|ENSSSCG00000016753|ENSSSCG00000014842|ENSSSCG00000012916|ENSSSCG00000017646|ENSSSCG00000014280
Bile secretion	ssc04976	31	69	0.732453	0.923517	ENSSSCG00000022084|ENSSSCG00000015390|ENSSSCG00000000175|ENSSSCG00000005398|ENSSSCG00000006238|ENSSSCG00000013771|ENSSSCG00000021998|ENSSSCG00000024342|ENSSSCG00000004041|ENSSSCG00000008943|ENSSSCG00000014080|ENSSSCG00000012606|ENSSSCG00000010036|ENSSSCG00000006740|ENSSSCG00000006140|ENSSSCG00000009496|ENSSSCG00000009497|ENSSSCG00000027796|ENSSSCG00000024520|ENSSSCG00000029516|ENSSSCG00000009759|…
Pentose and glucuronate interconversions	ssc00040	11	26	0.73988	0.923517	ENSSSCG00000004679|ENSSSCG00000009347|ENSSSCG00000025786|ENSSSCG00000030150|ENSSSCG00000030074|ENSSSCG00000024213|ENSSSCG00000008368|ENSSSCG00000007739|ENSSSCG00000009889|ENSSSCG00000016312|ENSSSCG00000016539
Dopaminergic synapse	ssc04728	55	120	0.740636	0.923517	ENSSSCG00000013263|ENSSSCG00000028092|ENSSSCG00000011649|ENSSSCG00000010872|ENSSSCG00000001518|ENSSSCG00000015324|ENSSSCG00000013754|ENSSSCG00000000555|ENSSSCG00000017498|ENSSSCG00000007058|ENSSSCG00000015048|ENSSSCG00000013501|ENSSSCG00000015407|ENSSSCG00000002989|ENSSSCG00000009228|ENSSSCG00000003256|ENSSSCG00000023092|ENSSSCG00000024187|ENSSSCG00000024560|ENSSSCG00000010132|ENSSSCG00000009657|…
Protein digestion and absorption	ssc04974	36	80	0.740869	0.923517	ENSSSCG00000011723|ENSSSCG00000006857|ENSSSCG00000012138|ENSSSCG00000015326|ENSSSCG00000002315|ENSSSCG00000009513|ENSSSCG00000022404|ENSSSCG00000011355|ENSSSCG00000003105|ENSSSCG00000012651|ENSSSCG00000028846|ENSSSCG00000006296|ENSSSCG00000012606|ENSSSCG00000022948|ENSSSCG00000016244|ENSSSCG00000006740|ENSSSCG00000003069|ENSSSCG00000021131|ENSSSCG00000005381|ENSSSCG00000016034|ENSSSCG00000016035|…
Retrograde endocannabinoid signaling	ssc04723	43	95	0.744688	0.923517	ENSSSCG00000028922|ENSSSCG00000028092|ENSSSCG00000000175|ENSSSCG00000013771|ENSSSCG00000001518|ENSSSCG00000021684|ENSSSCG00000015324|ENSSSCG00000013754|ENSSSCG00000000555|ENSSSCG00000010081|ENSSSCG00000004827|ENSSSCG00000015407|ENSSSCG00000007058|ENSSSCG00000007669|ENSSSCG00000003256|ENSSSCG00000024560|ENSSSCG00000009228|ENSSSCG00000007348|ENSSSCG00000017026|ENSSSCG00000024134|ENSSSCG00000011455|…
Nicotine addiction	ssc05033	14	33	0.751271	0.923517	ENSSSCG00000028922|ENSSSCG00000017229|ENSSSCG00000006545|ENSSSCG00000013754|ENSSSCG00000004839|ENSSSCG00000030515|ENSSSCG00000004827|ENSSSCG00000030565|ENSSSCG00000017025|ENSSSCG00000017026|ENSSSCG00000007348|ENSSSCG00000024560|ENSSSCG00000021902|ENSSSCG00000003170
Drug metabolism - other enzymes	ssc00983	13	31	0.758211	0.923517	ENSSSCG00000025786|ENSSSCG00000021259|ENSSSCG00000030074|ENSSSCG00000016585|ENSSSCG00000024213|ENSSSCG00000001073|ENSSSCG00000005717|ENSSSCG00000021938|ENSSSCG00000006878|ENSSSCG00000007739|ENSSSCG00000010060|ENSSSCG00000016312|ENSSSCG00000008522
Circadian entrainment	ssc04713	44	98	0.761017	0.923517	ENSSSCG00000024613|ENSSSCG00000028092|ENSSSCG00000000175|ENSSSCG00000001518|ENSSSCG00000017983|ENSSSCG00000015324|ENSSSCG00000000555|ENSSSCG00000029333|ENSSSCG00000010081|ENSSSCG00000015407|ENSSSCG00000007058|ENSSSCG00000003256|ENSSSCG00000023092|ENSSSCG00000024560|ENSSSCG00000017229|ENSSSCG00000017562|ENSSSCG00000004622|ENSSSCG00000027896|ENSSSCG00000007669|ENSSSCG00000009250|ENSSSCG00000025768|…
Steroid hormone biosynthesis	ssc00140	22	51	0.763971	0.923517	ENSSSCG00000010488|ENSSSCG00000002777|ENSSSCG00000010937|ENSSSCG00000006238|ENSSSCG00000021406|ENSSSCG00000026520|ENSSSCG00000017399|ENSSSCG00000001428|ENSSSCG00000010132|ENSSSCG00000003006|ENSSSCG00000001901|ENSSSCG00000008521|ENSSSCG00000001906|ENSSSCG00000030074|ENSSSCG00000022092|ENSSSCG00000008845|ENSSSCG00000025786|ENSSSCG00000024213|ENSSSCG00000016312|ENSSSCG00000023320|ENSSSCG00000017103|…
Arachidonic acid metabolism	ssc00590	27	62	0.76766	0.923517	ENSSSCG00000007285|ENSSSCG00000024778|ENSSSCG00000010488|ENSSSCG00000024969|ENSSSCG00000003496|ENSSSCG00000003497|ENSSSCG00000007463|ENSSSCG00000000406|ENSSSCG00000026914|ENSSSCG00000010404|ENSSSCG00000003006|ENSSSCG00000021973|ENSSSCG00000020706|ENSSSCG00000026798|ENSSSCG00000023351|ENSSSCG00000028753|ENSSSCG00000009139|ENSSSCG00000005688|ENSSSCG00000003891|ENSSSCG00000010291|ENSSSCG00000017923|…
Drug metabolism - cytochrome P450	ssc00982	21	49	0.768437	0.923517	ENSSSCG00000015268|ENSSSCG00000025786|ENSSSCG00000002627|ENSSSCG00000028501|ENSSSCG00000024213|ENSSSCG00000028107|ENSSSCG00000015267|ENSSSCG00000025630|ENSSSCG00000006821|ENSSSCG00000016466|ENSSSCG00000016312|ENSSSCG00000030522|ENSSSCG00000023472|ENSSSCG00000010064|ENSSSCG00000030074|ENSSSCG00000009185|ENSSSCG00000012901|ENSSSCG00000001901|ENSSSCG00000022759|ENSSSCG00000006702|ENSSSCG00000023215
Influenza A	ssc05164	77	168	0.770335	0.923517	ENSSSCG00000014296|ENSSSCG00000020970|ENSSSCG00000003809|ENSSSCG00000001472|ENSSSCG00000027127|ENSSSCG00000012117|ENSSSCG00000003909|ENSSSCG00000010872|ENSSSCG00000012581|ENSSSCG00000008648|ENSSSCG00000007503|ENSSSCG00000009882|ENSSSCG00000001456|ENSSSCG00000015644|ENSSSCG00000002002|ENSSSCG00000008977|ENSSSCG00000010081|ENSSSCG00000001459|ENSSSCG00000030957|ENSSSCG00000030408|ENSSSCG00000008090|…
Chemical carcinogenesis	ssc05204	26	60	0.771303	0.923517	ENSSSCG00000028107|ENSSSCG00000010488|ENSSSCG00000025630|ENSSSCG00000010853|ENSSSCG00000006646|ENSSSCG00000016466|ENSSSCG00000003006|ENSSSCG00000005663|ENSSSCG00000020706|ENSSSCG00000006925|ENSSSCG00000009185|ENSSSCG00000002627|ENSSSCG00000030074|ENSSSCG00000006821|ENSSSCG00000030522|ENSSSCG00000001901|ENSSSCG00000025786|ENSSSCG00000028501|ENSSSCG00000024213|ENSSSCG00000004839|ENSSSCG00000016312|…
Complement and coagulation cascades	ssc04610	32	73	0.772399	0.923517	ENSSSCG00000024929|ENSSSCG00000024791|ENSSSCG00000000660|ENSSSCG00000007115|ENSSSCG00000001422|ENSSSCG00000025698|ENSSSCG00000020672|ENSSSCG00000026932|ENSSSCG00000015799|ENSSSCG00000015294|ENSSSCG00000024208|ENSSSCG00000003065|ENSSSCG00000007032|ENSSSCG00000015493|ENSSSCG00000024914|ENSSSCG00000003834|ENSSSCG00000005840|ENSSSCG00000010093|ENSSSCG00000000675|ENSSSCG00000016859|ENSSSCG00000027030|…
Protein processing in endoplasmic reticulum	ssc04141	74	162	0.774102	0.923517	ENSSSCG00000017094|ENSSSCG00000017878|ENSSSCG00000011621|ENSSSCG00000027165|ENSSSCG00000009244|ENSSSCG00000004244|ENSSSCG00000003420|ENSSSCG00000022482|ENSSSCG00000030567|ENSSSCG00000016722|ENSSSCG00000004826|ENSSSCG00000007187|ENSSSCG00000002535|ENSSSCG00000011114|ENSSSCG00000015025|ENSSSCG00000028354|ENSSSCG00000001516|ENSSSCG00000004317|ENSSSCG00000001701|ENSSSCG00000015659|ENSSSCG00000006346|…
Tight junction	ssc04530	58	129	0.783429	0.923517	ENSSSCG00000028484|ENSSSCG00000024788|ENSSSCG00000022080|ENSSSCG00000010872|ENSSSCG00000027206|ENSSSCG00000006564|ENSSSCG00000011747|ENSSSCG00000008250|ENSSSCG00000006767|ENSSSCG00000025092|ENSSSCG00000003093|ENSSSCG00000007718|ENSSSCG00000002029|ENSSSCG00000004854|ENSSSCG00000001688|ENSSSCG00000017934|ENSSSCG00000015407|ENSSSCG00000002989|ENSSSCG00000003256|ENSSSCG00000014339|ENSSSCG00000010440|…
Linoleic acid metabolism	ssc00591	13	32	0.788537	0.923517	ENSSSCG00000023351|ENSSSCG00000017923|ENSSSCG00000010488|ENSSSCG00000026914|ENSSSCG00000010023|ENSSSCG00000009139|ENSSSCG00000003496|ENSSSCG00000003497|ENSSSCG00000023320|ENSSSCG00000001901|ENSSSCG00000010291|ENSSSCG00000024969|ENSSSCG00000026798
Glutathione metabolism	ssc00480	21	50	0.792355	0.923517	ENSSSCG00000007285|ENSSSCG00000007287|ENSSSCG00000002627|ENSSSCG00000001849|ENSSSCG00000023264|ENSSSCG00000028107|ENSSSCG00000016466|ENSSSCG00000002279|ENSSSCG00000003867|ENSSSCG00000006821|ENSSSCG00000001852|ENSSSCG00000030525|ENSSSCG00000010064|ENSSSCG00000006058|ENSSSCG00000014791|ENSSSCG00000021973|ENSSSCG00000012901|ENSSSCG00000012166|ENSSSCG00000001488|ENSSSCG00000027689|ENSSSCG00000016679
Maturity onset diabetes of the young	ssc04950	9	23	0.793784	0.923517	ENSSSCG00000010472|ENSSSCG00000013320|ENSSSCG00000007371|ENSSSCG00000022417|ENSSSCG00000007114|ENSSSCG00000016751|ENSSSCG00000009919|ENSSSCG00000024975|ENSSSCG00000009312
GABAergic synapse	ssc04727	37	85	0.79576	0.923517	ENSSSCG00000028922|ENSSSCG00000001242|ENSSSCG00000028092|ENSSSCG00000000175|ENSSSCG00000013771|ENSSSCG00000013754|ENSSSCG00000025981|ENSSSCG00000015407|ENSSSCG00000015545|ENSSSCG00000007669|ENSSSCG00000003256|ENSSSCG00000016083|ENSSSCG00000004827|ENSSSCG00000016104|ENSSSCG00000017026|ENSSSCG00000027558|ENSSSCG00000002707|ENSSSCG00000011455|ENSSSCG00000007348|ENSSSCG00000030515|ENSSSCG00000011397|…
Amyotrophic lateral sclerosis (ALS)	ssc05014	23	55	0.80526	0.923517	ENSSSCG00000022362|ENSSSCG00000000884|ENSSSCG00000028968|ENSSSCG00000017254|ENSSSCG00000000708|ENSSSCG00000029463|ENSSSCG00000000195|ENSSSCG00000021098|ENSSSCG00000016714|ENSSSCG00000009648|ENSSSCG00000022208|ENSSSCG00000003460|ENSSSCG00000013033|ENSSSCG00000001404|ENSSSCG00000017950|ENSSSCG00000001556|ENSSSCG00000006354|ENSSSCG00000024274|ENSSSCG00000021355|ENSSSCG00000017229|ENSSSCG00000010301|…
Phenylalanine, tyrosine and tryptophan biosynthesis	ssc00400	2	6	0.806965	0.923517	ENSSSCG00000002797|ENSSSCG00000002736
Gap junction	ssc04540	39	90	0.807476	0.923517	ENSSSCG00000030354|ENSSSCG00000002639|ENSSSCG00000024960|ENSSSCG00000029077|ENSSSCG00000027127|ENSSSCG00000000175|ENSSSCG00000024613|ENSSSCG00000029279|ENSSSCG00000001518|ENSSSCG00000013771|ENSSSCG00000007523|ENSSSCG00000000555|ENSSSCG00000010081|ENSSSCG00000015048|ENSSSCG00000004854|ENSSSCG00000000193|ENSSSCG00000015407|ENSSSCG00000007058|ENSSSCG00000003256|ENSSSCG00000012593|ENSSSCG00000026022|…
Spliceosome	ssc03040	57	129	0.81359	0.923517	ENSSSCG00000003596|ENSSSCG00000000058|ENSSSCG00000028663|ENSSSCG00000011329|ENSSSCG00000029158|ENSSSCG00000030507|ENSSSCG00000013107|ENSSSCG00000008484|ENSSSCG00000013582|ENSSSCG00000008587|ENSSSCG00000023231|ENSSSCG00000001564|ENSSSCG00000011684|ENSSSCG00000000288|ENSSSCG00000030390|ENSSSCG00000012703|ENSSSCG00000017155|ENSSSCG00000027323|ENSSSCG00000007362|ENSSSCG00000021615|ENSSSCG00000017626|…
Fanconi anemia pathway	ssc03460	21	51	0.81451	0.923517	ENSSSCG00000007954|ENSSSCG00000022149|ENSSSCG00000017646|ENSSSCG00000029616|ENSSSCG00000003583|ENSSSCG00000007590|ENSSSCG00000017822|ENSSSCG00000012973|ENSSSCG00000011261|ENSSSCG00000012130|ENSSSCG00000005304|ENSSSCG00000008179|ENSSSCG00000004766|ENSSSCG00000023464|ENSSSCG00000001683|ENSSSCG00000027582|ENSSSCG00000003403|ENSSSCG00000023878|ENSSSCG00000024222|ENSSSCG00000007881|ENSSSCG00000014082
Ovarian steroidogenesis	ssc04913	21	51	0.81451	0.923517	ENSSSCG00000023351|ENSSSCG00000026109|ENSSSCG00000000175|ENSSSCG00000001027|ENSSSCG00000017399|ENSSSCG00000024969|ENSSSCG00000013328|ENSSSCG00000014288|ENSSSCG00000021406|ENSSSCG00000025434|ENSSSCG00000027952|ENSSSCG00000000857|ENSSSCG00000010404|ENSSSCG00000013771|ENSSSCG00000017101|ENSSSCG00000021707|ENSSSCG00000009759|ENSSSCG00000008578|ENSSSCG00000004812|ENSSSCG00000013564|ENSSSCG00000001906
Autoimmune thyroid disease	ssc05320	21	51	0.81451	0.923517	ENSSSCG00000001978|ENSSSCG00000011877|ENSSSCG00000030172|ENSSSCG00000030731|ENSSSCG00000007440|ENSSSCG00000009088|ENSSSCG00000028561|ENSSSCG00000025434|ENSSSCG00000015652|ENSSSCG00000011899|ENSSSCG00000002081|ENSSSCG00000001398|ENSSSCG00000001469|ENSSSCG00000010448|ENSSSCG00000001456|ENSSSCG00000016475|ENSSSCG00000001472|ENSSSCG00000029596|ENSSSCG00000016122|ENSSSCG00000001459|ENSSSCG00000010271
Glycosphingolipid biosynthesis - lacto and neolacto series	ssc00601	10	26	0.814666	0.923517	ENSSSCG00000015232|ENSSSCG00000003141|ENSSSCG00000012940|ENSSSCG00000010998|ENSSSCG00000024393|ENSSSCG00000013886|ENSSSCG00000001039|ENSSSCG00000005518|ENSSSCG00000014958|ENSSSCG00000006360
Glycosylphosphatidylinositol(GPI)-anchor biosynthesis	ssc00563	10	26	0.814666	0.923517	ENSSSCG00000003560|ENSSSCG00000023383|ENSSSCG00000027142|ENSSSCG00000005632|ENSSSCG00000012134|ENSSSCG00000022069|ENSSSCG00000005303|ENSSSCG00000021861|ENSSSCG00000007992|ENSSSCG00000015486
Tyrosine metabolism	ssc00350	13	33	0.816053	0.923517	ENSSSCG00000021227|ENSSSCG00000028501|ENSSSCG00000010132|ENSSSCG00000025630|ENSSSCG00000001780|ENSSSCG00000005193|ENSSSCG00000030522|ENSSSCG00000009185|ENSSSCG00000002396|ENSSSCG00000002736|ENSSSCG00000002797|ENSSSCG00000009490|ENSSSCG00000023215
Vascular smooth muscle contraction	ssc04270	51	117	0.824996	0.929811	ENSSSCG00000024613|ENSSSCG00000008629|ENSSSCG00000024778|ENSSSCG00000027127|ENSSSCG00000024969|ENSSSCG00000000175|ENSSSCG00000003496|ENSSSCG00000003497|ENSSSCG00000029279|ENSSSCG00000001518|ENSSSCG00000013771|ENSSSCG00000026602|ENSSSCG00000000555|ENSSSCG00000015129|ENSSSCG00000010081|ENSSSCG00000016331|ENSSSCG00000023351|ENSSSCG00000007058|ENSSSCG00000022080|ENSSSCG00000006572|ENSSSCG00000023433|…
Other glycan degradation	ssc00511	6	17	0.833718	0.935806	ENSSSCG00000021638|ENSSSCG00000014073|ENSSSCG00000004133|ENSSSCG00000001927|ENSSSCG00000006522|ENSSSCG00000027659
Porphyrin and chlorophyll metabolism	ssc00860	13	34	0.840823	0.939944	ENSSSCG00000025786|ENSSSCG00000010541|ENSSSCG00000030074|ENSSSCG00000024213|ENSSSCG00000011700|ENSSSCG00000010797|ENSSSCG00000016312|ENSSSCG00000007942|ENSSSCG00000012363|ENSSSCG00000011978|ENSSSCG00000012111|ENSSSCG00000007739|ENSSSCG00000009932
Cocaine addiction	ssc05030	18	46	0.850609	0.94532	ENSSSCG00000012981|ENSSSCG00000015407|ENSSSCG00000030839|ENSSSCG00000013263|ENSSSCG00000030957|ENSSSCG00000024285|ENSSSCG00000013501|ENSSSCG00000013771|ENSSSCG00000027952|ENSSSCG00000020671|ENSSSCG00000017229|ENSSSCG00000017498|ENSSSCG00000023215|ENSSSCG00000015395|ENSSSCG00000011399|ENSSSCG00000015048|ENSSSCG00000024070|ENSSSCG00000013333
DNA replication	ssc03030	13	35	0.862953	0.94532	ENSSSCG00000030642|ENSSSCG00000003128|ENSSSCG00000003583|ENSSSCG00000025488|ENSSSCG00000017822|ENSSSCG00000028504|ENSSSCG00000005478|ENSSSCG00000009854|ENSSSCG00000016753|ENSSSCG00000014842|ENSSSCG00000011804|ENSSSCG00000012916|ENSSSCG00000025305
Starch and sucrose metabolism	ssc00500	19	49	0.863695	0.94532	ENSSSCG00000029384|ENSSSCG00000009347|ENSSSCG00000025786|ENSSSCG00000030150|ENSSSCG00000030074|ENSSSCG00000014048|ENSSSCG00000017365|ENSSSCG00000008143|ENSSSCG00000024213|ENSSSCG00000016312|ENSSSCG00000010252|ENSSSCG00000010253|ENSSSCG00000008368|ENSSSCG00000003154|ENSSSCG00000016751|ENSSSCG00000004729|ENSSSCG00000007739|ENSSSCG00000008773|ENSSSCG00000000577
Metabolism of xenobiotics by cytochrome P450	ssc00980	19	49	0.863695	0.94532	ENSSSCG00000025786|ENSSSCG00000002627|ENSSSCG00000028501|ENSSSCG00000024213|ENSSSCG00000028107|ENSSSCG00000010064|ENSSSCG00000025630|ENSSSCG00000003491|ENSSSCG00000006821|ENSSSCG00000016466|ENSSSCG00000016312|ENSSSCG00000030522|ENSSSCG00000020706|ENSSSCG00000010853|ENSSSCG00000030074|ENSSSCG00000009185|ENSSSCG00000012901|ENSSSCG00000001901|ENSSSCG00000001906
Riboflavin metabolism	ssc00740	4	13	0.871872	0.94532	ENSSSCG00000011627|ENSSSCG00000024736|ENSSSCG00000013242|ENSSSCG00000008659
Folate biosynthesis	ssc00790	4	13	0.871872	0.94532	ENSSSCG00000029508|ENSSSCG00000006227|ENSSSCG00000001596|ENSSSCG00000014125
Huntington's disease	ssc05016	83	190	0.872968	0.94532	ENSSSCG00000014296|ENSSSCG00000013263|ENSSSCG00000002907|ENSSSCG00000015973|ENSSSCG00000027085|ENSSSCG00000029463|ENSSSCG00000013229|ENSSSCG00000029876|ENSSSCG00000003106|ENSSSCG00000024437|ENSSSCG00000003718|ENSSSCG00000007524|ENSSSCG00000029450|ENSSSCG00000004480|ENSSSCG00000013501|ENSSSCG00000000884|ENSSSCG00000022955|ENSSSCG00000003199|ENSSSCG00000029275|ENSSSCG00000000093|ENSSSCG00000023522|…
Oxidative phosphorylation	ssc00190	57	134	0.873132	0.94532	ENSSSCG00000011916|ENSSSCG00000002907|ENSSSCG00000015973|ENSSSCG00000027085|ENSSSCG00000022365|ENSSSCG00000013229|ENSSSCG00000002776|ENSSSCG00000029034|ENSSSCG00000017401|ENSSSCG00000007524|ENSSSCG00000004480|ENSSSCG00000008056|ENSSSCG00000016577|ENSSSCG00000014145|ENSSSCG00000022586|ENSSSCG00000009602|ENSSSCG00000028694|ENSSSCG00000006263|ENSSSCG00000023277|ENSSSCG00000000420|ENSSSCG00000013436|…
Phenylalanine metabolism	ssc00360	6	19	0.89056	0.960407	ENSSSCG00000002736|ENSSSCG00000025630|ENSSSCG00000022742|ENSSSCG00000023215|ENSSSCG00000028501|ENSSSCG00000002797
Amphetamine addiction	ssc05031	25	65	0.896819	0.962094	ENSSSCG00000022362|ENSSSCG00000013263|ENSSSCG00000030565|ENSSSCG00000013771|ENSSSCG00000017498|ENSSSCG00000007714|ENSSSCG00000003256|ENSSSCG00000023092|ENSSSCG00000024560|ENSSSCG00000023215|ENSSSCG00000008540|ENSSSCG00000012913|ENSSSCG00000023497|ENSSSCG00000025768|ENSSSCG00000002383|ENSSSCG00000011455|ENSSSCG00000030839|ENSSSCG00000024274|ENSSSCG00000027896|ENSSSCG00000013501|ENSSSCG00000027952|…
Insulin secretion	ssc04911	34	86	0.902635	0.962094	ENSSSCG00000013263|ENSSSCG00000000175|ENSSSCG00000001518|ENSSSCG00000013771|ENSSSCG00000013897|ENSSSCG00000000555|ENSSSCG00000026985|ENSSSCG00000007714|ENSSSCG00000007058|ENSSSCG00000015401|ENSSSCG00000003256|ENSSSCG00000012606|ENSSSCG00000006740|ENSSSCG00000016751|ENSSSCG00000015959|ENSSSCG00000023501|ENSSSCG00000027896|ENSSSCG00000011455|ENSSSCG00000013034|ENSSSCG00000006045|ENSSSCG00000026635|…
Sulfur metabolism	ssc00920	5	17	0.905943	0.962094	ENSSSCG00000010437|ENSSSCG00000010822|ENSSSCG00000006242|ENSSSCG00000016714|ENSSSCG00000000134
Parkinson's disease	ssc05012	63	151	0.908063	0.962094	ENSSSCG00000014296|ENSSSCG00000009203|ENSSSCG00000002907|ENSSSCG00000015973|ENSSSCG00000027085|ENSSSCG00000029463|ENSSSCG00000027165|ENSSSCG00000013046|ENSSSCG00000029034|ENSSSCG00000007524|ENSSSCG00000004480|ENSSSCG00000016599|ENSSSCG00000000884|ENSSSCG00000015034|ENSSSCG00000015048|ENSSSCG00000022586|ENSSSCG00000023379|ENSSSCG00000015407|ENSSSCG00000013229|ENSSSCG00000023277|ENSSSCG00000012623|…
Glutamatergic synapse	ssc04724	50	123	0.913433	0.962094	ENSSSCG00000022362|ENSSSCG00000004361|ENSSSCG00000028092|ENSSSCG00000015545|ENSSSCG00000024969|ENSSSCG00000000175|ENSSSCG00000013771|ENSSSCG00000001518|ENSSSCG00000021684|ENSSSCG00000015324|ENSSSCG00000013754|ENSSSCG00000000555|ENSSSCG00000010081|ENSSSCG00000011681|ENSSSCG00000023351|ENSSSCG00000015407|ENSSSCG00000007058|ENSSSCG00000007669|ENSSSCG00000003215|ENSSSCG00000003256|ENSSSCG00000015395|…
Regulation of autophagy	ssc04140	13	38	0.915027	0.962094	ENSSSCG00000003816|ENSSSCG00000000645|ENSSSCG00000013645|ENSSSCG00000013257|ENSSSCG00000014819|ENSSSCG00000002707|ENSSSCG00000011575|ENSSSCG00000009742|ENSSSCG00000018045|ENSSSCG00000001898|ENSSSCG00000012569|ENSSSCG00000016858|ENSSSCG00000003837
ABC transporters	ssc02010	15	43	0.916613	0.962094	ENSSSCG00000029907|ENSSSCG00000012424|ENSSSCG00000008051|ENSSSCG00000027986|ENSSSCG00000015113|ENSSSCG00000015390|ENSSSCG00000028620|ENSSSCG00000009784|ENSSSCG00000024520|ENSSSCG00000020893|ENSSSCG00000006890|ENSSSCG00000009496|ENSSSCG00000009497|ENSSSCG00000010188|ENSSSCG00000002362
Thyroid hormone synthesis	ssc04918	26	72	0.943269	0.986308	ENSSSCG00000013263|ENSSSCG00000000175|ENSSSCG00000013890|ENSSSCG00000001518|ENSSSCG00000013771|ENSSSCG00000000555|ENSSSCG00000007058|ENSSSCG00000003256|ENSSSCG00000012606|ENSSSCG00000025434|ENSSSCG00000006740|ENSSSCG00000014020|ENSSSCG00000021973|ENSSSCG00000004093|ENSSSCG00000013034|ENSSSCG00000011533|ENSSSCG00000021707|ENSSSCG00000002279|ENSSSCG00000013501|ENSSSCG00000006296|ENSSSCG00000027952|…
Glycosaminoglycan biosynthesis - keratan sulfate	ssc00533	4	17	0.954991	0.99114	ENSSSCG00000010998|ENSSSCG00000005943|ENSSSCG00000012940|ENSSSCG00000006360
Serotonergic synapse	ssc04726	42	112	0.958809	0.99114	ENSSSCG00000028092|ENSSSCG00000010488|ENSSSCG00000024969|ENSSSCG00000012275|ENSSSCG00000001518|ENSSSCG00000021684|ENSSSCG00000013771|ENSSSCG00000013754|ENSSSCG00000026197|ENSSSCG00000000555|ENSSSCG00000010081|ENSSSCG00000011681|ENSSSCG00000023351|ENSSSCG00000012022|ENSSSCG00000015407|ENSSSCG00000007058|ENSSSCG00000003256|ENSSSCG00000012593|ENSSSCG00000010404|ENSSSCG00000023215|ENSSSCG00000022633|…
Alcoholism	ssc05034	55	143	0.963632	0.99114	ENSSSCG00000013263|ENSSSCG00000024639|ENSSSCG00000028092|ENSSSCG00000024777|ENSSSCG00000012275|ENSSSCG00000024116|ENSSSCG00000006215|ENSSSCG00000015368|ENSSSCG00000013333|ENSSSCG00000026572|ENSSSCG00000017498|ENSSSCG00000010081|ENSSSCG00000015048|ENSSSCG00000013501|ENSSSCG00000015407|ENSSSCG00000006669|ENSSSCG00000009178|ENSSSCG00000026930|ENSSSCG00000023092|ENSSSCG00000009815|ENSSSCG00000004432|…
Systemic lupus erythematosus	ssc05322	37	102	0.966263	0.99114	ENSSSCG00000011877|ENSSSCG00000024639|ENSSSCG00000024116|ENSSSCG00000001456|ENSSSCG00000001472|ENSSSCG00000026572|ENSSSCG00000001459|ENSSSCG00000011899|ENSSSCG00000006669|ENSSSCG00000026930|ENSSSCG00000015652|ENSSSCG00000016738|ENSSSCG00000020703|ENSSSCG00000016475|ENSSSCG00000003834|ENSSSCG00000029844|ENSSSCG00000021399|ENSSSCG00000005840|ENSSSCG00000001469|ENSSSCG00000014307|ENSSSCG00000021411|…
Gastric acid secretion	ssc04971	25	74	0.969503	0.99114	ENSSSCG00000000175|ENSSSCG00000001518|ENSSSCG00000013771|ENSSSCG00000000555|ENSSSCG00000015407|ENSSSCG00000007058|ENSSSCG00000003256|ENSSSCG00000012606|ENSSSCG00000023092|ENSSSCG00000006740|ENSSSCG00000006140|ENSSSCG00000027896|ENSSSCG00000025768|ENSSSCG00000013034|ENSSSCG00000011399|ENSSSCG00000022545|ENSSSCG00000011533|ENSSSCG00000021707|ENSSSCG00000004058|ENSSSCG00000003569|ENSSSCG00000006296|…
Taste transduction	ssc04742	9	33	0.969515	0.99114	ENSSSCG00000028923|ENSSSCG00000000175|ENSSSCG00000000682|ENSSSCG00000001518|ENSSSCG00000013771|ENSSSCG00000013754|ENSSSCG00000007836|ENSSSCG00000000555|ENSSSCG00000007462
Aminoacyl-tRNA biosynthesis	ssc00970	21	68	0.983807	1	ENSSSCG00000001706|ENSSSCG00000006835|ENSSSCG00000028470|ENSSSCG00000005781|ENSSSCG00000027153|ENSSSCG00000028778|ENSSSCG00000023370|ENSSSCG00000010797|ENSSSCG00000029424|ENSSSCG00000009015|ENSSSCG00000027748|ENSSSCG00000021848|ENSSSCG00000013745|ENSSSCG00000014411|ENSSSCG00000015689|ENSSSCG00000004374|ENSSSCG00000022474|ENSSSCG00000004543|ENSSSCG00000011312|ENSSSCG00000017015|ENSSSCG00000029457
Ribosome	ssc03010	50	143	0.990586	1	ENSSSCG00000028020|ENSSSCG00000029830|ENSSSCG00000023158|ENSSSCG00000022859|ENSSSCG00000021746|ENSSSCG00000025192|ENSSSCG00000024107|ENSSSCG00000012405|ENSSSCG00000024693|ENSSSCG00000011179|ENSSSCG00000027573|ENSSSCG00000027637|ENSSSCG00000004047|ENSSSCG00000016344|ENSSSCG00000008882|ENSSSCG00000014569|ENSSSCG00000004002|ENSSSCG00000024983|ENSSSCG00000013907|ENSSSCG00000025060|ENSSSCG00000006081|…
Phototransduction	ssc04744	4	27	0.997693	1	ENSSSCG00000022545|ENSSSCG00000023092|ENSSSCG00000014852|ENSSSCG00000025768
MicroRNAs in cancer	ssc05206	70	228	0.999937	1	ENSSSCG00000024716|ENSSSCG00000014329|ENSSSCG00000022080|ENSSSCG00000015390|ENSSSCG00000013008|ENSSSCG00000026257|ENSSSCG00000022322|ENSSSCG00000026492|ENSSSCG00000026547|ENSSSCG00000013659|ENSSSCG00000017497|ENSSSCG00000021560|ENSSSCG00000030957|ENSSSCG00000001516|ENSSSCG00000001573|ENSSSCG00000007356|ENSSSCG00000020725|ENSSSCG00000007268|ENSSSCG00000028840|ENSSSCG00000017139|ENSSSCG00000007151|…
Neuroactive ligand-receptor interaction	ssc04080	74	268	0.999999	1	ENSSSCG00000011721|ENSSSCG00000028922|ENSSSCG00000004361|ENSSSCG00000024439|ENSSSCG00000017313|ENSSSCG00000000033|ENSSSCG00000003756|ENSSSCG00000029971|ENSSSCG00000011280|ENSSSCG00000009817|ENSSSCG00000015320|ENSSSCG00000013932|ENSSSCG00000012445|ENSSSCG00000001242|ENSSSCG00000026602|ENSSSCG00000012446|ENSSSCG00000004827|ENSSSCG00000024560|ENSSSCG00000015048|ENSSSCG00000014401|ENSSSCG00000024545|…
Olfactory transduction	ssc04740	8	810	1	1	ENSSSCG00000010429|ENSSSCG00000009250|ENSSSCG00000023092|ENSSSCG00000025768|ENSSSCG00000013771|ENSSSCG00000008578|ENSSSCG00000027896|ENSSSCG00000022545

## Sheet: YN15 vs YN144
KEGG pathway analysis of the target mRNAs of the DE miRNAs in YN15 vs YN144 comparison group
Term	ID	Input number	Background number	P-Value	Corrected P-Value	Input
T cell receptor signaling pathway	ssc04660	63	107	0.00827422	0.856826	ENSSSCG00000007811|ENSSSCG00000022080|ENSSSCG00000022362|ENSSSCG00000017330|ENSSSCG00000003909|ENSSSCG00000010872|ENSSSCG00000004421|ENSSSCG00000022486|ENSSSCG00000003395|ENSSSCG00000007477|ENSSSCG00000010081|ENSSSCG00000016958|ENSSSCG00000030957|ENSSSCG00000021333|ENSSSCG00000015094|ENSSSCG00000021964|ENSSSCG00000002989|ENSSSCG00000015652|ENSSSCG00000012825|ENSSSCG00000025691|ENSSSCG00000008217|…
HTLV-I infection	ssc05166	125	253	0.0239402	0.856826	ENSSSCG00000014296|ENSSSCG00000003949|ENSSSCG00000016140|ENSSSCG00000000175|ENSSSCG00000001472|ENSSSCG00000010224|ENSSSCG00000030957|ENSSSCG00000017406|ENSSSCG00000012825|ENSSSCG00000009751|ENSSSCG00000007031|ENSSSCG00000010726|ENSSSCG00000029852|ENSSSCG00000009051|ENSSSCG00000017308|ENSSSCG00000002385|ENSSSCG00000002383|ENSSSCG00000017950|ENSSSCG00000012980|ENSSSCG00000012981|ENSSSCG00000003395|…
Phosphatidylinositol signaling system	ssc04070	46	79	0.0243916	0.856826	ENSSSCG00000017338|ENSSSCG00000010765|ENSSSCG00000003909|ENSSSCG00000002457|ENSSSCG00000027340|ENSSSCG00000016147|ENSSSCG00000001518|ENSSSCG00000011079|ENSSSCG00000000555|ENSSSCG00000012035|ENSSSCG00000012650|ENSSSCG00000030547|ENSSSCG00000007058|ENSSSCG00000013900|ENSSSCG00000030293|ENSSSCG00000010440|ENSSSCG00000016958|ENSSSCG00000003000|ENSSSCG00000010525|ENSSSCG00000030707|ENSSSCG00000014811|…
Inositol phosphate metabolism	ssc00562	34	57	0.0385396	0.856826	ENSSSCG00000017338|ENSSSCG00000010765|ENSSSCG00000002457|ENSSSCG00000027340|ENSSSCG00000016147|ENSSSCG00000011079|ENSSSCG00000012035|ENSSSCG00000012650|ENSSSCG00000030547|ENSSSCG00000007058|ENSSSCG00000010440|ENSSSCG00000003000|ENSSSCG00000010525|ENSSSCG00000030707|ENSSSCG00000014811|ENSSSCG00000030345|ENSSSCG00000030204|ENSSSCG00000030474|ENSSSCG00000010483|ENSSSCG00000027272|ENSSSCG00000013490|…
Inflammatory bowel disease (IBD)	ssc05321	36	62	0.04361	0.856826	ENSSSCG00000007816|ENSSSCG00000007817|ENSSSCG00000012300|ENSSSCG00000008157|ENSSSCG00000025960|ENSSSCG00000001453|ENSSSCG00000001456|ENSSSCG00000001472|ENSSSCG00000001459|ENSSSCG00000030957|ENSSSCG00000004952|ENSSSCG00000026524|ENSSSCG00000003799|ENSSSCG00000010885|ENSSSCG00000015652|ENSSSCG00000004576|ENSSSCG00000012397|ENSSSCG00000005503|ENSSSCG00000009088|ENSSSCG00000011730|ENSSSCG00000014281|…
Malaria	ssc05144	32	54	0.0461895	0.856826	ENSSSCG00000017277|ENSSSCG00000000423|ENSSSCG00000008601|ENSSSCG00000006088|ENSSSCG00000006288|ENSSSCG00000015403|ENSSSCG00000015652|ENSSSCG00000006286|ENSSSCG00000015294|ENSSSCG00000004789|ENSSSCG00000005503|ENSSSCG00000030984|ENSSSCG00000011730|ENSSSCG00000000481|ENSSSCG00000017482|ENSSSCG00000002385|ENSSSCG00000001404|ENSSSCG00000017488|ENSSSCG00000014725|ENSSSCG00000013655|ENSSSCG00000030172|…
Chagas disease (American trypanosomiasis)	ssc05142	57	108	0.0474232	0.856826	ENSSSCG00000012795|ENSSSCG00000003909|ENSSSCG00000010872|ENSSSCG00000026592|ENSSSCG00000000708|ENSSSCG00000029328|ENSSSCG00000010081|ENSSSCG00000007058|ENSSSCG00000030957|ENSSSCG00000004952|ENSSSCG00000013473|ENSSSCG00000015407|ENSSSCG00000002989|ENSSSCG00000013900|ENSSSCG00000025698|ENSSSCG00000017700|ENSSSCG00000015652|ENSSSCG00000017296|ENSSSCG00000012825|ENSSSCG00000016958|ENSSSCG00000009228|…
Pancreatic cancer	ssc05212	36	63	0.0503444	0.856826	ENSSSCG00000021964|ENSSSCG00000028968|ENSSSCG00000003909|ENSSSCG00000010872|ENSSSCG00000029741|ENSSSCG00000017497|ENSSSCG00000010081|ENSSSCG00000030957|ENSSSCG00000004952|ENSSSCG00000025455|ENSSSCG00000007268|ENSSSCG00000002989|ENSSSCG00000017950|ENSSSCG00000012825|ENSSSCG00000016958|ENSSSCG00000009228|ENSSSCG00000013900|ENSSSCG00000003460|ENSSSCG00000005382|ENSSSCG00000021944|ENSSSCG00000001079|…
Rap1 signaling pathway	ssc04015	101	208	0.0514256	0.856826	ENSSSCG00000024960|ENSSSCG00000012135|ENSSSCG00000000175|ENSSSCG00000008509|ENSSSCG00000012034|ENSSSCG00000006530|ENSSSCG00000015753|ENSSSCG00000007227|ENSSSCG00000015959|ENSSSCG00000017254|ENSSSCG00000008844|ENSSSCG00000008842|ENSSSCG00000003395|ENSSSCG00000017006|ENSSSCG00000027952|ENSSSCG00000008578|ENSSSCG00000005738|ENSSSCG00000021964|ENSSSCG00000022080|ENSSSCG00000012445|ENSSSCG00000003520|…
B cell receptor signaling pathway	ssc04662	40	72	0.0535402	0.856826	ENSSSCG00000022362|ENSSSCG00000028968|ENSSSCG00000003909|ENSSSCG00000010872|ENSSSCG00000008509|ENSSSCG00000007477|ENSSSCG00000010081|ENSSSCG00000025691|ENSSSCG00000030957|ENSSSCG00000006250|ENSSSCG00000002989|ENSSSCG00000013900|ENSSSCG00000010509|ENSSSCG00000012825|ENSSSCG00000016958|ENSSSCG00000012495|ENSSSCG00000005743|ENSSSCG00000001703|ENSSSCG00000014811|ENSSSCG00000006753|ENSSSCG00000027272|…
Small cell lung cancer	ssc05222	47	88	0.0590514	0.856826	ENSSSCG00000009545|ENSSSCG00000015318|ENSSSCG00000000884|ENSSSCG00000016027|ENSSSCG00000003909|ENSSSCG00000010872|ENSSSCG00000001474|ENSSSCG00000029463|ENSSSCG00000027567|ENSSSCG00000003460|ENSSSCG00000016244|ENSSSCG00000030957|ENSSSCG00000025028|ENSSSCG00000007268|ENSSSCG00000002989|ENSSSCG00000016835|ENSSSCG00000002525|ENSSSCG00000021098|ENSSSCG00000017950|ENSSSCG00000010440|ENSSSCG00000016714|…
Ubiquitin mediated proteolysis	ssc04120	67	134	0.0682559	0.856826	ENSSSCG00000030153|ENSSSCG00000025638|ENSSSCG00000023727|ENSSSCG00000007930|ENSSSCG00000027855|ENSSSCG00000009208|ENSSSCG00000013107|ENSSSCG00000013481|ENSSSCG00000022486|ENSSSCG00000016722|ENSSSCG00000012110|ENSSSCG00000009556|ENSSSCG00000027002|ENSSSCG00000016865|ENSSSCG00000021721|ENSSSCG00000013640|ENSSSCG00000027057|ENSSSCG00000029774|ENSSSCG00000022066|ENSSSCG00000015509|ENSSSCG00000016835|…
Other types of O-glycan biosynthesis	ssc00514	19	30	0.074259	0.856826	ENSSSCG00000017170|ENSSSCG00000008175|ENSSSCG00000007244|ENSSSCG00000009335|ENSSSCG00000010998|ENSSSCG00000012088|ENSSSCG00000026246|ENSSSCG00000011519|ENSSSCG00000006360|ENSSSCG00000013883|ENSSSCG00000026654|ENSSSCG00000015259|ENSSSCG00000001503|ENSSSCG00000014958|ENSSSCG00000030217|ENSSSCG00000025770|ENSSSCG00000011504|ENSSSCG00000012403|ENSSSCG00000007572
Renal cell carcinoma	ssc05211	35	64	0.0767309	0.856826	ENSSSCG00000028968|ENSSSCG00000003909|ENSSSCG00000010872|ENSSSCG00000030289|ENSSSCG00000003395|ENSSSCG00000010081|ENSSSCG00000003520|ENSSSCG00000002989|ENSSSCG00000015403|ENSSSCG00000001963|ENSSSCG00000006646|ENSSSCG00000016958|ENSSSCG00000008443|ENSSSCG00000013900|ENSSSCG00000027272|ENSSSCG00000021148|ENSSSCG00000017991|ENSSSCG00000002385|ENSSSCG00000026635|ENSSSCG00000030413|ENSSSCG00000000068|…
Apoptosis	ssc04210	47	91	0.0821016	0.856826	ENSSSCG00000022362|ENSSSCG00000000136|ENSSSCG00000000884|ENSSSCG00000017259|ENSSSCG00000012795|ENSSSCG00000003909|ENSSSCG00000010872|ENSSSCG00000001009|ENSSSCG00000013771|ENSSSCG00000029463|ENSSSCG00000003460|ENSSSCG00000012657|ENSSSCG00000030957|ENSSSCG00000025028|ENSSSCG00000002989|ENSSSCG00000021098|ENSSSCG00000007542|ENSSSCG00000016714|ENSSSCG00000012825|ENSSSCG00000016958|ENSSSCG00000017330|…
Platelet activation	ssc04611	65	132	0.0853573	0.856826	ENSSSCG00000000175|ENSSSCG00000024613|ENSSSCG00000008629|ENSSSCG00000006857|ENSSSCG00000022080|ENSSSCG00000024969|ENSSSCG00000003909|ENSSSCG00000010872|ENSSSCG00000001518|ENSSSCG00000013771|ENSSSCG00000026602|ENSSSCG00000011399|ENSSSCG00000000555|ENSSSCG00000010081|ENSSSCG00000007058|ENSSSCG00000005533|ENSSSCG00000015407|ENSSSCG00000002989|ENSSSCG00000013900|ENSSSCG00000005317|ENSSSCG00000004727|…
Proteoglycans in cancer	ssc05205	91	192	0.0866444	0.856826	ENSSSCG00000025777|ENSSSCG00000009123|ENSSSCG00000016140|ENSSSCG00000017497|ENSSSCG00000012034|ENSSSCG00000015027|ENSSSCG00000016578|ENSSSCG00000009751|ENSSSCG00000029852|ENSSSCG00000027312|ENSSSCG00000027189|ENSSSCG00000008844|ENSSSCG00000017950|ENSSSCG00000011533|ENSSSCG00000003395|ENSSSCG00000003017|ENSSSCG00000003569|ENSSSCG00000009048|ENSSSCG00000007022|ENSSSCG00000009237|ENSSSCG00000024671|…
Butanoate metabolism	ssc00650	15	23	0.0918586	0.856826	ENSSSCG00000005016|ENSSSCG00000027282|ENSSSCG00000009150|ENSSSCG00000007857|ENSSSCG00000022282|ENSSSCG00000009916|ENSSSCG00000010790|ENSSSCG00000004049|ENSSSCG00000026153|ENSSSCG00000024109|ENSSSCG00000016872|ENSSSCG00000030033|ENSSSCG00000016863|ENSSSCG00000026453|ENSSSCG00000011060
Fc gamma R-mediated phagocytosis	ssc04666	42	81	0.0925898	0.856826	ENSSSCG00000007811|ENSSSCG00000003614|ENSSSCG00000030378|ENSSSCG00000003909|ENSSSCG00000010872|ENSSSCG00000010081|ENSSSCG00000007722|ENSSSCG00000008642|ENSSSCG00000030547|ENSSSCG00000021964|ENSSSCG00000002989|ENSSSCG00000017912|ENSSSCG00000028968|ENSSSCG00000016958|ENSSSCG00000013900|ENSSSCG00000005743|ENSSSCG00000008444|ENSSSCG00000006250|ENSSSCG00000014811|ENSSSCG00000010908|ENSSSCG00000003839|…
NF-kappa B signaling pathway	ssc04064	46	90	0.0932614	0.856826	ENSSSCG00000007811|ENSSSCG00000012795|ENSSSCG00000001009|ENSSSCG00000012825|ENSSSCG00000001404|ENSSSCG00000000706|ENSSSCG00000030957|ENSSSCG00000030408|ENSSSCG00000025028|ENSSSCG00000022066|ENSSSCG00000002525|ENSSSCG00000014216|ENSSSCG00000007203|ENSSSCG00000025691|ENSSSCG00000017330|ENSSSCG00000012495|ENSSSCG00000010312|ENSSSCG00000002804|ENSSSCG00000005503|ENSSSCG00000006250|ENSSSCG00000016101|…
Arrhythmogenic right ventricular cardiomyopathy (ARVC)	ssc05412	35	67	0.109941	0.856826	ENSSSCG00000029073|ENSSSCG00000028148|ENSSSCG00000000176|ENSSSCG00000017510|ENSSSCG00000016009|ENSSSCG00000030680|ENSSSCG00000011040|ENSSSCG00000020785|ENSSSCG00000017428|ENSSSCG00000011046|ENSSSCG00000011274|ENSSSCG00000014339|ENSSSCG00000004123|ENSSSCG00000016027|ENSSSCG00000009148|ENSSSCG00000025532|ENSSSCG00000015886|ENSSSCG00000004241|ENSSSCG00000024800|ENSSSCG00000017306|ENSSSCG00000011455|…
Progesterone-mediated oocyte maturation	ssc04914	43	85	0.111135	0.856826	ENSSSCG00000000373|ENSSSCG00000021819|ENSSSCG00000003909|ENSSSCG00000010872|ENSSSCG00000013481|ENSSSCG00000013771|ENSSSCG00000004812|ENSSSCG00000002535|ENSSSCG00000010081|ENSSSCG00000001701|ENSSSCG00000015407|ENSSSCG00000002989|ENSSSCG00000007151|ENSSSCG00000000857|ENSSSCG00000016958|ENSSSCG00000009228|ENSSSCG00000004022|ENSSSCG00000013900|ENSSSCG00000020899|ENSSSCG00000012163|ENSSSCG00000000175|…
Phagosome	ssc04145	70	147	0.113293	0.856826	ENSSSCG00000011916|ENSSSCG00000022307|ENSSSCG00000008056|ENSSSCG00000000137|ENSSSCG00000011621|ENSSSCG00000025593|ENSSSCG00000028968|ENSSSCG00000002776|ENSSSCG00000002639|ENSSSCG00000017300|ENSSSCG00000016147|ENSSSCG00000029077|ENSSSCG00000001453|ENSSSCG00000026592|ENSSSCG00000020964|ENSSSCG00000001456|ENSSSCG00000000912|ENSSSCG00000001472|ENSSSCG00000007523|ENSSSCG00000011114|ENSSSCG00000001459|…
Fc epsilon RI signaling pathway	ssc04664	33	63	0.115568	0.856826	ENSSSCG00000007811|ENSSSCG00000028968|ENSSSCG00000024969|ENSSSCG00000003909|ENSSSCG00000010872|ENSSSCG00000010081|ENSSSCG00000006250|ENSSSCG00000002989|ENSSSCG00000013900|ENSSSCG00000016958|ENSSSCG00000009228|ENSSSCG00000012495|ENSSSCG00000005743|ENSSSCG00000017254|ENSSSCG00000014281|ENSSSCG00000027272|ENSSSCG00000003395|ENSSSCG00000013099|ENSSSCG00000017991|ENSSSCG00000030413|ENSSSCG00000001404|…
Leishmaniasis	ssc05140	33	63	0.115568	0.856826	ENSSSCG00000003614|ENSSSCG00000000137|ENSSSCG00000012279|ENSSSCG00000012795|ENSSSCG00000016009|ENSSSCG00000001453|ENSSSCG00000001456|ENSSSCG00000001472|ENSSSCG00000010081|ENSSSCG00000001459|ENSSSCG00000030957|ENSSSCG00000004110|ENSSSCG00000007722|ENSSSCG00000015652|ENSSSCG00000015294|ENSSSCG00000005215|ENSSSCG00000005503|ENSSSCG00000000799|ENSSSCG00000008090|ENSSSCG00000011730|ENSSSCG00000012981|…
Colorectal cancer	ssc05210	35	68	0.122801	0.856826	ENSSSCG00000022080|ENSSSCG00000028968|ENSSSCG00000003909|ENSSSCG00000010872|ENSSSCG00000010081|ENSSSCG00000004952|ENSSSCG00000030680|ENSSSCG00000002989|ENSSSCG00000011274|ENSSSCG00000016714|ENSSSCG00000016958|ENSSSCG00000009228|ENSSSCG00000013900|ENSSSCG00000009148|ENSSSCG00000014126|ENSSSCG00000005382|ENSSSCG00000021944|ENSSSCG00000027272|ENSSSCG00000017991|ENSSSCG00000002385|ENSSSCG00000002383|…
Intestinal immune network for IgA production	ssc04672	24	44	0.12777	0.856826	ENSSSCG00000021815|ENSSSCG00000017330|ENSSSCG00000016009|ENSSSCG00000022246|ENSSSCG00000001453|ENSSSCG00000001456|ENSSSCG00000001472|ENSSSCG00000001459|ENSSSCG00000011899|ENSSSCG00000000706|ENSSSCG00000015652|ENSSSCG00000030172|ENSSSCG00000025042|ENSSSCG00000009051|ENSSSCG00000009088|ENSSSCG00000013593|ENSSSCG00000028561|ENSSSCG00000007440|ENSSSCG00000003017|ENSSSCG00000002081|ENSSSCG00000010414|…
Focal adhesion	ssc04510	89	194	0.13515	0.856826	ENSSSCG00000024960|ENSSSCG00000012135|ENSSSCG00000026492|ENSSSCG00000017497|ENSSSCG00000016244|ENSSSCG00000015506|ENSSSCG00000010440|ENSSSCG00000004207|ENSSSCG00000020703|ENSSSCG00000015618|ENSSSCG00000017306|ENSSSCG00000029411|ENSSSCG00000030516|ENSSSCG00000013667|ENSSSCG00000008844|ENSSSCG00000003395|ENSSSCG00000023611|ENSSSCG00000022080|ENSSSCG00000016009|ENSSSCG00000015326|ENSSSCG00000004012|…
Endocytosis	ssc04144	94	206	0.136795	0.856826	ENSSSCG00000030153|ENSSSCG00000005177|ENSSSCG00000022268|ENSSSCG00000011036|ENSSSCG00000010995|ENSSSCG00000027812|ENSSSCG00000022696|ENSSSCG00000020666|ENSSSCG00000004948|ENSSSCG00000010683|ENSSSCG00000014812|ENSSSCG00000002385|ENSSSCG00000008844|ENSSSCG00000008842|ENSSSCG00000017412|ENSSSCG00000003017|ENSSSCG00000023995|ENSSSCG00000028889|ENSSSCG00000017140|ENSSSCG00000025610|ENSSSCG00000029541|…
Toxoplasmosis	ssc05145	55	115	0.139886	0.856826	ENSSSCG00000021964|ENSSSCG00000027855|ENSSSCG00000012795|ENSSSCG00000003909|ENSSSCG00000010872|ENSSSCG00000001453|ENSSSCG00000001456|ENSSSCG00000000708|ENSSSCG00000001472|ENSSSCG00000001404|ENSSSCG00000010081|ENSSSCG00000001459|ENSSSCG00000030957|ENSSSCG00000025028|ENSSSCG00000015407|ENSSSCG00000002989|ENSSSCG00000013900|ENSSSCG00000007440|ENSSSCG00000015652|ENSSSCG00000016714|ENSSSCG00000012825|…
Acute myeloid leukemia	ssc05221	28	54	0.147529	0.856826	ENSSSCG00000003909|ENSSSCG00000010872|ENSSSCG00000001539|ENSSSCG00000010081|ENSSSCG00000030957|ENSSSCG00000001573|ENSSSCG00000030680|ENSSSCG00000017428|ENSSSCG00000017406|ENSSSCG00000012825|ENSSSCG00000016958|ENSSSCG00000013900|ENSSSCG00000009148|ENSSSCG00000028964|ENSSSCG00000013237|ENSSSCG00000027272|ENSSSCG00000017991|ENSSSCG00000030413|ENSSSCG00000002989|ENSSSCG00000008842|ENSSSCG00000012981|…
beta-Alanine metabolism	ssc00410	16	28	0.154672	0.856826	ENSSSCG00000027282|ENSSSCG00000003776|ENSSSCG00000028501|ENSSSCG00000025630|ENSSSCG00000007140|ENSSSCG00000010790|ENSSSCG00000012911|ENSSSCG00000006878|ENSSSCG00000004870|ENSSSCG00000006040|ENSSSCG00000010060|ENSSSCG00000027689|ENSSSCG00000009889|ENSSSCG00000012166|ENSSSCG00000011060|ENSSSCG00000006324
Circadian rhythm	ssc04710	15	26	0.15824	0.856826	ENSSSCG00000013396|ENSSSCG00000003837|ENSSSCG00000000185|ENSSSCG00000008171|ENSSSCG00000010563|ENSSSCG00000000107|ENSSSCG00000014314|ENSSSCG00000004576|ENSSSCG00000016432|ENSSSCG00000015455|ENSSSCG00000017983|ENSSSCG00000009840|ENSSSCG00000028552|ENSSSCG00000011106|ENSSSCG00000016338
Glycosaminoglycan biosynthesis - heparan sulfate / heparin	ssc00534	14	24	0.161802	0.856826	ENSSSCG00000020809|ENSSSCG00000030136|ENSSSCG00000026078|ENSSSCG00000021375|ENSSSCG00000006009|ENSSSCG00000009115|ENSSSCG00000022197|ENSSSCG00000004433|ENSSSCG00000014035|ENSSSCG00000022032|ENSSSCG00000007837|ENSSSCG00000009680|ENSSSCG00000030589|ENSSSCG00000010310
RNA degradation	ssc03018	35	71	0.166761	0.856826	ENSSSCG00000000393|ENSSSCG00000013124|ENSSSCG00000030404|ENSSSCG00000002799|ENSSSCG00000015231|ENSSSCG00000012014|ENSSSCG00000004941|ENSSSCG00000005355|ENSSSCG00000014165|ENSSSCG00000003412|ENSSSCG00000014009|ENSSSCG00000015097|ENSSSCG00000022616|ENSSSCG00000007878|ENSSSCG00000001903|ENSSSCG00000024916|ENSSSCG00000003660|ENSSSCG00000028322|ENSSSCG00000009460|ENSSSCG00000026613|ENSSSCG00000016911|…
Renin-angiotensin system	ssc04614	12	20	0.168748	0.856826	ENSSSCG00000011723|ENSSSCG00000012138|ENSSSCG00000016951|ENSSSCG00000009132|ENSSSCG00000028443|ENSSSCG00000017296|ENSSSCG00000023612|ENSSSCG00000012600|ENSSSCG00000014173|ENSSSCG00000010184|ENSSSCG00000016778|ENSSSCG00000011695
Hematopoietic cell lineage	ssc04640	41	85	0.170085	0.856826	ENSSSCG00000021812|ENSSSCG00000007817|ENSSSCG00000008217|ENSSSCG00000016009|ENSSSCG00000011723|ENSSSCG00000024791|ENSSSCG00000006736|ENSSSCG00000016832|ENSSSCG00000015294|ENSSSCG00000006452|ENSSSCG00000006451|ENSSSCG00000006450|ENSSSCG00000007973|ENSSSCG00000007673|ENSSSCG00000015093|ENSSSCG00000006161|ENSSSCG00000031023|ENSSSCG00000011848|ENSSSCG00000008090|ENSSSCG00000017306|ENSSSCG00000031035|…
Chronic myeloid leukemia	ssc05220	34	69	0.171408	0.856826	ENSSSCG00000017406|ENSSSCG00000003909|ENSSSCG00000010872|ENSSSCG00000022486|ENSSSCG00000010081|ENSSSCG00000030957|ENSSSCG00000001079|ENSSSCG00000007268|ENSSSCG00000002989|ENSSSCG00000017950|ENSSSCG00000005706|ENSSSCG00000012825|ENSSSCG00000016958|ENSSSCG00000004432|ENSSSCG00000013900|ENSSSCG00000010052|ENSSSCG00000005382|ENSSSCG00000027272|ENSSSCG00000003395|ENSSSCG00000017991|ENSSSCG00000002385|…
Selenocompound metabolism	ssc00450	10	16	0.174999	0.856826	ENSSSCG00000028470|ENSSSCG00000026582|ENSSSCG00000010437|ENSSSCG00000023370|ENSSSCG00000010131|ENSSSCG00000010143|ENSSSCG00000005663|ENSSSCG00000025315|ENSSSCG00000006925|ENSSSCG00000000843
Epstein-Barr virus infection	ssc05169	85	189	0.176677	0.856826	ENSSSCG00000005038|ENSSSCG00000010327|ENSSSCG00000000373|ENSSSCG00000017273|ENSSSCG00000013239|ENSSSCG00000012795|ENSSSCG00000024777|ENSSSCG00000008742|ENSSSCG00000010872|ENSSSCG00000026233|ENSSSCG00000001009|ENSSSCG00000000068|ENSSSCG00000013771|ENSSSCG00000022955|ENSSSCG00000015027|ENSSSCG00000006691|ENSSSCG00000030408|ENSSSCG00000013900|ENSSSCG00000026193|ENSSSCG00000025454|ENSSSCG00000021964|…
Synthesis and degradation of ketone bodies	ssc00072	6	8	0.179157	0.856826	ENSSSCG00000022282|ENSSSCG00000004049|ENSSSCG00000026153|ENSSSCG00000024109|ENSSSCG00000016872|ENSSSCG00000016863
Biosynthesis of amino acids	ssc01230	31	63	0.186404	0.856826	ENSSSCG00000012236|ENSSSCG00000022300|ENSSSCG00000012116|ENSSSCG00000021408|ENSSSCG00000010855|ENSSSCG00000007748|ENSSSCG00000001761|ENSSSCG00000012560|ENSSSCG00000015545|ENSSSCG00000017759|ENSSSCG00000005701|ENSSSCG00000001852|ENSSSCG00000021493|ENSSSCG00000007173|ENSSSCG00000010337|ENSSSCG00000001930|ENSSSCG00000016159|ENSSSCG00000016154|ENSSSCG00000010495|ENSSSCG00000008207|ENSSSCG00000000064|…
FoxO signaling pathway	ssc04068	61	133	0.187108	0.856826	ENSSSCG00000010440|ENSSSCG00000024388|ENSSSCG00000009076|ENSSSCG00000003909|ENSSSCG00000010872|ENSSSCG00000022322|ENSSSCG00000027668|ENSSSCG00000029178|ENSSSCG00000007507|ENSSSCG00000016925|ENSSSCG00000010081|ENSSSCG00000013564|ENSSSCG00000004952|ENSSSCG00000003837|ENSSSCG00000016832|ENSSSCG00000002989|ENSSSCG00000016835|ENSSSCG00000000185|ENSSSCG00000023239|ENSSSCG00000000107|ENSSSCG00000015652|…
Leukocyte transendothelial migration	ssc04670	55	119	0.188966	0.856826	ENSSSCG00000021964|ENSSSCG00000017277|ENSSSCG00000008629|ENSSSCG00000000137|ENSSSCG00000022080|ENSSSCG00000028968|ENSSSCG00000003909|ENSSSCG00000016009|ENSSSCG00000030289|ENSSSCG00000011747|ENSSSCG00000015200|ENSSSCG00000020703|ENSSSCG00000003395|ENSSSCG00000015688|ENSSSCG00000007718|ENSSSCG00000007722|ENSSSCG00000003520|ENSSSCG00000012365|ENSSSCG00000015407|ENSSSCG00000013900|ENSSSCG00000011274|…
Hippo signaling pathway	ssc04390	63	138	0.190514	0.856826	ENSSSCG00000014920|ENSSSCG00000010563|ENSSSCG00000003112|ENSSSCG00000016140|ENSSSCG00000027206|ENSSSCG00000011704|ENSSSCG00000012375|ENSSSCG00000007501|ENSSSCG00000027365|ENSSSCG00000024671|ENSSSCG00000010894|ENSSSCG00000006052|ENSSSCG00000001478|ENSSSCG00000008645|ENSSSCG00000004952|ENSSSCG00000030680|ENSSSCG00000006062|ENSSSCG00000007227|ENSSSCG00000001544|ENSSSCG00000000736|ENSSSCG00000006780|…
Antigen processing and presentation	ssc04612	33	68	0.193696	0.856826	ENSSSCG00000014292|ENSSSCG00000025593|ENSSSCG00000008217|ENSSSCG00000002452|ENSSSCG00000008213|ENSSSCG00000002004|ENSSSCG00000001453|ENSSSCG00000001456|ENSSSCG00000001472|ENSSSCG00000001404|ENSSSCG00000002535|ENSSSCG00000001459|ENSSSCG00000001701|ENSSSCG00000022941|ENSSSCG00000001611|ENSSSCG00000013901|ENSSSCG00000023666|ENSSSCG00000014020|ENSSSCG00000004687|ENSSSCG00000009356|ENSSSCG00000030731|…
Synaptic vesicle cycle	ssc04721	29	59	0.197383	0.856826	ENSSSCG00000011916|ENSSSCG00000017316|ENSSSCG00000008056|ENSSSCG00000013754|ENSSSCG00000002776|ENSSSCG00000024434|ENSSSCG00000024437|ENSSSCG00000013897|ENSSSCG00000003199|ENSSSCG00000026985|ENSSSCG00000006054|ENSSSCG00000028694|ENSSSCG00000006263|ENSSSCG00000017401|ENSSSCG00000003120|ENSSSCG00000016577|ENSSSCG00000016990|ENSSSCG00000007348|ENSSSCG00000009602|ENSSSCG00000002288|ENSSSCG00000007714|…
Cell cycle	ssc04110	53	115	0.198666	0.856826	ENSSSCG00000000013|ENSSSCG00000014329|ENSSSCG00000003949|ENSSSCG00000010625|ENSSSCG00000009104|ENSSSCG00000013481|ENSSSCG00000004306|ENSSSCG00000004952|ENSSSCG00000016961|ENSSSCG00000007692|ENSSSCG00000012642|ENSSSCG00000007268|ENSSSCG00000013411|ENSSSCG00000016835|ENSSSCG00000007151|ENSSSCG00000015318|ENSSSCG00000005706|ENSSSCG00000006145|ENSSSCG00000004432|ENSSSCG00000020870|ENSSSCG00000010726|…
Pathways in cancer	ssc05200	138	319	0.199587	0.856826	ENSSSCG00000012135|ENSSSCG00000016878|ENSSSCG00000001474|ENSSSCG00000024671|ENSSSCG00000027567|ENSSSCG00000016244|ENSSSCG00000030957|ENSSSCG00000009148|ENSSSCG00000006556|ENSSSCG00000002525|ENSSSCG00000001963|ENSSSCG00000010440|ENSSSCG00000017406|ENSSSCG00000012825|ENSSSCG00000009751|ENSSSCG00000016140|ENSSSCG00000016997|ENSSSCG00000010052|ENSSSCG00000004207|ENSSSCG00000015618|ENSSSCG00000029852|…
Cell adhesion molecules (CAMs)	ssc04514	66	146	0.201552	0.856826	ENSSSCG00000006852|ENSSSCG00000017277|ENSSSCG00000012097|ENSSSCG00000006088|ENSSSCG00000016027|ENSSSCG00000011933|ENSSSCG00000016009|ENSSSCG00000008601|ENSSSCG00000022246|ENSSSCG00000011747|ENSSSCG00000015045|ENSSSCG00000015200|ENSSSCG00000001456|ENSSSCG00000001472|ENSSSCG00000011101|ENSSSCG00000007401|ENSSSCG00000001459|ENSSSCG00000025133|ENSSSCG00000011899|ENSSSCG00000011046|ENSSSCG00000013649|…
Fatty acid degradation	ssc00071	21	41	0.20188	0.856826	ENSSSCG00000017198|ENSSSCG00000027282|ENSSSCG00000004049|ENSSSCG00000009150|ENSSSCG00000024587|ENSSSCG00000014272|ENSSSCG00000009916|ENSSSCG00000030522|ENSSSCG00000016156|ENSSSCG00000010790|ENSSSCG00000004510|ENSSSCG00000015784|ENSSSCG00000009889|ENSSSCG00000003776|ENSSSCG00000006324|ENSSSCG00000026153|ENSSSCG00000012880|ENSSSCG00000008569|ENSSSCG00000001000|ENSSSCG00000012583|ENSSSCG00000001760
Thyroid hormone signaling pathway	ssc04919	52	113	0.203732	0.856826	ENSSSCG00000004248|ENSSSCG00000017338|ENSSSCG00000025777|ENSSSCG00000016027|ENSSSCG00000003909|ENSSSCG00000010872|ENSSSCG00000003569|ENSSSCG00000012250|ENSSSCG00000013771|ENSSSCG00000010081|ENSSSCG00000006296|ENSSSCG00000008581|ENSSSCG00000012396|ENSSSCG00000011211|ENSSSCG00000007356|ENSSSCG00000012606|ENSSSCG00000005720|ENSSSCG00000016958|ENSSSCG00000004432|ENSSSCG00000013900|ENSSSCG00000020747|…
Adherens junction	ssc04520	34	71	0.206105	0.856826	ENSSSCG00000022080|ENSSSCG00000028968|ENSSSCG00000011933|ENSSSCG00000004524|ENSSSCG00000027668|ENSSSCG00000003090|ENSSSCG00000017497|ENSSSCG00000010081|ENSSSCG00000013564|ENSSSCG00000004952|ENSSSCG00000030680|ENSSSCG00000007469|ENSSSCG00000023709|ENSSSCG00000001814|ENSSSCG00000011274|ENSSSCG00000014339|ENSSSCG00000007203|ENSSSCG00000004854|ENSSSCG00000009148|ENSSSCG00000002804|ENSSSCG00000010313|…
Hypertrophic cardiomyopathy (HCM)	ssc05410	37	78	0.206572	0.856826	ENSSSCG00000029073|ENSSSCG00000028148|ENSSSCG00000000176|ENSSSCG00000017510|ENSSSCG00000016009|ENSSSCG00000011040|ENSSSCG00000020785|ENSSSCG00000006556|ENSSSCG00000004803|ENSSSCG00000011046|ENSSSCG00000017296|ENSSSCG00000004123|ENSSSCG00000016027|ENSSSCG00000000857|ENSSSCG00000025532|ENSSSCG00000015886|ENSSSCG00000017306|ENSSSCG00000003837|ENSSSCG00000011455|ENSSSCG00000002385|ENSSSCG00000011412|…
Arginine and proline metabolism	ssc00330	27	55	0.209263	0.856826	ENSSSCG00000005701|ENSSSCG00000012236|ENSSSCG00000024752|ENSSSCG00000010855|ENSSSCG00000009942|ENSSSCG00000012257|ENSSSCG00000009889|ENSSSCG00000027689|ENSSSCG00000015545|ENSSSCG00000004672|ENSSSCG00000009856|ENSSSCG00000010523|ENSSSCG00000023215|ENSSSCG00000012911|ENSSSCG00000012166|ENSSSCG00000002913|ENSSSCG00000016159|ENSSSCG00000010495|ENSSSCG00000006324|ENSSSCG00000024179|ENSSSCG00000004870|…
Galactose metabolism	ssc00052	15	28	0.213418	0.856826	ENSSSCG00000027146|ENSSSCG00000017365|ENSSSCG00000003812|ENSSSCG00000010998|ENSSSCG00000027827|ENSSSCG00000024573|ENSSSCG00000010252|ENSSSCG00000004729|ENSSSCG00000008368|ENSSSCG00000008486|ENSSSCG00000030013|ENSSSCG00000004651|ENSSSCG00000016751|ENSSSCG00000008261|ENSSSCG00000017203
Primary immunodeficiency	ssc05340	19	37	0.214547	0.856826	ENSSSCG00000016832|ENSSSCG00000009356|ENSSSCG00000025464|ENSSSCG00000025593|ENSSSCG00000007440|ENSSSCG00000008217|ENSSSCG00000015093|ENSSSCG00000010908|ENSSSCG00000000687|ENSSSCG00000008213|ENSSSCG00000003608|ENSSSCG00000012825|ENSSSCG00000012495|ENSSSCG00000009938|ENSSSCG00000021255|ENSSSCG00000030172|ENSSSCG00000025173|ENSSSCG00000025042|ENSSSCG00000012397
Thyroid cancer	ssc05216	14	26	0.220068	0.856826	ENSSSCG00000011579|ENSSSCG00000015576|ENSSSCG00000010211|ENSSSCG00000006556|ENSSSCG00000011274|ENSSSCG00000026969|ENSSSCG00000010399|ENSSSCG00000006753|ENSSSCG00000001474|ENSSSCG00000009148|ENSSSCG00000010199|ENSSSCG00000010081|ENSSSCG00000017950|ENSSSCG00000030680
VEGF signaling pathway	ssc04370	28	58	0.223816	0.856826	ENSSSCG00000022362|ENSSSCG00000028968|ENSSSCG00000024969|ENSSSCG00000003909|ENSSSCG00000010872|ENSSSCG00000010081|ENSSSCG00000021964|ENSSSCG00000002989|ENSSSCG00000015650|ENSSSCG00000016958|ENSSSCG00000009856|ENSSSCG00000013900|ENSSSCG00000003460|ENSSSCG00000027272|ENSSSCG00000017991|ENSSSCG00000011415|ENSSSCG00000030413|ENSSSCG00000007477|ENSSSCG00000008844|ENSSSCG00000001556|ENSSSCG00000003395|…
Asthma	ssc05310	13	24	0.227025	0.856826	ENSSSCG00000030172|ENSSSCG00000014281|ENSSSCG00000007440|ENSSSCG00000015652|ENSSSCG00000002081|ENSSSCG00000013099|ENSSSCG00000001453|ENSSSCG00000001456|ENSSSCG00000016475|ENSSSCG00000001472|ENSSSCG00000029596|ENSSSCG00000001404|ENSSSCG00000001459
Amino sugar and nucleotide sugar metabolism	ssc00520	24	49	0.229047	0.856826	ENSSSCG00000014393|ENSSSCG00000030150|ENSSSCG00000027827|ENSSSCG00000008368|ENSSSCG00000022994|ENSSSCG00000006340|ENSSSCG00000022124|ENSSSCG00000001927|ENSSSCG00000004651|ENSSSCG00000004456|ENSSSCG00000016751|ENSSSCG00000003812|ENSSSCG00000008143|ENSSSCG00000010929|ENSSSCG00000000994|ENSSSCG00000000061|ENSSSCG00000012792|ENSSSCG00000022292|ENSSSCG00000010252|ENSSSCG00000024990|ENSSSCG00000014073|…
Endometrial cancer	ssc05213	24	49	0.229047	0.856826	ENSSSCG00000012279|ENSSSCG00000003909|ENSSSCG00000010872|ENSSSCG00000017497|ENSSSCG00000010081|ENSSSCG00000030680|ENSSSCG00000023272|ENSSSCG00000002989|ENSSSCG00000011274|ENSSSCG00000014339|ENSSSCG00000010440|ENSSSCG00000016958|ENSSSCG00000013900|ENSSSCG00000009148|ENSSSCG00000027272|ENSSSCG00000017991|ENSSSCG00000030413|ENSSSCG00000017950|ENSSSCG00000003460|ENSSSCG00000003395|ENSSSCG00000006753|…
Sulfur relay system	ssc04122	6	9	0.230788	0.856826	ENSSSCG00000003235|ENSSSCG00000000007|ENSSSCG00000000134|ENSSSCG00000001596|ENSSSCG00000005649|ENSSSCG00000007475
Lysosome	ssc04142	52	115	0.23339	0.856826	ENSSSCG00000008031|ENSSSCG00000008056|ENSSSCG00000014924|ENSSSCG00000009075|ENSSSCG00000002776|ENSSSCG00000002452|ENSSSCG00000027146|ENSSSCG00000006083|ENSSSCG00000007522|ENSSSCG00000009978|ENSSSCG00000017865|ENSSSCG00000009555|ENSSSCG00000000662|ENSSSCG00000026097|ENSSSCG00000003212|ENSSSCG00000006648|ENSSSCG00000006263|ENSSSCG00000004044|ENSSSCG00000008867|ENSSSCG00000015772|ENSSSCG00000012970|…
Histidine metabolism	ssc00340	12	22	0.234313	0.856826	ENSSSCG00000004870|ENSSSCG00000028501|ENSSSCG00000024023|ENSSSCG00000025630|ENSSSCG00000027926|ENSSSCG00000001823|ENSSSCG00000023215|ENSSSCG00000012257|ENSSSCG00000009889|ENSSSCG00000017861|ENSSSCG00000012911|ENSSSCG00000006324
ECM-receptor interaction	ssc04512	38	82	0.236124	0.856826	ENSSSCG00000009545|ENSSSCG00000006857|ENSSSCG00000016027|ENSSSCG00000016009|ENSSSCG00000008601|ENSSSCG00000026492|ENSSSCG00000015326|ENSSSCG00000007401|ENSSSCG00000011046|ENSSSCG00000012571|ENSSSCG00000006666|ENSSSCG00000015506|ENSSSCG00000016244|ENSSSCG00000004789|ENSSSCG00000015444|ENSSSCG00000015886|ENSSSCG00000022204|ENSSSCG00000004207|ENSSSCG00000015618|ENSSSCG00000016174|ENSSSCG00000017306|…
Toll-like receptor signaling pathway	ssc04620	46	101	0.23752	0.856826	ENSSSCG00000028968|ENSSSCG00000012795|ENSSSCG00000012117|ENSSSCG00000003909|ENSSSCG00000010872|ENSSSCG00000001009|ENSSSCG00000026592|ENSSSCG00000008978|ENSSSCG00000010081|ENSSSCG00000030957|ENSSSCG00000021964|ENSSSCG00000011899|ENSSSCG00000002989|ENSSSCG00000002525|ENSSSCG00000017700|ENSSSCG00000014216|ENSSSCG00000016573|ENSSSCG00000012825|ENSSSCG00000016958|ENSSSCG00000009228|ENSSSCG00000013900|…
Signaling pathways regulating pluripotency of stem cells	ssc04550	59	132	0.237805	0.856826	ENSSSCG00000014920|ENSSSCG00000016140|ENSSSCG00000003909|ENSSSCG00000010872|ENSSSCG00000000233|ENSSSCG00000025374|ENSSSCG00000011746|ENSSSCG00000027365|ENSSSCG00000024671|ENSSSCG00000015873|ENSSSCG00000006052|ENSSSCG00000010081|ENSSSCG00000006645|ENSSSCG00000008645|ENSSSCG00000004952|ENSSSCG00000007227|ENSSSCG00000014319|ENSSSCG00000012705|ENSSSCG00000002989|ENSSSCG00000023357|ENSSSCG00000006780|…
Oxytocin signaling pathway	ssc04921	71	161	0.240649	0.856826	ENSSSCG00000000175|ENSSSCG00000022362|ENSSSCG00000024613|ENSSSCG00000008629|ENSSSCG00000009123|ENSSSCG00000022080|ENSSSCG00000012279|ENSSSCG00000000176|ENSSSCG00000024969|ENSSSCG00000008742|ENSSSCG00000021707|ENSSSCG00000001518|ENSSSCG00000013771|ENSSSCG00000007477|ENSSSCG00000029073|ENSSSCG00000000555|ENSSSCG00000010081|ENSSSCG00000016958|ENSSSCG00000003837|ENSSSCG00000011040|ENSSSCG00000015407|…
Allograft rejection	ssc05330	19	38	0.241003	0.856826	ENSSSCG00000009088|ENSSSCG00000028561|ENSSSCG00000030172|ENSSSCG00000007440|ENSSSCG00000030731|ENSSSCG00000017044|ENSSSCG00000011899|ENSSSCG00000015652|ENSSSCG00000011730|ENSSSCG00000002081|ENSSSCG00000001453|ENSSSCG00000010271|ENSSSCG00000001456|ENSSSCG00000016475|ENSSSCG00000001472|ENSSSCG00000029596|ENSSSCG00000001404|ENSSSCG00000000481|ENSSSCG00000001459
Rheumatoid arthritis	ssc05323	40	87	0.241185	0.856826	ENSSSCG00000011916|ENSSSCG00000008056|ENSSSCG00000002776|ENSSSCG00000001453|ENSSSCG00000014985|ENSSSCG00000001456|ENSSSCG00000001472|ENSSSCG00000001459|ENSSSCG00000006054|ENSSSCG00000028694|ENSSSCG00000011899|ENSSSCG00000006263|ENSSSCG00000017401|ENSSSCG00000016577|ENSSSCG00000016990|ENSSSCG00000016122|ENSSSCG00000005503|ENSSSCG00000009051|ENSSSCG00000009602|ENSSSCG00000002288|ENSSSCG00000008090|…
Sphingolipid metabolism	ssc00600	22	45	0.243777	0.856826	ENSSSCG00000027146|ENSSSCG00000025714|ENSSSCG00000021638|ENSSSCG00000007072|ENSSSCG00000006644|ENSSSCG00000025005|ENSSSCG00000022780|ENSSSCG00000026955|ENSSSCG00000009152|ENSSSCG00000003839|ENSSSCG00000025744|ENSSSCG00000006995|ENSSSCG00000028558|ENSSSCG00000002404|ENSSSCG00000013595|ENSSSCG00000025993|ENSSSCG00000010432|ENSSSCG00000010433|ENSSSCG00000010105|ENSSSCG00000027865|ENSSSCG00000010274|…
Fatty acid metabolism	ssc01212	22	45	0.243777	0.856826	ENSSSCG00000017198|ENSSSCG00000003776|ENSSSCG00000009245|ENSSSCG00000026153|ENSSSCG00000001760|ENSSSCG00000009916|ENSSSCG00000014272|ENSSSCG00000004049|ENSSSCG00000004510|ENSSSCG00000008569|ENSSSCG00000012880|ENSSSCG00000000031|ENSSSCG00000009150|ENSSSCG00000016156|ENSSSCG00000003589|ENSSSCG00000001433|ENSSSCG00000024015|ENSSSCG00000027282|ENSSSCG00000015784|ENSSSCG00000010554|ENSSSCG00000010790|…
Carbon metabolism	ssc01200	45	99	0.243777	0.856826	ENSSSCG00000003776|ENSSSCG00000012440|ENSSSCG00000026153|ENSSSCG00000013087|ENSSSCG00000011501|ENSSSCG00000007748|ENSSSCG00000001761|ENSSSCG00000002374|ENSSSCG00000009916|ENSSSCG00000010394|ENSSSCG00000017759|ENSSSCG00000004049|ENSSSCG00000001852|ENSSSCG00000021493|ENSSSCG00000007173|ENSSSCG00000004454|ENSSSCG00000015443|ENSSSCG00000016751|ENSSSCG00000012560|ENSSSCG00000023643|ENSSSCG00000012268|…
p53 signaling pathway	ssc04115	34	73	0.244023	0.856826	ENSSSCG00000003112|ENSSSCG00000000884|ENSSSCG00000004894|ENSSSCG00000006058|ENSSSCG00000029463|ENSSSCG00000008586|ENSSSCG00000026665|ENSSSCG00000026454|ENSSSCG00000015509|ENSSSCG00000025698|ENSSSCG00000021098|ENSSSCG00000015318|ENSSSCG00000010440|ENSSSCG00000016714|ENSSSCG00000004789|ENSSSCG00000000857|ENSSSCG00000008988|ENSSSCG00000029438|ENSSSCG00000026752|ENSSSCG00000015215|ENSSSCG00000029304|…
HIF-1 signaling pathway	ssc04066	47	104	0.247839	0.856826	ENSSSCG00000009123|ENSSSCG00000010081|ENSSSCG00000003909|ENSSSCG00000010872|ENSSSCG00000017497|ENSSSCG00000028420|ENSSSCG00000000706|ENSSSCG00000030957|ENSSSCG00000013564|ENSSSCG00000002989|ENSSSCG00000001050|ENSSSCG00000001963|ENSSSCG00000006646|ENSSSCG00000007200|ENSSSCG00000016958|ENSSSCG00000009856|ENSSSCG00000000857|ENSSSCG00000013900|ENSSSCG00000007673|ENSSSCG00000023643|ENSSSCG00000011848|…
One carbon pool by folate	ssc00670	10	18	0.249982	0.856826	ENSSSCG00000003428|ENSSSCG00000004092|ENSSSCG00000021493|ENSSSCG00000027926|ENSSSCG00000030677|ENSSSCG00000010143|ENSSSCG00000022116|ENSSSCG00000000839|ENSSSCG00000004543|ENSSSCG00000002269
TNF signaling pathway	ssc04668	49	109	0.251642	0.856826	ENSSSCG00000021964|ENSSSCG00000017330|ENSSSCG00000000529|ENSSSCG00000003909|ENSSSCG00000010872|ENSSSCG00000001009|ENSSSCG00000000708|ENSSSCG00000010081|ENSSSCG00000030957|ENSSSCG00000027426|ENSSSCG00000011106|ENSSSCG00000002989|ENSSSCG00000001050|ENSSSCG00000006286|ENSSSCG00000012825|ENSSSCG00000016958|ENSSSCG00000009228|ENSSSCG00000013900|ENSSSCG00000028806|ENSSSCG00000017705|ENSSSCG00000003395|…
Measles	ssc05162	59	133	0.252467	0.856826	ENSSSCG00000021964|ENSSSCG00000003112|ENSSSCG00000015318|ENSSSCG00000027990|ENSSSCG00000012795|ENSSSCG00000003909|ENSSSCG00000010872|ENSSSCG00000004421|ENSSSCG00000012117|ENSSSCG00000015644|ENSSSCG00000030957|ENSSSCG00000030408|ENSSSCG00000012397|ENSSSCG00000012643|ENSSSCG00000008090|ENSSSCG00000012365|ENSSSCG00000002989|ENSSSCG00000013900|ENSSSCG00000017950|ENSSSCG00000017406|ENSSSCG00000007203|…
Amoebiasis	ssc05146	48	107	0.25809	0.856826	ENSSSCG00000022307|ENSSSCG00000017412|ENSSSCG00000006857|ENSSSCG00000009545|ENSSSCG00000003909|ENSSSCG00000013771|ENSSSCG00000001404|ENSSSCG00000016244|ENSSSCG00000030957|ENSSSCG00000013473|ENSSSCG00000021964|ENSSSCG00000007058|ENSSSCG00000015652|ENSSSCG00000016958|ENSSSCG00000030663|ENSSSCG00000013900|ENSSSCG00000015444|ENSSSCG00000004207|ENSSSCG00000010313|ENSSSCG00000015618|ENSSSCG00000016174|…
Type II diabetes mellitus	ssc04930	23	48	0.260885	0.856826	ENSSSCG00000003909|ENSSSCG00000013754|ENSSSCG00000010081|ENSSSCG00000013564|ENSSSCG00000017933|ENSSSCG00000027855|ENSSSCG00000000910|ENSSSCG00000016958|ENSSSCG00000009228|ENSSSCG00000013900|ENSSSCG00000016751|ENSSSCG00000008444|ENSSSCG00000027272|ENSSSCG00000011455|ENSSSCG00000017991|ENSSSCG00000030413|ENSSSCG00000001404|ENSSSCG00000003395|ENSSSCG00000010252|ENSSSCG00000021964|ENSSSCG00000024187|…
TGF-beta signaling pathway	ssc04350	34	74	0.264068	0.856826	ENSSSCG00000030153|ENSSSCG00000000271|ENSSSCG00000022080|ENSSSCG00000000233|ENSSSCG00000004789|ENSSSCG00000010081|ENSSSCG00000001478|ENSSSCG00000008645|ENSSSCG00000004952|ENSSSCG00000011014|ENSSSCG00000007227|ENSSSCG00000014319|ENSSSCG00000004948|ENSSSCG00000006145|ENSSSCG00000016113|ENSSSCG00000024312|ENSSSCG00000009357|ENSSSCG00000005382|ENSSSCG00000029621|ENSSSCG00000030348|ENSSSCG00000000481|…
Dilated cardiomyopathy	ssc05414	38	84	0.273898	0.856826	ENSSSCG00000004248|ENSSSCG00000029073|ENSSSCG00000028148|ENSSSCG00000000176|ENSSSCG00000017510|ENSSSCG00000000175|ENSSSCG00000016009|ENSSSCG00000013771|ENSSSCG00000011040|ENSSSCG00000020785|ENSSSCG00000017063|ENSSSCG00000006556|ENSSSCG00000004803|ENSSSCG00000011046|ENSSSCG00000004123|ENSSSCG00000016027|ENSSSCG00000000857|ENSSSCG00000025532|ENSSSCG00000015886|ENSSSCG00000017306|ENSSSCG00000011455|…
Citrate cycle (TCA cycle)	ssc00020	15	30	0.275749	0.856826	ENSSSCG00000010394|ENSSSCG00000023264|ENSSSCG00000025486|ENSSSCG00000001852|ENSSSCG00000015030|ENSSSCG00000007173|ENSSSCG00000015443|ENSSSCG00000000064|ENSSSCG00000007507|ENSSSCG00000011501|ENSSSCG00000015034|ENSSSCG00000023807|ENSSSCG00000023643|ENSSSCG00000001761|ENSSSCG00000002374
Type I diabetes mellitus	ssc04940	20	42	0.287649	0.856826	ENSSSCG00000009088|ENSSSCG00000011730|ENSSSCG00000001459|ENSSSCG00000030731|ENSSSCG00000017044|ENSSSCG00000008090|ENSSSCG00000028561|ENSSSCG00000008088|ENSSSCG00000011899|ENSSSCG00000002081|ENSSSCG00000001453|ENSSSCG00000010271|ENSSSCG00000001456|ENSSSCG00000016475|ENSSSCG00000001472|ENSSSCG00000029596|ENSSSCG00000001404|ENSSSCG00000000481|ENSSSCG00000016077|ENSSSCG00000011060
Carbohydrate digestion and absorption	ssc04973	20	42	0.287649	0.856826	ENSSSCG00000003395|ENSSSCG00000015105|ENSSSCG00000002989|ENSSSCG00000017365|ENSSSCG00000010036|ENSSSCG00000017991|ENSSSCG00000010872|ENSSSCG00000003909|ENSSSCG00000010252|ENSSSCG00000006740|ENSSSCG00000011455|ENSSSCG00000016958|ENSSSCG00000021964|ENSSSCG00000030013|ENSSSCG00000013900|ENSSSCG00000030413|ENSSSCG00000006296|ENSSSCG00000012606|ENSSSCG00000008261|ENSSSCG00000027272
PPAR signaling pathway	ssc03320	31	68	0.287906	0.856826	ENSSSCG00000017198|ENSSSCG00000003776|ENSSSCG00000024902|ENSSSCG00000009245|ENSSSCG00000001474|ENSSSCG00000014985|ENSSSCG00000007507|ENSSSCG00000001539|ENSSSCG00000001760|ENSSSCG00000023272|ENSSSCG00000023435|ENSSSCG00000014272|ENSSSCG00000010554|ENSSSCG00000005648|ENSSSCG00000012880|ENSSSCG00000012202|ENSSSCG00000011477|ENSSSCG00000011579|ENSSSCG00000016156|ENSSSCG00000010494|ENSSSCG00000013599|…
Ras signaling pathway	ssc04014	95	223	0.288202	0.856826	ENSSSCG00000024960|ENSSSCG00000028092|ENSSSCG00000012135|ENSSSCG00000024969|ENSSSCG00000008509|ENSSSCG00000003497|ENSSSCG00000012034|ENSSSCG00000030957|ENSSSCG00000012825|ENSSSCG00000015753|ENSSSCG00000009139|ENSSSCG00000030289|ENSSSCG00000009567|ENSSSCG00000008844|ENSSSCG00000008842|ENSSSCG00000017748|ENSSSCG00000012981|ENSSSCG00000003395|ENSSSCG00000017412|ENSSSCG00000009048|ENSSSCG00000005738|…
Terpenoid backbone biosynthesis	ssc00900	10	19	0.29102	0.856826	ENSSSCG00000003369|ENSSSCG00000029790|ENSSSCG00000024776|ENSSSCG00000014080|ENSSSCG00000004049|ENSSSCG00000026153|ENSSSCG00000016872|ENSSSCG00000030162|ENSSSCG00000009931|ENSSSCG00000011061
Estrogen signaling pathway	ssc04915	43	97	0.293387	0.856826	ENSSSCG00000025777|ENSSSCG00000003909|ENSSSCG00000010872|ENSSSCG00000001518|ENSSSCG00000013771|ENSSSCG00000000555|ENSSSCG00000002535|ENSSSCG00000010081|ENSSSCG00000007058|ENSSSCG00000015407|ENSSSCG00000002989|ENSSSCG00000013900|ENSSSCG00000016958|ENSSSCG00000009856|ENSSSCG00000004779|ENSSSCG00000002829|ENSSSCG00000000175|ENSSSCG00000027558|ENSSSCG00000027272|ENSSSCG00000006753|ENSSSCG00000025768|…
Prostate cancer	ssc05215	38	85	0.293642	0.856826	ENSSSCG00000024960|ENSSSCG00000003909|ENSSSCG00000010872|ENSSSCG00000028216|ENSSSCG00000017497|ENSSSCG00000004812|ENSSSCG00000002535|ENSSSCG00000010081|ENSSSCG00000030957|ENSSSCG00000030680|ENSSSCG00000001079|ENSSSCG00000007268|ENSSSCG00000002989|ENSSSCG00000011274|ENSSSCG00000010440|ENSSSCG00000012825|ENSSSCG00000016958|ENSSSCG00000000857|ENSSSCG00000013900|ENSSSCG00000009148|ENSSSCG00000008521|…
Collecting duct acid secretion	ssc04966	13	26	0.296472	0.856826	ENSSSCG00000011916|ENSSSCG00000028694|ENSSSCG00000008056|ENSSSCG00000009602|ENSSSCG00000002288|ENSSSCG00000002776|ENSSSCG00000017401|ENSSSCG00000016577|ENSSSCG00000017358|ENSSSCG00000016990|ENSSSCG00000008314|ENSSSCG00000001401|ENSSSCG00000006054
Axon guidance	ssc04360	52	119	0.298276	0.856826	ENSSSCG00000008749|ENSSSCG00000022362|ENSSSCG00000008629|ENSSSCG00000030130|ENSSSCG00000022080|ENSSSCG00000030378|ENSSSCG00000014146|ENSSSCG00000011400|ENSSSCG00000026804|ENSSSCG00000015688|ENSSSCG00000007477|ENSSSCG00000010081|ENSSSCG00000010512|ENSSSCG00000006852|ENSSSCG00000009584|ENSSSCG00000000181|ENSSSCG00000015407|ENSSSCG00000015396|ENSSSCG00000028968|ENSSSCG00000005706|ENSSSCG00000022726|…
Jak-STAT signaling pathway	ssc04630	66	153	0.298503	0.856826	ENSSSCG00000022500|ENSSSCG00000027855|ENSSSCG00000000136|ENSSSCG00000021815|ENSSSCG00000007816|ENSSSCG00000007817|ENSSSCG00000000910|ENSSSCG00000003909|ENSSSCG00000010872|ENSSSCG00000025960|ENSSSCG00000024751|ENSSSCG00000010974|ENSSSCG00000022486|ENSSSCG00000003395|ENSSSCG00000011036|ENSSSCG00000016832|ENSSSCG00000017488|ENSSSCG00000001573|ENSSSCG00000027572|ENSSSCG00000026524|ENSSSCG00000022066|…
Oocyte meiosis	ssc04114	47	107	0.299895	0.856826	ENSSSCG00000022362|ENSSSCG00000000013|ENSSSCG00000010606|ENSSSCG00000009123|ENSSSCG00000003949|ENSSSCG00000010625|ENSSSCG00000000175|ENSSSCG00000009104|ENSSSCG00000001518|ENSSSCG00000002001|ENSSSCG00000004812|ENSSSCG00000000555|ENSSSCG00000010081|ENSSSCG00000010563|ENSSSCG00000004022|ENSSSCG00000007493|ENSSSCG00000000857|ENSSSCG00000014325|ENSSSCG00000012913|ENSSSCG00000007381|ENSSSCG00000000373|…
Tuberculosis	ssc05152	74	174	0.320162	0.856826	ENSSSCG00000022362|ENSSSCG00000015652|ENSSSCG00000009123|ENSSSCG00000022080|ENSSSCG00000012795|ENSSSCG00000024187|ENSSSCG00000003460|ENSSSCG00000010872|ENSSSCG00000017412|ENSSSCG00000016714|ENSSSCG00000015885|ENSSSCG00000001453|ENSSSCG00000026592|ENSSSCG00000008056|ENSSSCG00000001456|ENSSSCG00000000708|ENSSSCG00000000884|ENSSSCG00000001404|ENSSSCG00000010081|ENSSSCG00000001459|ENSSSCG00000030957|…
Vitamin digestion and absorption	ssc04977	11	22	0.320284	0.856826	ENSSSCG00000004272|ENSSSCG00000006290|ENSSSCG00000011030|ENSSSCG00000008550|ENSSSCG00000030696|ENSSSCG00000008995|ENSSSCG00000015068|ENSSSCG00000025848|ENSSSCG00000021968|ENSSSCG00000012384|ENSSSCG00000030921
Neurotrophin signaling pathway	ssc04722	51	118	0.323071	0.856826	ENSSSCG00000009123|ENSSSCG00000022080|ENSSSCG00000028968|ENSSSCG00000012795|ENSSSCG00000003909|ENSSSCG00000010872|ENSSSCG00000030289|ENSSSCG00000003395|ENSSSCG00000010081|ENSSSCG00000009833|ENSSSCG00000008644|ENSSSCG00000021964|ENSSSCG00000002340|ENSSSCG00000002989|ENSSSCG00000015650|ENSSSCG00000005706|ENSSSCG00000016958|ENSSSCG00000009228|ENSSSCG00000004022|ENSSSCG00000013900|ENSSSCG00000024096|…
mTOR signaling pathway	ssc04150	27	60	0.3244	0.856826	ENSSSCG00000003909|ENSSSCG00000010872|ENSSSCG00000000857|ENSSSCG00000003194|ENSSSCG00000018045|ENSSSCG00000010081|ENSSSCG00000028420|ENSSSCG00000021964|ENSSSCG00000002989|ENSSSCG00000017139|ENSSSCG00000010440|ENSSSCG00000004022|ENSSSCG00000016958|ENSSSCG00000001898|ENSSSCG00000013900|ENSSSCG00000012163|ENSSSCG00000008044|ENSSSCG00000003837|ENSSSCG00000027272|ENSSSCG00000017991|ENSSSCG00000030413|…
Aldosterone-regulated sodium reabsorption	ssc04960	19	41	0.327242	0.856826	ENSSSCG00000004919|ENSSSCG00000003395|ENSSSCG00000003909|ENSSSCG00000021443|ENSSSCG00000003562|ENSSSCG00000012606|ENSSSCG00000008038|ENSSSCG00000027272|ENSSSCG00000006740|ENSSSCG00000016958|ENSSSCG00000021964|ENSSSCG00000017991|ENSSSCG00000000857|ENSSSCG00000013900|ENSSSCG00000030413|ENSSSCG00000010081|ENSSSCG00000006296|ENSSSCG00000026969|ENSSSCG00000013564
Fatty acid elongation	ssc00062	10	20	0.333671	0.856826	ENSSSCG00000028080|ENSSSCG00000027282|ENSSSCG00000009150|ENSSSCG00000010577|ENSSSCG00000010790|ENSSSCG00000004510|ENSSSCG00000003589|ENSSSCG00000001433|ENSSSCG00000023937|ENSSSCG00000008569
Valine, leucine and isoleucine degradation	ssc00280	21	46	0.334137	0.856826	ENSSSCG00000026153|ENSSSCG00000027282|ENSSSCG00000004049|ENSSSCG00000009150|ENSSSCG00000009889|ENSSSCG00000016863|ENSSSCG00000009916|ENSSSCG00000004510|ENSSSCG00000010790|ENSSSCG00000028794|ENSSSCG00000015443|ENSSSCG00000016695|ENSSSCG00000003776|ENSSSCG00000003007|ENSSSCG00000006324|ENSSSCG00000016872|ENSSSCG00000008569|ENSSSCG00000004774|ENSSSCG00000003139|ENSSSCG00000006866|ENSSSCG00000009591
MAPK signaling pathway	ssc04010	104	249	0.336155	0.856826	ENSSSCG00000017311|ENSSSCG00000000176|ENSSSCG00000024969|ENSSSCG00000017254|ENSSSCG00000026257|ENSSSCG00000008509|ENSSSCG00000027668|ENSSSCG00000013754|ENSSSCG00000030957|ENSSSCG00000016578|ENSSSCG00000012825|ENSSSCG00000020705|ENSSSCG00000002385|ENSSSCG00000029556|ENSSSCG00000003898|ENSSSCG00000000082|ENSSSCG00000017950|ENSSSCG00000012981|ENSSSCG00000024274|ENSSSCG00000005838|ENSSSCG00000003017|…
Viral myocarditis	ssc05416	28	63	0.339101	0.856826	ENSSSCG00000028148|ENSSSCG00000028968|ENSSSCG00000002081|ENSSSCG00000001453|ENSSSCG00000001456|ENSSSCG00000004123|ENSSSCG00000001472|ENSSSCG00000012012|ENSSSCG00000001459|ENSSSCG00000011899|ENSSSCG00000005706|ENSSSCG00000016714|ENSSSCG00000016634|ENSSSCG00000030172|ENSSSCG00000030731|ENSSSCG00000028561|ENSSSCG00000017583|ENSSSCG00000003460|ENSSSCG00000013655|ENSSSCG00000015783|ENSSSCG00000007440|…
Hepatitis B	ssc05161	64	151	0.343404	0.856826	ENSSSCG00000000373|ENSSSCG00000000884|ENSSSCG00000012279|ENSSSCG00000003909|ENSSSCG00000010872|ENSSSCG00000004524|ENSSSCG00000025960|ENSSSCG00000012252|ENSSSCG00000029463|ENSSSCG00000001404|ENSSSCG00000010081|ENSSSCG00000010224|ENSSSCG00000030957|ENSSSCG00000030408|ENSSSCG00000026524|ENSSSCG00000007268|ENSSSCG00000002989|ENSSSCG00000013900|ENSSSCG00000021098|ENSSSCG00000015318|ENSSSCG00000010440|…
Notch signaling pathway	ssc04330	20	44	0.345591	0.856826	ENSSSCG00000022155|ENSSSCG00000002340|ENSSSCG00000028297|ENSSSCG00000009060|ENSSSCG00000022178|ENSSSCG00000004755|ENSSSCG00000025374|ENSSSCG00000027726|ENSSSCG00000010860|ENSSSCG00000014019|ENSSSCG00000013145|ENSSSCG00000000449|ENSSSCG00000030259|ENSSSCG00000009761|ENSSSCG00000006709|ENSSSCG00000024397|ENSSSCG00000000068|ENSSSCG00000017414|ENSSSCG00000004432|ENSSSCG00000007572
Bacterial invasion of epithelial cells	ssc05100	32	73	0.346786	0.856826	ENSSSCG00000022080|ENSSSCG00000028968|ENSSSCG00000003909|ENSSSCG00000022486|ENSSSCG00000016635|ENSSSCG00000023272|ENSSSCG00000021964|ENSSSCG00000011274|ENSSSCG00000014339|ENSSSCG00000016634|ENSSSCG00000016958|ENSSSCG00000030197|ENSSSCG00000013900|ENSSSCG00000010313|ENSSSCG00000016656|ENSSSCG00000016174|ENSSSCG00000012619|ENSSSCG00000027272|ENSSSCG00000000040|ENSSSCG00000017991|ENSSSCG00000030413|…
Pertussis	ssc05133	32	73	0.346786	0.856826	ENSSSCG00000022080|ENSSSCG00000012795|ENSSSCG00000001404|ENSSSCG00000010081|ENSSSCG00000030957|ENSSSCG00000008090|ENSSSCG00000015407|ENSSSCG00000014216|ENSSSCG00000015652|ENSSSCG00000009228|ENSSSCG00000010336|ENSSSCG00000005503|ENSSSCG00000000799|ENSSSCG00000011730|ENSSSCG00000012981|ENSSSCG00000025768|ENSSSCG00000002383|ENSSSCG00000000675|ENSSSCG00000011399|ENSSSCG00000011101|ENSSSCG00000001959|…
2-Oxocarboxylic acid metabolism	ssc01210	9	18	0.348297	0.856826	ENSSSCG00000003139|ENSSSCG00000023264|ENSSSCG00000010537|ENSSSCG00000001852|ENSSSCG00000024179|ENSSSCG00000007173|ENSSSCG00000000064|ENSSSCG00000023807|ENSSSCG00000001761
Pantothenate and CoA biosynthesis	ssc00770	9	18	0.348297	0.856826	ENSSSCG00000017398|ENSSSCG00000004179|ENSSSCG00000006878|ENSSSCG00000006040|ENSSSCG00000010060|ENSSSCG00000003966|ENSSSCG00000003139|ENSSSCG00000027478|ENSSSCG00000014998
Glycerolipid metabolism	ssc00561	24	54	0.356105	0.856826	ENSSSCG00000027146|ENSSSCG00000025901|ENSSSCG00000008624|ENSSSCG00000005918|ENSSSCG00000009889|ENSSSCG00000013087|ENSSSCG00000024134|ENSSSCG00000030293|ENSSSCG00000012841|ENSSSCG00000012202|ENSSSCG00000013259|ENSSSCG00000010631|ENSSSCG00000003839|ENSSSCG00000011432|ENSSSCG00000006324|ENSSSCG00000017615|ENSSSCG00000001435|ENSSSCG00000000370|ENSSSCG00000004033|ENSSSCG00000016492|ENSSSCG00000009233|…
Pentose phosphate pathway	ssc00030	11	23	0.361401	0.856826	ENSSSCG00000012268|ENSSSCG00000003812|ENSSSCG00000017759|ENSSSCG00000010944|ENSSSCG00000016154|ENSSSCG00000022390|ENSSSCG00000008207|ENSSSCG00000012116|ENSSSCG00000021408|ENSSSCG00000000599|ENSSSCG00000012560
Glyoxylate and dicarboxylate metabolism	ssc00630	11	23	0.361401	0.856826	ENSSSCG00000015545|ENSSSCG00000025486|ENSSSCG00000004049|ENSSSCG00000021493|ENSSSCG00000010523|ENSSSCG00000026153|ENSSSCG00000000064|ENSSSCG00000006720|ENSSSCG00000022116|ENSSSCG00000023807|ENSSSCG00000011432
cGMP-PKG signaling pathway	ssc04022	70	167	0.362804	0.856826	ENSSSCG00000014296|ENSSSCG00000004248|ENSSSCG00000024613|ENSSSCG00000008629|ENSSSCG00000022080|ENSSSCG00000022362|ENSSSCG00000021819|ENSSSCG00000003909|ENSSSCG00000010872|ENSSSCG00000001518|ENSSSCG00000007477|ENSSSCG00000001661|ENSSSCG00000000555|ENSSSCG00000010081|ENSSSCG00000016958|ENSSSCG00000011695|ENSSSCG00000013564|ENSSSCG00000007721|ENSSSCG00000015407|ENSSSCG00000002989|ENSSSCG00000021059|…
Graft-versus-host disease	ssc05332	16	35	0.364262	0.856826	ENSSSCG00000009088|ENSSSCG00000028561|ENSSSCG00000030731|ENSSSCG00000008090|ENSSSCG00000008088|ENSSSCG00000011899|ENSSSCG00000002081|ENSSSCG00000001453|ENSSSCG00000010271|ENSSSCG00000001456|ENSSSCG00000016475|ENSSSCG00000001472|ENSSSCG00000029596|ENSSSCG00000001404|ENSSSCG00000000481|ENSSSCG00000001459
Melanoma	ssc05218	30	69	0.36719	0.856826	ENSSSCG00000024960|ENSSSCG00000003909|ENSSSCG00000010872|ENSSSCG00000010081|ENSSSCG00000001079|ENSSSCG00000007268|ENSSSCG00000002989|ENSSSCG00000015403|ENSSSCG00000017950|ENSSSCG00000010440|ENSSSCG00000016958|ENSSSCG00000000857|ENSSSCG00000013900|ENSSSCG00000016997|ENSSSCG00000029028|ENSSSCG00000022331|ENSSSCG00000027272|ENSSSCG00000009527|ENSSSCG00000009278|ENSSSCG00000017991|ENSSSCG00000009401|…
AMPK signaling pathway	ssc04152	50	118	0.367442	0.856826	ENSSSCG00000021964|ENSSSCG00000009245|ENSSSCG00000003909|ENSSSCG00000010872|ENSSSCG00000007507|ENSSSCG00000006232|ENSSSCG00000016958|ENSSSCG00000013564|ENSSSCG00000011579|ENSSSCG00000002989|ENSSSCG00000017933|ENSSSCG00000000185|ENSSSCG00000016266|ENSSSCG00000009815|ENSSSCG00000000857|ENSSSCG00000009657|ENSSSCG00000016432|ENSSSCG00000007839|ENSSSCG00000012880|ENSSSCG00000000577|ENSSSCG00000013848|…
Non-small cell lung cancer	ssc05223	23	52	0.367656	0.856826	ENSSSCG00000003909|ENSSSCG00000010872|ENSSSCG00000001474|ENSSSCG00000017497|ENSSSCG00000010081|ENSSSCG00000001079|ENSSSCG00000007268|ENSSSCG00000002989|ENSSSCG00000017950|ENSSSCG00000016958|ENSSSCG00000013900|ENSSSCG00000027272|ENSSSCG00000017991|ENSSSCG00000009401|ENSSSCG00000030413|ENSSSCG00000015318|ENSSSCG00000003460|ENSSSCG00000003395|ENSSSCG00000015647|ENSSSCG00000006753|ENSSSCG00000021964|…
Chemokine signaling pathway	ssc04062	72	173	0.379179	0.862373	ENSSSCG00000008629|ENSSSCG00000028092|ENSSSCG00000022080|ENSSSCG00000028968|ENSSSCG00000003909|ENSSSCG00000010872|ENSSSCG00000021944|ENSSSCG00000011322|ENSSSCG00000015324|ENSSSCG00000008978|ENSSSCG00000012034|ENSSSCG00000026707|ENSSSCG00000007058|ENSSSCG00000007722|ENSSSCG00000010081|ENSSSCG00000021964|ENSSSCG00000015407|ENSSSCG00000002989|ENSSSCG00000013900|ENSSSCG00000024024|ENSSSCG00000030957|…
Lysine degradation	ssc00310	22	50	0.379761	0.862373	ENSSSCG00000015820|ENSSSCG00000026153|ENSSSCG00000009889|ENSSSCG00000000191|ENSSSCG00000002374|ENSSSCG00000010394|ENSSSCG00000011332|ENSSSCG00000030396|ENSSSCG00000004049|ENSSSCG00000003433|ENSSSCG00000006645|ENSSSCG00000030217|ENSSSCG00000012887|ENSSSCG00000009150|ENSSSCG00000013883|ENSSSCG00000006324|ENSSSCG00000023928|ENSSSCG00000001755|ENSSSCG00000027282|ENSSSCG00000006508|ENSSSCG00000010790|…
Glycosphingolipid biosynthesis - ganglio series	ssc00604	7	14	0.382461	0.862373	ENSSSCG00000005628|ENSSSCG00000005943|ENSSSCG00000014073|ENSSSCG00000024494|ENSSSCG00000001927|ENSSSCG00000001503|ENSSSCG00000025316
cAMP signaling pathway	ssc04024	83	201	0.389843	0.862373	ENSSSCG00000004248|ENSSSCG00000017198|ENSSSCG00000014391|ENSSSCG00000008629|ENSSSCG00000009123|ENSSSCG00000022080|ENSSSCG00000028968|ENSSSCG00000021819|ENSSSCG00000003909|ENSSSCG00000010872|ENSSSCG00000017251|ENSSSCG00000003569|ENSSSCG00000021944|ENSSSCG00000004018|ENSSSCG00000027312|ENSSSCG00000016929|ENSSSCG00000013771|ENSSSCG00000013333|ENSSSCG00000000443|ENSSSCG00000012034|ENSSSCG00000010081|…
Adipocytokine signaling pathway	ssc04920	30	70	0.391546	0.862373	ENSSSCG00000010872|ENSSSCG00000001474|ENSSSCG00000000708|ENSSSCG00000030957|ENSSSCG00000002989|ENSSSCG00000017933|ENSSSCG00000014272|ENSSSCG00000001760|ENSSSCG00000012825|ENSSSCG00000009815|ENSSSCG00000009228|ENSSSCG00000005215|ENSSSCG00000012880|ENSSSCG00000003837|ENSSSCG00000017365|ENSSSCG00000026635|ENSSSCG00000001404|ENSSSCG00000025188|ENSSSCG00000001703|ENSSSCG00000012981|ENSSSCG00000030289|…
RNA transport	ssc03013	62	149	0.391638	0.862373	ENSSSCG00000028748|ENSSSCG00000011769|ENSSSCG00000027323|ENSSSCG00000024479|ENSSSCG00000013223|ENSSSCG00000026034|ENSSSCG00000010973|ENSSSCG00000009912|ENSSSCG00000028420|ENSSSCG00000010189|ENSSSCG00000014881|ENSSSCG00000022828|ENSSSCG00000017155|ENSSSCG00000011270|ENSSSCG00000006783|ENSSSCG00000017054|ENSSSCG00000000369|ENSSSCG00000014061|ENSSSCG00000004105|ENSSSCG00000012727|ENSSSCG00000005667|…
Peroxisome	ssc04146	34	80	0.395478	0.862373	ENSSSCG00000017198|ENSSSCG00000002861|ENSSSCG00000025252|ENSSSCG00000028620|ENSSSCG00000000072|ENSSSCG00000009942|ENSSSCG00000013896|ENSSSCG00000001000|ENSSSCG00000027190|ENSSSCG00000017713|ENSSSCG00000000541|ENSSSCG00000027052|ENSSSCG00000014272|ENSSSCG00000001852|ENSSSCG00000020647|ENSSSCG00000023091|ENSSSCG00000016466|ENSSSCG00000021170|ENSSSCG00000006720|ENSSSCG00000029876|ENSSSCG00000008522|…
ErbB signaling pathway	ssc04012	36	85	0.397126	0.862373	ENSSSCG00000009123|ENSSSCG00000012279|ENSSSCG00000017406|ENSSSCG00000003909|ENSSSCG00000010872|ENSSSCG00000022486|ENSSSCG00000003395|ENSSSCG00000017497|ENSSSCG00000010081|ENSSSCG00000002989|ENSSSCG00000005706|ENSSSCG00000016958|ENSSSCG00000020725|ENSSSCG00000009228|ENSSSCG00000013900|ENSSSCG00000025008|ENSSSCG00000021295|ENSSSCG00000027272|ENSSSCG00000021333|ENSSSCG00000017991|ENSSSCG00000030413|…
Inflammatory mediator regulation of TRP channels	ssc04750	46	110	0.403196	0.862373	ENSSSCG00000020852|ENSSSCG00000024439|ENSSSCG00000009123|ENSSSCG00000010488|ENSSSCG00000024969|ENSSSCG00000003909|ENSSSCG00000000216|ENSSSCG00000001518|ENSSSCG00000013771|ENSSSCG00000000555|ENSSSCG00000021964|ENSSSCG00000007058|ENSSSCG00000027952|ENSSSCG00000011576|ENSSSCG00000016958|ENSSSCG00000017254|ENSSSCG00000009228|ENSSSCG00000000857|ENSSSCG00000013900|ENSSSCG00000008444|ENSSSCG00000008540|…
Butirosin and neomycin biosynthesis	ssc00524	3	5	0.405623	0.862373	ENSSSCG00000016751|ENSSSCG00000008261|ENSSSCG00000010252
Cyanoamino acid metabolism	ssc00460	3	5	0.405623	0.862373	ENSSSCG00000007285|ENSSSCG00000022116|ENSSSCG00000021493
Glycerophospholipid metabolism	ssc00564	35	83	0.407667	0.862373	ENSSSCG00000025901|ENSSSCG00000024969|ENSSSCG00000029918|ENSSSCG00000008624|ENSSSCG00000003497|ENSSSCG00000000214|ENSSSCG00000023191|ENSSSCG00000006260|ENSSSCG00000015276|ENSSSCG00000030293|ENSSSCG00000026914|ENSSSCG00000012182|ENSSSCG00000002828|ENSSSCG00000017116|ENSSSCG00000021977|ENSSSCG00000013259|ENSSSCG00000010631|ENSSSCG00000003839|ENSSSCG00000009139|ENSSSCG00000011845|ENSSSCG00000002235|…
Ascorbate and aldarate metabolism	ssc00053	10	22	0.421455	0.879423	ENSSSCG00000025786|ENSSSCG00000030150|ENSSSCG00000030074|ENSSSCG00000012268|ENSSSCG00000024213|ENSSSCG00000022390|ENSSSCG00000016312|ENSSSCG00000006324|ENSSSCG00000009667|ENSSSCG00000009889
N-Glycan biosynthesis	ssc00510	21	49	0.422123	0.879423	ENSSSCG00000011229|ENSSSCG00000017170|ENSSSCG00000001819|ENSSSCG00000005383|ENSSSCG00000006885|ENSSSCG00000015110|ENSSSCG00000000931|ENSSSCG00000012586|ENSSSCG00000011612|ENSSSCG00000021820|ENSSSCG00000010998|ENSSSCG00000009381|ENSSSCG00000014538|ENSSSCG00000003505|ENSSSCG00000005670|ENSSSCG00000026719|ENSSSCG00000014195|ENSSSCG00000000980|ENSSSCG00000025770|ENSSSCG00000006360|ENSSSCG00000014017
Cysteine and methionine metabolism	ssc00270	16	37	0.432587	0.894446	ENSSSCG00000007252|ENSSSCG00000025486|ENSSSCG00000012166|ENSSSCG00000022300|ENSSSCG00000000134|ENSSSCG00000009246|ENSSSCG00000004392|ENSSSCG00000013659|ENSSSCG00000010537|ENSSSCG00000010337|ENSSSCG00000006816|ENSSSCG00000010143|ENSSSCG00000013366|ENSSSCG00000013756|ENSSSCG00000005135|ENSSSCG00000027689
Basal cell carcinoma	ssc05217	22	52	0.437625	0.895528	ENSSSCG00000014920|ENSSSCG00000016140|ENSSSCG00000027365|ENSSSCG00000024671|ENSSSCG00000006052|ENSSSCG00000030680|ENSSSCG00000006780|ENSSSCG00000009751|ENSSSCG00000009148|ENSSSCG00000015733|ENSSSCG00000029852|ENSSSCG00000027312|ENSSSCG00000026964|ENSSSCG00000000443|ENSSSCG00000017950|ENSSSCG00000016628|ENSSSCG00000016569|ENSSSCG00000011274|ENSSSCG00000025374|ENSSSCG00000003521|ENSSSCG00000023204|…
Prolactin signaling pathway	ssc04917	28	67	0.440272	0.895528	ENSSSCG00000025777|ENSSSCG00000009261|ENSSSCG00000000910|ENSSSCG00000003909|ENSSSCG00000010872|ENSSSCG00000010081|ENSSSCG00000030957|ENSSSCG00000002989|ENSSSCG00000025434|ENSSSCG00000027855|ENSSSCG00000017406|ENSSSCG00000016958|ENSSSCG00000009228|ENSSSCG00000013900|ENSSSCG00000016751|ENSSSCG00000005215|ENSSSCG00000008437|ENSSSCG00000012981|ENSSSCG00000027272|ENSSSCG00000017991|ENSSSCG00000002383|…
Nicotinate and nicotinamide metabolism	ssc00760	11	25	0.445047	0.895528	ENSSSCG00000015435|ENSSSCG00000020669|ENSSSCG00000012859|ENSSSCG00000028210|ENSSSCG00000004291|ENSSSCG00000008742|ENSSSCG00000028359|ENSSSCG00000018052|ENSSSCG00000016877|ENSSSCG00000003400|ENSSSCG00000022912
Metabolic pathways	ssc01100	464	1166	0.459024	0.895528	ENSSSCG00000025770|ENSSSCG00000012134|ENSSSCG00000022586|ENSSSCG00000004729|ENSSSCG00000010132|ENSSSCG00000013436|ENSSSCG00000027073|ENSSSCG00000009916|ENSSSCG00000003141|ENSSSCG00000026955|ENSSSCG00000016159|ENSSSCG00000016156|ENSSSCG00000016154|ENSSSCG00000014289|ENSSSCG00000002269|ENSSSCG00000027525|ENSSSCG00000028501|ENSSSCG00000029710|ENSSSCG00000010437|ENSSSCG00000010432|ENSSSCG00000010433|…
Insulin signaling pathway	ssc04910	54	133	0.461224	0.895528	ENSSSCG00000017259|ENSSSCG00000012279|ENSSSCG00000021819|ENSSSCG00000010081|ENSSSCG00000003909|ENSSSCG00000010872|ENSSSCG00000022486|ENSSSCG00000007507|ENSSSCG00000028420|ENSSSCG00000007542|ENSSSCG00000013564|ENSSSCG00000021964|ENSSSCG00000002989|ENSSSCG00000017933|ENSSSCG00000000185|ENSSSCG00000017139|ENSSSCG00000027855|ENSSSCG00000000910|ENSSSCG00000016958|ENSSSCG00000009228|ENSSSCG00000013900|…
Osteoclast differentiation	ssc04380	54	133	0.461224	0.895528	ENSSSCG00000022362|ENSSSCG00000000137|ENSSSCG00000012981|ENSSSCG00000017330|ENSSSCG00000003909|ENSSSCG00000010872|ENSSSCG00000012967|ENSSSCG00000015320|ENSSSCG00000000708|ENSSSCG00000001404|ENSSSCG00000010081|ENSSSCG00000007722|ENSSSCG00000011579|ENSSSCG00000002989|ENSSSCG00000013900|ENSSSCG00000030957|ENSSSCG00000027855|ENSSSCG00000012825|ENSSSCG00000016958|ENSSSCG00000017254|ENSSSCG00000009228|…
Non-homologous end-joining	ssc03450	6	13	0.461268	0.895528	ENSSSCG00000006274|ENSSSCG00000000059|ENSSSCG00000014280|ENSSSCG00000016755|ENSSSCG00000014955|ENSSSCG00000014135
Mucin type O-Glycan biosynthesis	ssc00512	12	28	0.466245	0.895528	ENSSSCG00000005943|ENSSSCG00000016431|ENSSSCG00000002306|ENSSSCG00000003743|ENSSSCG00000017072|ENSSSCG00000011195|ENSSSCG00000015907|ENSSSCG00000010185|ENSSSCG00000007465|ENSSSCG00000009705|ENSSSCG00000026457|ENSSSCG00000029710
Vasopressin-regulated water reabsorption	ssc04962	18	43	0.466896	0.895528	ENSSSCG00000017316|ENSSSCG00000022696|ENSSSCG00000011106|ENSSSCG00000020962|ENSSSCG00000024342|ENSSSCG00000000175|ENSSSCG00000011233|ENSSSCG00000029828|ENSSSCG00000017412|ENSSSCG00000022294|ENSSSCG00000030184|ENSSSCG00000015948|ENSSSCG00000013600|ENSSSCG00000008578|ENSSSCG00000000430|ENSSSCG00000007768|ENSSSCG00000021193|ENSSSCG00000013771
GnRH signaling pathway	ssc04912	35	86	0.476206	0.895528	ENSSSCG00000009123|ENSSSCG00000012279|ENSSSCG00000024969|ENSSSCG00000017254|ENSSSCG00000001518|ENSSSCG00000013771|ENSSSCG00000000555|ENSSSCG00000010081|ENSSSCG00000007058|ENSSSCG00000017912|ENSSSCG00000009228|ENSSSCG00000002829|ENSSSCG00000000175|ENSSSCG00000025768|ENSSSCG00000029556|ENSSSCG00000011455|ENSSSCG00000002039|ENSSSCG00000016918|ENSSSCG00000022545|ENSSSCG00000011533|ENSSSCG00000001556|…
Salmonella infection	ssc05132	33	81	0.476899	0.895528	ENSSSCG00000022307|ENSSSCG00000008629|ENSSSCG00000028968|ENSSSCG00000010081|ENSSSCG00000030957|ENSSSCG00000004854|ENSSSCG00000008090|ENSSSCG00000017816|ENSSSCG00000010885|ENSSSCG00000017700|ENSSSCG00000011233|ENSSSCG00000024187|ENSSSCG00000009228|ENSSSCG00000005503|ENSSSCG00000006927|ENSSSCG00000011615|ENSSSCG00000016578|ENSSSCG00000000242|ENSSSCG00000012981|ENSSSCG00000000481|ENSSSCG00000005596|…
Glioma	ssc05214	25	61	0.479904	0.895528	ENSSSCG00000009123|ENSSSCG00000003909|ENSSSCG00000010872|ENSSSCG00000010081|ENSSSCG00000001079|ENSSSCG00000007268|ENSSSCG00000002989|ENSSSCG00000017950|ENSSSCG00000010440|ENSSSCG00000016958|ENSSSCG00000000857|ENSSSCG00000013900|ENSSSCG00000027272|ENSSSCG00000025768|ENSSSCG00000017991|ENSSSCG00000009401|ENSSSCG00000030413|ENSSSCG00000015318|ENSSSCG00000003395|ENSSSCG00000004812|ENSSSCG00000006753|…
Steroid hormone biosynthesis	ssc00140	21	51	0.481584	0.895528	ENSSSCG00000025786|ENSSSCG00000010546|ENSSSCG00000026520|ENSSSCG00000024213|ENSSSCG00000017399|ENSSSCG00000010488|ENSSSCG00000010937|ENSSSCG00000022092|ENSSSCG00000016312|ENSSSCG00000023320|ENSSSCG00000010132|ENSSSCG00000006238|ENSSSCG00000017103|ENSSSCG00000003006|ENSSSCG00000001901|ENSSSCG00000026798|ENSSSCG00000030074|ENSSSCG00000008845|ENSSSCG00000008521|ENSSSCG00000001906|ENSSSCG00000001428
Tryptophan metabolism	ssc00380	17	41	0.483427	0.895528	ENSSSCG00000027282|ENSSSCG00000009150|ENSSSCG00000008868|ENSSSCG00000010790|ENSSSCG00000001901|ENSSSCG00000015673|ENSSSCG00000004049|ENSSSCG00000026153|ENSSSCG00000001906|ENSSSCG00000023215|ENSSSCG00000005663|ENSSSCG00000012257|ENSSSCG00000009889|ENSSSCG00000010394|ENSSSCG00000025686|ENSSSCG00000006925|ENSSSCG00000006324
Glycosaminoglycan biosynthesis - chondroitin sulfate / dermatan sulfate	ssc00532	9	21	0.487854	0.895528	ENSSSCG00000020809|ENSSSCG00000010200|ENSSSCG00000011625|ENSSSCG00000004441|ENSSSCG00000028974|ENSSSCG00000004825|ENSSSCG00000014035|ENSSSCG00000023662|ENSSSCG00000007005
Glycolysis / Gluconeogenesis	ssc00010	22	54	0.495581	0.895528	ENSSSCG00000007286|ENSSSCG00000025630|ENSSSCG00000008486|ENSSSCG00000012440|ENSSSCG00000007507|ENSSSCG00000009889|ENSSSCG00000003812|ENSSSCG00000017759|ENSSSCG00000030522|ENSSSCG00000015443|ENSSSCG00000016751|ENSSSCG00000023643|ENSSSCG00000017365|ENSSSCG00000010944|ENSSSCG00000006324|ENSSSCG00000015030|ENSSSCG00000028501|ENSSSCG00000013366|ENSSSCG00000010252|ENSSSCG00000001930|ENSSSCG00000000685|…
Prion diseases	ssc05020	14	34	0.503101	0.895528	ENSSSCG00000008090|ENSSSCG00000017705|ENSSSCG00000012279|ENSSSCG00000008088|ENSSSCG00000014336|ENSSSCG00000004421|ENSSSCG00000013771|ENSSSCG00000015045|ENSSSCG00000021355|ENSSSCG00000021620|ENSSSCG00000003525|ENSSSCG00000005840|ENSSSCG00000010081|ENSSSCG00000007039
Arachidonic acid metabolism	ssc00590	25	62	0.506903	0.895528	ENSSSCG00000007285|ENSSSCG00000010488|ENSSSCG00000024969|ENSSSCG00000028488|ENSSSCG00000003497|ENSSSCG00000007463|ENSSSCG00000000406|ENSSSCG00000010546|ENSSSCG00000026914|ENSSSCG00000010404|ENSSSCG00000003006|ENSSSCG00000020706|ENSSSCG00000026798|ENSSSCG00000028753|ENSSSCG00000009139|ENSSSCG00000005688|ENSSSCG00000027013|ENSSSCG00000010291|ENSSSCG00000017923|ENSSSCG00000010023|ENSSSCG00000005533|…
Mineral absorption	ssc04978	17	42	0.516208	0.895528	ENSSSCG00000027221|ENSSSCG00000010036|ENSSSCG00000006740|ENSSSCG00000012363|ENSSSCG00000012606|ENSSSCG00000021581|ENSSSCG00000027157|ENSSSCG00000017120|ENSSSCG00000006296|ENSSSCG00000025058|ENSSSCG00000004636|ENSSSCG00000014540|ENSSSCG00000025049|ENSSSCG00000011361|ENSSSCG00000026081|ENSSSCG00000020864|ENSSSCG00000023103
Basal transcription factors	ssc03022	17	42	0.516208	0.895528	ENSSSCG00000011127|ENSSSCG00000022683|ENSSSCG00000010187|ENSSSCG00000013367|ENSSSCG00000022387|ENSSSCG00000003718|ENSSSCG00000027530|ENSSSCG00000001533|ENSSSCG00000015721|ENSSSCG00000012493|ENSSSCG00000002411|ENSSSCG00000001383|ENSSSCG00000026714|ENSSSCG00000007721|ENSSSCG00000024694|ENSSSCG00000020842|ENSSSCG00000016961
Pyruvate metabolism	ssc00620	15	37	0.519341	0.895528	ENSSSCG00000004049|ENSSSCG00000007286|ENSSSCG00000013366|ENSSSCG00000027778|ENSSSCG00000015443|ENSSSCG00000004454|ENSSSCG00000026153|ENSSSCG00000007507|ENSSSCG00000025486|ENSSSCG00000009889|ENSSSCG00000008003|ENSSSCG00000006324|ENSSSCG00000023643|ENSSSCG00000015030|ENSSSCG00000001930
Ubiquinone and other terpenoid-quinone biosynthesis	ssc00130	4	9	0.526168	0.895528	ENSSSCG00000027381|ENSSSCG00000009903|ENSSSCG00000002754|ENSSSCG00000029337
PI3K-Akt signaling pathway	ssc04151	129	328	0.536968	0.895528	ENSSSCG00000024960|ENSSSCG00000028092|ENSSSCG00000012135|ENSSSCG00000016878|ENSSSCG00000026492|ENSSSCG00000016244|ENSSSCG00000030957|ENSSSCG00000000577|ENSSSCG00000006530|ENSSSCG00000008842|ENSSSCG00000010440|ENSSSCG00000012825|ENSSSCG00000015753|ENSSSCG00000030742|ENSSSCG00000016997|ENSSSCG00000004207|ENSSSCG00000015618|ENSSSCG00000008044|ENSSSCG00000017306|ENSSSCG00000007198|ENSSSCG00000006062|…
Protein export	ssc03060	10	25	0.551048	0.895528	ENSSSCG00000011621|ENSSSCG00000017191|ENSSSCG00000026230|ENSSSCG00000004382|ENSSSCG00000015227|ENSSSCG00000014850|ENSSSCG00000011114|ENSSSCG00000008900|ENSSSCG00000004785|ENSSSCG00000029702
Wnt signaling pathway	ssc04310	50	128	0.556551	0.895528	ENSSSCG00000014920|ENSSSCG00000022362|ENSSSCG00000008629|ENSSSCG00000009123|ENSSSCG00000022080|ENSSSCG00000028968|ENSSSCG00000016140|ENSSSCG00000004524|ENSSSCG00000027668|ENSSSCG00000025822|ENSSSCG00000027365|ENSSSCG00000024671|ENSSSCG00000000625|ENSSSCG00000001539|ENSSSCG00000006052|ENSSSCG00000030680|ENSSSCG00000002340|ENSSSCG00000007058|ENSSSCG00000006780|ENSSSCG00000015504|ENSSSCG00000024187|…
Legionellosis	ssc05134	25	64	0.559963	0.895528	ENSSSCG00000020964|ENSSSCG00000000884|ENSSSCG00000016714|ENSSSCG00000029463|ENSSSCG00000030957|ENSSSCG00000010885|ENSSSCG00000021098|ENSSSCG00000015294|ENSSSCG00000005503|ENSSSCG00000011730|ENSSSCG00000000242|ENSSSCG00000003460|ENSSSCG00000001404|ENSSSCG00000024388|ENSSSCG00000012981|ENSSSCG00000015783|ENSSSCG00000017044|ENSSSCG00000002274|ENSSSCG00000008959|ENSSSCG00000008088|ENSSSCG00000016095|…
Melanogenesis	ssc04916	37	95	0.563204	0.895528	ENSSSCG00000014920|ENSSSCG00000009123|ENSSSCG00000016140|ENSSSCG00000009477|ENSSSCG00000027365|ENSSSCG00000024671|ENSSSCG00000006052|ENSSSCG00000010081|ENSSSCG00000030680|ENSSSCG00000015407|ENSSSCG00000007058|ENSSSCG00000001050|ENSSSCG00000006780|ENSSSCG00000005193|ENSSSCG00000009751|ENSSSCG00000009148|ENSSSCG00000009490|ENSSSCG00000000175|ENSSSCG00000025768|ENSSSCG00000027952|ENSSSCG00000000068|…
Retrograde endocannabinoid signaling	ssc04723	37	95	0.563204	0.895528	ENSSSCG00000028922|ENSSSCG00000028092|ENSSSCG00000000175|ENSSSCG00000001518|ENSSSCG00000013771|ENSSSCG00000013754|ENSSSCG00000000555|ENSSSCG00000010081|ENSSSCG00000004827|ENSSSCG00000015324|ENSSSCG00000015407|ENSSSCG00000007058|ENSSSCG00000024560|ENSSSCG00000009228|ENSSSCG00000007348|ENSSSCG00000017025|ENSSSCG00000017026|ENSSSCG00000024134|ENSSSCG00000011455|ENSSSCG00000004779|ENSSSCG00000011399|…
Cholinergic synapse	ssc04725	44	113	0.563765	0.895528	ENSSSCG00000009123|ENSSSCG00000003909|ENSSSCG00000010872|ENSSSCG00000001518|ENSSSCG00000015324|ENSSSCG00000013754|ENSSSCG00000011399|ENSSSCG00000000555|ENSSSCG00000010081|ENSSSCG00000028092|ENSSSCG00000015407|ENSSSCG00000002989|ENSSSCG00000004281|ENSSSCG00000016958|ENSSSCG00000013900|ENSSSCG00000005215|ENSSSCG00000023497|ENSSSCG00000011106|ENSSSCG00000000175|ENSSSCG00000017101|ENSSSCG00000027272|…
Long-term depression	ssc04730	23	59	0.564103	0.895528	ENSSSCG00000024613|ENSSSCG00000017313|ENSSSCG00000024969|ENSSSCG00000029971|ENSSSCG00000001518|ENSSSCG00000013754|ENSSSCG00000011399|ENSSSCG00000000555|ENSSSCG00000010081|ENSSSCG00000006250|ENSSSCG00000015407|ENSSSCG00000007058|ENSSSCG00000023433|ENSSSCG00000000857|ENSSSCG00000016670|ENSSSCG00000009250|ENSSSCG00000010429|ENSSSCG00000011533|ENSSSCG00000008870|ENSSSCG00000004812|ENSSSCG00000006753|…
Morphine addiction	ssc05032	35	90	0.566272	0.895528	ENSSSCG00000028922|ENSSSCG00000001242|ENSSSCG00000028092|ENSSSCG00000021819|ENSSSCG00000000175|ENSSSCG00000015324|ENSSSCG00000013754|ENSSSCG00000006218|ENSSSCG00000016929|ENSSSCG00000013641|ENSSSCG00000015407|ENSSSCG00000004165|ENSSSCG00000021059|ENSSSCG00000026420|ENSSSCG00000017026|ENSSSCG00000010683|ENSSSCG00000004827|ENSSSCG00000012918|ENSSSCG00000007348|ENSSSCG00000017025|ENSSSCG00000014852|…
Natural killer cell mediated cytotoxicity	ssc04650	42	108	0.566443	0.895528	ENSSSCG00000022362|ENSSSCG00000028968|ENSSSCG00000003909|ENSSSCG00000030289|ENSSSCG00000003395|ENSSSCG00000007477|ENSSSCG00000010081|ENSSSCG00000006374|ENSSSCG00000012643|ENSSSCG00000021964|ENSSSCG00000007356|ENSSSCG00000022004|ENSSSCG00000006379|ENSSSCG00000016958|ENSSSCG00000007811|ENSSSCG00000013900|ENSSSCG00000005743|ENSSSCG00000004100|ENSSSCG00000026042|ENSSSCG00000020906|ENSSSCG00000027272|…
Protein processing in endoplasmic reticulum	ssc04141	63	162	0.568815	0.895528	ENSSSCG00000017094|ENSSSCG00000003505|ENSSSCG00000011621|ENSSSCG00000027165|ENSSSCG00000009244|ENSSSCG00000017279|ENSSSCG00000003420|ENSSSCG00000011612|ENSSSCG00000009888|ENSSSCG00000002535|ENSSSCG00000011114|ENSSSCG00000015025|ENSSSCG00000001516|ENSSSCG00000004317|ENSSSCG00000010996|ENSSSCG00000006346|ENSSSCG00000005436|ENSSSCG00000024692|ENSSSCG00000011798|ENSSSCG00000003288|ENSSSCG00000024306|…
Regulation of actin cytoskeleton	ssc04810	77	198	0.571033	0.895528	ENSSSCG00000021964|ENSSSCG00000008629|ENSSSCG00000003107|ENSSSCG00000022080|ENSSSCG00000030378|ENSSSCG00000016027|ENSSSCG00000003909|ENSSSCG00000016009|ENSSSCG00000012335|ENSSSCG00000016147|ENSSSCG00000024960|ENSSSCG00000011079|ENSSSCG00000017869|ENSSSCG00000012034|ENSSSCG00000010081|ENSSSCG00000006753|ENSSSCG00000012119|ENSSSCG00000030547|ENSSSCG00000025133|ENSSSCG00000012365|ENSSSCG00000015013|…
Glycosphingolipid biosynthesis - globo series	ssc00603	6	15	0.572215	0.895528	ENSSSCG00000027146|ENSSSCG00000005943|ENSSSCG00000014073|ENSSSCG00000001927|ENSSSCG00000021774|ENSSSCG00000003141
Circadian entrainment	ssc04713	38	98	0.572303	0.895528	ENSSSCG00000024613|ENSSSCG00000009123|ENSSSCG00000000175|ENSSSCG00000001518|ENSSSCG00000017983|ENSSSCG00000013771|ENSSSCG00000000555|ENSSSCG00000029333|ENSSSCG00000010081|ENSSSCG00000028092|ENSSSCG00000015407|ENSSSCG00000007058|ENSSSCG00000024560|ENSSSCG00000017229|ENSSSCG00000009250|ENSSSCG00000025768|ENSSSCG00000010429|ENSSSCG00000002383|ENSSSCG00000011455|ENSSSCG00000004779|ENSSSCG00000000082|…
Protein digestion and absorption	ssc04974	31	80	0.57312	0.895528	ENSSSCG00000010607|ENSSSCG00000006857|ENSSSCG00000012138|ENSSSCG00000015326|ENSSSCG00000011723|ENSSSCG00000017120|ENSSSCG00000022404|ENSSSCG00000011355|ENSSSCG00000006296|ENSSSCG00000012651|ENSSSCG00000012606|ENSSSCG00000022948|ENSSSCG00000016244|ENSSSCG00000006740|ENSSSCG00000021131|ENSSSCG00000005381|ENSSSCG00000016034|ENSSSCG00000002032|ENSSSCG00000029323|ENSSSCG00000012571|ENSSSCG00000009545|…
Glycine, serine and threonine metabolism	ssc00260	14	36	0.573842	0.895528	ENSSSCG00000009942|ENSSSCG00000022116|ENSSSCG00000004672|ENSSSCG00000021767|ENSSSCG00000016829|ENSSSCG00000021493|ENSSSCG00000015443|ENSSSCG00000023215|ENSSSCG00000005740|ENSSSCG00000012257|ENSSSCG00000006717|ENSSSCG00000011432|ENSSSCG00000007748|ENSSSCG00000014110
SNARE interactions in vesicular transport	ssc04130	14	36	0.573842	0.895528	ENSSSCG00000005386|ENSSSCG00000007714|ENSSSCG00000029615|ENSSSCG00000004190|ENSSSCG00000004727|ENSSSCG00000028008|ENSSSCG00000004125|ENSSSCG00000030183|ENSSSCG00000015325|ENSSSCG00000007516|ENSSSCG00000015539|ENSSSCG00000007768|ENSSSCG00000021537|ENSSSCG00000020964
Salivary secretion	ssc04970	29	75	0.576975	0.895528	ENSSSCG00000024613|ENSSSCG00000000175|ENSSSCG00000000492|ENSSSCG00000028359|ENSSSCG00000028069|ENSSSCG00000013771|ENSSSCG00000000555|ENSSSCG00000007058|ENSSSCG00000012606|ENSSSCG00000002981|ENSSSCG00000006740|ENSSSCG00000007139|ENSSSCG00000008742|ENSSSCG00000009250|ENSSSCG00000010718|ENSSSCG00000025768|ENSSSCG00000012769|ENSSSCG00000010429|ENSSSCG00000022545|ENSSSCG00000011533|ENSSSCG00000008870|…
Drug metabolism - other enzymes	ssc00983	12	31	0.581837	0.895528	ENSSSCG00000025786|ENSSSCG00000030074|ENSSSCG00000016585|ENSSSCG00000024213|ENSSSCG00000001073|ENSSSCG00000005717|ENSSSCG00000021938|ENSSSCG00000006878|ENSSSCG00000006040|ENSSSCG00000010060|ENSSSCG00000016312|ENSSSCG00000008522
Viral carcinogenesis	ssc05203	73	189	0.589876	0.895528	ENSSSCG00000024639|ENSSSCG00000015318|ENSSSCG00000022080|ENSSSCG00000003949|ENSSSCG00000002776|ENSSSCG00000024777|ENSSSCG00000003909|ENSSSCG00000029425|ENSSSCG00000013771|ENSSSCG00000001661|ENSSSCG00000012252|ENSSSCG00000015368|ENSSSCG00000002411|ENSSSCG00000001516|ENSSSCG00000001383|ENSSSCG00000010081|ENSSSCG00000000706|ENSSSCG00000030957|ENSSSCG00000026454|ENSSSCG00000024408|ENSSSCG00000007692|…
Propanoate metabolism	ssc00640	10	26	0.591818	0.895528	ENSSSCG00000027282|ENSSSCG00000003776|ENSSSCG00000004216|ENSSSCG00000013366|ENSSSCG00000010790|ENSSSCG00000004049|ENSSSCG00000000939|ENSSSCG00000026153|ENSSSCG00000011501|ENSSSCG00000007286
Pentose and glucuronate interconversions	ssc00040	10	26	0.591818	0.895528	ENSSSCG00000004679|ENSSSCG00000025786|ENSSSCG00000030150|ENSSSCG00000030074|ENSSSCG00000024213|ENSSSCG00000016154|ENSSSCG00000009268|ENSSSCG00000008368|ENSSSCG00000009889|ENSSSCG00000016312
Glycosphingolipid biosynthesis - lacto and neolacto series	ssc00601	10	26	0.591818	0.895528	ENSSSCG00000015232|ENSSSCG00000003141|ENSSSCG00000012940|ENSSSCG00000010998|ENSSSCG00000024393|ENSSSCG00000013886|ENSSSCG00000001039|ENSSSCG00000005518|ENSSSCG00000014958|ENSSSCG00000006360
Hedgehog signaling pathway	ssc04340	18	47	0.591895	0.895528	ENSSSCG00000016628|ENSSSCG00000027312|ENSSSCG00000026964|ENSSSCG00000010563|ENSSSCG00000006780|ENSSSCG00000000107|ENSSSCG00000014240|ENSSSCG00000013771|ENSSSCG00000003521|ENSSSCG00000015733|ENSSSCG00000016569|ENSSSCG00000027365|ENSSSCG00000024671|ENSSSCG00000000443|ENSSSCG00000029539|ENSSSCG00000016763|ENSSSCG00000029852|ENSSSCG00000013445
Fat digestion and absorption	ssc04975	13	34	0.595267	0.895528	ENSSSCG00000014861|ENSSSCG00000025543|ENSSSCG00000001435|ENSSSCG00000010023|ENSSSCG00000003839|ENSSSCG00000009139|ENSSSCG00000003497|ENSSSCG00000016746|ENSSSCG00000005918|ENSSSCG00000015068|ENSSSCG00000010291|ENSSSCG00000009179|ENSSSCG00000030921
RNA polymerase	ssc03020	13	34	0.595267	0.895528	ENSSSCG00000025454|ENSSSCG00000007095|ENSSSCG00000006682|ENSSSCG00000025571|ENSSSCG00000026233|ENSSSCG00000026193|ENSSSCG00000010327|ENSSSCG00000025298|ENSSSCG00000028007|ENSSSCG00000022955|ENSSSCG00000007840|ENSSSCG00000006691|ENSSSCG00000009622
African trypanosomiasis	ssc05143	13	34	0.595267	0.895528	ENSSSCG00000013655|ENSSSCG00000007058|ENSSSCG00000017044|ENSSSCG00000008088|ENSSSCG00000015652|ENSSSCG00000006286|ENSSSCG00000011730|ENSSSCG00000000481|ENSSSCG00000004779|ENSSSCG00000006862|ENSSSCG00000001404|ENSSSCG00000014725|ENSSSCG00000030921
RIG-I-like receptor signaling pathway	ssc04622	26	68	0.595933	0.895528	ENSSSCG00000001009|ENSSSCG00000012252|ENSSSCG00000030957|ENSSSCG00000013087|ENSSSCG00000002525|ENSSSCG00000012825|ENSSSCG00000030408|ENSSSCG00000009228|ENSSSCG00000015889|ENSSSCG00000028258|ENSSSCG00000011730|ENSSSCG00000012981|ENSSSCG00000029328|ENSSSCG00000016918|ENSSSCG00000028631|ENSSSCG00000013669|ENSSSCG00000001404|ENSSSCG00000001556|ENSSSCG00000017044|ENSSSCG00000005838|ENSSSCG00000017515|…
Herpes simplex infection	ssc05168	70	182	0.600735	0.897838	ENSSSCG00000017705|ENSSSCG00000025593|ENSSSCG00000001456|ENSSSCG00000003718|ENSSSCG00000003943|ENSSSCG00000012278|ENSSSCG00000001453|ENSSSCG00000008484|ENSSSCG00000017983|ENSSSCG00000010187|ENSSSCG00000001472|ENSSSCG00000024187|ENSSSCG00000001459|ENSSSCG00000030957|ENSSSCG00000024694|ENSSSCG00000007721|ENSSSCG00000011127|ENSSSCG00000004110|ENSSSCG00000012825|ENSSSCG00000016835|ENSSSCG00000002525|…
Fatty acid biosynthesis	ssc00061	5	13	0.608829	0.905017	ENSSSCG00000000031|ENSSSCG00000015784|ENSSSCG00000001760|ENSSSCG00000014272|ENSSSCG00000012583
Pancreatic secretion	ssc04972	33	87	0.613916	0.907671	ENSSSCG00000022080|ENSSSCG00000028968|ENSSSCG00000000175|ENSSSCG00000003497|ENSSSCG00000028359|ENSSSCG00000001518|ENSSSCG00000000555|ENSSSCG00000011681|ENSSSCG00000008742|ENSSSCG00000022696|ENSSSCG00000008943|ENSSSCG00000012606|ENSSSCG00000006740|ENSSSCG00000023501|ENSSSCG00000013848|ENSSSCG00000028069|ENSSSCG00000017101|ENSSSCG00000009139|ENSSSCG00000013623|ENSSSCG00000012769|ENSSSCG00000007058|…
Linoleic acid metabolism	ssc00591	12	32	0.617968	0.908776	ENSSSCG00000010546|ENSSSCG00000017923|ENSSSCG00000010488|ENSSSCG00000026914|ENSSSCG00000010023|ENSSSCG00000009139|ENSSSCG00000003497|ENSSSCG00000023320|ENSSSCG00000001901|ENSSSCG00000010291|ENSSSCG00000024969|ENSSSCG00000026798
Spliceosome	ssc03040	49	129	0.621682	0.909375	ENSSSCG00000017033|ENSSSCG00000000058|ENSSSCG00000030119|ENSSSCG00000028663|ENSSSCG00000011329|ENSSSCG00000030507|ENSSSCG00000013107|ENSSSCG00000001531|ENSSSCG00000008484|ENSSSCG00000008587|ENSSSCG00000001564|ENSSSCG00000011684|ENSSSCG00000030390|ENSSSCG00000012703|ENSSSCG00000014061|ENSSSCG00000027323|ENSSSCG00000007362|ENSSSCG00000021615|ENSSSCG00000017626|ENSSSCG00000017378|ENSSSCG00000022760|…
Pyrimidine metabolism	ssc00240	38	101	0.633705	0.921965	ENSSSCG00000028210|ENSSSCG00000026233|ENSSSCG00000021938|ENSSSCG00000006058|ENSSSCG00000017591|ENSSSCG00000022955|ENSSSCG00000006691|ENSSSCG00000008647|ENSSSCG00000025454|ENSSSCG00000007095|ENSSSCG00000027070|ENSSSCG00000025571|ENSSSCG00000010131|ENSSSCG00000015775|ENSSSCG00000006878|ENSSSCG00000025298|ENSSSCG00000005478|ENSSSCG00000012916|ENSSSCG00000026193|ENSSSCG00000000843|ENSSSCG00000010497|…
Taurine and hypotaurine metabolism	ssc00430	3	8	0.642672	0.921965	ENSSSCG00000007285|ENSSSCG00000000259|ENSSSCG00000011060
Dopaminergic synapse	ssc04728	45	120	0.64704	0.921965	ENSSSCG00000009123|ENSSSCG00000010872|ENSSSCG00000001518|ENSSSCG00000015324|ENSSSCG00000013754|ENSSSCG00000012257|ENSSSCG00000000555|ENSSSCG00000007058|ENSSSCG00000015048|ENSSSCG00000028092|ENSSSCG00000015407|ENSSSCG00000002989|ENSSSCG00000009228|ENSSSCG00000011455|ENSSSCG00000024187|ENSSSCG00000024560|ENSSSCG00000010132|ENSSSCG00000009657|ENSSSCG00000023215|ENSSSCG00000008540|ENSSSCG00000012913|…
Adrenergic signaling in cardiomyocytes	ssc04261	53	141	0.64899	0.921965	ENSSSCG00000004248|ENSSSCG00000029073|ENSSSCG00000009123|ENSSSCG00000000176|ENSSSCG00000017510|ENSSSCG00000003909|ENSSSCG00000010872|ENSSSCG00000006556|ENSSSCG00000028069|ENSSSCG00000012769|ENSSSCG00000013771|ENSSSCG00000010081|ENSSSCG00000007058|ENSSSCG00000011040|ENSSSCG00000015407|ENSSSCG00000002989|ENSSSCG00000004803|ENSSSCG00000011455|ENSSSCG00000012606|ENSSSCG00000016958|ENSSSCG00000009657|…
Ether lipid metabolism	ssc00565	15	41	0.650242	0.921965	ENSSSCG00000006001|ENSSSCG00000024969|ENSSSCG00000017116|ENSSSCG00000026914|ENSSSCG00000017912|ENSSSCG00000003839|ENSSSCG00000009139|ENSSSCG00000029918|ENSSSCG00000003497|ENSSSCG00000002828|ENSSSCG00000024027|ENSSSCG00000024172|ENSSSCG00000010023|ENSSSCG00000010291|ENSSSCG00000002235
Nicotine addiction	ssc05033	12	33	0.652495	0.921965	ENSSSCG00000028922|ENSSSCG00000017229|ENSSSCG00000013754|ENSSSCG00000004839|ENSSSCG00000004827|ENSSSCG00000030565|ENSSSCG00000017025|ENSSSCG00000017026|ENSSSCG00000007348|ENSSSCG00000024560|ENSSSCG00000021902|ENSSSCG00000003170
Chemical carcinogenesis	ssc05204	22	60	0.658793	0.921965	ENSSSCG00000010488|ENSSSCG00000025630|ENSSSCG00000010853|ENSSSCG00000006925|ENSSSCG00000010546|ENSSSCG00000006646|ENSSSCG00000016466|ENSSSCG00000003006|ENSSSCG00000005663|ENSSSCG00000001901|ENSSSCG00000001906|ENSSSCG00000030074|ENSSSCG00000006821|ENSSSCG00000030522|ENSSSCG00000020706|ENSSSCG00000025786|ENSSSCG00000028501|ENSSSCG00000024213|ENSSSCG00000004839|ENSSSCG00000016312|ENSSSCG00000023320|…
Nucleotide excision repair	ssc03420	16	44	0.659658	0.921965	ENSSSCG00000012757|ENSSSCG00000011602|ENSSSCG00000005436|ENSSSCG00000013367|ENSSSCG00000017822|ENSSSCG00000005368|ENSSSCG00000005478|ENSSSCG00000009854|ENSSSCG00000015721|ENSSSCG00000029478|ENSSSCG00000001383|ENSSSCG00000011804|ENSSSCG00000012916|ENSSSCG00000009556|ENSSSCG00000007881|ENSSSCG00000016961
Alanine, aspartate and glutamate metabolism	ssc00250	13	36	0.662214	0.921965	ENSSSCG00000010537|ENSSSCG00000004401|ENSSSCG00000015545|ENSSSCG00000016159|ENSSSCG00000015340|ENSSSCG00000005701|ENSSSCG00000016829|ENSSSCG00000000077|ENSSSCG00000024752|ENSSSCG00000008902|ENSSSCG00000016056|ENSSSCG00000017861|ENSSSCG00000011060
Amyotrophic lateral sclerosis (ALS)	ssc05014	20	55	0.667311	0.921965	ENSSSCG00000001556|ENSSSCG00000006354|ENSSSCG00000017229|ENSSSCG00000015783|ENSSSCG00000029463|ENSSSCG00000024274|ENSSSCG00000021098|ENSSSCG00000028968|ENSSSCG00000021355|ENSSSCG00000016714|ENSSSCG00000017254|ENSSSCG00000009649|ENSSSCG00000009648|ENSSSCG00000000708|ENSSSCG00000000884|ENSSSCG00000001404|ENSSSCG00000022362|ENSSSCG00000010301|ENSSSCG00000017950|ENSSSCG00000003460
Cytokine-cytokine receptor interaction	ssc04060	84	223	0.667749	0.921965	ENSSSCG00000000271|ENSSSCG00000026324|ENSSSCG00000014310|ENSSSCG00000000136|ENSSSCG00000015688|ENSSSCG00000007816|ENSSSCG00000007817|ENSSSCG00000012135|ENSSSCG00000000233|ENSSSCG00000008157|ENSSSCG00000011322|ENSSSCG00000010974|ENSSSCG00000000708|ENSSSCG00000008978|ENSSSCG00000001404|ENSSSCG00000014281|ENSSSCG00000026707|ENSSSCG00000000706|ENSSSCG00000008844|ENSSSCG00000012397|ENSSSCG00000027572|…
Other glycan degradation	ssc00511	6	17	0.67052	0.921965	ENSSSCG00000021638|ENSSSCG00000015772|ENSSSCG00000014073|ENSSSCG00000004133|ENSSSCG00000001927|ENSSSCG00000027659
Transcriptional misregulation in cancer	ssc05202	58	156	0.679567	0.924955	ENSSSCG00000024591|ENSSSCG00000010226|ENSSSCG00000001474|ENSSSCG00000011810|ENSSSCG00000028703|ENSSSCG00000004812|ENSSSCG00000030957|ENSSSCG00000008645|ENSSSCG00000013307|ENSSSCG00000025551|ENSSSCG00000011579|ENSSSCG00000014149|ENSSSCG00000017428|ENSSSCG00000007440|ENSSSCG00000004432|ENSSSCG00000005621|ENSSSCG00000011081|ENSSSCG00000013019|ENSSSCG00000000857|ENSSSCG00000007032|ENSSSCG00000017379|…
Endocrine and other factor-regulated calcium reabsorption	ssc04961	15	42	0.679893	0.924955	ENSSSCG00000022696|ENSSSCG00000025777|ENSSSCG00000007058|ENSSSCG00000012606|ENSSSCG00000024437|ENSSSCG00000000175|ENSSSCG00000006296|ENSSSCG00000006740|ENSSSCG00000013771|ENSSSCG00000006125|ENSSSCG00000024434|ENSSSCG00000003199|ENSSSCG00000004779|ENSSSCG00000027030|ENSSSCG00000020864
GABAergic synapse	ssc04727	31	85	0.682785	0.924955	ENSSSCG00000017316|ENSSSCG00000028922|ENSSSCG00000028092|ENSSSCG00000000175|ENSSSCG00000013771|ENSSSCG00000013754|ENSSSCG00000027558|ENSSSCG00000015324|ENSSSCG00000015407|ENSSSCG00000015545|ENSSSCG00000016083|ENSSSCG00000004827|ENSSSCG00000016104|ENSSSCG00000017025|ENSSSCG00000017026|ENSSSCG00000002707|ENSSSCG00000011455|ENSSSCG00000007348|ENSSSCG00000011399|ENSSSCG00000011060|ENSSSCG00000000645|…
Maturity onset diabetes of the young	ssc04950	8	23	0.687216	0.926394	ENSSSCG00000010472|ENSSSCG00000013320|ENSSSCG00000007371|ENSSSCG00000022417|ENSSSCG00000016751|ENSSSCG00000009919|ENSSSCG00000003092|ENSSSCG00000024975
Non-alcoholic fatty liver disease (NAFLD)	ssc04932	59	160	0.700017	0.927153	ENSSSCG00000027621|ENSSSCG00000021964|ENSSSCG00000002907|ENSSSCG00000003017|ENSSSCG00000027085|ENSSSCG00000028968|ENSSSCG00000029034|ENSSSCG00000003909|ENSSSCG00000010872|ENSSSCG00000022322|ENSSSCG00000024896|ENSSSCG00000006070|ENSSSCG00000000708|ENSSSCG00000001404|ENSSSCG00000030957|ENSSSCG00000013564|ENSSSCG00000008090|ENSSSCG00000002989|ENSSSCG00000023277|ENSSSCG00000000185|ENSSSCG00000007710|…
Fructose and mannose metabolism	ssc00051	10	29	0.70233	0.927153	ENSSSCG00000004679|ENSSSCG00000017759|ENSSSCG00000000685|ENSSSCG00000010944|ENSSSCG00000012345|ENSSSCG00000010252|ENSSSCG00000024990|ENSSSCG00000000994|ENSSSCG00000000061|ENSSSCG00000008261
Autoimmune thyroid disease	ssc05320	18	51	0.703003	0.927153	ENSSSCG00000009088|ENSSSCG00000028561|ENSSSCG00000030172|ENSSSCG00000030731|ENSSSCG00000007440|ENSSSCG00000025434|ENSSSCG00000015652|ENSSSCG00000011899|ENSSSCG00000002081|ENSSSCG00000001453|ENSSSCG00000010271|ENSSSCG00000001456|ENSSSCG00000016475|ENSSSCG00000001472|ENSSSCG00000029596|ENSSSCG00000016122|ENSSSCG00000006749|ENSSSCG00000001459
Retinol metabolism	ssc00830	19	54	0.709982	0.927153	ENSSSCG00000001901|ENSSSCG00000025786|ENSSSCG00000010546|ENSSSCG00000024526|ENSSSCG00000024213|ENSSSCG00000010488|ENSSSCG00000030522|ENSSSCG00000008995|ENSSSCG00000002297|ENSSSCG00000002296|ENSSSCG00000016312|ENSSSCG00000023508|ENSSSCG00000005918|ENSSSCG00000003006|ENSSSCG00000001906|ENSSSCG00000023320|ENSSSCG00000030074|ENSSSCG00000026798|ENSSSCG00000012384
Cocaine addiction	ssc05030	16	46	0.714931	0.927153	ENSSSCG00000012981|ENSSSCG00000015407|ENSSSCG00000030839|ENSSSCG00000030957|ENSSSCG00000024285|ENSSSCG00000013771|ENSSSCG00000027952|ENSSSCG00000020671|ENSSSCG00000017229|ENSSSCG00000023215|ENSSSCG00000012257|ENSSSCG00000011399|ENSSSCG00000011106|ENSSSCG00000015048|ENSSSCG00000015395|ENSSSCG00000013333
Bladder cancer	ssc05219	12	35	0.716097	0.927153	ENSSSCG00000001079|ENSSSCG00000007268|ENSSSCG00000010949|ENSSSCG00000014985|ENSSSCG00000026969|ENSSSCG00000006753|ENSSSCG00000004789|ENSSSCG00000002829|ENSSSCG00000009401|ENSSSCG00000017497|ENSSSCG00000010081|ENSSSCG00000017950
mRNA surveillance pathway	ssc03015	30	84	0.716139	0.927153	ENSSSCG00000008389|ENSSSCG00000012317|ENSSSCG00000027323|ENSSSCG00000000490|ENSSSCG00000003660|ENSSSCG00000003093|ENSSSCG00000026218|ENSSSCG00000022828|ENSSSCG00000017155|ENSSSCG00000029365|ENSSSCG00000000369|ENSSSCG00000009657|ENSSSCG00000024941|ENSSSCG00000008540|ENSSSCG00000012913|ENSSSCG00000021118|ENSSSCG00000026382|ENSSSCG00000002448|ENSSSCG00000011433|ENSSSCG00000002034|ENSSSCG00000001654|…
Steroid biosynthesis	ssc00100	7	21	0.718827	0.927153	ENSSSCG00000028517|ENSSSCG00000010450|ENSSSCG00000028637|ENSSSCG00000007486|ENSSSCG00000027525|ENSSSCG00000021464|ENSSSCG00000021418
Long-term potentiation	ssc04720	24	68	0.719797	0.927153	ENSSSCG00000022362|ENSSSCG00000009123|ENSSSCG00000001518|ENSSSCG00000013771|ENSSSCG00000000555|ENSSSCG00000010081|ENSSSCG00000007058|ENSSSCG00000004022|ENSSSCG00000008540|ENSSSCG00000012913|ENSSSCG00000023497|ENSSSCG00000012163|ENSSSCG00000025768|ENSSSCG00000010301|ENSSSCG00000000068|ENSSSCG00000011533|ENSSSCG00000021148|ENSSSCG00000024274|ENSSSCG00000006753|ENSSSCG00000017229|ENSSSCG00000030014|…
Drug metabolism - cytochrome P450	ssc00982	17	49	0.721494	0.927153	ENSSSCG00000001901|ENSSSCG00000025786|ENSSSCG00000028501|ENSSSCG00000024213|ENSSSCG00000015267|ENSSSCG00000025630|ENSSSCG00000006821|ENSSSCG00000016466|ENSSSCG00000016312|ENSSSCG00000015268|ENSSSCG00000023472|ENSSSCG00000023215|ENSSSCG00000012257|ENSSSCG00000030074|ENSSSCG00000022759|ENSSSCG00000006702|ENSSSCG00000030522
Tyrosine metabolism	ssc00350	11	33	0.739834	0.935351	ENSSSCG00000028501|ENSSSCG00000010132|ENSSSCG00000025630|ENSSSCG00000001780|ENSSSCG00000010537|ENSSSCG00000005193|ENSSSCG00000030522|ENSSSCG00000023215|ENSSSCG00000002396|ENSSSCG00000012257|ENSSSCG00000009490
Bile secretion	ssc04976	24	69	0.740771	0.935351	ENSSSCG00000000175|ENSSSCG00000010853|ENSSSCG00000013771|ENSSSCG00000021998|ENSSSCG00000024342|ENSSSCG00000024520|ENSSSCG00000008943|ENSSSCG00000014080|ENSSSCG00000012606|ENSSSCG00000010036|ENSSSCG00000006740|ENSSSCG00000009497|ENSSSCG00000027796|ENSSSCG00000029516|ENSSSCG00000004597|ENSSSCG00000026635|ENSSSCG00000021707|ENSSSCG00000003569|ENSSSCG00000006296|ENSSSCG00000027952|ENSSSCG00000006238|…
Cytosolic DNA-sensing pathway	ssc04623	21	61	0.745172	0.935351	ENSSSCG00000012981|ENSSSCG00000006543|ENSSSCG00000007840|ENSSSCG00000017705|ENSSSCG00000007095|ENSSSCG00000026193|ENSSSCG00000006682|ENSSSCG00000008088|ENSSSCG00000012825|ENSSSCG00000026233|ENSSSCG00000001009|ENSSSCG00000010327|ENSSSCG00000005203|ENSSSCG00000015644|ENSSSCG00000028007|ENSSSCG00000007143|ENSSSCG00000021383|ENSSSCG00000006691|ENSSSCG00000030408|ENSSSCG00000030957|ENSSSCG00000009622
NOD-like receptor signaling pathway	ssc04621	17	50	0.745908	0.935351	ENSSSCG00000004154|ENSSSCG00000001556|ENSSSCG00000017705|ENSSSCG00000012981|ENSSSCG00000012203|ENSSSCG00000004110|ENSSSCG00000008088|ENSSSCG00000001701|ENSSSCG00000012825|ENSSSCG00000007964|ENSSSCG00000009228|ENSSSCG00000024187|ENSSSCG00000024096|ENSSSCG00000001404|ENSSSCG00000002535|ENSSSCG00000010081|ENSSSCG00000030957
Primary bile acid biosynthesis	ssc00120	5	16	0.752235	0.935351	ENSSSCG00000028431|ENSSSCG00000021238|ENSSSCG00000006238|ENSSSCG00000011477|ENSSSCG00000022092
Phenylalanine metabolism	ssc00360	6	19	0.753059	0.935351	ENSSSCG00000028501|ENSSSCG00000025630|ENSSSCG00000022742|ENSSSCG00000010537|ENSSSCG00000023215|ENSSSCG00000012257
Riboflavin metabolism	ssc00740	4	13	0.753509	0.935351	ENSSSCG00000006538|ENSSSCG00000011627|ENSSSCG00000024736|ENSSSCG00000013242
alpha-Linolenic acid metabolism	ssc00592	7	22	0.755083	0.935351	ENSSSCG00000017198|ENSSSCG00000026914|ENSSSCG00000010023|ENSSSCG00000009139|ENSSSCG00000003497|ENSSSCG00000010291|ENSSSCG00000024969
Amphetamine addiction	ssc05031	22	65	0.770796	0.947835	ENSSSCG00000022362|ENSSSCG00000009123|ENSSSCG00000030565|ENSSSCG00000013771|ENSSSCG00000012257|ENSSSCG00000007714|ENSSSCG00000024560|ENSSSCG00000023215|ENSSSCG00000008540|ENSSSCG00000012913|ENSSSCG00000023497|ENSSSCG00000011455|ENSSSCG00000002383|ENSSSCG00000025768|ENSSSCG00000011106|ENSSSCG00000030839|ENSSSCG00000024274|ENSSSCG00000027952|ENSSSCG00000020671|ENSSSCG00000017229|ENSSSCG00000010301|…
Vascular smooth muscle contraction	ssc04270	41	117	0.772752	0.947835	ENSSSCG00000024613|ENSSSCG00000008629|ENSSSCG00000022080|ENSSSCG00000024969|ENSSSCG00000000175|ENSSSCG00000003497|ENSSSCG00000001518|ENSSSCG00000013771|ENSSSCG00000026602|ENSSSCG00000000555|ENSSSCG00000015129|ENSSSCG00000010081|ENSSSCG00000016331|ENSSSCG00000007058|ENSSSCG00000006572|ENSSSCG00000023433|ENSSSCG00000010447|ENSSSCG00000016535|ENSSSCG00000009031|ENSSSCG00000008444|ENSSSCG00000008540|…
Gap junction	ssc04540	31	90	0.775501	0.947835	ENSSSCG00000002639|ENSSSCG00000024960|ENSSSCG00000029077|ENSSSCG00000004241|ENSSSCG00000000175|ENSSSCG00000024613|ENSSSCG00000001518|ENSSSCG00000013771|ENSSSCG00000007523|ENSSSCG00000000555|ENSSSCG00000010081|ENSSSCG00000000190|ENSSSCG00000004854|ENSSSCG00000000193|ENSSSCG00000015407|ENSSSCG00000007058|ENSSSCG00000015048|ENSSSCG00000009250|ENSSSCG00000010429|ENSSSCG00000011399|ENSSSCG00000001379|…
Sulfur metabolism	ssc00920	5	17	0.790182	0.950956	ENSSSCG00000010437|ENSSSCG00000010822|ENSSSCG00000006242|ENSSSCG00000016714|ENSSSCG00000000134
Purine metabolism	ssc00230	65	183	0.791136	0.950956	ENSSSCG00000024613|ENSSSCG00000001064|ENSSSCG00000028210|ENSSSCG00000029761|ENSSSCG00000026233|ENSSSCG00000000077|ENSSSCG00000012116|ENSSSCG00000006058|ENSSSCG00000017591|ENSSSCG00000006218|ENSSSCG00000024355|ENSSSCG00000008902|ENSSSCG00000016929|ENSSSCG00000006691|ENSSSCG00000030677|ENSSSCG00000012560|ENSSSCG00000026193|ENSSSCG00000025454|ENSSSCG00000013641|ENSSSCG00000004165|ENSSSCG00000007095|…
Alzheimer's disease	ssc05010	62	175	0.79162	0.950956	ENSSSCG00000027621|ENSSSCG00000022362|ENSSSCG00000011723|ENSSSCG00000015973|ENSSSCG00000027085|ENSSSCG00000029463|ENSSSCG00000017311|ENSSSCG00000029034|ENSSSCG00000017279|ENSSSCG00000002907|ENSSSCG00000007524|ENSSSCG00000006070|ENSSSCG00000001518|ENSSSCG00000030328|ENSSSCG00000000708|ENSSSCG00000000884|ENSSSCG00000001404|ENSSSCG00000000423|ENSSSCG00000010081|ENSSSCG00000022586|ENSSSCG00000006346|…
Base excision repair	ssc03410	10	32	0.791887	0.950956	ENSSSCG00000012348|ENSSSCG00000002137|ENSSSCG00000024221|ENSSSCG00000023033|ENSSSCG00000024770|ENSSSCG00000009938|ENSSSCG00000007031|ENSSSCG00000005478|ENSSSCG00000012916|ENSSSCG00000009327
Regulation of autophagy	ssc04140	12	38	0.796601	0.952458	ENSSSCG00000003816|ENSSSCG00000000645|ENSSSCG00000013645|ENSSSCG00000002707|ENSSSCG00000017386|ENSSSCG00000013257|ENSSSCG00000011575|ENSSSCG00000000481|ENSSSCG00000018045|ENSSSCG00000001898|ENSSSCG00000012569|ENSSSCG00000003837
Staphylococcus aureus infection	ssc05150	15	47	0.804794	0.958088	ENSSSCG00000013655|ENSSSCG00000029371|ENSSSCG00000006288|ENSSSCG00000015652|ENSSSCG00000024314|ENSSSCG00000002081|ENSSSCG00000025133|ENSSSCG00000001453|ENSSSCG00000001456|ENSSSCG00000016475|ENSSSCG00000001472|ENSSSCG00000029596|ENSSSCG00000000675|ENSSSCG00000001459|ENSSSCG00000003525
Nitrogen metabolism	ssc00910	4	15	0.830397	0.973979	ENSSSCG00000015545|ENSSSCG00000006141|ENSSSCG00000016159|ENSSSCG00000006142
Calcium signaling pathway	ssc04020	63	182	0.837006	0.973979	ENSSSCG00000014296|ENSSSCG00000004248|ENSSSCG00000009123|ENSSSCG00000022362|ENSSSCG00000017338|ENSSSCG00000008742|ENSSSCG00000010483|ENSSSCG00000002081|ENSSSCG00000008762|ENSSSCG00000001518|ENSSSCG00000007424|ENSSSCG00000013754|ENSSSCG00000000555|ENSSSCG00000023912|ENSSSCG00000013473|ENSSSCG00000009856|ENSSSCG00000007058|ENSSSCG00000012769|ENSSSCG00000011695|ENSSSCG00000028069|ENSSSCG00000009817|…
Ribosome biogenesis in eukaryotes	ssc03008	27	83	0.838361	0.973979	ENSSSCG00000030272|ENSSSCG00000000058|ENSSSCG00000004329|ENSSSCG00000028233|ENSSSCG00000016809|ENSSSCG00000010460|ENSSSCG00000009912|ENSSSCG00000000998|ENSSSCG00000026812|ENSSSCG00000007203|ENSSSCG00000020907|ENSSSCG00000005217|ENSSSCG00000002804|ENSSSCG00000029627|ENSSSCG00000016036|ENSSSCG00000030510|ENSSSCG00000010198|ENSSSCG00000027676|ENSSSCG00000011678|ENSSSCG00000021442|ENSSSCG00000001024|…
Porphyrin and chlorophyll metabolism	ssc00860	10	34	0.839557	0.973979	ENSSSCG00000025786|ENSSSCG00000010541|ENSSSCG00000030074|ENSSSCG00000024213|ENSSSCG00000011700|ENSSSCG00000010797|ENSSSCG00000016312|ENSSSCG00000012363|ENSSSCG00000011978|ENSSSCG00000009932
Proteasome	ssc03050	14	46	0.842166	0.973979	ENSSSCG00000005038|ENSSSCG00000013391|ENSSSCG00000013239|ENSSSCG00000006830|ENSSSCG00000017273|ENSSSCG00000000481|ENSSSCG00000002004|ENSSSCG00000030587|ENSSSCG00000015892|ENSSSCG00000017287|ENSSSCG00000023998|ENSSSCG00000001754|ENSSSCG00000005072|ENSSSCG00000008412
Starch and sucrose metabolism	ssc00500	15	49	0.843462	0.973979	ENSSSCG00000025786|ENSSSCG00000030150|ENSSSCG00000030074|ENSSSCG00000024213|ENSSSCG00000003812|ENSSSCG00000017365|ENSSSCG00000008143|ENSSSCG00000016312|ENSSSCG00000010252|ENSSSCG00000004729|ENSSSCG00000008368|ENSSSCG00000003154|ENSSSCG00000016751|ENSSSCG00000008261|ENSSSCG00000000577
Proximal tubule bicarbonate reclamation	ssc04964	6	22	0.846789	0.973979	ENSSSCG00000008943|ENSSSCG00000012606|ENSSSCG00000006296|ENSSSCG00000006740|ENSSSCG00000007507|ENSSSCG00000016056
Serotonergic synapse	ssc04726	37	112	0.85121	0.973979	ENSSSCG00000010546|ENSSSCG00000028092|ENSSSCG00000010488|ENSSSCG00000024969|ENSSSCG00000001518|ENSSSCG00000013771|ENSSSCG00000013754|ENSSSCG00000012257|ENSSSCG00000026197|ENSSSCG00000000555|ENSSSCG00000010081|ENSSSCG00000011681|ENSSSCG00000012022|ENSSSCG00000015407|ENSSSCG00000007058|ENSSSCG00000010404|ENSSSCG00000023215|ENSSSCG00000017797|ENSSSCG00000026798|ENSSSCG00000006753|ENSSSCG00000011455|…
Parkinson's disease	ssc05012	51	151	0.854153	0.973979	ENSSSCG00000014296|ENSSSCG00000009203|ENSSSCG00000002907|ENSSSCG00000015973|ENSSSCG00000027085|ENSSSCG00000000884|ENSSSCG00000027165|ENSSSCG00000010128|ENSSSCG00000029034|ENSSSCG00000007524|ENSSSCG00000006070|ENSSSCG00000030328|ENSSSCG00000016599|ENSSSCG00000029463|ENSSSCG00000015034|ENSSSCG00000015048|ENSSSCG00000022586|ENSSSCG00000015407|ENSSSCG00000023277|ENSSSCG00000000784|ENSSSCG00000021098|…
Glutathione metabolism	ssc00480	15	50	0.860471	0.973979	ENSSSCG00000007285|ENSSSCG00000007287|ENSSSCG00000012166|ENSSSCG00000023264|ENSSSCG00000006821|ENSSSCG00000002279|ENSSSCG00000003867|ENSSSCG00000001852|ENSSSCG00000030525|ENSSSCG00000016466|ENSSSCG00000006058|ENSSSCG00000006891|ENSSSCG00000001488|ENSSSCG00000027689|ENSSSCG00000016679
Glycosylphosphatidylinositol(GPI)-anchor biosynthesis	ssc00563	7	26	0.866285	0.973979	ENSSSCG00000023383|ENSSSCG00000012134|ENSSSCG00000022069|ENSSSCG00000005303|ENSSSCG00000021861|ENSSSCG00000007992|ENSSSCG00000015486
Folate biosynthesis	ssc00790	3	13	0.873659	0.973979	ENSSSCG00000029508|ENSSSCG00000006227|ENSSSCG00000001596
Ovarian steroidogenesis	ssc04913	15	51	0.876005	0.973979	ENSSSCG00000001027|ENSSSCG00000017399|ENSSSCG00000024969|ENSSSCG00000000175|ENSSSCG00000025434|ENSSSCG00000027952|ENSSSCG00000000857|ENSSSCG00000010404|ENSSSCG00000013771|ENSSSCG00000017101|ENSSSCG00000021707|ENSSSCG00000008578|ENSSSCG00000004812|ENSSSCG00000013564|ENSSSCG00000001906
Glutamatergic synapse	ssc04724	40	123	0.878628	0.973979	ENSSSCG00000022362|ENSSSCG00000028092|ENSSSCG00000015545|ENSSSCG00000024969|ENSSSCG00000000175|ENSSSCG00000013771|ENSSSCG00000001518|ENSSSCG00000015324|ENSSSCG00000013754|ENSSSCG00000000555|ENSSSCG00000010081|ENSSSCG00000011681|ENSSSCG00000015407|ENSSSCG00000007058|ENSSSCG00000003215|ENSSSCG00000015395|ENSSSCG00000017912|ENSSSCG00000003690|ENSSSCG00000024560|ENSSSCG00000004779|ENSSSCG00000017229|…
Thyroid hormone synthesis	ssc04918	22	72	0.881606	0.973979	ENSSSCG00000000175|ENSSSCG00000013890|ENSSSCG00000001518|ENSSSCG00000013771|ENSSSCG00000000555|ENSSSCG00000007058|ENSSSCG00000012606|ENSSSCG00000025434|ENSSSCG00000006740|ENSSSCG00000014020|ENSSSCG00000006749|ENSSSCG00000004093|ENSSSCG00000011106|ENSSSCG00000011533|ENSSSCG00000021707|ENSSSCG00000002279|ENSSSCG00000006296|ENSSSCG00000027952|ENSSSCG00000006733|ENSSSCG00000017101|ENSSSCG00000004779|…
Huntington's disease	ssc05016	64	190	0.8822	0.973979	ENSSSCG00000014296|ENSSSCG00000002907|ENSSSCG00000015973|ENSSSCG00000027085|ENSSSCG00000029463|ENSSSCG00000024434|ENSSSCG00000024437|ENSSSCG00000003718|ENSSSCG00000007524|ENSSSCG00000006070|ENSSSCG00000030328|ENSSSCG00000000884|ENSSSCG00000003199|ENSSSCG00000022955|ENSSSCG00000000093|ENSSSCG00000024694|ENSSSCG00000025454|ENSSSCG00000011579|ENSSSCG00000007058|ENSSSCG00000023277|ENSSSCG00000023357|…
Biosynthesis of unsaturated fatty acids	ssc01040	4	17	0.886164	0.973979	ENSSSCG00000017198|ENSSSCG00000009245|ENSSSCG00000010554|ENSSSCG00000024015
Glycosaminoglycan biosynthesis - keratan sulfate	ssc00533	4	17	0.886164	0.973979	ENSSSCG00000010998|ENSSSCG00000005943|ENSSSCG00000012940|ENSSSCG00000006360
Complement and coagulation cascades	ssc04610	22	73	0.893268	0.973979	ENSSSCG00000024791|ENSSSCG00000000660|ENSSSCG00000025698|ENSSSCG00000002481|ENSSSCG00000015294|ENSSSCG00000007115|ENSSSCG00000007032|ENSSSCG00000010312|ENSSSCG00000015493|ENSSSCG00000005840|ENSSSCG00000010093|ENSSSCG00000000675|ENSSSCG00000027030|ENSSSCG00000029371|ENSSSCG00000024310|ENSSSCG00000012818|ENSSSCG00000008997|ENSSSCG00000024314|ENSSSCG00000022447|ENSSSCG00000003525|ENSSSCG00000015799|…
Oxidative phosphorylation	ssc00190	43	134	0.900871	0.973979	ENSSSCG00000011916|ENSSSCG00000002907|ENSSSCG00000015973|ENSSSCG00000027085|ENSSSCG00000022365|ENSSSCG00000002776|ENSSSCG00000029034|ENSSSCG00000007524|ENSSSCG00000006070|ENSSSCG00000008056|ENSSSCG00000016577|ENSSSCG00000022586|ENSSSCG00000006054|ENSSSCG00000028694|ENSSSCG00000006263|ENSSSCG00000023277|ENSSSCG00000000420|ENSSSCG00000013436|ENSSSCG00000016349|ENSSSCG00000025104|ENSSSCG00000016990|…
Phenylalanine, tyrosine and tryptophan biosynthesis	ssc00400	1	6	0.902871	0.973979	ENSSSCG00000010537
Influenza A	ssc05164	55	168	0.90338	0.973979	ENSSSCG00000014296|ENSSSCG00000006543|ENSSSCG00000012117|ENSSSCG00000003909|ENSSSCG00000010872|ENSSSCG00000008648|ENSSSCG00000001453|ENSSSCG00000001456|ENSSSCG00000015644|ENSSSCG00000001472|ENSSSCG00000010081|ENSSSCG00000001459|ENSSSCG00000030957|ENSSSCG00000030408|ENSSSCG00000008090|ENSSSCG00000002989|ENSSSCG00000016714|ENSSSCG00000016958|ENSSSCG00000009228|ENSSSCG00000013900|ENSSSCG00000030049|…
Homologous recombination	ssc03440	7	28	0.903972	0.973979	ENSSSCG00000014280|ENSSSCG00000003905|ENSSSCG00000017822|ENSSSCG00000012973|ENSSSCG00000014955|ENSSSCG00000012916|ENSSSCG00000017646
Tight junction	ssc04530	41	129	0.906009	0.973979	ENSSSCG00000022080|ENSSSCG00000010872|ENSSSCG00000027206|ENSSSCG00000011747|ENSSSCG00000012253|ENSSSCG00000007203|ENSSSCG00000003093|ENSSSCG00000006564|ENSSSCG00000004854|ENSSSCG00000001688|ENSSSCG00000015407|ENSSSCG00000002989|ENSSSCG00000011274|ENSSSCG00000014339|ENSSSCG00000010440|ENSSSCG00000023376|ENSSSCG00000006767|ENSSSCG00000007718|ENSSSCG00000021036|ENSSSCG00000009657|ENSSSCG00000023743|…
Insulin secretion	ssc04911	26	86	0.906686	0.973979	ENSSSCG00000009123|ENSSSCG00000000175|ENSSSCG00000001518|ENSSSCG00000013771|ENSSSCG00000013897|ENSSSCG00000000555|ENSSSCG00000026985|ENSSSCG00000007714|ENSSSCG00000007058|ENSSSCG00000015401|ENSSSCG00000012606|ENSSSCG00000006740|ENSSSCG00000016751|ENSSSCG00000015959|ENSSSCG00000023501|ENSSSCG00000011455|ENSSSCG00000006045|ENSSSCG00000026635|ENSSSCG00000004280|ENSSSCG00000011106|ENSSSCG00000021707|…
Glycosaminoglycan degradation	ssc00531	4	19	0.925192	0.988078	ENSSSCG00000014073|ENSSSCG00000007003|ENSSSCG00000009237|ENSSSCG00000001927
Metabolism of xenobiotics by cytochrome P450	ssc00980	13	49	0.927112	0.988078	ENSSSCG00000025786|ENSSSCG00000028501|ENSSSCG00000024213|ENSSSCG00000006821|ENSSSCG00000025630|ENSSSCG00000016312|ENSSSCG00000016466|ENSSSCG00000030522|ENSSSCG00000010853|ENSSSCG00000030074|ENSSSCG00000001901|ENSSSCG00000020706|ENSSSCG00000001906
ABC transporters	ssc02010	11	43	0.93059	0.988078	ENSSSCG00000016210|ENSSSCG00000012424|ENSSSCG00000025593|ENSSSCG00000027986|ENSSSCG00000029907|ENSSSCG00000015113|ENSSSCG00000028620|ENSSSCG00000009784|ENSSSCG00000024520|ENSSSCG00000009497|ENSSSCG00000025173
Mismatch repair	ssc03430	5	24	0.943817	0.996725	ENSSSCG00000011804|ENSSSCG00000012916|ENSSSCG00000017822|ENSSSCG00000009854|ENSSSCG00000014126
Cardiac muscle contraction	ssc04260	20	73	0.945983	0.996725	ENSSSCG00000011040|ENSSSCG00000029073|ENSSSCG00000002907|ENSSSCG00000027085|ENSSSCG00000004803|ENSSSCG00000000176|ENSSSCG00000013436|ENSSSCG00000029034|ENSSSCG00000014289|ENSSSCG00000003569|ENSSSCG00000011455|ENSSSCG00000006296|ENSSSCG00000006070|ENSSSCG00000017510|ENSSSCG00000006740|ENSSSCG00000011412|ENSSSCG00000012606|ENSSSCG00000006556|ENSSSCG00000023102|ENSSSCG00000025532
Gastric acid secretion	ssc04971	20	74	0.952262	0.999512	ENSSSCG00000015407|ENSSSCG00000007058|ENSSSCG00000009123|ENSSSCG00000021707|ENSSSCG00000000555|ENSSSCG00000012606|ENSSSCG00000000175|ENSSSCG00000003569|ENSSSCG00000006740|ENSSSCG00000025768|ENSSSCG00000006296|ENSSSCG00000027952|ENSSSCG00000001518|ENSSSCG00000013771|ENSSSCG00000017101|ENSSSCG00000004779|ENSSSCG00000011399|ENSSSCG00000008578|ENSSSCG00000022545|ENSSSCG00000011533
Hepatitis C	ssc05160	37	127	0.960683	1	ENSSSCG00000003909|ENSSSCG00000010872|ENSSSCG00000011747|ENSSSCG00000000708|ENSSSCG00000010081|ENSSSCG00000007718|ENSSSCG00000030957|ENSSSCG00000030408|ENSSSCG00000002989|ENSSSCG00000013900|ENSSSCG00000002525|ENSSSCG00000012825|ENSSSCG00000016958|ENSSSCG00000009228|ENSSSCG00000009657|ENSSSCG00000023743|ENSSSCG00000008208|ENSSSCG00000012981|ENSSSCG00000011657|ENSSSCG00000027272|ENSSSCG00000017991|…
Fanconi anemia pathway	ssc03460	12	51	0.966519	1	ENSSSCG00000004418|ENSSSCG00000022149|ENSSSCG00000029616|ENSSSCG00000014082|ENSSSCG00000017822|ENSSSCG00000012973|ENSSSCG00000008179|ENSSSCG00000001683|ENSSSCG00000007954|ENSSSCG00000017646|ENSSSCG00000007881|ENSSSCG00000025703
Dorso-ventral axis formation	ssc04320	4	23	0.969335	1	ENSSSCG00000024152|ENSSSCG00000010081|ENSSSCG00000026969|ENSSSCG00000006709
DNA replication	ssc03030	7	35	0.973337	1	ENSSSCG00000025488|ENSSSCG00000017822|ENSSSCG00000005478|ENSSSCG00000009854|ENSSSCG00000011804|ENSSSCG00000012916|ENSSSCG00000025305
Systemic lupus erythematosus	ssc05322	27	102	0.978029	1	ENSSSCG00000024639|ENSSSCG00000000675|ENSSSCG00000001456|ENSSSCG00000001472|ENSSSCG00000001459|ENSSSCG00000030172|ENSSSCG00000011899|ENSSSCG00000006669|ENSSSCG00000026930|ENSSSCG00000015652|ENSSSCG00000001453|ENSSSCG00000016738|ENSSSCG00000020703|ENSSSCG00000016475|ENSSSCG00000000481|ENSSSCG00000005840|ENSSSCG00000021411|ENSSSCG00000024116|ENSSSCG00000001404|ENSSSCG00000028561|ENSSSCG00000014307|…
Aminoacyl-tRNA biosynthesis	ssc00970	16	68	0.981174	1	ENSSSCG00000001706|ENSSSCG00000028470|ENSSSCG00000017015|ENSSSCG00000028778|ENSSSCG00000023370|ENSSSCG00000010797|ENSSSCG00000029424|ENSSSCG00000009015|ENSSSCG00000005781|ENSSSCG00000013745|ENSSSCG00000015689|ENSSSCG00000004374|ENSSSCG00000025315|ENSSSCG00000004543|ENSSSCG00000011312|ENSSSCG00000029457
Taste transduction	ssc04742	6	33	0.981195	1	ENSSSCG00000000175|ENSSSCG00000001518|ENSSSCG00000013771|ENSSSCG00000013754|ENSSSCG00000000555|ENSSSCG00000007462
Phototransduction	ssc04744	4	27	0.988109	1	ENSSSCG00000011675|ENSSSCG00000022545|ENSSSCG00000025768|ENSSSCG00000014852
Alcoholism	ssc05034	37	143	0.993278	1	ENSSSCG00000024639|ENSSSCG00000028092|ENSSSCG00000024777|ENSSSCG00000015368|ENSSSCG00000012257|ENSSSCG00000010081|ENSSSCG00000015048|ENSSSCG00000015407|ENSSSCG00000006669|ENSSSCG00000026930|ENSSSCG00000009815|ENSSSCG00000004432|ENSSSCG00000023215|ENSSSCG00000008540|ENSSSCG00000006163|ENSSSCG00000023497|ENSSSCG00000025768|ENSSSCG00000014307|ENSSSCG00000021411|ENSSSCG00000024116|ENSSSCG00000011399|…
MicroRNAs in cancer	ssc05206	55	228	0.999787	1	ENSSSCG00000004894|ENSSSCG00000014329|ENSSSCG00000022080|ENSSSCG00000006652|ENSSSCG00000023610|ENSSSCG00000013008|ENSSSCG00000026257|ENSSSCG00000022322|ENSSSCG00000026492|ENSSSCG00000017497|ENSSSCG00000021560|ENSSSCG00000030957|ENSSSCG00000001516|ENSSSCG00000001573|ENSSSCG00000004789|ENSSSCG00000007268|ENSSSCG00000015013|ENSSSCG00000017139|ENSSSCG00000007151|ENSSSCG00000015318|ENSSSCG00000015506|…
Ribosome	ssc03010	28	143	0.999913	1	ENSSSCG00000023158|ENSSSCG00000021746|ENSSSCG00000025192|ENSSSCG00000024107|ENSSSCG00000011179|ENSSSCG00000027637|ENSSSCG00000014569|ENSSSCG00000004002|ENSSSCG00000024983|ENSSSCG00000025060|ENSSSCG00000006081|ENSSSCG00000009019|ENSSSCG00000003042|ENSSSCG00000003166|ENSSSCG00000027358|ENSSSCG00000005003|ENSSSCG00000005104|ENSSSCG00000006182|ENSSSCG00000028020|ENSSSCG00000028343|ENSSSCG00000030578|…
Neuroactive ligand-receptor interaction	ssc04080	63	268	0.999966	1	ENSSSCG00000028922|ENSSSCG00000029971|ENSSSCG00000024439|ENSSSCG00000017313|ENSSSCG00000000033|ENSSSCG00000003756|ENSSSCG00000009477|ENSSSCG00000011280|ENSSSCG00000015320|ENSSSCG00000030565|ENSSSCG00000012445|ENSSSCG00000001242|ENSSSCG00000026602|ENSSSCG00000012446|ENSSSCG00000004827|ENSSSCG00000006788|ENSSSCG00000015048|ENSSSCG00000014401|ENSSSCG00000027908|ENSSSCG00000008888|ENSSSCG00000011211|…
Olfactory transduction	ssc04740	7	810	1	1	ENSSSCG00000010429|ENSSSCG00000009123|ENSSSCG00000009250|ENSSSCG00000025768|ENSSSCG00000013771|ENSSSCG00000008578|ENSSSCG00000022545
