# Supplementary material for: Differential expression and correlation analysis of miRNA–mRNA profiles in swine testicular cells infected with porcine epidemic diarrhea virus
Source: Sci Rep. 2021 Jan 21;11:1868. doi: 10.1038/s41598-021-81189-5 (PMC7820490; doi:10.1038/s41598-021-81189-5)
Supplement: Supplementary file 11 — Supplementary Information 11. [file 41598_2021_81189_MOESM11_ESM.xls]

## Sheet: YN15 vs Control
DE miRNAs and their DE target mRNAs in the YN15 vs control comparison group
DE miRNA	YN15_readcount	Control_readcount	log2FoldChange	pval	padj	up/down	Targeted mRNA
ssc-miR-122	78.2107	125.257	-0.65385	5.6676e-05	0.00062677	down	ENSSSCG00000000066,ENSSSCG00000000130,ENSSSCG00000000137,ENSSSCG00000000233,ENSSSCG00000000426,ENSSSCG00000000612,ENSSSCG00000000806,ENSSSCG00000001010,ENSSSCG00000001049,ENSSSCG00000001057,ENSSSCG00000001435,ENSSSCG00000001456,ENSSSCG00000001539,ENSSSCG00000001544,ENSSSCG00000001569,ENSSSCG00000001761,ENSSSCG00000001778,ENSSSCG00000001788,ENSSSCG00000001814,ENSSSCG00000001927,ENSSSCG00000001930,…
ssc-miR-193a-5p	763.237	624.149	0.28557	0.0037735	0.020865	up	ENSSSCG00000000232,ENSSSCG00000000262,ENSSSCG00000000268,ENSSSCG00000000690,ENSSSCG00000000862,ENSSSCG00000000877,ENSSSCG00000000939,ENSSSCG00000001027,ENSSSCG00000001236,ENSSSCG00000001475,ENSSSCG00000001506,ENSSSCG00000001526,ENSSSCG00000001563,ENSSSCG00000001697,ENSSSCG00000001700,ENSSSCG00000001711,ENSSSCG00000001718,ENSSSCG00000001814,ENSSSCG00000001849,ENSSSCG00000001898,ENSSSCG00000001927,…
ssc-miR-183	25926.5	19747.7	0.38588	0.00077147	0.0058015	up	ENSSSCG00000000175,ENSSSCG00000000206,ENSSSCG00000000209,ENSSSCG00000000520,ENSSSCG00000000555,ENSSSCG00000000896,ENSSSCG00000000912,ENSSSCG00000000914,ENSSSCG00000000952,ENSSSCG00000001021,ENSSSCG00000001049,ENSSSCG00000001231,ENSSSCG00000001422,ENSSSCG00000001435,ENSSSCG00000001486,ENSSSCG00000001556,ENSSSCG00000001573,ENSSSCG00000001579,ENSSSCG00000001697,ENSSSCG00000001731,ENSSSCG00000001852,…
ssc-miR-194a	771.043	1308.18	-0.74692	3.02e-09	6.3084e-08	down	ENSSSCG00000000059,ENSSSCG00000000061,ENSSSCG00000000095,ENSSSCG00000000217,ENSSSCG00000000536,ENSSSCG00000000555,ENSSSCG00000000579,ENSSSCG00000000739,ENSSSCG00000000846,ENSSSCG00000000877,ENSSSCG00000000905,ENSSSCG00000000952,ENSSSCG00000001021,ENSSSCG00000001050,ENSSSCG00000001076,ENSSSCG00000001095,ENSSSCG00000001518,ENSSSCG00000001868,ENSSSCG00000001927,ENSSSCG00000001940,ENSSSCG00000001959,…
ssc-miR-1285	97.9955	36.9818	1.3331	4.0139e-12	1.078e-10	up	ENSSSCG00000000003,ENSSSCG00000000062,ENSSSCG00000000066,ENSSSCG00000000077,ENSSSCG00000000091,ENSSSCG00000000093,ENSSSCG00000000095,ENSSSCG00000000252,ENSSSCG00000000293,ENSSSCG00000000426,ENSSSCG00000000519,ENSSSCG00000000520,ENSSSCG00000000545,ENSSSCG00000000579,ENSSSCG00000000687,ENSSSCG00000000690,ENSSSCG00000000798,ENSSSCG00000000806,ENSSSCG00000000843,ENSSSCG00000000952,ENSSSCG00000001039,…
ssc-miR-671-5p	48.0449	130.945	-1.1692	0.00068271	0.0053479	down	ENSSSCG00000000003,ENSSSCG00000000007,ENSSSCG00000000091,ENSSSCG00000000093,ENSSSCG00000000114,ENSSSCG00000000137,ENSSSCG00000000209,ENSSSCG00000000216,ENSSSCG00000000232,ENSSSCG00000000252,ENSSSCG00000000377,ENSSSCG00000000456,ENSSSCG00000000735,ENSSSCG00000000736,ENSSSCG00000000847,ENSSSCG00000000902,ENSSSCG00000000975,ENSSSCG00000001027,ENSSSCG00000001049,ENSSSCG00000001079,ENSSSCG00000001435,…
ssc-miR-9	44248	50379.6	-0.18683	5.8359e-06	7.8368e-05	down	ENSSSCG00000000206,ENSSSCG00000000216,ENSSSCG00000000233,ENSSSCG00000000268,ENSSSCG00000000379,ENSSSCG00000000510,ENSSSCG00000000520,ENSSSCG00000000587,ENSSSCG00000000633,ENSSSCG00000000846,ENSSSCG00000001027,ENSSSCG00000001483,ENSSSCG00000001486,ENSSSCG00000001639,ENSSSCG00000001651,ENSSSCG00000001654,ENSSSCG00000001750,ENSSSCG00000001760,ENSSSCG00000001871,ENSSSCG00000001927,ENSSSCG00000001974,…
ssc-miR-450c-5p	568.867	727.477	-0.34671	0.008596	0.04489	down	ENSSSCG00000001579,ENSSSCG00000002374,ENSSSCG00000003154,ENSSSCG00000003876,ENSSSCG00000004206,ENSSSCG00000006045,ENSSSCG00000006781,ENSSSCG00000007509,ENSSSCG00000008443,ENSSSCG00000008578,ENSSSCG00000008641,ENSSSCG00000008789,ENSSSCG00000009192,ENSSSCG00000009555,ENSSSCG00000009568,ENSSSCG00000009967,ENSSSCG00000011104,ENSSSCG00000012676,ENSSSCG00000013305,ENSSSCG00000013351,ENSSSCG00000014030,…
ssc-miR-7	93872.1	142072	-0.57381	0.00086156	0.0062298	down	ENSSSCG00000000003,ENSSSCG00000000007,ENSSSCG00000000144,ENSSSCG00000000185,ENSSSCG00000000206,ENSSSCG00000000259,ENSSSCG00000000379,ENSSSCG00000000456,ENSSSCG00000000583,ENSSSCG00000000735,ENSSSCG00000000798,ENSSSCG00000000842,ENSSSCG00000000843,ENSSSCG00000000902,ENSSSCG00000001021,ENSSSCG00000001057,ENSSSCG00000001483,ENSSSCG00000001539,ENSSSCG00000001569,ENSSSCG00000001573,ENSSSCG00000001579,…
ssc-miR-182	59471.2	45372.2	0.38505	0.00015166	0.0015006	up	ENSSSCG00000000037,ENSSSCG00000000091,ENSSSCG00000000105,ENSSSCG00000000117,ENSSSCG00000000175,ENSSSCG00000000243,ENSSSCG00000000377,ENSSSCG00000000510,ENSSSCG00000000520,ENSSSCG00000000530,ENSSSCG00000000612,ENSSSCG00000000735,ENSSSCG00000000778,ENSSSCG00000000848,ENSSSCG00000000886,ENSSSCG00000001074,ENSSSCG00000001076,ENSSSCG00000001569,ENSSSCG00000001639,ENSSSCG00000001654,ENSSSCG00000001701,…
ssc-miR-184	295.876	1072.69	-1.8149	3.8168e-42	7.1756e-40	down	ENSSSCG00000000031,ENSSSCG00000000093,ENSSSCG00000000130,ENSSSCG00000000292,ENSSSCG00000000520,ENSSSCG00000000735,ENSSSCG00000001064,ENSSSCG00000001091,ENSSSCG00000001544,ENSSSCG00000001563,ENSSSCG00000001596,ENSSSCG00000001700,ENSSSCG00000001701,ENSSSCG00000001754,ENSSSCG00000001898,ENSSSCG00000002532,ENSSSCG00000002544,ENSSSCG00000002708,ENSSSCG00000003154,ENSSSCG00000003204,ENSSSCG00000003531,…
ssc-let-7i	428018	315844	0.4327	1.4483e-05	0.00018152	up	ENSSSCG00000000144,ENSSSCG00000000156,ENSSSCG00000000203,ENSSSCG00000000217,ENSSSCG00000000233,ENSSSCG00000000293,ENSSSCG00000000455,ENSSSCG00000000520,ENSSSCG00000000579,ENSSSCG00000000862,ENSSSCG00000000912,ENSSSCG00000001050,ENSSSCG00000001347,ENSSSCG00000001436,ENSSSCG00000001475,ENSSSCG00000001526,ENSSSCG00000001563,ENSSSCG00000001715,ENSSSCG00000001871,ENSSSCG00000001885,ENSSSCG00000001956,…
ssc-miR-9-1	44248	50379.6	-0.18683	5.8359e-06	7.8368e-05	down	ENSSSCG00000000206,ENSSSCG00000000216,ENSSSCG00000000233,ENSSSCG00000000268,ENSSSCG00000000379,ENSSSCG00000000510,ENSSSCG00000000520,ENSSSCG00000000587,ENSSSCG00000000633,ENSSSCG00000000846,ENSSSCG00000001027,ENSSSCG00000001483,ENSSSCG00000001486,ENSSSCG00000001639,ENSSSCG00000001651,ENSSSCG00000001654,ENSSSCG00000001750,ENSSSCG00000001760,ENSSSCG00000001871,ENSSSCG00000001927,ENSSSCG00000001974,…
ssc-miR-221-5p	4960.04	2901.62	0.75584	6.5406e-09	1.2296e-07	up	ENSSSCG00000000038,ENSSSCG00000000062,ENSSSCG00000000066,ENSSSCG00000000130,ENSSSCG00000000144,ENSSSCG00000000158,ENSSSCG00000000166,ENSSSCG00000000175,ENSSSCG00000000232,ENSSSCG00000000233,ENSSSCG00000000242,ENSSSCG00000000262,ENSSSCG00000000288,ENSSSCG00000000539,ENSSSCG00000000555,ENSSSCG00000000681,ENSSSCG00000000687,ENSSSCG00000000708,ENSSSCG00000000735,ENSSSCG00000000971,ENSSSCG00000000994,…
ssc-miR-328	219.162	326.385	-0.55524	0.00024861	0.002337	down	ENSSSCG00000000003,ENSSSCG00000000007,ENSSSCG00000000040,ENSSSCG00000000066,ENSSSCG00000000087,ENSSSCG00000000117,ENSSSCG00000000137,ENSSSCG00000000175,ENSSSCG00000000198,ENSSSCG00000000216,ENSSSCG00000000232,ENSSSCG00000000233,ENSSSCG00000000243,ENSSSCG00000000261,ENSSSCG00000000268,ENSSSCG00000000293,ENSSSCG00000000539,ENSSSCG00000000541,ENSSSCG00000000545,ENSSSCG00000000583,ENSSSCG00000000612,…
ssc-miR-221-3p	14287.9	8094.79	0.81313	2.6257e-25	2.4681e-23	up	ENSSSCG00000000077,ENSSSCG00000000292,ENSSSCG00000000293,ENSSSCG00000000520,ENSSSCG00000000612,ENSSSCG00000000687,ENSSSCG00000000778,ENSSSCG00000000806,ENSSSCG00000000844,ENSSSCG00000000884,ENSSSCG00000000939,ENSSSCG00000001076,ENSSSCG00000001236,ENSSSCG00000001573,ENSSSCG00000001579,ENSSSCG00000001887,ENSSSCG00000002252,ENSSSCG00000002330,ENSSSCG00000002366,ENSSSCG00000002383,ENSSSCG00000002389,…
novel_638	818.381	236.381	1.7133	1.3026e-21	8.1628e-20	up	ENSSSCG00000000097,ENSSSCG00000000130,ENSSSCG00000000206,ENSSSCG00000000216,ENSSSCG00000000293,ENSSSCG00000000456,ENSSSCG00000000530,ENSSSCG00000000554,ENSSSCG00000000579,ENSSSCG00000000583,ENSSSCG00000000612,ENSSSCG00000000635,ENSSSCG00000000687,ENSSSCG00000000778,ENSSSCG00000000877,ENSSSCG00000001039,ENSSSCG00000001074,ENSSSCG00000001079,ENSSSCG00000001091,ENSSSCG00000001231,ENSSSCG00000001483,…
ssc-miR-139-5p	2637.16	2211.35	0.25212	0.0010698	0.007183	up	ENSSSCG00000000040,ENSSSCG00000000117,ENSSSCG00000000206,ENSSSCG00000000449,ENSSSCG00000000510,ENSSSCG00000000541,ENSSSCG00000000555,ENSSSCG00000000579,ENSSSCG00000000583,ENSSSCG00000000612,ENSSSCG00000000742,ENSSSCG00000000840,ENSSSCG00000000846,ENSSSCG00000000847,ENSSSCG00000000886,ENSSSCG00000000939,ENSSSCG00000000964,ENSSSCG00000001021,ENSSSCG00000001049,ENSSSCG00000001074,ENSSSCG00000001236,…
ssc-miR-425-3p	173.221	252.129	-0.52379	0.00026774	0.0023969	down	ENSSSCG00000000130,ENSSSCG00000000137,ENSSSCG00000000233,ENSSSCG00000000846,ENSSSCG00000000952,ENSSSCG00000001506,ENSSSCG00000001563,ENSSSCG00000001573,ENSSSCG00000002005,ENSSSCG00000002443,ENSSSCG00000002457,ENSSSCG00000002520,ENSSSCG00000002740,ENSSSCG00000003021,ENSSSCG00000003194,ENSSSCG00000003218,ENSSSCG00000003458,ENSSSCG00000004090,ENSSSCG00000004154,ENSSSCG00000004195,ENSSSCG00000004222,…
ssc-miR-146b	11426.5	8979.68	0.34199	0.0019374	0.012002	up	ENSSSCG00000000144,ENSSSCG00000000232,ENSSSCG00000000242,ENSSSCG00000000268,ENSSSCG00000000290,ENSSSCG00000000293,ENSSSCG00000000541,ENSSSCG00000000545,ENSSSCG00000000555,ENSSSCG00000000579,ENSSSCG00000000612,ENSSSCG00000000687,ENSSSCG00000001472,ENSSSCG00000001563,ENSSSCG00000001579,ENSSSCG00000001639,ENSSSCG00000001754,ENSSSCG00000001820,ENSSSCG00000001823,ENSSSCG00000001871,ENSSSCG00000001887,…
ssc-miR-192	3035.08	5048.37	-0.7265	1.3556e-16	5.0972e-15	down	ENSSSCG00000000003,ENSSSCG00000000040,ENSSSCG00000000066,ENSSSCG00000000456,ENSSSCG00000000458,ENSSSCG00000000519,ENSSSCG00000000545,ENSSSCG00000000580,ENSSSCG00000000612,ENSSSCG00000000647,ENSSSCG00000000675,ENSSSCG00000000846,ENSSSCG00000000847,ENSSSCG00000000902,ENSSSCG00000000925,ENSSSCG00000000994,ENSSSCG00000001073,ENSSSCG00000001094,ENSSSCG00000001252,ENSSSCG00000001483,ENSSSCG00000001569,…
ssc-miR-1307	1799.42	2198.1	-0.28744	2.0904e-07	3.5727e-06	down	ENSSSCG00000000037,ENSSSCG00000000093,ENSSSCG00000000137,ENSSSCG00000000974,ENSSSCG00000001701,ENSSSCG00000002633,ENSSSCG00000002739,ENSSSCG00000002908,ENSSSCG00000003154,ENSSSCG00000003941,ENSSSCG00000004059,ENSSSCG00000005743,ENSSSCG00000005773,ENSSSCG00000005838,ENSSSCG00000006763,ENSSSCG00000007032,ENSSSCG00000007253,ENSSSCG00000007577,ENSSSCG00000007930,ENSSSCG00000007939,ENSSSCG00000007954,…
novel_500	55.7768	88.8942	-0.63143	0.0028616	0.016812	down	ENSSSCG00000000087,ENSSSCG00000000111,ENSSSCG00000000144,ENSSSCG00000000181,ENSSSCG00000000206,ENSSSCG00000000288,ENSSSCG00000000379,ENSSSCG00000000530,ENSSSCG00000000555,ENSSSCG00000000583,ENSSSCG00000000798,ENSSSCG00000000841,ENSSSCG00000000884,ENSSSCG00000000970,ENSSSCG00000001046,ENSSSCG00000001074,ENSSSCG00000001091,ENSSSCG00000001235,ENSSSCG00000001236,ENSSSCG00000001346,ENSSSCG00000001347,…
ssc-miR-129a-5p	400.159	599.368	-0.56781	2.9925e-05	0.00035162	down	ENSSSCG00000000003,ENSSSCG00000000066,ENSSSCG00000000068,ENSSSCG00000000290,ENSSSCG00000000292,ENSSSCG00000000456,ENSSSCG00000000457,ENSSSCG00000000519,ENSSSCG00000000536,ENSSSCG00000000539,ENSSSCG00000000555,ENSSSCG00000000623,ENSSSCG00000000633,ENSSSCG00000000816,ENSSSCG00000000840,ENSSSCG00000000896,ENSSSCG00000000912,ENSSSCG00000000952,ENSSSCG00000001030,ENSSSCG00000001057,ENSSSCG00000001074,…
ssc-miR-155-5p	4559.09	2439.52	0.88774	4.3639e-16	1.3674e-14	up	ENSSSCG00000000037,ENSSSCG00000000166,ENSSSCG00000000579,ENSSSCG00000000645,ENSSSCG00000000841,ENSSSCG00000000846,ENSSSCG00000000862,ENSSSCG00000000912,ENSSSCG00000001021,ENSSSCG00000001483,ENSSSCG00000001715,ENSSSCG00000001974,ENSSSCG00000002269,ENSSSCG00000002290,ENSSSCG00000002309,ENSSSCG00000002366,ENSSSCG00000002383,ENSSSCG00000002404,ENSSSCG00000002443,ENSSSCG00000002461,ENSSSCG00000002880,…
ssc-miR-7134-5p	234.993	295.895	-0.32458	0.0055208	0.029655	down	ENSSSCG00000000114,ENSSSCG00000000262,ENSSSCG00000000293,ENSSSCG00000000554,ENSSSCG00000000735,ENSSSCG00000000742,ENSSSCG00000001046,ENSSSCG00000001057,ENSSSCG00000001544,ENSSSCG00000001701,ENSSSCG00000001986,ENSSSCG00000002457,ENSSSCG00000002544,ENSSSCG00000002720,ENSSSCG00000003000,ENSSSCG00000003114,ENSSSCG00000003360,ENSSSCG00000003428,ENSSSCG00000003844,ENSSSCG00000004807,ENSSSCG00000005325,…
ssc-miR-148a-3p	104.811	50.4575	0.93771	0.00064553	0.0052765	up	ENSSSCG00000000033,ENSSSCG00000000068,ENSSSCG00000000091,ENSSSCG00000000107,ENSSSCG00000000130,ENSSSCG00000000144,ENSSSCG00000000206,ENSSSCG00000000233,ENSSSCG00000000262,ENSSSCG00000000268,ENSSSCG00000000293,ENSSSCG00000000456,ENSSSCG00000000519,ENSSSCG00000000554,ENSSSCG00000000555,ENSSSCG00000000579,ENSSSCG00000000687,ENSSSCG00000000728,ENSSSCG00000000735,ENSSSCG00000000739,ENSSSCG00000000806,…
ssc-miR-296-3p	909.491	1111.56	-0.28658	0.00041917	0.003582	down	ENSSSCG00000000007,ENSSSCG00000000216,ENSSSCG00000000232,ENSSSCG00000000252,ENSSSCG00000000268,ENSSSCG00000000293,ENSSSCG00000000423,ENSSSCG00000000690,ENSSSCG00000000694,ENSSSCG00000000728,ENSSSCG00000000742,ENSSSCG00000000816,ENSSSCG00000000877,ENSSSCG00000000896,ENSSSCG00000000964,ENSSSCG00000001100,ENSSSCG00000001377,ENSSSCG00000001433,ENSSSCG00000001436,ENSSSCG00000001571,ENSSSCG00000001579,…
ssc-miR-429	344.846	513.429	-0.5637	2.2283e-06	3.4909e-05	down	ENSSSCG00000000040,ENSSSCG00000000091,ENSSSCG00000000107,ENSSSCG00000000262,ENSSSCG00000000373,ENSSSCG00000000423,ENSSSCG00000000547,ENSSSCG00000000549,ENSSSCG00000000555,ENSSSCG00000000620,ENSSSCG00000000778,ENSSSCG00000000798,ENSSSCG00000000806,ENSSSCG00000000846,ENSSSCG00000000862,ENSSSCG00000000884,ENSSSCG00000000925,ENSSSCG00000000975,ENSSSCG00000000999,ENSSSCG00000001079,ENSSSCG00000001091,…
novel_472	29.9828	55.092	-0.79475	0.0018444	0.011957	down	ENSSSCG00000000038,ENSSSCG00000000040,ENSSSCG00000000061,ENSSSCG00000000066,ENSSSCG00000000097,ENSSSCG00000000114,ENSSSCG00000000130,ENSSSCG00000000137,ENSSSCG00000000206,ENSSSCG00000000224,ENSSSCG00000000243,ENSSSCG00000000377,ENSSSCG00000000379,ENSSSCG00000000456,ENSSSCG00000000549,ENSSSCG00000000708,ENSSSCG00000000735,ENSSSCG00000000736,ENSSSCG00000000738,ENSSSCG00000000925,ENSSSCG00000000964,…
novel_656	150.684	74.4774	0.88998	0.001979	0.012002	up	ENSSSCG00000000007,ENSSSCG00000000530,ENSSSCG00000000612,ENSSSCG00000000633,ENSSSCG00000000737,ENSSSCG00000000754,ENSSSCG00000000952,ENSSSCG00000000959,ENSSSCG00000000971,ENSSSCG00000000974,ENSSSCG00000001039,ENSSSCG00000001057,ENSSSCG00000001094,ENSSSCG00000001556,ENSSSCG00000001720,ENSSSCG00000001927,ENSSSCG00000001984,ENSSSCG00000002330,ENSSSCG00000002389,ENSSSCG00000002396,ENSSSCG00000002404,…
ssc-miR-874	50.5075	160.423	-1.5936	1.7585e-18	8.265e-17	down	ENSSSCG00000000007,ENSSSCG00000000038,ENSSSCG00000000087,ENSSSCG00000000137,ENSSSCG00000000175,ENSSSCG00000000206,ENSSSCG00000000268,ENSSSCG00000000379,ENSSSCG00000000426,ENSSSCG00000000456,ENSSSCG00000000541,ENSSSCG00000000583,ENSSSCG00000000687,ENSSSCG00000000735,ENSSSCG00000000738,ENSSSCG00000000843,ENSSSCG00000000892,ENSSSCG00000000902,ENSSSCG00000000952,ENSSSCG00000000970,ENSSSCG00000000980,…
ssc-miR-30c-3p	762.834	1014.44	-0.40312	0.0010681	0.007183	down	ENSSSCG00000000095,ENSSSCG00000000107,ENSSSCG00000000130,ENSSSCG00000000175,ENSSSCG00000000203,ENSSSCG00000000206,ENSSSCG00000000216,ENSSSCG00000000414,ENSSSCG00000000419,ENSSSCG00000000426,ENSSSCG00000000579,ENSSSCG00000000728,ENSSSCG00000000742,ENSSSCG00000000843,ENSSSCG00000000912,ENSSSCG00000000975,ENSSSCG00000001079,ENSSSCG00000001100,ENSSSCG00000001420,ENSSSCG00000001433,ENSSSCG00000001472,…
ssc-miR-222	17035.4	8187.56	1.0191	4.0936e-10	9.6201e-09	up	ENSSSCG00000000077,ENSSSCG00000000292,ENSSSCG00000000293,ENSSSCG00000000520,ENSSSCG00000000612,ENSSSCG00000000687,ENSSSCG00000000778,ENSSSCG00000000806,ENSSSCG00000000844,ENSSSCG00000000884,ENSSSCG00000000902,ENSSSCG00000000939,ENSSSCG00000001076,ENSSSCG00000001236,ENSSSCG00000001573,ENSSSCG00000001579,ENSSSCG00000001887,ENSSSCG00000002252,ENSSSCG00000002330,ENSSSCG00000002366,ENSSSCG00000002383,…
ssc-miR-21	3.9227e+06	2.72277e+06	0.51387	0.00014939	0.0015006	up	ENSSSCG00000000095,ENSSSCG00000000539,ENSSSCG00000000545,ENSSSCG00000000554,ENSSSCG00000000840,ENSSSCG00000000912,ENSSSCG00000000925,ENSSSCG00000001731,ENSSSCG00000002288,ENSSSCG00000002348,ENSSSCG00000002739,ENSSSCG00000002846,ENSSSCG00000003107,ENSSSCG00000003590,ENSSSCG00000003629,ENSSSCG00000003651,ENSSSCG00000003812,ENSSSCG00000004087,ENSSSCG00000004196,ENSSSCG00000004382,ENSSSCG00000004384,…
novel_24	4548.06	6269.28	-0.44835	0.0035524	0.020238	down	ENSSSCG00000000040,ENSSSCG00000000091,ENSSSCG00000000107,ENSSSCG00000000262,ENSSSCG00000000373,ENSSSCG00000000423,ENSSSCG00000000547,ENSSSCG00000000549,ENSSSCG00000000620,ENSSSCG00000000778,ENSSSCG00000000798,ENSSSCG00000000846,ENSSSCG00000000862,ENSSSCG00000000884,ENSSSCG00000000925,ENSSSCG00000000975,ENSSSCG00000000999,ENSSSCG00000001079,ENSSSCG00000001091,ENSSSCG00000001092,ENSSSCG00000001094,…

## Sheet: YN144 vs Control
DE miRNAs and their DE target mRNAs in the YN144 vs Control comparison group
DE miRNA	YN144_readcount	Control_readcount	log2FoldChange	pval	padj	up/down	Targeted mRNA
ssc-miR-221-5p	5768.46	3370.94	0.76621	2.61e-19	1.7683e-17	up	ENSSSCG00000000038,ENSSSCG00000000062,ENSSSCG00000000063,ENSSSCG00000000066,ENSSSCG00000000130,ENSSSCG00000000144,ENSSSCG00000000158,ENSSSCG00000000166,ENSSSCG00000000232,ENSSSCG00000000233,ENSSSCG00000000242,ENSSSCG00000000258,ENSSSCG00000000262,ENSSSCG00000000288,ENSSSCG00000000539,ENSSSCG00000000555,ENSSSCG00000000619,ENSSSCG00000000681,ENSSSCG00000000687,ENSSSCG00000000708,ENSSSCG00000000735,…
ssc-miR-182	62827.5	52813.4	0.24787	0.0027869	0.025175	up	ENSSSCG00000000037,ENSSSCG00000000091,ENSSSCG00000000105,ENSSSCG00000000117,ENSSSCG00000000243,ENSSSCG00000000258,ENSSSCG00000000510,ENSSSCG00000000520,ENSSSCG00000000522,ENSSSCG00000000530,ENSSSCG00000000612,ENSSSCG00000000723,ENSSSCG00000000735,ENSSSCG00000000778,ENSSSCG00000000886,ENSSSCG00000001074,ENSSSCG00000001569,ENSSSCG00000001639,ENSSSCG00000001654,ENSSSCG00000001701,ENSSSCG00000001711,…
ssc-miR-425-3p	189.437	293.231	-0.61863	4.5371e-08	1.7565e-06	down	ENSSSCG00000000130,ENSSSCG00000000233,ENSSSCG00000000846,ENSSSCG00000000950,ENSSSCG00000000952,ENSSSCG00000000998,ENSSSCG00000001506,ENSSSCG00000001563,ENSSSCG00000001573,ENSSSCG00000002005,ENSSSCG00000002457,ENSSSCG00000002520,ENSSSCG00000002525,ENSSSCG00000002740,ENSSSCG00000003194,ENSSSCG00000003218,ENSSSCG00000003458,ENSSSCG00000004090,ENSSSCG00000004154,ENSSSCG00000004195,ENSSSCG00000005317,…
novel_500	66.2036	103.489	-0.60022	0.0037618	0.031858	down	ENSSSCG00000000082,ENSSSCG00000000087,ENSSSCG00000000111,ENSSSCG00000000144,ENSSSCG00000000181,ENSSSCG00000000206,ENSSSCG00000000288,ENSSSCG00000000522,ENSSSCG00000000530,ENSSSCG00000000555,ENSSSCG00000000583,ENSSSCG00000000798,ENSSSCG00000000841,ENSSSCG00000000884,ENSSSCG00000000950,ENSSSCG00000000970,ENSSSCG00000001046,ENSSSCG00000001074,ENSSSCG00000001091,ENSSSCG00000001235,ENSSSCG00000001236,…
ssc-miR-139-3p	150.776	219.506	-0.51938	0.0011567	0.01161	down	ENSSSCG00000000066,ENSSSCG00000000093,ENSSSCG00000000111,ENSSSCG00000000139,ENSSSCG00000000216,ENSSSCG00000000259,ENSSSCG00000000382,ENSSSCG00000000952,ENSSSCG00000001422,ENSSSCG00000001486,ENSSSCG00000001488,ENSSSCG00000001516,ENSSSCG00000001611,ENSSSCG00000002381,ENSSSCG00000002452,ENSSSCG00000002457,ENSSSCG00000002494,ENSSSCG00000002525,ENSSSCG00000002802,ENSSSCG00000002806,ENSSSCG00000003006,…
ssc-miR-1285	72.9457	43.0078	0.70925	0.00054828	0.0078202	up	ENSSSCG00000000003,ENSSSCG00000000062,ENSSSCG00000000066,ENSSSCG00000000077,ENSSSCG00000000091,ENSSSCG00000000093,ENSSSCG00000000095,ENSSSCG00000000252,ENSSSCG00000000293,ENSSSCG00000000426,ENSSSCG00000000519,ENSSSCG00000000520,ENSSSCG00000000545,ENSSSCG00000000579,ENSSSCG00000000619,ENSSSCG00000000662,ENSSSCG00000000687,ENSSSCG00000000690,ENSSSCG00000000723,ENSSSCG00000000798,ENSSSCG00000000806,…
ssc-miR-133a-3p	15.9756	35.8783	-0.93455	0.0041938	0.033427	down	ENSSSCG00000000018,ENSSSCG00000000042,ENSSSCG00000000063,ENSSSCG00000000117,ENSSSCG00000000206,ENSSSCG00000000209,ENSSSCG00000000233,ENSSSCG00000000243,ENSSSCG00000000292,ENSSSCG00000000403,ENSSSCG00000000455,ENSSSCG00000000645,ENSSSCG00000000735,ENSSSCG00000000784,ENSSSCG00000000842,ENSSSCG00000000870,ENSSSCG00000000998,ENSSSCG00000001027,ENSSSCG00000001049,ENSSSCG00000001341,ENSSSCG00000001417,…
ssc-miR-210	925.504	1418.39	-0.58038	0.0021915	0.020479	down	ENSSSCG00000000130,ENSSSCG00000000233,ENSSSCG00000000370,ENSSSCG00000000587,ENSSSCG00000000645,ENSSSCG00000000739,ENSSSCG00000000743,ENSSSCG00000000970,ENSSSCG00000000994,ENSSSCG00000001079,ENSSSCG00000001661,ENSSSCG00000001821,ENSSSCG00000001892,ENSSSCG00000002309,ENSSSCG00000002352,ENSSSCG00000002708,ENSSSCG00000002720,ENSSSCG00000002804,ENSSSCG00000002820,ENSSSCG00000003068,ENSSSCG00000003101,…
ssc-miR-183	27753.9	22941.5	0.27148	0.0019962	0.01932	up	ENSSSCG00000000021,ENSSSCG00000000206,ENSSSCG00000000209,ENSSSCG00000000520,ENSSSCG00000000555,ENSSSCG00000000588,ENSSSCG00000000896,ENSSSCG00000000912,ENSSSCG00000000914,ENSSSCG00000000952,ENSSSCG00000001049,ENSSSCG00000001229,ENSSSCG00000001231,ENSSSCG00000001422,ENSSSCG00000001435,ENSSSCG00000001486,ENSSSCG00000001556,ENSSSCG00000001573,ENSSSCG00000001579,ENSSSCG00000001697,ENSSSCG00000001731,…
ssc-miR-122	85.6069	145.698	-0.73827	1.3192e-06	3.25e-05	down	ENSSSCG00000000066,ENSSSCG00000000130,ENSSSCG00000000233,ENSSSCG00000000426,ENSSSCG00000000612,ENSSSCG00000000806,ENSSSCG00000001010,ENSSSCG00000001049,ENSSSCG00000001435,ENSSSCG00000001539,ENSSSCG00000001544,ENSSSCG00000001569,ENSSSCG00000001761,ENSSSCG00000001778,ENSSSCG00000001788,ENSSSCG00000001814,ENSSSCG00000001927,ENSSSCG00000001930,ENSSSCG00000001963,ENSSSCG00000001990,ENSSSCG00000002311,…
ssc-miR-146a-5p	3593.04	2167.96	0.68017	0.00079534	0.0086215	up	ENSSSCG00000000144,ENSSSCG00000000232,ENSSSCG00000000242,ENSSSCG00000000268,ENSSSCG00000000290,ENSSSCG00000000293,ENSSSCG00000000522,ENSSSCG00000000541,ENSSSCG00000000545,ENSSSCG00000000555,ENSSSCG00000000579,ENSSSCG00000000612,ENSSSCG00000000619,ENSSSCG00000000687,ENSSSCG00000001488,ENSSSCG00000001563,ENSSSCG00000001579,ENSSSCG00000001639,ENSSSCG00000001754,ENSSSCG00000001820,ENSSSCG00000001823,…
ssc-let-7i	445659	367104	0.27807	9.2533e-06	0.00016718	up	ENSSSCG00000000144,ENSSSCG00000000156,ENSSSCG00000000203,ENSSSCG00000000217,ENSSSCG00000000233,ENSSSCG00000000293,ENSSSCG00000000455,ENSSSCG00000000520,ENSSSCG00000000522,ENSSSCG00000000579,ENSSSCG00000000619,ENSSSCG00000000862,ENSSSCG00000000912,ENSSSCG00000001050,ENSSSCG00000001087,ENSSSCG00000001347,ENSSSCG00000001398,ENSSSCG00000001436,ENSSSCG00000001475,ENSSSCG00000001526,ENSSSCG00000001563,…
novel_129	55.9249	92.9578	-0.66698	0.0039282	0.032259	down	ENSSSCG00000000059,ENSSSCG00000000068,ENSSSCG00000000130,ENSSSCG00000000139,ENSSSCG00000000232,ENSSSCG00000000520,ENSSSCG00000000684,ENSSSCG00000000739,ENSSSCG00000000754,ENSSSCG00000000784,ENSSSCG00000000840,ENSSSCG00000000844,ENSSSCG00000000912,ENSSSCG00000000925,ENSSSCG00000001039,ENSSSCG00000001233,ENSSSCG00000001573,ENSSSCG00000001711,ENSSSCG00000001814,ENSSSCG00000001940,ENSSSCG00000001959,…
ssc-miR-129a-5p	545.712	697.88	-0.34697	0.0030033	0.026254	down	ENSSSCG00000000003,ENSSSCG00000000066,ENSSSCG00000000068,ENSSSCG00000000290,ENSSSCG00000000292,ENSSSCG00000000456,ENSSSCG00000000457,ENSSSCG00000000519,ENSSSCG00000000536,ENSSSCG00000000539,ENSSSCG00000000555,ENSSSCG00000000611,ENSSSCG00000000619,ENSSSCG00000000633,ENSSSCG00000000784,ENSSSCG00000000840,ENSSSCG00000000896,ENSSSCG00000000912,ENSSSCG00000000952,ENSSSCG00000000998,ENSSSCG00000001030,…
ssc-miR-221-3p	11850.1	9416.55	0.32679	0.00078777	0.0086215	up	ENSSSCG00000000077,ENSSSCG00000000292,ENSSSCG00000000293,ENSSSCG00000000472,ENSSSCG00000000520,ENSSSCG00000000612,ENSSSCG00000000687,ENSSSCG00000000778,ENSSSCG00000000806,ENSSSCG00000000844,ENSSSCG00000000884,ENSSSCG00000000939,ENSSSCG00000001236,ENSSSCG00000001573,ENSSSCG00000001579,ENSSSCG00000001887,ENSSSCG00000002252,ENSSSCG00000002330,ENSSSCG00000002366,ENSSSCG00000002383,ENSSSCG00000002389,…
ssc-miR-222	14947.9	9502.56	0.62955	3.7662e-05	0.00060038	up	ENSSSCG00000000077,ENSSSCG00000000292,ENSSSCG00000000293,ENSSSCG00000000472,ENSSSCG00000000520,ENSSSCG00000000612,ENSSSCG00000000687,ENSSSCG00000000778,ENSSSCG00000000806,ENSSSCG00000000844,ENSSSCG00000000884,ENSSSCG00000000902,ENSSSCG00000000939,ENSSSCG00000001236,ENSSSCG00000001573,ENSSSCG00000001579,ENSSSCG00000001887,ENSSSCG00000002252,ENSSSCG00000002330,ENSSSCG00000002366,ENSSSCG00000002383,…
ssc-miR-10b	109030	93748.7	0.21739	7.9812e-09	3.6048e-07	up	ENSSSCG00000000018,ENSSSCG00000000062,ENSSSCG00000000066,ENSSSCG00000000232,ENSSSCG00000000242,ENSSSCG00000000536,ENSSSCG00000000545,ENSSSCG00000000599,ENSSSCG00000000619,ENSSSCG00000000735,ENSSSCG00000000841,ENSSSCG00000000877,ENSSSCG00000000884,ENSSSCG00000000970,ENSSSCG00000001027,ENSSSCG00000001079,ENSSSCG00000001471,ENSSSCG00000001539,ENSSSCG00000001556,ENSSSCG00000001569,ENSSSCG00000001654,…
ssc-miR-296-3p	969.487	1293.29	-0.41094	4.3156e-07	1.2995e-05	down	ENSSSCG00000000007,ENSSSCG00000000216,ENSSSCG00000000232,ENSSSCG00000000252,ENSSSCG00000000268,ENSSSCG00000000293,ENSSSCG00000000403,ENSSSCG00000000522,ENSSSCG00000000662,ENSSSCG00000000690,ENSSSCG00000000694,ENSSSCG00000000728,ENSSSCG00000000742,ENSSSCG00000000877,ENSSSCG00000000896,ENSSSCG00000000964,ENSSSCG00000000965,ENSSSCG00000000973,ENSSSCG00000001100,ENSSSCG00000001233,ENSSSCG00000001377,…
ssc-miR-4334-3p	201.405	253.849	-0.32657	0.0057776	0.043492	down	ENSSSCG00000000018,ENSSSCG00000000037,ENSSSCG00000000232,ENSSSCG00000000243,ENSSSCG00000000262,ENSSSCG00000000288,ENSSSCG00000000293,ENSSSCG00000000456,ENSSSCG00000000519,ENSSSCG00000000672,ENSSSCG00000000708,ENSSSCG00000000735,ENSSSCG00000000742,ENSSSCG00000000798,ENSSSCG00000000841,ENSSSCG00000000959,ENSSSCG00000000970,ENSSSCG00000000974,ENSSSCG00000001027,ENSSSCG00000001079,ENSSSCG00000001087,…
novel_638	1053.13	275.577	1.8529	1.1422e-29	3.0955e-27	up	ENSSSCG00000000097,ENSSSCG00000000130,ENSSSCG00000000206,ENSSSCG00000000216,ENSSSCG00000000293,ENSSSCG00000000456,ENSSSCG00000000472,ENSSSCG00000000530,ENSSSCG00000000554,ENSSSCG00000000579,ENSSSCG00000000583,ENSSSCG00000000612,ENSSSCG00000000635,ENSSSCG00000000687,ENSSSCG00000000778,ENSSSCG00000000877,ENSSSCG00000000950,ENSSSCG00000001039,ENSSSCG00000001074,ENSSSCG00000001079,ENSSSCG00000001091,…
ssc-miR-574	66.3405	108.678	-0.66965	0.00063688	0.0086215	down	ENSSSCG00000000007,ENSSSCG00000000068,ENSSSCG00000000117,ENSSSCG00000000290,ENSSSCG00000000965,ENSSSCG00000001661,ENSSSCG00000001711,ENSSSCG00000002005,ENSSSCG00000002381,ENSSSCG00000002451,ENSSSCG00000002696,ENSSSCG00000002802,ENSSSCG00000002818,ENSSSCG00000003136,ENSSSCG00000003204,ENSSSCG00000003267,ENSSSCG00000003369,ENSSSCG00000003405,ENSSSCG00000003705,ENSSSCG00000003973,ENSSSCG00000004018,…
ssc-miR-429	441.632	597.496	-0.42937	6.1222e-06	0.00011851	down	ENSSSCG00000000091,ENSSSCG00000000107,ENSSSCG00000000262,ENSSSCG00000000370,ENSSSCG00000000403,ENSSSCG00000000547,ENSSSCG00000000549,ENSSSCG00000000555,ENSSSCG00000000600,ENSSSCG00000000620,ENSSSCG00000000778,ENSSSCG00000000784,ENSSSCG00000000798,ENSSSCG00000000806,ENSSSCG00000000846,ENSSSCG00000000862,ENSSSCG00000000870,ENSSSCG00000000884,ENSSSCG00000000925,ENSSSCG00000000975,ENSSSCG00000001079,…
ssc-miR-151-5p	309.621	396.787	-0.34804	0.0048254	0.037363	down	ENSSSCG00000000007,ENSSSCG00000000082,ENSSSCG00000000093,ENSSSCG00000000114,ENSSSCG00000000117,ENSSSCG00000000130,ENSSSCG00000000233,ENSSSCG00000000246,ENSSSCG00000000262,ENSSSCG00000000619,ENSSSCG00000000742,ENSSSCG00000000925,ENSSSCG00000001346,ENSSSCG00000001516,ENSSSCG00000001701,ENSSSCG00000001765,ENSSSCG00000001834,ENSSSCG00000001878,ENSSSCG00000002001,ENSSSCG00000002294,ENSSSCG00000002332,…
ssc-miR-30c-3p	845.755	1181.3	-0.47116	8.4939e-05	0.0012788	down	ENSSSCG00000000095,ENSSSCG00000000107,ENSSSCG00000000130,ENSSSCG00000000203,ENSSSCG00000000206,ENSSSCG00000000216,ENSSSCG00000000258,ENSSSCG00000000273,ENSSSCG00000000370,ENSSSCG00000000382,ENSSSCG00000000403,ENSSSCG00000000414,ENSSSCG00000000419,ENSSSCG00000000426,ENSSSCG00000000572,ENSSSCG00000000579,ENSSSCG00000000662,ENSSSCG00000000728,ENSSSCG00000000742,ENSSSCG00000000843,ENSSSCG00000000912,…
ssc-miR-7136-5p	12.366	2.54033	1.3416	0.00073862	0.0086215	up	ENSSSCG00000000007,ENSSSCG00000000018,ENSSSCG00000000031,ENSSSCG00000000037,ENSSSCG00000000087,ENSSSCG00000000107,ENSSSCG00000000117,ENSSSCG00000000203,ENSSSCG00000000206,ENSSSCG00000000232,ENSSSCG00000000243,ENSSSCG00000000293,ENSSSCG00000000403,ENSSSCG00000000496,ENSSSCG00000000735,ENSSSCG00000000784,ENSSSCG00000000798,ENSSSCG00000001027,ENSSSCG00000001030,ENSSSCG00000001038,ENSSSCG00000001050,…
ssc-miR-184	492.638	1249.31	-1.3064	3.208e-23	2.8979e-21	down	ENSSSCG00000000031,ENSSSCG00000000093,ENSSSCG00000000130,ENSSSCG00000000292,ENSSSCG00000000369,ENSSSCG00000000520,ENSSSCG00000000735,ENSSSCG00000000998,ENSSSCG00000001064,ENSSSCG00000001091,ENSSSCG00000001544,ENSSSCG00000001563,ENSSSCG00000001596,ENSSSCG00000001700,ENSSSCG00000001701,ENSSSCG00000001754,ENSSSCG00000001771,ENSSSCG00000001878,ENSSSCG00000002337,ENSSSCG00000002511,ENSSSCG00000002532,…
ssc-miR-874	48.6236	186.741	-1.8401	7.1696e-25	9.7148e-23	down	ENSSSCG00000000007,ENSSSCG00000000038,ENSSSCG00000000087,ENSSSCG00000000206,ENSSSCG00000000258,ENSSSCG00000000263,ENSSSCG00000000268,ENSSSCG00000000426,ENSSSCG00000000456,ENSSSCG00000000541,ENSSSCG00000000583,ENSSSCG00000000687,ENSSSCG00000000735,ENSSSCG00000000843,ENSSSCG00000000892,ENSSSCG00000000902,ENSSSCG00000000952,ENSSSCG00000000970,ENSSSCG00000000980,ENSSSCG00000001039,ENSSSCG00000001079,…
ssc-miR-146b	21884.5	10452.3	1.0403	7.8649e-17	4.2628e-15	up	ENSSSCG00000000144,ENSSSCG00000000232,ENSSSCG00000000242,ENSSSCG00000000268,ENSSSCG00000000290,ENSSSCG00000000293,ENSSSCG00000000522,ENSSSCG00000000541,ENSSSCG00000000545,ENSSSCG00000000555,ENSSSCG00000000579,ENSSSCG00000000612,ENSSSCG00000000619,ENSSSCG00000000687,ENSSSCG00000001488,ENSSSCG00000001563,ENSSSCG00000001579,ENSSSCG00000001639,ENSSSCG00000001754,ENSSSCG00000001820,ENSSSCG00000001823,…
ssc-miR-194a	1032.45	1523.72	-0.54726	1.7708e-05	0.00029993	down	ENSSSCG00000000059,ENSSSCG00000000061,ENSSSCG00000000095,ENSSSCG00000000217,ENSSSCG00000000522,ENSSSCG00000000536,ENSSSCG00000000555,ENSSSCG00000000579,ENSSSCG00000000662,ENSSSCG00000000739,ENSSSCG00000000846,ENSSSCG00000000877,ENSSSCG00000000905,ENSSSCG00000000910,ENSSSCG00000000952,ENSSSCG00000001050,ENSSSCG00000001095,ENSSSCG00000001562,ENSSSCG00000001868,ENSSSCG00000001927,ENSSSCG00000001940,…
ssc-miR-155-5p	4207.85	2839.05	0.55446	5.6807e-06	0.00011842	up	ENSSSCG00000000037,ENSSSCG00000000166,ENSSSCG00000000579,ENSSSCG00000000645,ENSSSCG00000000841,ENSSSCG00000000846,ENSSSCG00000000862,ENSSSCG00000000870,ENSSSCG00000000912,ENSSSCG00000001483,ENSSSCG00000001516,ENSSSCG00000001715,ENSSSCG00000001974,ENSSSCG00000002269,ENSSSCG00000002290,ENSSSCG00000002309,ENSSSCG00000002345,ENSSSCG00000002366,ENSSSCG00000002383,ENSSSCG00000002404,ENSSSCG00000002461,…
novel_512	8.56365	0	1.9072	2.4013e-06	5.4229e-05	up	ENSSSCG00000000003,ENSSSCG00000000007,ENSSSCG00000000066,ENSSSCG00000000068,ENSSSCG00000000111,ENSSSCG00000000181,ENSSSCG00000000206,ENSSSCG00000000216,ENSSSCG00000000233,ENSSSCG00000000258,ENSSSCG00000000263,ENSSSCG00000000268,ENSSSCG00000000285,ENSSSCG00000000293,ENSSSCG00000000403,ENSSSCG00000000587,ENSSSCG00000000612,ENSSSCG00000000633,ENSSSCG00000000690,ENSSSCG00000000691,ENSSSCG00000000735,…
ssc-miR-9-1	53590.2	58589.1	-0.1284	0.00072856	0.0086215	down	ENSSSCG00000000206,ENSSSCG00000000216,ENSSSCG00000000233,ENSSSCG00000000268,ENSSSCG00000000510,ENSSSCG00000000520,ENSSSCG00000000587,ENSSSCG00000000633,ENSSSCG00000000662,ENSSSCG00000000846,ENSSSCG00000000870,ENSSSCG00000001027,ENSSSCG00000001033,ENSSSCG00000001483,ENSSSCG00000001486,ENSSSCG00000001619,ENSSSCG00000001639,ENSSSCG00000001651,ENSSSCG00000001654,ENSSSCG00000001750,ENSSSCG00000001760,…
ssc-miR-192	4294.48	5870.52	-0.44536	5.6533e-07	1.532e-05	down	ENSSSCG00000000003,ENSSSCG00000000066,ENSSSCG00000000456,ENSSSCG00000000458,ENSSSCG00000000519,ENSSSCG00000000545,ENSSSCG00000000580,ENSSSCG00000000611,ENSSSCG00000000612,ENSSSCG00000000619,ENSSSCG00000000647,ENSSSCG00000000846,ENSSSCG00000000847,ENSSSCG00000000902,ENSSSCG00000000925,ENSSSCG00000000994,ENSSSCG00000000998,ENSSSCG00000001073,ENSSSCG00000001094,ENSSSCG00000001252,ENSSSCG00000001394,…
ssc-miR-9	53590.2	58589.1	-0.1284	0.00072856	0.0086215	down	ENSSSCG00000000206,ENSSSCG00000000216,ENSSSCG00000000233,ENSSSCG00000000268,ENSSSCG00000000510,ENSSSCG00000000520,ENSSSCG00000000587,ENSSSCG00000000633,ENSSSCG00000000662,ENSSSCG00000000846,ENSSSCG00000000870,ENSSSCG00000001027,ENSSSCG00000001033,ENSSSCG00000001483,ENSSSCG00000001486,ENSSSCG00000001619,ENSSSCG00000001639,ENSSSCG00000001651,ENSSSCG00000001654,ENSSSCG00000001750,ENSSSCG00000001760,…
ssc-miR-328	230.943	379.511	-0.69469	2.7315e-07	9.2529e-06	down	ENSSSCG00000000003,ENSSSCG00000000007,ENSSSCG00000000042,ENSSSCG00000000063,ENSSSCG00000000066,ENSSSCG00000000082,ENSSSCG00000000087,ENSSSCG00000000117,ENSSSCG00000000198,ENSSSCG00000000216,ENSSSCG00000000232,ENSSSCG00000000233,ENSSSCG00000000243,ENSSSCG00000000268,ENSSSCG00000000293,ENSSSCG00000000539,ENSSSCG00000000541,ENSSSCG00000000545,ENSSSCG00000000583,ENSSSCG00000000612,ENSSSCG00000000662,…
ssc-miR-148a-3p	119.781	58.8217	0.89735	0.00087688	0.0091398	up	ENSSSCG00000000068,ENSSSCG00000000091,ENSSSCG00000000107,ENSSSCG00000000130,ENSSSCG00000000144,ENSSSCG00000000206,ENSSSCG00000000233,ENSSSCG00000000262,ENSSSCG00000000268,ENSSSCG00000000293,ENSSSCG00000000403,ENSSSCG00000000406,ENSSSCG00000000456,ENSSSCG00000000519,ENSSSCG00000000522,ENSSSCG00000000554,ENSSSCG00000000555,ENSSSCG00000000579,ENSSSCG00000000662,ENSSSCG00000000687,ENSSSCG00000000728,…

## Sheet: YN15 vs YN144
DE miRNAs and their DE target mRNAs in the YN15 vs YN144 comparison group
DE miRNA	YN15_readcount	YN144_readcount	log2FoldChange	pval	padj	up/down	Targeted mRNA
ssc-miR-1307	1376.1	1751.63	-0.34276	0.00031848	0.0067943	down	ENSSSCG00000000018,ENSSSCG00000000137,ENSSSCG00000002525,ENSSSCG00000002908,ENSSSCG00000003973,ENSSSCG00000005743,ENSSSCG00000005749,ENSSSCG00000005838,ENSSSCG00000007032,ENSSSCG00000007253,ENSSSCG00000007577,ENSSSCG00000008043,ENSSSCG00000008881,ENSSSCG00000009556,ENSSSCG00000009786,ENSSSCG00000010138,ENSSSCG00000010732,ENSSSCG00000010797,ENSSSCG00000012743,ENSSSCG00000012838,ENSSSCG00000012848,…
ssc-miR-192	2320.62	2898.52	-0.31699	0.00015301	0.0041968	down	ENSSSCG00000000456,ENSSSCG00000000519,ENSSSCG00000000647,ENSSSCG00000000675,ENSSSCG00000000998,ENSSSCG00000001073,ENSSSCG00000001094,ENSSSCG00000001252,ENSSSCG00000001394,ENSSSCG00000001483,ENSSSCG00000001569,ENSSSCG00000001651,ENSSSCG00000001760,ENSSSCG00000001819,ENSSSCG00000002008,ENSSSCG00000002332,ENSSSCG00000002389,ENSSSCG00000002452,ENSSSCG00000002494,ENSSSCG00000002544,ENSSSCG00000003042,…
ssc-miR-148b-3p	18309.9	16401.1	0.15796	0.0055113	0.048098	up	ENSSSCG00000000033,ENSSSCG00000000107,ENSSSCG00000000144,ENSSSCG00000000233,ENSSSCG00000000293,ENSSSCG00000000456,ENSSSCG00000000519,ENSSSCG00000000841,ENSSSCG00000000950,ENSSSCG00000001025,ENSSSCG00000001094,ENSSSCG00000001347,ENSSSCG00000001456,ENSSSCG00000001516,ENSSSCG00000001579,ENSSSCG00000001611,ENSSSCG00000001754,ENSSSCG00000001765,ENSSSCG00000001819,ENSSSCG00000001927,ENSSSCG00000001959,…
ssc-miR-9-1	33831	36162.6	-0.095953	0.0036238	0.036619	down	ENSSSCG00000000233,ENSSSCG00000000363,ENSSSCG00000000379,ENSSSCG00000000510,ENSSSCG00000001483,ENSSSCG00000001651,ENSSSCG00000001760,ENSSSCG00000001819,ENSSSCG00000001927,ENSSSCG00000001984,ENSSSCG00000002252,ENSSSCG00000002306,ENSSSCG00000002311,ENSSSCG00000002443,ENSSSCG00000002520,ENSSSCG00000002525,ENSSSCG00000002544,ENSSSCG00000002880,ENSSSCG00000002893,ENSSSCG00000003021,ENSSSCG00000003136,…
ssc-miR-29b	282.067	166.059	0.70658	0.00059602	0.010403	up	ENSSSCG00000000181,ENSSSCG00000000379,ENSSSCG00000000423,ENSSSCG00000000456,ENSSSCG00000000706,ENSSSCG00000000778,ENSSSCG00000000877,ENSSSCG00000000921,ENSSSCG00000000939,ENSSSCG00000001021,ENSSSCG00000001076,ENSSSCG00000001219,ENSSSCG00000001394,ENSSSCG00000001483,ENSSSCG00000001516,ENSSSCG00000001518,ENSSSCG00000001546,ENSSSCG00000001621,ENSSSCG00000001765,ENSSSCG00000001885,ENSSSCG00000001927,…
ssc-miR-30d	43321.7	50077.9	-0.20774	0.00085368	0.011708	down	ENSSSCG00000000258,ENSSSCG00000000778,ENSSSCG00000000784,ENSSSCG00000000921,ENSSSCG00000000968,ENSSSCG00000001219,ENSSSCG00000001927,ENSSSCG00000001931,ENSSSCG00000001959,ENSSSCG00000001963,ENSSSCG00000001984,ENSSSCG00000002254,ENSSSCG00000002311,ENSSSCG00000002389,ENSSSCG00000002411,ENSSSCG00000002505,ENSSSCG00000003718,ENSSSCG00000003729,ENSSSCG00000003730,ENSSSCG00000003818,ENSSSCG00000003826,…
ssc-miR-155-5p	3485.36	2838.21	0.29094	0.0049913	0.045634	up	ENSSSCG00000000645,ENSSSCG00000000841,ENSSSCG00000000862,ENSSSCG00000000921,ENSSSCG00000001021,ENSSSCG00000001483,ENSSSCG00000001516,ENSSSCG00000002269,ENSSSCG00000002345,ENSSSCG00000002366,ENSSSCG00000002383,ENSSSCG00000002443,ENSSSCG00000002525,ENSSSCG00000002681,ENSSSCG00000002880,ENSSSCG00000003764,ENSSSCG00000003818,ENSSSCG00000004138,ENSSSCG00000004221,ENSSSCG00000004789,ENSSSCG00000004826,…
ssc-miR-9	33831	36162.6	-0.095953	0.0036238	0.036619	down	ENSSSCG00000000233,ENSSSCG00000000363,ENSSSCG00000000379,ENSSSCG00000000510,ENSSSCG00000001483,ENSSSCG00000001651,ENSSSCG00000001760,ENSSSCG00000001819,ENSSSCG00000001927,ENSSSCG00000001984,ENSSSCG00000002252,ENSSSCG00000002306,ENSSSCG00000002311,ENSSSCG00000002443,ENSSSCG00000002520,ENSSSCG00000002525,ENSSSCG00000002544,ENSSSCG00000002880,ENSSSCG00000002893,ENSSSCG00000003021,ENSSSCG00000003136,…
ssc-miR-222	13022.3	10085.2	0.36576	1.5675e-07	1.0032e-05	up	ENSSSCG00000000292,ENSSSCG00000000293,ENSSSCG00000000778,ENSSSCG00000000939,ENSSSCG00000001076,ENSSSCG00000001579,ENSSSCG00000002252,ENSSSCG00000002366,ENSSSCG00000002383,ENSSSCG00000002389,ENSSSCG00000003718,ENSSSCG00000003729,ENSSSCG00000003795,ENSSSCG00000003826,ENSSSCG00000004064,ENSSSCG00000004071,ENSSSCG00000004140,ENSSSCG00000004383,ENSSSCG00000004414,ENSSSCG00000004506,ENSSSCG00000004624,…
ssc-miR-146b	8728.59	14760.2	-0.74357	2.2037e-12	4.2311e-10	down	ENSSSCG00000000144,ENSSSCG00000000242,ENSSSCG00000000293,ENSSSCG00000001219,ENSSSCG00000001579,ENSSSCG00000001754,ENSSSCG00000002001,ENSSSCG00000002252,ENSSSCG00000002254,ENSSSCG00000002274,ENSSSCG00000002311,ENSSSCG00000002389,ENSSSCG00000002520,ENSSSCG00000002523,ENSSSCG00000002893,ENSSSCG00000003042,ENSSSCG00000003393,ENSSSCG00000003568,ENSSSCG00000003705,ENSSSCG00000004018,ENSSSCG00000004140,…
ssc-miR-92a	35199.3	30704.4	0.19676	4.3158e-09	4.1432e-07	up	ENSSSCG00000000293,ENSSSCG00000000363,ENSSSCG00000001094,ENSSSCG00000001483,ENSSSCG00000001760,ENSSSCG00000002252,ENSSSCG00000002411,ENSSSCG00000002443,ENSSSCG00000003733,ENSSSCG00000003826,ENSSSCG00000004064,ENSSSCG00000004071,ENSSSCG00000004353,ENSSSCG00000004434,ENSSSCG00000004454,ENSSSCG00000004636,ENSSSCG00000004642,ENSSSCG00000005437,ENSSSCG00000005715,ENSSSCG00000005955,ENSSSCG00000006099,…
ssc-miR-1285	75.0211	49.2026	0.56622	0.0038256	0.036726	up	ENSSSCG00000000062,ENSSSCG00000000293,ENSSSCG00000000519,ENSSSCG00000000843,ENSSSCG00000001094,ENSSSCG00000001219,ENSSSCG00000001233,ENSSSCG00000001516,ENSSSCG00000002452,ENSSSCG00000002494,ENSSSCG00000002525,ENSSSCG00000002821,ENSSSCG00000002841,ENSSSCG00000003376,ENSSSCG00000003549,ENSSSCG00000003593,ENSSSCG00000003694,ENSSSCG00000003713,ENSSSCG00000003718,ENSSSCG00000003787,ENSSSCG00000003837,…
novel_24	3475.91	4396.01	-0.33404	0.00025744	0.0061785	down	ENSSSCG00000000107,ENSSSCG00000000423,ENSSSCG00000000600,ENSSSCG00000000778,ENSSSCG00000000784,ENSSSCG00000000862,ENSSSCG00000000999,ENSSSCG00000001094,ENSSSCG00000001927,ENSSSCG00000001984,ENSSSCG00000002252,ENSSSCG00000002381,ENSSSCG00000002389,ENSSSCG00000002505,ENSSSCG00000002667,ENSSSCG00000002754,ENSSSCG00000002841,ENSSSCG00000002917,ENSSSCG00000003707,ENSSSCG00000003733,ENSSSCG00000003780,…
ssc-miR-10a-5p	125182	141946	-0.18021	0.0030366	0.034296	down	ENSSSCG00000000018,ENSSSCG00000000062,ENSSSCG00000000242,ENSSSCG00000000363,ENSSSCG00000000736,ENSSSCG00000000841,ENSSSCG00000000877,ENSSSCG00000001569,ENSSSCG00000001571,ENSSSCG00000001765,ENSSSCG00000001927,ENSSSCG00000002235,ENSSSCG00000002254,ENSSSCG00000002311,ENSSSCG00000002389,ENSSSCG00000002411,ENSSSCG00000002474,ENSSSCG00000002525,ENSSSCG00000002544,ENSSSCG00000002880,ENSSSCG00000002885,…
ssc-miR-27a	6242.51	4668.47	0.40934	0.00050775	0.0097489	up	ENSSSCG00000000018,ENSSSCG00000000144,ENSSSCG00000000175,ENSSSCG00000000292,ENSSSCG00000000293,ENSSSCG00000000379,ENSSSCG00000000456,ENSSSCG00000000862,ENSSSCG00000000950,ENSSSCG00000001021,ENSSSCG00000001074,ENSSSCG00000001453,ENSSSCG00000001483,ENSSSCG00000001506,ENSSSCG00000001516,ENSSSCG00000001564,ENSSSCG00000001703,ENSSSCG00000001959,ENSSSCG00000002001,ENSSSCG00000002252,ENSSSCG00000002254,…
ssc-miR-184	226.033	332.399	-0.54566	3.9219e-07	1.8825e-05	down	ENSSSCG00000000292,ENSSSCG00000000704,ENSSSCG00000000998,ENSSSCG00000001754,ENSSSCG00000001771,ENSSSCG00000002544,ENSSSCG00000002689,ENSSSCG00000003215,ENSSSCG00000004154,ENSSSCG00000004506,ENSSSCG00000004509,ENSSSCG00000004823,ENSSSCG00000005688,ENSSSCG00000005715,ENSSSCG00000006369,ENSSSCG00000007249,ENSSSCG00000007401,ENSSSCG00000007478,ENSSSCG00000007546,ENSSSCG00000007599,ENSSSCG00000007992,…
ssc-miR-139-5p	2015.61	1796.29	0.16531	0.001671	0.021389	up	ENSSSCG00000000510,ENSSSCG00000000886,ENSSSCG00000000926,ENSSSCG00000000939,ENSSSCG00000001021,ENSSSCG00000001074,ENSSSCG00000001347,ENSSSCG00000001404,ENSSSCG00000001483,ENSSSCG00000001611,ENSSSCG00000001711,ENSSSCG00000001754,ENSSSCG00000002383,ENSSSCG00000002385,ENSSSCG00000002411,ENSSSCG00000002443,ENSSSCG00000002841,ENSSSCG00000003369,ENSSSCG00000003590,ENSSSCG00000003718,ENSSSCG00000003730,…
ssc-miR-450c-5p	434.66	536.539	-0.2983	0.0030303	0.034296	down	ENSSSCG00000001579,ENSSSCG00000001819,ENSSSCG00000003837,ENSSSCG00000005729,ENSSSCG00000006781,ENSSSCG00000007509,ENSSSCG00000008443,ENSSSCG00000008641,ENSSSCG00000011104,ENSSSCG00000012581,ENSSSCG00000013351,ENSSSCG00000014080,ENSSSCG00000015780,ENSSSCG00000015784,ENSSSCG00000015850,ENSSSCG00000016061,ENSSSCG00000017072,ENSSSCG00000017279,ENSSSCG00000017328,ENSSSCG00000018016,ENSSSCG00000024982,…
ssc-miR-221-3p	10923.8	7994.61	0.44389	1.6835e-06	6.4646e-05	up	ENSSSCG00000000292,ENSSSCG00000000293,ENSSSCG00000000778,ENSSSCG00000000939,ENSSSCG00000001076,ENSSSCG00000001579,ENSSSCG00000002252,ENSSSCG00000002366,ENSSSCG00000002383,ENSSSCG00000002389,ENSSSCG00000002443,ENSSSCG00000003718,ENSSSCG00000003729,ENSSSCG00000003795,ENSSSCG00000003826,ENSSSCG00000004064,ENSSSCG00000004071,ENSSSCG00000004140,ENSSSCG00000004383,ENSSSCG00000004414,ENSSSCG00000004506,…
ssc-miR-7	71669.9	102792	-0.50911	6.2739e-06	0.00020076	down	ENSSSCG00000000144,ENSSSCG00000000379,ENSSSCG00000000456,ENSSSCG00000000784,ENSSSCG00000000843,ENSSSCG00000001021,ENSSSCG00000001233,ENSSSCG00000001483,ENSSSCG00000001569,ENSSSCG00000001579,ENSSSCG00000001885,ENSSSCG00000001984,ENSSSCG00000002001,ENSSSCG00000002311,ENSSSCG00000002332,ENSSSCG00000002340,ENSSSCG00000002383,ENSSSCG00000002389,ENSSSCG00000002411,ENSSSCG00000002452,ENSSSCG00000002544,…
ssc-miR-194a	589.328	696.686	-0.23981	0.00065766	0.010523	down	ENSSSCG00000000877,ENSSSCG00000000905,ENSSSCG00000001021,ENSSSCG00000001050,ENSSSCG00000001076,ENSSSCG00000001518,ENSSSCG00000001927,ENSSSCG00000001959,ENSSSCG00000002306,ENSSSCG00000002345,ENSSSCG00000002389,ENSSSCG00000002505,ENSSSCG00000002520,ENSSSCG00000002525,ENSSSCG00000002681,ENSSSCG00000002821,ENSSSCG00000002841,ENSSSCG00000003248,ENSSSCG00000003369,ENSSSCG00000003705,ENSSSCG00000003708,…
ssc-miR-425-5p	2181.3	2808.14	-0.35776	0.00074079	0.010941	down	ENSSSCG00000000233,ENSSSCG00000000600,ENSSSCG00000000784,ENSSSCG00000001010,ENSSSCG00000001073,ENSSSCG00000001401,ENSSSCG00000001456,ENSSSCG00000001483,ENSSSCG00000001885,ENSSSCG00000001959,ENSSSCG00000001963,ENSSSCG00000002001,ENSSSCG00000002004,ENSSSCG00000002235,ENSSSCG00000002340,ENSSSCG00000002345,ENSSSCG00000002622,ENSSSCG00000002707,ENSSSCG00000002754,ENSSSCG00000003021,ENSSSCG00000003114,…
