# Supplementary material for: Differential expression and correlation analysis of miRNA–mRNA profiles in swine testicular cells infected with porcine epidemic diarrhea virus
Source: Sci Rep. 2021 Jan 21;11:1868. doi: 10.1038/s41598-021-81189-5 (PMC7820490; doi:10.1038/s41598-021-81189-5)
Supplement: Supplementary file 12 — Supplementary Information 12. [file 41598_2021_81189_MOESM12_ESM.xls]

## Sheet: up miRNA-down mRNA
KEGG pathway analysis of down-regulated miRNA-up-regulated mRNA pairs in the YN15 vs YN144 comparison group
Term	ID	Input number	Background number	P-Value	Corrected P-Value	Input
HTLV-I infection	ssc05166	24	253	0.00242401	0.562371	ENSSSCG00000017330|ENSSSCG00000001453|ENSSSCG00000001456|ENSSSCG00000004952|ENSSSCG00000014336|ENSSSCG00000010224|ENSSSCG00000000033|ENSSSCG00000023609|ENSSSCG00000015595|ENSSSCG00000030731|ENSSSCG00000008162|ENSSSCG00000013237|ENSSSCG00000018016|ENSSSCG00000017991|ENSSSCG00000002385|ENSSSCG00000002383|ENSSSCG00000010301|ENSSSCG00000001404|ENSSSCG00000013655|ENSSSCG00000030839|ENSSSCG00000007440|…
Renal cell carcinoma	ssc05211	9	64	0.00630761	0.587024	ENSSSCG00000030839|ENSSSCG00000017991|ENSSSCG00000011567|ENSSSCG00000006646|ENSSSCG00000008443|ENSSSCG00000002385|ENSSSCG00000026635|ENSSSCG00000030014|ENSSSCG00000026969
B cell receptor signaling pathway	ssc04662	9	72	0.0122467	0.587024	ENSSSCG00000001703|ENSSSCG00000010509|ENSSSCG00000002893|ENSSSCG00000017991|ENSSSCG00000028367|ENSSSCG00000002383|ENSSSCG00000010301|ENSSSCG00000026969|ENSSSCG00000030839
Rheumatoid arthritis	ssc05323	10	87	0.0140718	0.587024	ENSSSCG00000011916|ENSSSCG00000017700|ENSSSCG00000013655|ENSSSCG00000030839|ENSSSCG00000001456|ENSSSCG00000001453|ENSSSCG00000002385|ENSSSCG00000002383|ENSSSCG00000008314|ENSSSCG00000001404
NF-kappa B signaling pathway	ssc04064	10	90	0.017137	0.587024	ENSSSCG00000004154|ENSSSCG00000013655|ENSSSCG00000002525|ENSSSCG00000008162|ENSSSCG00000017330|ENSSSCG00000007440|ENSSSCG00000016101|ENSSSCG00000030408|ENSSSCG00000001404|ENSSSCG00000010312
TNF signaling pathway	ssc04668	11	109	0.0230812	0.587024	ENSSSCG00000004154|ENSSSCG00000013655|ENSSSCG00000030839|ENSSSCG00000002525|ENSSSCG00000017330|ENSSSCG00000008959|ENSSSCG00000018016|ENSSSCG00000017991|ENSSSCG00000002383|ENSSSCG00000001404|ENSSSCG00000016101
Antigen processing and presentation	ssc04612	8	68	0.0237383	0.587024	ENSSSCG00000030731|ENSSSCG00000002452|ENSSSCG00000001453|ENSSSCG00000013901|ENSSSCG00000001456|ENSSSCG00000001611|ENSSSCG00000001404|ENSSSCG00000025173
Colorectal cancer	ssc05210	8	68	0.0237383	0.587024	ENSSSCG00000030839|ENSSSCG00000016714|ENSSSCG00000017991|ENSSSCG00000002385|ENSSSCG00000002383|ENSSSCG00000005738|ENSSSCG00000026969|ENSSSCG00000004952
Adipocytokine signaling pathway	ssc04920	8	70	0.0272624	0.587024	ENSSSCG00000015784|ENSSSCG00000003837|ENSSSCG00000012583|ENSSSCG00000026635|ENSSSCG00000005215|ENSSSCG00000001404|ENSSSCG00000001760|ENSSSCG00000001703
Sphingolipid metabolism	ssc00600	6	45	0.0293203	0.587024	ENSSSCG00000009152|ENSSSCG00000003839|ENSSSCG00000010432|ENSSSCG00000013595|ENSSSCG00000022780|ENSSSCG00000026955
Fatty acid biosynthesis	ssc00061	3	13	0.0350407	0.587024	ENSSSCG00000015784|ENSSSCG00000001760|ENSSSCG00000012583
Asthma	ssc05310	4	24	0.0382849	0.587024	ENSSSCG00000001404|ENSSSCG00000007440|ENSSSCG00000001456|ENSSSCG00000001453
Hepatitis B	ssc05161	13	151	0.0408483	0.587024	ENSSSCG00000018016|ENSSSCG00000030839|ENSSSCG00000026969|ENSSSCG00000002385|ENSSSCG00000015644|ENSSSCG00000016714|ENSSSCG00000017991|ENSSSCG00000012252|ENSSSCG00000002383|ENSSSCG00000001404|ENSSSCG00000010224|ENSSSCG00000015318|ENSSSCG00000030408
Apoptosis	ssc04210	9	91	0.0415722	0.587024	ENSSSCG00000017259|ENSSSCG00000008162|ENSSSCG00000017330|ENSSSCG00000020906|ENSSSCG00000016714|ENSSSCG00000017991|ENSSSCG00000010301|ENSSSCG00000001404|ENSSSCG00000016101
Leishmaniasis	ssc05140	7	63	0.0422778	0.587024	ENSSSCG00000030839|ENSSSCG00000001456|ENSSSCG00000001453|ENSSSCG00000002385|ENSSSCG00000002383|ENSSSCG00000005215|ENSSSCG00000001404
Viral myocarditis	ssc05416	7	63	0.0422778	0.587024	ENSSSCG00000013655|ENSSSCG00000030731|ENSSSCG00000007440|ENSSSCG00000016714|ENSSSCG00000001453|ENSSSCG00000001456|ENSSSCG00000012012
Influenza A	ssc05164	14	168	0.0430147	0.587024	ENSSSCG00000006543|ENSSSCG00000030839|ENSSSCG00000017991|ENSSSCG00000012581|ENSSSCG00000015644|ENSSSCG00000016714|ENSSSCG00000018016|ENSSSCG00000001453|ENSSSCG00000001456|ENSSSCG00000005215|ENSSSCG00000020906|ENSSSCG00000030408|ENSSSCG00000001404|ENSSSCG00000013655
Allograft rejection	ssc05330	5	38	0.0469438	0.605054	ENSSSCG00000001404|ENSSSCG00000007440|ENSSSCG00000001456|ENSSSCG00000030731|ENSSSCG00000001453
Toxoplasmosis	ssc05145	10	115	0.0639204	0.713517	ENSSSCG00000007440|ENSSSCG00000016714|ENSSSCG00000001453|ENSSSCG00000002385|ENSSSCG00000001456|ENSSSCG00000010330|ENSSSCG00000001404|ENSSSCG00000015085|ENSSSCG00000017991|ENSSSCG00000005215
Type I diabetes mellitus	ssc04940	5	42	0.0645086	0.713517	ENSSSCG00000001404|ENSSSCG00000016077|ENSSSCG00000001456|ENSSSCG00000030731|ENSSSCG00000001453
Toll-like receptor signaling pathway	ssc04620	9	101	0.0681729	0.713517	ENSSSCG00000017700|ENSSSCG00000018016|ENSSSCG00000030839|ENSSSCG00000002525|ENSSSCG00000007440|ENSSSCG00000015644|ENSSSCG00000017991|ENSSSCG00000002383|ENSSSCG00000001404
MAPK signaling pathway	ssc04010	18	249	0.070446	0.713517	ENSSSCG00000008164|ENSSSCG00000018016|ENSSSCG00000010624|ENSSSCG00000017748|ENSSSCG00000008162|ENSSSCG00000017330|ENSSSCG00000012163|ENSSSCG00000008881|ENSSSCG00000008128|ENSSSCG00000002385|ENSSSCG00000010831|ENSSSCG00000002383|ENSSSCG00000030014|ENSSSCG00000010301|ENSSSCG00000001404|ENSSSCG00000004791|ENSSSCG00000026969|ENSSSCG00000030839
Herpes simplex infection	ssc05168	14	182	0.0707366	0.713517	ENSSSCG00000008540|ENSSSCG00000030839|ENSSSCG00000030731|ENSSSCG00000001456|ENSSSCG00000016714|ENSSSCG00000015644|ENSSSCG00000001453|ENSSSCG00000002383|ENSSSCG00000005215|ENSSSCG00000001404|ENSSSCG00000001564|ENSSSCG00000002525|ENSSSCG00000025173|ENSSSCG00000030408
mTOR signaling pathway	ssc04150	6	60	0.0836297	0.774295	ENSSSCG00000012163|ENSSSCG00000003837|ENSSSCG00000016266|ENSSSCG00000017991|ENSSSCG00000001404|ENSSSCG00000028420
Epstein-Barr virus infection	ssc05169	14	189	0.0882181	0.774295	ENSSSCG00000004154|ENSSSCG00000013655|ENSSSCG00000030839|ENSSSCG00000030731|ENSSSCG00000007440|ENSSSCG00000017330|ENSSSCG00000013237|ENSSSCG00000018016|ENSSSCG00000010497|ENSSSCG00000017991|ENSSSCG00000030408|ENSSSCG00000002525|ENSSSCG00000015085|ENSSSCG00000001703
T cell receptor signaling pathway	ssc04660	9	107	0.0883083	0.774295	ENSSSCG00000001703|ENSSSCG00000017330|ENSSSCG00000017991|ENSSSCG00000002383|ENSSSCG00000010301|ENSSSCG00000001404|ENSSSCG00000004791|ENSSSCG00000026969|ENSSSCG00000030839
Chagas disease (American trypanosomiasis)	ssc05142	9	108	0.0919731	0.774295	ENSSSCG00000017700|ENSSSCG00000018016|ENSSSCG00000030839|ENSSSCG00000017991|ENSSSCG00000002385|ENSSSCG00000002383|ENSSSCG00000001404|ENSSSCG00000016101|ENSSSCG00000004952
Inflammatory bowel disease (IBD)	ssc05321	6	62	0.0934494	0.774295	ENSSSCG00000030839|ENSSSCG00000001453|ENSSSCG00000002385|ENSSSCG00000001456|ENSSSCG00000001404|ENSSSCG00000004952
Pancreatic cancer	ssc05212	6	63	0.0985817	0.788654	ENSSSCG00000015318|ENSSSCG00000017991|ENSSSCG00000002385|ENSSSCG00000005738|ENSSSCG00000026969|ENSSSCG00000004952
Graft-versus-host disease	ssc05332	4	35	0.104004	0.804298	ENSSSCG00000001404|ENSSSCG00000001456|ENSSSCG00000030731|ENSSSCG00000001453
Alanine, aspartate and glutamate metabolism	ssc00250	4	36	0.111573	0.835	ENSSSCG00000008902|ENSSSCG00000016056|ENSSSCG00000017861|ENSSSCG00000016159
Osteoclast differentiation	ssc04380	10	133	0.1258	0.837817	ENSSSCG00000030839|ENSSSCG00000008162|ENSSSCG00000017330|ENSSSCG00000013237|ENSSSCG00000012967|ENSSSCG00000017991|ENSSSCG00000002383|ENSSSCG00000010301|ENSSSCG00000001404|ENSSSCG00000014016
FoxO signaling pathway	ssc04068	10	133	0.1258	0.837817	ENSSSCG00000021443|ENSSSCG00000003837|ENSSSCG00000029876|ENSSSCG00000002707|ENSSSCG00000017991|ENSSSCG00000002385|ENSSSCG00000020906|ENSSSCG00000026969|ENSSSCG00000004952|ENSSSCG00000000645
RIG-I-like receptor signaling pathway	ssc04622	6	68	0.126395	0.837817	ENSSSCG00000002525|ENSSSCG00000015644|ENSSSCG00000012252|ENSSSCG00000003729|ENSSSCG00000001404|ENSSSCG00000030408
Long-term potentiation	ssc04720	6	68	0.126395	0.837817	ENSSSCG00000012163|ENSSSCG00000030014|ENSSSCG00000010301|ENSSSCG00000008540|ENSSSCG00000026969|ENSSSCG00000011533
Acute myeloid leukemia	ssc05221	5	54	0.135811	0.875227	ENSSSCG00000017991|ENSSSCG00000013237|ENSSSCG00000028964|ENSSSCG00000026969|ENSSSCG00000012051
Glycosphingolipid biosynthesis - lacto and neolacto series	ssc00601	3	26	0.148052	0.910142	ENSSSCG00000010998|ENSSSCG00000024393|ENSSSCG00000005518
Transcriptional misregulation in cancer	ssc05202	11	156	0.150649	0.910142	ENSSSCG00000008645|ENSSSCG00000012287|ENSSSCG00000012051|ENSSSCG00000013237|ENSSSCG00000007440|ENSSSCG00000010226|ENSSSCG00000012262|ENSSSCG00000024152|ENSSSCG00000010312|ENSSSCG00000009040|ENSSSCG00000017202
Tuberculosis	ssc05152	12	174	0.152998	0.910142	ENSSSCG00000001611|ENSSSCG00000012604|ENSSSCG00000017753|ENSSSCG00000016714|ENSSSCG00000001453|ENSSSCG00000002385|ENSSSCG00000001456|ENSSSCG00000005215|ENSSSCG00000010301|ENSSSCG00000001404|ENSSSCG00000016077|ENSSSCG00000015085
Pathways in cancer	ssc05200	20	319	0.157392	0.912871	ENSSSCG00000016714|ENSSSCG00000030839|ENSSSCG00000002525|ENSSSCG00000012051|ENSSSCG00000011567|ENSSSCG00000026969|ENSSSCG00000015770|ENSSSCG00000017991|ENSSSCG00000006646|ENSSSCG00000016887|ENSSSCG00000016027|ENSSSCG00000015647|ENSSSCG00000008443|ENSSSCG00000002385|ENSSSCG00000002383|ENSSSCG00000026635|ENSSSCG00000005738|ENSSSCG00000015318|ENSSSCG00000013237|ENSSSCG00000004952
TGF-beta signaling pathway	ssc04350	6	74	0.164174	0.920445	ENSSSCG00000000233|ENSSSCG00000008645|ENSSSCG00000002385|ENSSSCG00000001404|ENSSSCG00000009040|ENSSSCG00000004952
Galactose metabolism	ssc00052	3	28	0.1706	0.920445	ENSSSCG00000010998|ENSSSCG00000008261|ENSSSCG00000008368
Mucin type O-Glycan biosynthesis	ssc00512	3	28	0.1706	0.920445	ENSSSCG00000007465|ENSSSCG00000017072|ENSSSCG00000009705
Intestinal immune network for IgA production	ssc04672	4	44	0.179893	0.927694	ENSSSCG00000017330|ENSSSCG00000001453|ENSSSCG00000001456|ENSSSCG00000007440
Fatty acid metabolism	ssc01212	4	45	0.189261	0.927694	ENSSSCG00000015784|ENSSSCG00000001760|ENSSSCG00000024015|ENSSSCG00000012583
Phagosome	ssc04145	10	147	0.190362	0.927694	ENSSSCG00000011916|ENSSSCG00000022307|ENSSSCG00000030731|ENSSSCG00000016027|ENSSSCG00000012604|ENSSSCG00000001453|ENSSSCG00000016887|ENSSSCG00000001456|ENSSSCG00000008314|ENSSSCG00000025173
Other types of O-glycan biosynthesis	ssc00514	3	30	0.194045	0.927694	ENSSSCG00000010998|ENSSSCG00000030217|ENSSSCG00000012403
Selenocompound metabolism	ssc00450	2	16	0.200821	0.927694	ENSSSCG00000010437|ENSSSCG00000000843
Lysosome	ssc04142	8	115	0.208521	0.927694	ENSSSCG00000014924|ENSSSCG00000002452|ENSSSCG00000012604|ENSSSCG00000023080|ENSSSCG00000004414|ENSSSCG00000001927|ENSSSCG00000017865|ENSSSCG00000002366
Measles	ssc05162	9	133	0.210387	0.927694	ENSSSCG00000004154|ENSSSCG00000006543|ENSSSCG00000012123|ENSSSCG00000015644|ENSSSCG00000017991|ENSSSCG00000005215|ENSSSCG00000020906|ENSSSCG00000015318|ENSSSCG00000030408
Legionellosis	ssc05134	5	64	0.213103	0.927694	ENSSSCG00000001404|ENSSSCG00000008359|ENSSSCG00000016714|ENSSSCG00000016077|ENSSSCG00000008959
Sulfur metabolism	ssc00920	2	17	0.218003	0.927694	ENSSSCG00000010437|ENSSSCG00000016714
Other glycan degradation	ssc00511	2	17	0.218003	0.927694	ENSSSCG00000001927|ENSSSCG00000027659
Type II diabetes mellitus	ssc04930	4	48	0.218232	0.927694	ENSSSCG00000001404|ENSSSCG00000008261|ENSSSCG00000008444|ENSSSCG00000017991
Viral carcinogenesis	ssc05203	12	189	0.219927	0.927694	ENSSSCG00000030839|ENSSSCG00000030731|ENSSSCG00000013367|ENSSSCG00000015318|ENSSSCG00000010224|ENSSSCG00000026454|ENSSSCG00000017991|ENSSSCG00000012252|ENSSSCG00000002411|ENSSSCG00000002525|ENSSSCG00000026969|ENSSSCG00000001516
Amino sugar and nucleotide sugar metabolism	ssc00520	4	49	0.228144	0.945167	ENSSSCG00000001927|ENSSSCG00000008261|ENSSSCG00000006340|ENSSSCG00000008368
Butirosin and neomycin biosynthesis	ssc00524	1	5	0.246956	0.967291	ENSSSCG00000008261
Autoimmune thyroid disease	ssc05320	4	51	0.248288	0.967291	ENSSSCG00000001453|ENSSSCG00000001456|ENSSSCG00000030731|ENSSSCG00000007440
Terpenoid backbone biosynthesis	ssc00900	2	19	0.252675	0.967291	ENSSSCG00000016872|ENSSSCG00000014080
HIF-1 signaling pathway	ssc04066	7	104	0.252763	0.967291	ENSSSCG00000011567|ENSSSCG00000006646|ENSSSCG00000027628|ENSSSCG00000017991|ENSSSCG00000026635|ENSSSCG00000028420|ENSSSCG00000008261
Chronic myeloid leukemia	ssc05220	5	69	0.256042	0.967291	ENSSSCG00000026969|ENSSSCG00000002385|ENSSSCG00000015318|ENSSSCG00000017991|ENSSSCG00000012051
Non-small cell lung cancer	ssc05223	4	52	0.2585	0.967291	ENSSSCG00000026969|ENSSSCG00000015318|ENSSSCG00000015647|ENSSSCG00000017991
Small cell lung cancer	ssc05222	6	88	0.26705	0.983423	ENSSSCG00000002525|ENSSSCG00000016027|ENSSSCG00000016714|ENSSSCG00000017991|ENSSSCG00000016887|ENSSSCG00000015318
Malaria	ssc05144	4	54	0.279157	0.986297	ENSSSCG00000001404|ENSSSCG00000002385|ENSSSCG00000013655|ENSSSCG00000007440
Arginine and proline metabolism	ssc00330	4	55	0.289582	0.986297	ENSSSCG00000007140|ENSSSCG00000004870|ENSSSCG00000016056|ENSSSCG00000016159
p53 signaling pathway	ssc04115	5	73	0.291756	0.986297	ENSSSCG00000017024|ENSSSCG00000011357|ENSSSCG00000015318|ENSSSCG00000026454|ENSSSCG00000016714
Regulation of autophagy	ssc04140	3	38	0.293571	0.986297	ENSSSCG00000002707|ENSSSCG00000003837|ENSSSCG00000000645
Histidine metabolism	ssc00340	2	22	0.304799	0.986297	ENSSSCG00000004870|ENSSSCG00000017861
Endocytosis	ssc04144	12	206	0.307475	0.986297	ENSSSCG00000028889|ENSSSCG00000030731|ENSSSCG00000011997|ENSSSCG00000004140|ENSSSCG00000027206|ENSSSCG00000010683|ENSSSCG00000006984|ENSSSCG00000002385|ENSSSCG00000003136|ENSSSCG00000024434|ENSSSCG00000010995|ENSSSCG00000004952
Signaling pathways regulating pluripotency of stem cells	ssc04550	8	132	0.319746	0.986297	ENSSSCG00000000233|ENSSSCG00000008645|ENSSSCG00000017991|ENSSSCG00000016850|ENSSSCG00000005215|ENSSSCG00000026969|ENSSSCG00000009040|ENSSSCG00000004952
Dorso-ventral axis formation	ssc04320	2	23	0.322056	0.986297	ENSSSCG00000024152|ENSSSCG00000026969
Insulin signaling pathway	ssc04910	8	133	0.326662	0.986297	ENSSSCG00000008540|ENSSSCG00000003837|ENSSSCG00000017259|ENSSSCG00000017991|ENSSSCG00000007469|ENSSSCG00000028420|ENSSSCG00000008261|ENSSSCG00000026969
Aldosterone-regulated sodium reabsorption	ssc04960	3	41	0.33196	0.986297	ENSSSCG00000021443|ENSSSCG00000026969|ENSSSCG00000017991
Fatty acid degradation	ssc00071	3	41	0.33196	0.986297	ENSSSCG00000015784|ENSSSCG00000001760|ENSSSCG00000012583
Hypertrophic cardiomyopathy (HCM)	ssc05410	5	78	0.337463	0.986297	ENSSSCG00000016027|ENSSSCG00000001404|ENSSSCG00000016887|ENSSSCG00000002385|ENSSSCG00000003837
Glycosaminoglycan biosynthesis - heparan sulfate / heparin	ssc00534	2	24	0.339203	0.986297	ENSSSCG00000030136|ENSSSCG00000022197
Estrogen signaling pathway	ssc04915	6	97	0.340011	0.986297	ENSSSCG00000021573|ENSSSCG00000030839|ENSSSCG00000017991|ENSSSCG00000002383|ENSSSCG00000026969|ENSSSCG00000011533
Synthesis and degradation of ketone bodies	ssc00072	1	8	0.34654	0.986297	ENSSSCG00000016872
Nicotinate and nicotinamide metabolism	ssc00760	2	25	0.356213	0.986297	ENSSSCG00000028359|ENSSSCG00000022912
Carbon metabolism	ssc01200	6	99	0.356562	0.986297	ENSSSCG00000016159|ENSSSCG00000004454|ENSSSCG00000012440|ENSSSCG00000011501|ENSSSCG00000015034|ENSSSCG00000008261
Hippo signaling pathway	ssc04390	8	138	0.36158	0.986297	ENSSSCG00000025396|ENSSSCG00000005027|ENSSSCG00000027206|ENSSSCG00000008645|ENSSSCG00000002385|ENSSSCG00000008540|ENSSSCG00000009040|ENSSSCG00000004952
Salmonella infection	ssc05132	5	81	0.365174	0.986297	ENSSSCG00000008959|ENSSSCG00000022307|ENSSSCG00000002383|ENSSSCG00000030839|ENSSSCG00000017700
Nucleotide excision repair	ssc03420	3	44	0.370272	0.986297	ENSSSCG00000013367|ENSSSCG00000009854|ENSSSCG00000012757
Dopaminergic synapse	ssc04728	7	120	0.371107	0.986297	ENSSSCG00000026382|ENSSSCG00000021573|ENSSSCG00000028092|ENSSSCG00000002383|ENSSSCG00000010301|ENSSSCG00000008540|ENSSSCG00000011533
Propanoate metabolism	ssc00640	2	26	0.373063	0.986297	ENSSSCG00000011501|ENSSSCG00000000939
Collecting duct acid secretion	ssc04966	2	26	0.373063	0.986297	ENSSSCG00000011916|ENSSSCG00000008314
Circadian rhythm	ssc04710	2	26	0.373063	0.986297	ENSSSCG00000028552|ENSSSCG00000003837
Fc epsilon RI signaling pathway	ssc04664	4	63	0.374113	0.986297	ENSSSCG00000001404|ENSSSCG00000018016|ENSSSCG00000026969|ENSSSCG00000017991
Oxytocin signaling pathway	ssc04921	9	161	0.385673	0.986386	ENSSSCG00000008540|ENSSSCG00000021573|ENSSSCG00000030839|ENSSSCG00000017991|ENSSSCG00000002383|ENSSSCG00000010301|ENSSSCG00000011533|ENSSSCG00000026969|ENSSSCG00000003837
Amphetamine addiction	ssc05031	4	65	0.395254	0.986386	ENSSSCG00000010301|ENSSSCG00000008540|ENSSSCG00000002383|ENSSSCG00000030839
Proteasome	ssc03050	3	46	0.395597	0.986386	ENSSSCG00000013391|ENSSSCG00000001754|ENSSSCG00000005072
Hematopoietic cell lineage	ssc04640	5	85	0.402152	0.986386	ENSSSCG00000002893|ENSSSCG00000001404|ENSSSCG00000016887|ENSSSCG00000027628|ENSSSCG00000008162
GABAergic synapse	ssc04727	5	85	0.402152	0.986386	ENSSSCG00000002707|ENSSSCG00000016056|ENSSSCG00000021902|ENSSSCG00000028092|ENSSSCG00000000645
Cytokine-cytokine receptor interaction	ssc04060	12	223	0.402178	0.986386	ENSSSCG00000017700|ENSSSCG00000008162|ENSSSCG00000015770|ENSSSCG00000007440|ENSSSCG00000002385|ENSSSCG00000000233|ENSSSCG00000027628|ENSSSCG00000016850|ENSSSCG00000020906|ENSSSCG00000001404|ENSSSCG00000012915|ENSSSCG00000015085
beta-Alanine metabolism	ssc00410	2	28	0.406197	0.986386	ENSSSCG00000007140|ENSSSCG00000004870
Staphylococcus aureus infection	ssc05150	3	47	0.40816	0.986386	ENSSSCG00000001453|ENSSSCG00000013655|ENSSSCG00000001456
Prolactin signaling pathway	ssc04917	4	67	0.416278	0.987426	ENSSSCG00000002383|ENSSSCG00000026969|ENSSSCG00000005215|ENSSSCG00000017991
Cell adhesion molecules (CAMs)	ssc04514	8	146	0.418029	0.987426	ENSSSCG00000013655|ENSSSCG00000030731|ENSSSCG00000007440|ENSSSCG00000002893|ENSSSCG00000016027|ENSSSCG00000001453|ENSSSCG00000001456|ENSSSCG00000006369
Oocyte meiosis	ssc04114	6	107	0.422985	0.987426	ENSSSCG00000012163|ENSSSCG00000026382|ENSSSCG00000002001|ENSSSCG00000010301|ENSSSCG00000008540|ENSSSCG00000011533
PPAR signaling pathway	ssc03320	4	68	0.42673	0.987426	ENSSSCG00000012202|ENSSSCG00000015784|ENSSSCG00000001760|ENSSSCG00000012583
Natural killer cell mediated cytotoxicity	ssc04650	6	108	0.431251	0.987426	ENSSSCG00000013655|ENSSSCG00000010301|ENSSSCG00000017991|ENSSSCG00000020906|ENSSSCG00000001404|ENSSSCG00000026969
Citrate cycle (TCA cycle)	ssc00020	2	30	0.43846	0.987426	ENSSSCG00000011501|ENSSSCG00000015034
Inflammatory mediator regulation of TRP channels	ssc04750	6	110	0.447722	0.987426	ENSSSCG00000008162|ENSSSCG00000011576|ENSSSCG00000017991|ENSSSCG00000008444|ENSSSCG00000008540|ENSSSCG00000011533
RNA degradation	ssc03018	4	71	0.457768	0.987426	ENSSSCG00000028322|ENSSSCG00000016077|ENSSSCG00000012014|ENSSSCG00000011678
Platelet activation	ssc04611	7	132	0.46213	0.987426	ENSSSCG00000008540|ENSSSCG00000030014|ENSSSCG00000017991|ENSSSCG00000016887|ENSSSCG00000005533|ENSSSCG00000004791|ENSSSCG00000011533
Chemokine signaling pathway	ssc04062	9	173	0.464938	0.987426	ENSSSCG00000017700|ENSSSCG00000028092|ENSSSCG00000008959|ENSSSCG00000010683|ENSSSCG00000017991|ENSSSCG00000005215|ENSSSCG00000030014|ENSSSCG00000002821|ENSSSCG00000026969
Cholinergic synapse	ssc04725	6	113	0.472224	0.987426	ENSSSCG00000028092|ENSSSCG00000017991|ENSSSCG00000002383|ENSSSCG00000005215|ENSSSCG00000026969|ENSSSCG00000011533
Pertussis	ssc05133	4	73	0.478141	0.987426	ENSSSCG00000001404|ENSSSCG00000001959|ENSSSCG00000002383|ENSSSCG00000030839
Riboflavin metabolism	ssc00740	1	13	0.484139	0.987426	ENSSSCG00000013242
Glycerolipid metabolism	ssc00561	3	54	0.493352	0.987426	ENSSSCG00000012202|ENSSSCG00000017615|ENSSSCG00000003839
African trypanosomiasis	ssc05143	2	34	0.499951	0.987426	ENSSSCG00000001404|ENSSSCG00000013655
Amyotrophic lateral sclerosis (ALS)	ssc05014	3	55	0.505035	0.987426	ENSSSCG00000001404|ENSSSCG00000016714|ENSSSCG00000010301
Glycosphingolipid biosynthesis - ganglio series	ssc00604	1	14	0.507969	0.987426	ENSSSCG00000001927
Neurotrophin signaling pathway	ssc04722	6	118	0.512325	0.987426	ENSSSCG00000012163|ENSSSCG00000001703|ENSSSCG00000017991|ENSSSCG00000030014|ENSSSCG00000026969|ENSSSCG00000030839
Non-alcoholic fatty liver disease (NAFLD)	ssc04932	8	160	0.515437	0.987426	ENSSSCG00000030839|ENSSSCG00000017279|ENSSSCG00000027628|ENSSSCG00000016714|ENSSSCG00000017991|ENSSSCG00000001404|ENSSSCG00000015034|ENSSSCG00000003837
Leukocyte transendothelial migration	ssc04670	6	119	0.52021	0.987426	ENSSSCG00000013655|ENSSSCG00000013174|ENSSSCG00000015647|ENSSSCG00000017991|ENSSSCG00000006369|ENSSSCG00000030014
Glycosphingolipid biosynthesis - globo series	ssc00603	1	15	0.530699	0.987426	ENSSSCG00000001927
Nitrogen metabolism	ssc00910	1	15	0.530699	0.987426	ENSSSCG00000016159
VEGF signaling pathway	ssc04370	3	58	0.539217	0.987426	ENSSSCG00000010301|ENSSSCG00000026969|ENSSSCG00000017991
Primary immunodeficiency	ssc05340	2	37	0.543134	0.987426	ENSSSCG00000025173|ENSSSCG00000007440
Peroxisome	ssc04146	4	80	0.546828	0.987426	ENSSSCG00000015784|ENSSSCG00000029876|ENSSSCG00000013030|ENSSSCG00000012583
Synaptic vesicle cycle	ssc04721	3	59	0.550306	0.987426	ENSSSCG00000011916|ENSSSCG00000024434|ENSSSCG00000008314
Systemic lupus erythematosus	ssc05322	5	102	0.55321	0.987426	ENSSSCG00000001404|ENSSSCG00000007440|ENSSSCG00000001456|ENSSSCG00000017202|ENSSSCG00000001453
Rap1 signaling pathway	ssc04015	10	208	0.553832	0.987426	ENSSSCG00000013174|ENSSSCG00000008881|ENSSSCG00000015647|ENSSSCG00000006767|ENSSSCG00000027206|ENSSSCG00000017991|ENSSSCG00000030014|ENSSSCG00000005738|ENSSSCG00000026969|ENSSSCG00000015770
Fc gamma R-mediated phagocytosis	ssc04666	4	81	0.556255	0.987426	ENSSSCG00000017991|ENSSSCG00000001959|ENSSSCG00000003839|ENSSSCG00000008444
Cytosolic DNA-sensing pathway	ssc04623	3	61	0.572003	0.987426	ENSSSCG00000006543|ENSSSCG00000030408|ENSSSCG00000015644
Glioma	ssc05214	3	61	0.572003	0.987426	ENSSSCG00000026969|ENSSSCG00000015318|ENSSSCG00000017991
Biosynthesis of unsaturated fatty acids	ssc01040	1	17	0.57306	0.987426	ENSSSCG00000024015
Glycosaminoglycan biosynthesis - keratan sulfate	ssc00533	1	17	0.57306	0.987426	ENSSSCG00000010998
Hepatitis C	ssc05160	6	127	0.581294	0.987426	ENSSSCG00000002525|ENSSSCG00000015644|ENSSSCG00000017991|ENSSSCG00000001404|ENSSSCG00000026969|ENSSSCG00000030408
Dilated cardiomyopathy	ssc05414	4	84	0.583889	0.987426	ENSSSCG00000016027|ENSSSCG00000001404|ENSSSCG00000016887|ENSSSCG00000002385
Proteoglycans in cancer	ssc05205	9	192	0.585109	0.987426	ENSSSCG00000010212|ENSSSCG00000016027|ENSSSCG00000017991|ENSSSCG00000016887|ENSSSCG00000001404|ENSSSCG00000008540|ENSSSCG00000026969|ENSSSCG00000010312|ENSSSCG00000011533
ErbB signaling pathway	ssc04012	4	85	0.592875	0.987426	ENSSSCG00000017991|ENSSSCG00000018016|ENSSSCG00000026969|ENSSSCG00000030839
Biosynthesis of amino acids	ssc01230	3	63	0.593037	0.987426	ENSSSCG00000012440|ENSSSCG00000022300|ENSSSCG00000016159
Amoebiasis	ssc05146	5	107	0.594081	0.987426	ENSSSCG00000001404|ENSSSCG00000002385|ENSSSCG00000022307|ENSSSCG00000017991|ENSSSCG00000008162
Ether lipid metabolism	ssc00565	2	41	0.596553	0.987426	ENSSSCG00000006001|ENSSSCG00000003839
GnRH signaling pathway	ssc04912	4	86	0.601746	0.987426	ENSSSCG00000018016|ENSSSCG00000026969|ENSSSCG00000030839|ENSSSCG00000011533
Mineral absorption	ssc04978	2	42	0.609153	0.987426	ENSSSCG00000004636|ENSSSCG00000023103
Carbohydrate digestion and absorption	ssc04973	2	42	0.609153	0.987426	ENSSSCG00000017991|ENSSSCG00000008261
Basal transcription factors	ssc03022	2	42	0.609153	0.987426	ENSSSCG00000013367|ENSSSCG00000002411
Jak-STAT signaling pathway	ssc04630	7	153	0.611421	0.987426	ENSSSCG00000015653|ENSSSCG00000027628|ENSSSCG00000017991|ENSSSCG00000016850|ENSSSCG00000005215|ENSSSCG00000012915|ENSSSCG00000015085
Glycosaminoglycan degradation	ssc00531	1	19	0.6116	0.987426	ENSSSCG00000001927
ABC transporters	ssc02010	2	43	0.62145	0.987426	ENSSSCG00000012424|ENSSSCG00000025173
PI3K-Akt signaling pathway	ssc04151	15	328	0.62238	0.987426	ENSSSCG00000026382|ENSSSCG00000021443|ENSSSCG00000003837|ENSSSCG00000010509|ENSSSCG00000016027|ENSSSCG00000026969|ENSSSCG00000015770|ENSSSCG00000006652|ENSSSCG00000027628|ENSSSCG00000017991|ENSSSCG00000016887|ENSSSCG00000005215|ENSSSCG00000028420|ENSSSCG00000015318|ENSSSCG00000028092
Serotonergic synapse	ssc04726	5	112	0.632787	0.987426	ENSSSCG00000021573|ENSSSCG00000026969|ENSSSCG00000028092|ENSSSCG00000005533|ENSSSCG00000011533
Morphine addiction	ssc05032	4	90	0.636035	0.987426	ENSSSCG00000021573|ENSSSCG00000021902|ENSSSCG00000028092|ENSSSCG00000010683
Ras signaling pathway	ssc04014	10	223	0.638219	0.987426	ENSSSCG00000005738|ENSSSCG00000028092|ENSSSCG00000015770|ENSSSCG00000017753|ENSSSCG00000015647|ENSSSCG00000017991|ENSSSCG00000030014|ENSSSCG00000004791|ENSSSCG00000026969|ENSSSCG00000017748
Glycosaminoglycan biosynthesis - chondroitin sulfate / dermatan sulfate	ssc00532	1	21	0.646664	0.987426	ENSSSCG00000004825
Melanoma	ssc05218	3	69	0.651993	0.987426	ENSSSCG00000026969|ENSSSCG00000015318|ENSSSCG00000017991
Proximal tubule bicarbonate reclamation	ssc04964	1	22	0.662991	0.987426	ENSSSCG00000016056
Vitamin digestion and absorption	ssc04977	1	22	0.662991	0.987426	ENSSSCG00000004272
MicroRNAs in cancer	ssc05206	10	228	0.664358	0.987426	ENSSSCG00000020757|ENSSSCG00000026969|ENSSSCG00000006652|ENSSSCG00000010312|ENSSSCG00000021343|ENSSSCG00000017024|ENSSSCG00000008444|ENSSSCG00000016056|ENSSSCG00000015318|ENSSSCG00000001516
Protein processing in endoplasmic reticulum	ssc04141	7	162	0.668157	0.987426	ENSSSCG00000014304|ENSSSCG00000017094|ENSSSCG00000024306|ENSSSCG00000017279|ENSSSCG00000004826|ENSSSCG00000011798|ENSSSCG00000001516
Adherens junction	ssc04520	3	71	0.670231	0.987426	ENSSSCG00000013174|ENSSSCG00000007469|ENSSSCG00000004952
Retrograde endocannabinoid signaling	ssc04723	4	95	0.676112	0.987426	ENSSSCG00000021573|ENSSSCG00000021902|ENSSSCG00000028092|ENSSSCG00000011533
AMPK signaling pathway	ssc04152	5	118	0.676133	0.987426	ENSSSCG00000017991|ENSSSCG00000026382|ENSSSCG00000014080|ENSSSCG00000003837|ENSSSCG00000016266
Butanoate metabolism	ssc00650	1	23	0.678565	0.987426	ENSSSCG00000016872
Axon guidance	ssc04360	5	119	0.683016	0.987426	ENSSSCG00000010301|ENSSSCG00000000181|ENSSSCG00000014224|ENSSSCG00000026969|ENSSSCG00000001959
Starch and sucrose metabolism	ssc00500	2	49	0.688982	0.987426	ENSSSCG00000008261|ENSSSCG00000008368
Endometrial cancer	ssc05213	2	49	0.688982	0.987426	ENSSSCG00000017991|ENSSSCG00000026969
Mismatch repair	ssc03430	1	24	0.693419	0.987426	ENSSSCG00000009854
Circadian entrainment	ssc04713	4	98	0.698637	0.987426	ENSSSCG00000021573|ENSSSCG00000002383|ENSSSCG00000028092|ENSSSCG00000011533
NOD-like receptor signaling pathway	ssc04621	2	50	0.699219	0.987426	ENSSSCG00000004154|ENSSSCG00000001404
Protein export	ssc03060	1	25	0.707588	0.987426	ENSSSCG00000015227
Glutamatergic synapse	ssc04724	5	123	0.709552	0.987426	ENSSSCG00000010301|ENSSSCG00000005222|ENSSSCG00000016056|ENSSSCG00000028092|ENSSSCG00000011533
Pentose and glucuronate interconversions	ssc00040	1	26	0.721102	0.987426	ENSSSCG00000008368
Thyroid cancer	ssc05216	1	26	0.721102	0.987426	ENSSSCG00000026969
RNA transport	ssc03013	6	149	0.725819	0.987426	ENSSSCG00000011270|ENSSSCG00000012581|ENSSSCG00000012727|ENSSSCG00000011794|ENSSSCG00000028420|ENSSSCG00000029857
Phosphatidylinositol signaling system	ssc04070	3	79	0.736121	0.987426	ENSSSCG00000017991|ENSSSCG00000017615|ENSSSCG00000011533
Glycolysis / Gluconeogenesis	ssc00010	2	54	0.7374	0.987426	ENSSSCG00000012440|ENSSSCG00000008261
Tight junction	ssc04530	5	129	0.746357	0.987426	ENSSSCG00000006369|ENSSSCG00000006767|ENSSSCG00000026969|ENSSSCG00000027206|ENSSSCG00000008444
Fructose and mannose metabolism	ssc00051	1	29	0.758015	0.987426	ENSSSCG00000008261
Glycerophospholipid metabolism	ssc00564	3	83	0.764939	0.987426	ENSSSCG00000017615|ENSSSCG00000003839|ENSSSCG00000015872
mRNA surveillance pathway	ssc03015	3	84	0.77173	0.987426	ENSSSCG00000008540|ENSSSCG00000026382|ENSSSCG00000012581
Progesterone-mediated oocyte maturation	ssc04914	3	85	0.778359	0.987426	ENSSSCG00000017991|ENSSSCG00000026969|ENSSSCG00000012163
Long-term depression	ssc04730	2	59	0.779234	0.987426	ENSSSCG00000026969|ENSSSCG00000011533
Base excision repair	ssc03410	1	32	0.790046	0.987426	ENSSSCG00000023033
Pancreatic secretion	ssc04972	3	87	0.791143	0.987426	ENSSSCG00000028359|ENSSSCG00000030014|ENSSSCG00000011533
Thyroid hormone signaling pathway	ssc04919	4	113	0.794269	0.987426	ENSSSCG00000016027|ENSSSCG00000026635|ENSSSCG00000026969|ENSSSCG00000017991
Nicotine addiction	ssc05033	1	33	0.799752	0.987426	ENSSSCG00000021902
Cell cycle	ssc04110	4	115	0.804962	0.987426	ENSSSCG00000012642|ENSSSCG00000002385|ENSSSCG00000015318|ENSSSCG00000004952
Fat digestion and absorption	ssc04975	1	34	0.80901	0.987426	ENSSSCG00000003839
Prion diseases	ssc05020	1	34	0.80901	0.987426	ENSSSCG00000014336
Porphyrin and chlorophyll metabolism	ssc00860	1	34	0.80901	0.987426	ENSSSCG00000011700
cGMP-PKG signaling pathway	ssc04022	6	167	0.815009	0.987426	ENSSSCG00000017991|ENSSSCG00000010330|ENSSSCG00000008444|ENSSSCG00000010301|ENSSSCG00000008540|ENSSSCG00000011533
Bladder cancer	ssc05219	1	35	0.81784	0.987426	ENSSSCG00000026969
DNA replication	ssc03030	1	35	0.81784	0.987426	ENSSSCG00000009854
Ribosome	ssc03010	5	143	0.818556	0.987426	ENSSSCG00000021007|ENSSSCG00000024693|ENSSSCG00000009019|ENSSSCG00000004002|ENSSSCG00000003042
Focal adhesion	ssc04510	7	194	0.825018	0.987426	ENSSSCG00000030839|ENSSSCG00000016027|ENSSSCG00000015770|ENSSSCG00000017991|ENSSSCG00000016887|ENSSSCG00000030014|ENSSSCG00000008540
SNARE interactions in vesicular transport	ssc04130	1	36	0.826263	0.987426	ENSSSCG00000004125
Arrhythmogenic right ventricular cardiomyopathy (ARVC)	ssc05412	2	67	0.834045	0.987426	ENSSSCG00000016027|ENSSSCG00000016887
Pyruvate metabolism	ssc00620	1	37	0.834296	0.987426	ENSSSCG00000004454
Cysteine and methionine metabolism	ssc00270	1	37	0.834296	0.987426	ENSSSCG00000022300
Bile secretion	ssc04976	2	69	0.845677	0.987426	ENSSSCG00000026635|ENSSSCG00000014080
Alzheimer's disease	ssc05010	6	175	0.846538	0.987426	ENSSSCG00000010301|ENSSSCG00000017279|ENSSSCG00000016714|ENSSSCG00000001404|ENSSSCG00000015034|ENSSSCG00000011533
Wnt signaling pathway	ssc04310	4	128	0.863863	0.987426	ENSSSCG00000011794|ENSSSCG00000010301|ENSSSCG00000012967|ENSSSCG00000030839
Pyrimidine metabolism	ssc00240	3	101	0.864356	0.987426	ENSSSCG00000022912|ENSSSCG00000000843|ENSSSCG00000010497
Complement and coagulation cascades	ssc04610	2	73	0.866743	0.987426	ENSSSCG00000022447|ENSSSCG00000010312
Bacterial invasion of epithelial cells	ssc05100	2	73	0.866743	0.987426	ENSSSCG00000017991|ENSSSCG00000009028
Spliceosome	ssc03040	4	129	0.867689	0.987426	ENSSSCG00000015988|ENSSSCG00000001564|ENSSSCG00000030507|ENSSSCG00000004403
Endocrine and other factor-regulated calcium reabsorption	ssc04961	1	42	0.869226	0.987426	ENSSSCG00000024434
Salivary secretion	ssc04970	2	75	0.876256	0.987426	ENSSSCG00000028359|ENSSSCG00000011533
Notch signaling pathway	ssc04330	1	44	0.881043	0.987426	ENSSSCG00000004755
Ubiquitin mediated proteolysis	ssc04120	4	134	0.88546	0.987426	ENSSSCG00000011567|ENSSSCG00000024306|ENSSSCG00000009638|ENSSSCG00000011506
Cocaine addiction	ssc05030	1	46	0.891793	0.987426	ENSSSCG00000030839
Valine, leucine and isoleucine degradation	ssc00280	1	46	0.891793	0.987426	ENSSSCG00000016872
Huntington's disease	ssc05016	6	190	0.893811	0.987426	ENSSSCG00000024434|ENSSSCG00000016714|ENSSSCG00000010330|ENSSSCG00000015034|ENSSSCG00000029876|ENSSSCG00000011533
Hedgehog signaling pathway	ssc04340	1	47	0.896799	0.987426	ENSSSCG00000014240
ECM-receptor interaction	ssc04512	2	82	0.904823	0.987426	ENSSSCG00000016027|ENSSSCG00000016887
N-Glycan biosynthesis	ssc00510	1	49	0.906126	0.987426	ENSSSCG00000010998
Ribosome biogenesis in eukaryotes	ssc03008	2	83	0.908361	0.987426	ENSSSCG00000012581|ENSSSCG00000011678
Lysine degradation	ssc00310	1	50	0.910469	0.987426	ENSSSCG00000030217
Alcoholism	ssc05034	4	143	0.912245	0.987426	ENSSSCG00000008540|ENSSSCG00000026969|ENSSSCG00000028092|ENSSSCG00000017202
Regulation of actin cytoskeleton	ssc04810	6	198	0.913511	0.987426	ENSSSCG00000016027|ENSSSCG00000017991|ENSSSCG00000016887|ENSSSCG00000001959|ENSSSCG00000008540|ENSSSCG00000026969
Prostate cancer	ssc05215	2	85	0.915071	0.987426	ENSSSCG00000017991|ENSSSCG00000026969
Vascular smooth muscle contraction	ssc04270	3	117	0.919533	0.987646	ENSSSCG00000008540|ENSSSCG00000008444|ENSSSCG00000011533
Gap junction	ssc04540	2	90	0.929881	0.993682	ENSSSCG00000026969|ENSSSCG00000011533
Calcium signaling pathway	ssc04020	5	182	0.936466	0.993682	ENSSSCG00000010301|ENSSSCG00000003764|ENSSSCG00000010330|ENSSSCG00000011576|ENSSSCG00000011533
Chemical carcinogenesis	ssc05204	1	60	0.944254	0.993682	ENSSSCG00000006646
Arachidonic acid metabolism	ssc00590	1	62	0.949295	0.993682	ENSSSCG00000005533
Oxidative phosphorylation	ssc00190	3	134	0.95504	0.993682	ENSSSCG00000011916|ENSSSCG00000015034|ENSSSCG00000008314
cAMP signaling pathway	ssc04024	5	201	0.963761	0.993682	ENSSSCG00000017991|ENSSSCG00000008540|ENSSSCG00000002383|ENSSSCG00000030839|ENSSSCG00000030014
Adrenergic signaling in cardiomyocytes	ssc04261	3	141	0.964865	0.993682	ENSSSCG00000017991|ENSSSCG00000026382|ENSSSCG00000008540
Thyroid hormone synthesis	ssc04918	1	72	0.968437	0.993682	ENSSSCG00000011533
Gastric acid secretion	ssc04971	1	74	0.971292	0.993682	ENSSSCG00000011533
Purine metabolism	ssc00230	4	183	0.975397	0.993682	ENSSSCG00000008902|ENSSSCG00000022912|ENSSSCG00000010497|ENSSSCG00000010437
Parkinson's disease	ssc05012	3	151	0.975447	0.993682	ENSSSCG00000015034|ENSSSCG00000010330|ENSSSCG00000016714
Protein digestion and absorption	ssc04974	1	80	0.978401	0.993682	ENSSSCG00000005222
Insulin secretion	ssc04911	1	86	0.983751	0.993682	ENSSSCG00000026635
Metabolic pathways	ssc01100	41	1166	0.986859	0.993682	ENSSSCG00000011916|ENSSSCG00000022300|ENSSSCG00000008368|ENSSSCG00000010998|ENSSSCG00000024393|ENSSSCG00000015034|ENSSSCG00000011501|ENSSSCG00000028359|ENSSSCG00000001760|ENSSSCG00000017861|ENSSSCG00000000939|ENSSSCG00000014080|ENSSSCG00000012440|ENSSSCG00000017072|ENSSSCG00000004825|ENSSSCG00000001927|ENSSSCG00000022780|ENSSSCG00000026955|ENSSSCG00000009152|ENSSSCG00000005533|ENSSSCG00000016159|…
Melanogenesis	ssc04916	1	95	0.989399	0.993682	ENSSSCG00000026969
Neuroactive ligand-receptor interaction	ssc04080	5	268	0.995863	0.995863	ENSSSCG00000000033|ENSSSCG00000014401|ENSSSCG00000021902|ENSSSCG00000003764|ENSSSCG00000011576

## Sheet: down miRNA-up mRNA
KEGG pathway analysis of up-regulated mRNA-down-regulated miRNA pairs in the YN15 vs YN144 comparison group
Term	ID	Input number	Background number	P-Value	Corrected P-Value	Input
ECM-receptor interaction	ssc04512	10	82	0.000644307	0.102098	ENSSSCG00000016174|ENSSSCG00000015556|ENSSSCG00000011046|ENSSSCG00000000293|ENSSSCG00000023611|ENSSSCG00000008601|ENSSSCG00000004789|ENSSSCG00000015444|ENSSSCG00000017204|ENSSSCG00000011101
Focal adhesion	ssc04510	16	194	0.00107472	0.102098	ENSSSCG00000005719|ENSSSCG00000016174|ENSSSCG00000024960|ENSSSCG00000015556|ENSSSCG00000011046|ENSSSCG00000004812|ENSSSCG00000011101|ENSSSCG00000005317|ENSSSCG00000000293|ENSSSCG00000023611|ENSSSCG00000004789|ENSSSCG00000013900|ENSSSCG00000015444|ENSSSCG00000005743|ENSSSCG00000017204|ENSSSCG00000010313
Phosphatidylinositol signaling system	ssc04070	8	79	0.00617641	0.391173	ENSSSCG00000013259|ENSSSCG00000010765|ENSSSCG00000013900|ENSSSCG00000015283|ENSSSCG00000007356|ENSSSCG00000001518|ENSSSCG00000011079|ENSSSCG00000004779
Rap1 signaling pathway	ssc04015	14	208	0.0111575	0.41587	ENSSSCG00000005719|ENSSSCG00000014391|ENSSSCG00000024960|ENSSSCG00000002332|ENSSSCG00000004018|ENSSSCG00000004812|ENSSSCG00000005317|ENSSSCG00000004789|ENSSSCG00000007356|ENSSSCG00000013900|ENSSSCG00000004779|ENSSSCG00000011399|ENSSSCG00000011101|ENSSSCG00000013564
cGMP-PKG signaling pathway	ssc04022	12	167	0.0115569	0.41587	ENSSSCG00000014296|ENSSSCG00000028069|ENSSSCG00000006572|ENSSSCG00000023433|ENSSSCG00000004779|ENSSSCG00000001518|ENSSSCG00000013900|ENSSSCG00000011399|ENSSSCG00000007477|ENSSSCG00000013564|ENSSSCG00000006482|ENSSSCG00000007721
Bacterial invasion of epithelial cells	ssc05100	7	73	0.0131327	0.41587	ENSSSCG00000012619|ENSSSCG00000016174|ENSSSCG00000010313|ENSSSCG00000016370|ENSSSCG00000000293|ENSSSCG00000013900|ENSSSCG00000011101
Regulation of actin cytoskeleton	ssc04810	13	198	0.016846	0.457248	ENSSSCG00000016174|ENSSSCG00000024960|ENSSSCG00000017054|ENSSSCG00000011046|ENSSSCG00000023433|ENSSSCG00000006475|ENSSSCG00000011101|ENSSSCG00000000293|ENSSSCG00000013900|ENSSSCG00000011079|ENSSSCG00000005743|ENSSSCG00000017204|ENSSSCG00000010313
Leukocyte transendothelial migration	ssc04670	9	119	0.0202675	0.481353	ENSSSCG00000004018|ENSSSCG00000011101|ENSSSCG00000007718|ENSSSCG00000007356|ENSSSCG00000013900|ENSSSCG00000023743|ENSSSCG00000011399|ENSSSCG00000010313|ENSSSCG00000005743
PI3K-Akt signaling pathway	ssc04151	18	328	0.0270732	0.485426	ENSSSCG00000016174|ENSSSCG00000024960|ENSSSCG00000015556|ENSSSCG00000011046|ENSSSCG00000004812|ENSSSCG00000006927|ENSSSCG00000000293|ENSSSCG00000023611|ENSSSCG00000013564|ENSSSCG00000004789|ENSSSCG00000013900|ENSSSCG00000004622|ENSSSCG00000017204|ENSSSCG00000015444|ENSSSCG00000029668|ENSSSCG00000011101|ENSSSCG00000007381|ENSSSCG00000005657
Arrhythmogenic right ventricular cardiomyopathy (ARVC)	ssc05412	6	67	0.0276002	0.485426	ENSSSCG00000020785|ENSSSCG00000011046|ENSSSCG00000000293|ENSSSCG00000025532|ENSSSCG00000017204|ENSSSCG00000011101
Proteoglycans in cancer	ssc05205	12	192	0.0289229	0.485426	ENSSSCG00000004789|ENSSSCG00000016174|ENSSSCG00000004812|ENSSSCG00000000293|ENSSSCG00000008601|ENSSSCG00000020725|ENSSSCG00000007356|ENSSSCG00000013900|ENSSSCG00000015027|ENSSSCG00000001518|ENSSSCG00000011101|ENSSSCG00000009237
Small cell lung cancer	ssc05222	7	88	0.0306585	0.485426	ENSSSCG00000016174|ENSSSCG00000007268|ENSSSCG00000015556|ENSSSCG00000016835|ENSSSCG00000013900|ENSSSCG00000015444|ENSSSCG00000011101
Glycerolipid metabolism	ssc00561	5	54	0.0381344	0.524797	ENSSSCG00000023539|ENSSSCG00000004509|ENSSSCG00000024134|ENSSSCG00000013259|ENSSSCG00000007359
Glycosaminoglycan biosynthesis - chondroitin sulfate / dermatan sulfate	ssc00532	3	21	0.0386692	0.524797	ENSSSCG00000007005|ENSSSCG00000004441|ENSSSCG00000023662
Inositol phosphate metabolism	ssc00562	5	57	0.0457007	0.57231	ENSSSCG00000007356|ENSSSCG00000010765|ENSSSCG00000011079|ENSSSCG00000015283|ENSSSCG00000004779
Hypertrophic cardiomyopathy (HCM)	ssc05410	6	78	0.049572	0.57231	ENSSSCG00000020785|ENSSSCG00000011046|ENSSSCG00000000293|ENSSSCG00000025532|ENSSSCG00000017204|ENSSSCG00000011101
Long-term depression	ssc04730	5	59	0.0512067	0.57231	ENSSSCG00000011399|ENSSSCG00000004779|ENSSSCG00000001518|ENSSSCG00000023433|ENSSSCG00000004812
Basal transcription factors	ssc03022	4	42	0.0564943	0.596329	ENSSSCG00000003718|ENSSSCG00000015721|ENSSSCG00000024694|ENSSSCG00000007721
Dilated cardiomyopathy	ssc05414	6	84	0.0650798	0.650798	ENSSSCG00000020785|ENSSSCG00000011046|ENSSSCG00000000293|ENSSSCG00000025532|ENSSSCG00000017204|ENSSSCG00000011101
Endocytosis	ssc04144	11	206	0.0835866	0.728144	ENSSSCG00000014391|ENSSSCG00000017140|ENSSSCG00000025610|ENSSSCG00000004812|ENSSSCG00000003549|ENSSSCG00000002274|ENSSSCG00000020725|ENSSSCG00000023677|ENSSSCG00000022162|ENSSSCG00000012918|ENSSSCG00000029668
Chronic myeloid leukemia	ssc05220	5	69	0.0842763	0.728144	ENSSSCG00000005706|ENSSSCG00000010052|ENSSSCG00000013900|ENSSSCG00000017406|ENSSSCG00000007268
Oxytocin signaling pathway	ssc04921	9	161	0.0902205	0.728144	ENSSSCG00000012050|ENSSSCG00000006572|ENSSSCG00000004779|ENSSSCG00000001518|ENSSSCG00000009815|ENSSSCG00000013900|ENSSSCG00000025532|ENSSSCG00000011399|ENSSSCG00000007477
Toxoplasmosis	ssc05145	7	115	0.0916203	0.728144	ENSSSCG00000015556|ENSSSCG00000002274|ENSSSCG00000012795|ENSSSCG00000013900|ENSSSCG00000015444|ENSSSCG00000011399|ENSSSCG00000011101
Adherens junction	ssc04520	5	71	0.0919761	0.728144	ENSSSCG00000004018|ENSSSCG00000011933|ENSSSCG00000010313|ENSSSCG00000013564|ENSSSCG00000004812
Epstein-Barr virus infection	ssc05169	10	189	0.100007	0.731258	ENSSSCG00000016835|ENSSSCG00000002274|ENSSSCG00000012795|ENSSSCG00000024777|ENSSSCG00000026233|ENSSSCG00000023772|ENSSSCG00000007356|ENSSSCG00000013900|ENSSSCG00000015027|ENSSSCG00000007381
Retrograde endocannabinoid signaling	ssc04723	6	95	0.100067	0.731258	ENSSSCG00000024134|ENSSSCG00000001518|ENSSSCG00000004622|ENSSSCG00000011399|ENSSSCG00000004779|ENSSSCG00000013079
Axon guidance	ssc04360	7	119	0.104127	0.732742	ENSSSCG00000026412|ENSSSCG00000005706|ENSSSCG00000010276|ENSSSCG00000011399|ENSSSCG00000007477|ENSSSCG00000011101|ENSSSCG00000007675
Cell adhesion molecules (CAMs)	ssc04514	8	146	0.114861	0.779412	ENSSSCG00000011046|ENSSSCG00000011933|ENSSSCG00000008601|ENSSSCG00000006306|ENSSSCG00000023743|ENSSSCG00000007718|ENSSSCG00000011101|ENSSSCG00000023772
RNA transport	ssc03013	8	149	0.124365	0.814806	ENSSSCG00000017066|ENSSSCG00000017054|ENSSSCG00000014061|ENSSSCG00000028202|ENSSSCG00000017514|ENSSSCG00000005667|ENSSSCG00000010679|ENSSSCG00000000998
Glycosaminoglycan degradation	ssc00531	2	19	0.140891	0.841989	ENSSSCG00000007003|ENSSSCG00000009237
Amoebiasis	ssc05146	6	107	0.147397	0.841989	ENSSSCG00000016174|ENSSSCG00000015556|ENSSSCG00000013900|ENSSSCG00000015444|ENSSSCG00000004779|ENSSSCG00000010313
Glioma	ssc05214	4	61	0.148975	0.841989	ENSSSCG00000007268|ENSSSCG00000007356|ENSSSCG00000013900|ENSSSCG00000004812
Platelet activation	ssc04611	7	132	0.15065	0.841989	ENSSSCG00000013900|ENSSSCG00000005317|ENSSSCG00000001518|ENSSSCG00000004779|ENSSSCG00000011399|ENSSSCG00000011101|ENSSSCG00000014792
FoxO signaling pathway	ssc04068	7	133	0.154579	0.841989	ENSSSCG00000016835|ENSSSCG00000030396|ENSSSCG00000004812|ENSSSCG00000000107|ENSSSCG00000013900|ENSSSCG00000016925|ENSSSCG00000013564
ErbB signaling pathway	ssc04012	5	85	0.155103	0.841989	ENSSSCG00000020725|ENSSSCG00000007356|ENSSSCG00000013900|ENSSSCG00000017406|ENSSSCG00000005706
Pathways in cancer	ssc05200	14	319	0.170144	0.894814	ENSSSCG00000016174|ENSSSCG00000023204|ENSSSCG00000015556|ENSSSCG00000016835|ENSSSCG00000004812|ENSSSCG00000007268|ENSSSCG00000005706|ENSSSCG00000017406|ENSSSCG00000007356|ENSSSCG00000013900|ENSSSCG00000015444|ENSSSCG00000001963|ENSSSCG00000010052|ENSSSCG00000011101
Thyroid hormone signaling pathway	ssc04919	6	113	0.174253	0.894814	ENSSSCG00000009465|ENSSSCG00000012050|ENSSSCG00000007356|ENSSSCG00000013900|ENSSSCG00000006709|ENSSSCG00000004779
Cell cycle	ssc04110	6	115	0.183624	0.899042	ENSSSCG00000027557|ENSSSCG00000007268|ENSSSCG00000016835|ENSSSCG00000007151|ENSSSCG00000005706|ENSSSCG00000007381
Nucleotide excision repair	ssc03420	3	44	0.18454	0.899042	ENSSSCG00000011602|ENSSSCG00000009556|ENSSSCG00000015721
AMPK signaling pathway	ssc04152	6	118	0.198041	0.92063	ENSSSCG00000010554|ENSSSCG00000004812|ENSSSCG00000007371|ENSSSCG00000009815|ENSSSCG00000013900|ENSSSCG00000013564
Melanoma	ssc05218	4	69	0.198662	0.92063	ENSSSCG00000024960|ENSSSCG00000007268|ENSSSCG00000013900|ENSSSCG00000004812
Estrogen signaling pathway	ssc04915	5	97	0.219915	0.936766	ENSSSCG00000011399|ENSSSCG00000004779|ENSSSCG00000013900|ENSSSCG00000001518|ENSSSCG00000002274
Glutamatergic synapse	ssc04724	6	123	0.222949	0.936766	ENSSSCG00000003215|ENSSSCG00000012918|ENSSSCG00000001518|ENSSSCG00000004622|ENSSSCG00000004779|ENSSSCG00000011399
Pertussis	ssc05133	4	73	0.225165	0.936766	ENSSSCG00000012795|ENSSSCG00000011399|ENSSSCG00000011101|ENSSSCG00000000293
Circadian entrainment	ssc04713	5	98	0.22566	0.936766	ENSSSCG00000011399|ENSSSCG00000029333|ENSSSCG00000001518|ENSSSCG00000004622|ENSSSCG00000004779
Mucin type O-Glycan biosynthesis	ssc00512	2	28	0.244131	0.936766	ENSSSCG00000002306|ENSSSCG00000010185
Non-small cell lung cancer	ssc05223	3	52	0.250767	0.936766	ENSSSCG00000007356|ENSSSCG00000013900|ENSSSCG00000007268
Calcium signaling pathway	ssc04020	8	182	0.252279	0.936766	ENSSSCG00000014296|ENSSSCG00000028069|ENSSSCG00000020725|ENSSSCG00000007356|ENSSSCG00000001518|ENSSSCG00000023912|ENSSSCG00000004779|ENSSSCG00000014792
HIF-1 signaling pathway	ssc04066	5	104	0.260985	0.936766	ENSSSCG00000007356|ENSSSCG00000013900|ENSSSCG00000001963|ENSSSCG00000013564|ENSSSCG00000004812
Other types of O-glycan biosynthesis	ssc00514	2	30	0.267721	0.936766	ENSSSCG00000026654|ENSSSCG00000007244
Malaria	ssc05144	3	54	0.26787	0.936766	ENSSSCG00000004789|ENSSSCG00000000423|ENSSSCG00000008601
Signaling pathways regulating pluripotency of stem cells	ssc04550	6	132	0.270094	0.936766	ENSSSCG00000005437|ENSSSCG00000004812|ENSSSCG00000023204|ENSSSCG00000024312|ENSSSCG00000013900|ENSSSCG00000009193
Measles	ssc05162	6	133	0.275482	0.936766	ENSSSCG00000002274|ENSSSCG00000012795|ENSSSCG00000007143|ENSSSCG00000017406|ENSSSCG00000013900|ENSSSCG00000029668
Ubiquitin mediated proteolysis	ssc04120	6	134	0.280896	0.936766	ENSSSCG00000004317|ENSSSCG00000016835|ENSSSCG00000027165|ENSSSCG00000027057|ENSSSCG00000009556|ENSSSCG00000009933
Base excision repair	ssc03410	2	32	0.2913	0.936766	ENSSSCG00000009327|ENSSSCG00000024770
Glycerophospholipid metabolism	ssc00564	4	83	0.29465	0.936766	ENSSSCG00000002235|ENSSSCG00000023539|ENSSSCG00000013259|ENSSSCG00000007359
VEGF signaling pathway	ssc04370	3	58	0.30242	0.936766	ENSSSCG00000007477|ENSSSCG00000013900|ENSSSCG00000007356
Hippo signaling pathway	ssc04390	6	138	0.302775	0.936766	ENSSSCG00000029201|ENSSSCG00000000736|ENSSSCG00000000107|ENSSSCG00000023204|ENSSSCG00000010894|ENSSSCG00000007381
Progesterone-mediated oocyte maturation	ssc04914	4	85	0.308905	0.936766	ENSSSCG00000007151|ENSSSCG00000011399|ENSSSCG00000013900|ENSSSCG00000004812
Prostate cancer	ssc05215	4	85	0.308905	0.936766	ENSSSCG00000024960|ENSSSCG00000007268|ENSSSCG00000013900|ENSSSCG00000004812
Cholinergic synapse	ssc04725	5	113	0.316032	0.936766	ENSSSCG00000011399|ENSSSCG00000001518|ENSSSCG00000013900|ENSSSCG00000004622|ENSSSCG00000004779
Bladder cancer	ssc05219	2	35	0.326454	0.936766	ENSSSCG00000004789|ENSSSCG00000007268
MicroRNAs in cancer	ssc05206	9	228	0.333169	0.936766	ENSSSCG00000004789|ENSSSCG00000007268|ENSSSCG00000007151|ENSSSCG00000000293|ENSSSCG00000005706|ENSSSCG00000023611|ENSSSCG00000020725|ENSSSCG00000007356|ENSSSCG00000006709
SNARE interactions in vesicular transport	ssc04130	2	36	0.338076	0.936766	ENSSSCG00000007714|ENSSSCG00000007516
cAMP signaling pathway	ssc04024	8	201	0.339571	0.936766	ENSSSCG00000014391|ENSSSCG00000028069|ENSSSCG00000004018|ENSSSCG00000006572|ENSSSCG00000013900|ENSSSCG00000005743|ENSSSCG00000011399|ENSSSCG00000016929
Chemokine signaling pathway	ssc04062	7	173	0.341056	0.936766	ENSSSCG00000011399|ENSSSCG00000017406|ENSSSCG00000013900|ENSSSCG00000004622|ENSSSCG00000005743|ENSSSCG00000012918|ENSSSCG00000004779
Gap junction	ssc04540	4	90	0.344782	0.936766	ENSSSCG00000024960|ENSSSCG00000011399|ENSSSCG00000001518|ENSSSCG00000004779
Morphine addiction	ssc05032	4	90	0.344782	0.936766	ENSSSCG00000011399|ENSSSCG00000016929|ENSSSCG00000004622|ENSSSCG00000012918
Fc epsilon RI signaling pathway	ssc04664	3	63	0.345835	0.936766	ENSSSCG00000007356|ENSSSCG00000013900|ENSSSCG00000005743
Neurotrophin signaling pathway	ssc04722	5	118	0.347243	0.936766	ENSSSCG00000012795|ENSSSCG00000007356|ENSSSCG00000013900|ENSSSCG00000005706|ENSSSCG00000005719
Renal cell carcinoma	ssc05211	3	64	0.354503	0.936766	ENSSSCG00000005719|ENSSSCG00000001963|ENSSSCG00000013900
Riboflavin metabolism	ssc00740	1	13	0.361642	0.936766	ENSSSCG00000006538
Non-homologous end-joining	ssc03450	1	13	0.361642	0.936766	ENSSSCG00000014280
Hepatitis B	ssc05161	6	151	0.375492	0.936766	ENSSSCG00000007268|ENSSSCG00000007143|ENSSSCG00000017406|ENSSSCG00000013900|ENSSSCG00000007477|ENSSSCG00000007381
Aldosterone-regulated sodium reabsorption	ssc04960	2	41	0.395112	0.936766	ENSSSCG00000013900|ENSSSCG00000013564
Ether lipid metabolism	ssc00565	2	41	0.395112	0.936766	ENSSSCG00000002235|ENSSSCG00000024027
Endocrine and other factor-regulated calcium reabsorption	ssc04961	2	42	0.406258	0.936766	ENSSSCG00000004779|ENSSSCG00000020864
Selenocompound metabolism	ssc00450	1	16	0.420201	0.936766	ENSSSCG00000026582
B cell receptor signaling pathway	ssc04662	3	72	0.423004	0.936766	ENSSSCG00000007477|ENSSSCG00000013900|ENSSSCG00000005743
Notch signaling pathway	ssc04330	2	44	0.428245	0.936766	ENSSSCG00000013145|ENSSSCG00000006709
Biosynthesis of unsaturated fatty acids	ssc01040	1	17	0.438504	0.936766	ENSSSCG00000010554
Gastric acid secretion	ssc04971	3	74	0.439772	0.936766	ENSSSCG00000011399|ENSSSCG00000001518|ENSSSCG00000004779
Ras signaling pathway	ssc04014	8	223	0.444779	0.936766	ENSSSCG00000024960|ENSSSCG00000004018|ENSSSCG00000004812|ENSSSCG00000005706|ENSSSCG00000007356|ENSSSCG00000013900|ENSSSCG00000004622|ENSSSCG00000013564
Salivary secretion	ssc04970	3	75	0.448086	0.936766	ENSSSCG00000004779|ENSSSCG00000028069|ENSSSCG00000001518
T cell receptor signaling pathway	ssc04660	4	107	0.465637	0.936766	ENSSSCG00000007477|ENSSSCG00000013900|ENSSSCG00000005743|ENSSSCG00000007356
Type II diabetes mellitus	ssc04930	2	48	0.470875	0.936766	ENSSSCG00000013900|ENSSSCG00000013564
Natural killer cell mediated cytotoxicity	ssc04650	4	108	0.472546	0.936766	ENSSSCG00000007477|ENSSSCG00000013900|ENSSSCG00000005743|ENSSSCG00000007356
Chagas disease (American trypanosomiasis)	ssc05142	4	108	0.472546	0.936766	ENSSSCG00000012795|ENSSSCG00000011399|ENSSSCG00000013900|ENSSSCG00000004779
Terpenoid backbone biosynthesis	ssc00900	1	19	0.473395	0.936766	ENSSSCG00000003369
N-Glycan biosynthesis	ssc00510	2	49	0.481233	0.936766	ENSSSCG00000001819|ENSSSCG00000021820
Endometrial cancer	ssc05213	2	49	0.481233	0.936766	ENSSSCG00000023204|ENSSSCG00000013900
Inflammatory mediator regulation of TRP channels	ssc04750	4	110	0.48626	0.936766	ENSSSCG00000007356|ENSSSCG00000013900|ENSSSCG00000001518|ENSSSCG00000004779
Adrenergic signaling in cardiomyocytes	ssc04261	5	141	0.489937	0.936766	ENSSSCG00000011399|ENSSSCG00000028069|ENSSSCG00000013900|ENSSSCG00000025532|ENSSSCG00000004779
Salmonella infection	ssc05132	3	81	0.496833	0.936766	ENSSSCG00000003468|ENSSSCG00000006927|ENSSSCG00000005657
Fc gamma R-mediated phagocytosis	ssc04666	3	81	0.496833	0.936766	ENSSSCG00000007356|ENSSSCG00000013900|ENSSSCG00000005743
Serotonergic synapse	ssc04726	4	112	0.499828	0.936766	ENSSSCG00000011399|ENSSSCG00000001518|ENSSSCG00000004622|ENSSSCG00000004779
Ovarian steroidogenesis	ssc04913	2	51	0.501567	0.936766	ENSSSCG00000013564|ENSSSCG00000004812
Ribosome biogenesis in eukaryotes	ssc03008	3	83	0.512598	0.936766	ENSSSCG00000029627|ENSSSCG00000030510|ENSSSCG00000000998
Vitamin digestion and absorption	ssc04977	1	22	0.521715	0.936766	ENSSSCG00000008550
Acute myeloid leukemia	ssc05221	2	54	0.531087	0.936766	ENSSSCG00000013900|ENSSSCG00000017406
Vascular smooth muscle contraction	ssc04270	4	117	0.533037	0.936766	ENSSSCG00000004779|ENSSSCG00000001518|ENSSSCG00000006572|ENSSSCG00000023433
Insulin secretion	ssc04911	3	86	0.535744	0.936766	ENSSSCG00000004779|ENSSSCG00000007714|ENSSSCG00000001518
Dorso-ventral axis formation	ssc04320	1	23	0.536816	0.936766	ENSSSCG00000006709
Maturity onset diabetes of the young	ssc04950	1	23	0.536816	0.936766	ENSSSCG00000007371
Pentose phosphate pathway	ssc00030	1	23	0.536816	0.936766	ENSSSCG00000021408
Arginine and proline metabolism	ssc00330	2	55	0.540659	0.936766	ENSSSCG00000010855|ENSSSCG00000020915
Pancreatic secretion	ssc04972	3	87	0.54332	0.936766	ENSSSCG00000004779|ENSSSCG00000028069|ENSSSCG00000001518
Herpes simplex infection	ssc05168	6	182	0.546071	0.936766	ENSSSCG00000016835|ENSSSCG00000007143|ENSSSCG00000003718|ENSSSCG00000003943|ENSSSCG00000024694|ENSSSCG00000007721
Glycosaminoglycan biosynthesis - heparan sulfate / heparin	ssc00534	1	24	0.551442	0.936766	ENSSSCG00000022032
Dopaminergic synapse	ssc04728	4	120	0.552428	0.936766	ENSSSCG00000011399|ENSSSCG00000001518|ENSSSCG00000004622|ENSSSCG00000004779
Glycosphingolipid biosynthesis - lacto and neolacto series	ssc00601	1	26	0.579324	0.936766	ENSSSCG00000015232
Circadian rhythm	ssc04710	1	26	0.579324	0.936766	ENSSSCG00000000107
Glycosylphosphatidylinositol(GPI)-anchor biosynthesis	ssc00563	1	26	0.579324	0.936766	ENSSSCG00000007992
mTOR signaling pathway	ssc04150	2	60	0.586456	0.936766	ENSSSCG00000018045|ENSSSCG00000013900
Cytosolic DNA-sensing pathway	ssc04623	2	61	0.595199	0.936766	ENSSSCG00000007143|ENSSSCG00000026233
Hepatitis C	ssc05160	4	127	0.595945	0.936766	ENSSSCG00000007143|ENSSSCG00000013900|ENSSSCG00000023743|ENSSSCG00000007718
Wnt signaling pathway	ssc04310	4	128	0.601953	0.936766	ENSSSCG00000007477|ENSSSCG00000023204|ENSSSCG00000000107|ENSSSCG00000004779
Homologous recombination	ssc03440	1	28	0.605474	0.936766	ENSSSCG00000014280
Tight junction	ssc04530	4	129	0.607906	0.936766	ENSSSCG00000011399|ENSSSCG00000004018|ENSSSCG00000023743|ENSSSCG00000007718
Protein processing in endoplasmic reticulum	ssc04141	5	162	0.609282	0.936766	ENSSSCG00000004317|ENSSSCG00000027165|ENSSSCG00000006500|ENSSSCG00000027057|ENSSSCG00000002274
Biosynthesis of amino acids	ssc01230	2	63	0.612268	0.936766	ENSSSCG00000021408|ENSSSCG00000010855
Pancreatic cancer	ssc05212	2	63	0.612268	0.936766	ENSSSCG00000007268|ENSSSCG00000013900
Leishmaniasis	ssc05140	2	63	0.612268	0.936766	ENSSSCG00000012795|ENSSSCG00000011101
Insulin signaling pathway	ssc04910	4	133	0.631167	0.936766	ENSSSCG00000005719|ENSSSCG00000013900|ENSSSCG00000022797|ENSSSCG00000013564
Influenza A	ssc05164	5	168	0.640279	0.936766	ENSSSCG00000014296|ENSSSCG00000007143|ENSSSCG00000013900|ENSSSCG00000030049|ENSSSCG00000002274
Toll-like receptor signaling pathway	ssc04620	3	101	0.641374	0.936766	ENSSSCG00000012795|ENSSSCG00000016573|ENSSSCG00000013900
Prolactin signaling pathway	ssc04917	2	67	0.644742	0.936766	ENSSSCG00000013900|ENSSSCG00000017406
Antigen processing and presentation	ssc04612	2	68	0.652517	0.936766	ENSSSCG00000014292|ENSSSCG00000002274
Colorectal cancer	ssc05210	2	68	0.652517	0.936766	ENSSSCG00000023204|ENSSSCG00000013900
PPAR signaling pathway	ssc03320	2	68	0.652517	0.936766	ENSSSCG00000010554|ENSSSCG00000005648
Long-term potentiation	ssc04720	2	68	0.652517	0.936766	ENSSSCG00000004779|ENSSSCG00000001518
Taste transduction	ssc04742	1	33	0.663967	0.936766	ENSSSCG00000001518
Fat digestion and absorption	ssc04975	1	34	0.674582	0.936766	ENSSSCG00000009179
RNA polymerase	ssc03020	1	34	0.674582	0.936766	ENSSSCG00000026233
Porphyrin and chlorophyll metabolism	ssc00860	1	34	0.674582	0.936766	ENSSSCG00000010797
African trypanosomiasis	ssc05143	1	34	0.674582	0.936766	ENSSSCG00000004779
Oocyte meiosis	ssc04114	3	107	0.678583	0.936766	ENSSSCG00000001518|ENSSSCG00000007381|ENSSSCG00000004812
Thyroid hormone synthesis	ssc04918	2	72	0.682263	0.936766	ENSSSCG00000004779|ENSSSCG00000001518
Alcoholism	ssc05034	4	143	0.685318	0.936766	ENSSSCG00000011399|ENSSSCG00000024777|ENSSSCG00000004622|ENSSSCG00000009815
TGF-beta signaling pathway	ssc04350	2	74	0.696337	0.944693	ENSSSCG00000004789|ENSSSCG00000024312
MAPK signaling pathway	ssc04010	7	249	0.701062	0.944693	ENSSSCG00000015850|ENSSSCG00000023433|ENSSSCG00000007151|ENSSSCG00000013269|ENSSSCG00000002274|ENSSSCG00000025532|ENSSSCG00000028806
Regulation of autophagy	ssc04140	1	38	0.713797	0.945598	ENSSSCG00000018045
HTLV-I infection	ssc05166	7	253	0.716095	0.945598	ENSSSCG00000014296|ENSSSCG00000007268|ENSSSCG00000005317|ENSSSCG00000017406|ENSSSCG00000013900|ENSSSCG00000007477|ENSSSCG00000029668
Parkinson's disease	ssc05012	4	151	0.724428	0.945598	ENSSSCG00000014296|ENSSSCG00000004317|ENSSSCG00000027165|ENSSSCG00000011399
Protein digestion and absorption	ssc04974	2	80	0.735483	0.945598	ENSSSCG00000015894|ENSSSCG00000005381
Viral carcinogenesis	ssc05203	5	189	0.736098	0.945598	ENSSSCG00000024777|ENSSSCG00000013900|ENSSSCG00000017406|ENSSSCG00000007381|ENSSSCG00000016835
Huntington's disease	ssc05016	5	190	0.740156	0.945598	ENSSSCG00000014296|ENSSSCG00000004779|ENSSSCG00000003718|ENSSSCG00000008697|ENSSSCG00000024694
Mineral absorption	ssc04978	1	42	0.748291	0.945598	ENSSSCG00000020864
Carbohydrate digestion and absorption	ssc04973	1	42	0.748291	0.945598	ENSSSCG00000013900
ABC transporters	ssc02010	1	43	0.756246	0.945598	ENSSSCG00000015113
mRNA surveillance pathway	ssc03015	2	84	0.759126	0.945598	ENSSSCG00000022528|ENSSSCG00000002505
GABAergic synapse	ssc04727	2	85	0.764743	0.945598	ENSSSCG00000011399|ENSSSCG00000004622
GnRH signaling pathway	ssc04912	2	86	0.770247	0.945598	ENSSSCG00000004779|ENSSSCG00000001518
Sphingolipid metabolism	ssc00600	1	45	0.771409	0.945598	ENSSSCG00000010105
Fatty acid metabolism	ssc01212	1	45	0.771409	0.945598	ENSSSCG00000010554
Cocaine addiction	ssc05030	1	46	0.778634	0.94703	ENSSSCG00000011399
Hedgehog signaling pathway	ssc04340	1	47	0.78563	0.94703	ENSSSCG00000000107
NF-kappa B signaling pathway	ssc04064	2	90	0.791151	0.94703	ENSSSCG00000012795|ENSSSCG00000007356
Apoptosis	ssc04210	2	91	0.796108	0.94703	ENSSSCG00000012795|ENSSSCG00000013900
Amino sugar and nucleotide sugar metabolism	ssc00520	1	49	0.798968	0.94703	ENSSSCG00000022124
Lysine degradation	ssc00310	1	50	0.805323	0.94703	ENSSSCG00000030396
Steroid hormone biosynthesis	ssc00140	1	51	0.811477	0.94703	ENSSSCG00000017103
Melanogenesis	ssc04916	2	95	0.814909	0.94703	ENSSSCG00000011399|ENSSSCG00000004779
Basal cell carcinoma	ssc05217	1	52	0.817436	0.94703	ENSSSCG00000023204
Pyrimidine metabolism	ssc00240	2	101	0.840208	0.961688	ENSSSCG00000003973|ENSSSCG00000026233
Synaptic vesicle cycle	ssc04721	1	59	0.854206	0.961688	ENSSSCG00000007714
Phagosome	ssc04145	3	147	0.855974	0.961688	ENSSSCG00000004789|ENSSSCG00000000293|ENSSSCG00000011101
Metabolic pathways	ssc01100	32	1166	0.857995	0.961688	ENSSSCG00000010765|ENSSSCG00000010185|ENSSSCG00000026233|ENSSSCG00000021408|ENSSSCG00000010855|ENSSSCG00000007992|ENSSSCG00000010105|ENSSSCG00000024134|ENSSSCG00000002306|ENSSSCG00000001819|ENSSSCG00000022124|ENSSSCG00000006538|ENSSSCG00000013259|ENSSSCG00000015283|ENSSSCG00000020915|ENSSSCG00000003973|ENSSSCG00000026582|ENSSSCG00000015232|ENSSSCG00000007005|ENSSSCG00000007003|ENSSSCG00000002235|…
TNF signaling pathway	ssc04668	2	109	0.869061	0.961688	ENSSSCG00000013900|ENSSSCG00000028806
Viral myocarditis	ssc05416	1	63	0.871793	0.961688	ENSSSCG00000005706
Jak-STAT signaling pathway	ssc04630	3	153	0.873457	0.961688	ENSSSCG00000013900|ENSSSCG00000017406|ENSSSCG00000029668
Legionellosis	ssc05134	1	64	0.875848	0.961688	ENSSSCG00000002274
Amphetamine addiction	ssc05031	1	65	0.879775	0.961688	ENSSSCG00000007714
Lysosome	ssc04142	2	115	0.887472	0.961688	ENSSSCG00000000862|ENSSSCG00000007003
Aminoacyl-tRNA biosynthesis	ssc00970	1	68	0.890827	0.961688	ENSSSCG00000010797
RIG-I-like receptor signaling pathway	ssc04622	1	68	0.890827	0.961688	ENSSSCG00000007143
Adipocytokine signaling pathway	ssc04920	1	70	0.897625	0.962122	ENSSSCG00000009815
Cardiac muscle contraction	ssc04260	1	73	0.907038	0.962122	ENSSSCG00000025532
p53 signaling pathway	ssc04115	1	73	0.907038	0.962122	ENSSSCG00000004789
Spliceosome	ssc03040	2	129	0.921489	0.962122	ENSSSCG00000014061|ENSSSCG00000002274
Alzheimer's disease	ssc05010	3	175	0.922513	0.962122	ENSSSCG00000004779|ENSSSCG00000000423|ENSSSCG00000001518
Peroxisome	ssc04146	1	80	0.925777	0.962122	ENSSSCG00000027190
Osteoclast differentiation	ssc04380	2	133	0.929268	0.962122	ENSSSCG00000007477|ENSSSCG00000013900
Purine metabolism	ssc00230	3	183	0.935531	0.962122	ENSSSCG00000016929|ENSSSCG00000006572|ENSSSCG00000026233
Hematopoietic cell lineage	ssc04640	1	85	0.936803	0.962122	ENSSSCG00000000293
Carbon metabolism	ssc01200	1	99	0.959725	0.975802	ENSSSCG00000021408
Transcriptional misregulation in cancer	ssc05202	2	156	0.961601	0.975802	ENSSSCG00000029668|ENSSSCG00000004812
Non-alcoholic fatty liver disease (NAFLD)	ssc04932	2	160	0.96553	0.975802	ENSSSCG00000013900|ENSSSCG00000013564
Tuberculosis	ssc05152	2	174	0.976457	0.981623	ENSSSCG00000012795|ENSSSCG00000020864
Cytokine-cytokine receptor interaction	ssc04060	1	223	0.999264	0.999264	ENSSSCG00000029668
