# Supplementary material for: Differential expression and correlation analysis of miRNA–mRNA profiles in swine testicular cells infected with porcine epidemic diarrhea virus
Source: Sci Rep. 2021 Jan 21;11:1868. doi: 10.1038/s41598-021-81189-5 (PMC7820490; doi:10.1038/s41598-021-81189-5)
Supplement: Supplementary file 13 — Supplementary Information 13. [file 41598_2021_81189_MOESM13_ESM.xlsx]

## Sheet: Sheet1
Primers in this study
Primers	Sequences (5'-3')	Methods
ATF3-F	TGGAGACAGGAGCAAAATGAT	real-time relative qRT-PCR
ATF3-R	ATGGCAGAGGCACTGACTTC	real-time relative qRT-PCR
CRAMP-F	GACGACAAGAACGCCACG	real-time relative qRT-PCR
CRAMP-R	GCCTTCAGGGTCACAGAGC	real-time relative qRT-PCR
NKTR-F	TCGGTCCAGGTCCTACACTT	real-time relative qRT-PCR
NKTR-R	TTGTAGCTTCTGCCTCGGTG	real-time relative qRT-PCR
RND1-F	GTGGCCAGATGTAAGCTCGT	real-time relative qRT-PCR
RND1-R	CAGTGGGCACATACGTCTCG	real-time relative qRT-PCR
SMAGP-F	TGAGCAGCCCAATTCTACGG	real-time relative qRT-PCR
SMAGP-R	ACCACGGTGATGACAACTGC	real-time relative qRT-PCR
TNFSF10-F	ACTGAAACAGATGCAGGACA	real-time relative qRT-PCR
TNFSF10-R	ACAAACTGACGTAGCTGCCA	real-time relative qRT-PCR
GAPDH-F	TGACAACAGCCTCAAGATCG	real-time relative qRT-PCR
GAPDH-R	GTCTTCTGGGTGGCAGTGATCT	real-time relative qRT-PCR
ssc-miR-9-1-RT	GTCGTATCCAGTGCAGGGTCCGAGGTATTCGCACTGGATACGACTCATACAG	real-time relative qRT-PCR
ssc-miR-9-1-F	TGGTTGTCTTTGGTTATCTAGCT	real-time relative qRT-PCR
ssc-miR-27a-RT	GTCGTATCCAGTGCAGGGTCCGAGGTATTCGCACTGGATACGACGCGGAACT	real-time relative qRT-PCR
ssc-miR-27a-F	TGGTTGTTCACAGTGGCTAA	real-time relative qRT-PCR
ssc-miR-32-RT	GTCGTATCCAGTGCAGGGTCCGAGGTATTCGCACTGGATACGACGCAACTTA	real-time relative qRT-PCR
ssc-miR-32-F	TGGTTGUATTGCACATTA	real-time relative qRT-PCR
ssc-miR-192-RT	GTCGTATCCAGTGCAGGGTCCGAGGTATTCGCACTGGATACGACGGCTGTC	real-time relative qRT-PCR
ssc-miR-192-F	TGGTTGCTGACCTATGAATTGAC	real-time relative qRT-PCR
ssc-miR-671-5p-RT	GTCGTATCCAGTGCAGGGTCCGAGGTATTCGCACTGGATACGACCCTCCAGC	real-time relative qRT-PCR
ssc-miR-671-5p-F	TGGTTGAGGAAGCCCTGGA	real-time relative qRT-PCR
ssc-miR-1306-5p-RT	GTCGTATCCAGTGCAGGGTCCGAGGTATTCGCACTGGATACGACTGGACGTT	real-time relative qRT-PCR
ssc-miR-1306-5p-F	TGGTTGCCACCTCCCCA	real-time relative qRT-PCR
UN-R	GTGCAGGGTCCGAGGT	real-time relative qRT-PCR
U6-RT	CGCTTCACGAATTTGCGTGTC	real-time relative qRT-PCR
U6-F	GCTTCGGCAGCACATATACT	real-time relative qRT-PCR
U6-R	CTTCACGAATTTGCGTGTCAT	real-time relative qRT-PCR
